# Supplementary material for: Global disease burden attributed to unsafe sex in 204 countries and territories from 1990 to 2019: results from the Global Burden of Disease Study 2019
Source: Sci Rep. 2023 Aug 9;13:12900. doi: 10.1038/s41598-023-40001-2 (PMC10412620; doi:10.1038/s41598-023-40001-2)
Supplement: Supplementary file 1 — Supplementary Information 1. [file 41598_2023_40001_MOESM1_ESM.zip]

Archive with 15 entries (15 files):
- raw data for Additional file 1 and 2.xlsx
- raw data for Additional file 3 and 4.xlsx
- raw data for Additional file 5.xlsx
- raw data for Figure 1.xlsx
- raw data for Figure 10 and 11.XLSX
- raw data for Figure 10.xlsx
- raw data for Figure 11.xlsx
- raw data for Figure 2 and 3.xlsx
- raw data for Figure 4.xlsx
- raw data for Figure 5.xlsx
- raw data for Figure 6-9.xlsx
- raw data for Table 1(2).xlsx
- raw data for Table 1.xlsx
- raw data for Table 2 (2).xlsx
- raw data for Table 2.xlsx
