# Supplementary material for: Global disease burden attributed to unsafe sex in 204 countries and territories from 1990 to 2019: results from the Global Burden of Disease Study 2019
Source: Sci Rep. 2023 Aug 9;13:12900. doi: 10.1038/s41598-023-40001-2 (PMC10412620; doi:10.1038/s41598-023-40001-2)
Supplement: Supplementary file 1 — Supplementary Information 1. [file 41598_2023_40001_MOESM1_ESM.zip › raw data for Additional file 1 and 2.xlsx]

## Sheet: IHME-GBD_2019_DATA-d2550558-1
measure	location	sex	age	cause	rei	metric	year	val	upper	lower
Deaths	Global	Both	All ages	HIV/AIDS resulting in other diseases	Unsafe sex	Number	1990	153254	229774	107646
Deaths	Global	Both	All ages	HIV/AIDS resulting in other diseases	Unsafe sex	Percent	1990	0.702453	0.763327	0.647934
Deaths	Global	Both	All ages	HIV/AIDS resulting in other diseases	Unsafe sex	Rate	1990	2.86464	4.29497	2.01213
Deaths	Global	Both	All ages	Syphilis	Unsafe sex	Number	1990	2637.45	3250.5	1738.25
Deaths	Global	Both	All ages	Syphilis	Unsafe sex	Percent	1990	1	1	1
Deaths	Global	Both	All ages	Syphilis	Unsafe sex	Rate	1990	0.0492996	0.0607588	0.0324915
Deaths	Global	Both	All ages	Chlamydial infection	Unsafe sex	Number	1990	903.076	1033.36	656.392
Deaths	Global	Both	All ages	Chlamydial infection	Unsafe sex	Percent	1990	1	1	1
Deaths	Global	Both	All ages	Chlamydial infection	Unsafe sex	Rate	1990	0.0168804	0.0193157	0.0122694
Deaths	Global	Both	All ages	Gonococcal infection	Unsafe sex	Number	1990	2809.65	3177.54	2082.66
Deaths	Global	Both	All ages	Gonococcal infection	Unsafe sex	Percent	1990	1	1	1
Deaths	Global	Both	All ages	Gonococcal infection	Unsafe sex	Rate	1990	0.0525184	0.059395	0.0389294
Deaths	Global	Both	All ages	Other sexually transmitted infections	Unsafe sex	Number	1990	2361.25	2689.25	1724.75
Deaths	Global	Both	All ages	Other sexually transmitted infections	Unsafe sex	Percent	1990	1	1	1
Deaths	Global	Both	All ages	Other sexually transmitted infections	Unsafe sex	Rate	1990	0.0441368	0.0502679	0.0322393
Deaths	Global	Both	All ages	HIV/AIDS - Drug-susceptible Tuberculosis	Unsafe sex	Number	1991	105069	145336	74275.8
Deaths	Global	Both	All ages	HIV/AIDS - Drug-susceptible Tuberculosis	Unsafe sex	Percent	1991	0.703065	0.746828	0.656503
Deaths	Global	Both	All ages	HIV/AIDS - Drug-susceptible Tuberculosis	Unsafe sex	Rate	1991	1.93399	2.67519	1.36719
Deaths	Global	Both	All ages	HIV/AIDS - Multidrug-resistant Tuberculosis without extensive drug resistance	Unsafe sex	Number	1991	880.899	1922.01	333.601
Deaths	Global	Both	All ages	HIV/AIDS - Multidrug-resistant Tuberculosis without extensive drug resistance	Unsafe sex	Percent	1991	0.672194	0.720126	0.617641
Deaths	Global	Both	All ages	HIV/AIDS - Multidrug-resistant Tuberculosis without extensive drug resistance	Unsafe sex	Rate	1991	0.0162146	0.0353782	0.00614056
Deaths	Global	Both	All ages	HIV/AIDS - Extensively drug-resistant Tuberculosis	Unsafe sex	Number	1991	0	0	0
Deaths	Global	Both	All ages	HIV/AIDS - Extensively drug-resistant Tuberculosis	Unsafe sex	Percent	1991	0	0	0
Deaths	Global	Both	All ages	HIV/AIDS - Extensively drug-resistant Tuberculosis	Unsafe sex	Rate	1991	0	0	0
Deaths	Global	Both	All ages	HIV/AIDS resulting in other diseases	Unsafe sex	Number	1991	200388	301341	138955
Deaths	Global	Both	All ages	HIV/AIDS resulting in other diseases	Unsafe sex	Percent	1991	0.708987	0.767512	0.655099
Deaths	Global	Both	All ages	HIV/AIDS resulting in other diseases	Unsafe sex	Rate	1991	3.68852	5.54675	2.55772
Deaths	Global	Both	All ages	HIV/AIDS - Extensively drug-resistant Tuberculosis	Unsafe sex	Number	1990	0	0	0
Deaths	Global	Both	All ages	HIV/AIDS - Extensively drug-resistant Tuberculosis	Unsafe sex	Percent	1990	0	0	0
Deaths	Global	Both	All ages	HIV/AIDS - Extensively drug-resistant Tuberculosis	Unsafe sex	Rate	1990	0	0	0
Deaths	Global	Both	All ages	Chlamydial infection	Unsafe sex	Number	1991	907.272	1032.64	651.958
Deaths	Global	Both	All ages	Chlamydial infection	Unsafe sex	Percent	1991	1	1	1
Deaths	Global	Both	All ages	Chlamydial infection	Unsafe sex	Rate	1991	0.0167001	0.0190076	0.0120005
Deaths	Global	Both	All ages	Gonococcal infection	Unsafe sex	Number	1991	2826.38	3163.64	2095.84
Deaths	Global	Both	All ages	Gonococcal infection	Unsafe sex	Percent	1991	1	1	1
Deaths	Global	Both	All ages	Gonococcal infection	Unsafe sex	Rate	1991	0.0520249	0.0582328	0.0385778
Deaths	Global	Both	All ages	Other sexually transmitted infections	Unsafe sex	Number	1991	2373.08	2679.24	1706.87
Deaths	Global	Both	All ages	Other sexually transmitted infections	Unsafe sex	Percent	1991	1	1	1
Deaths	Global	Both	All ages	Other sexually transmitted infections	Unsafe sex	Rate	1991	0.043681	0.0493165	0.0314182
Deaths	Global	Both	All ages	Syphilis	Unsafe sex	Number	1991	2680.44	3298.88	1750.8
Deaths	Global	Both	All ages	Syphilis	Unsafe sex	Percent	1991	1	1	1
Deaths	Global	Both	All ages	Syphilis	Unsafe sex	Rate	1991	0.0493386	0.0607221	0.0322268
Deaths	Global	Both	All ages	HIV/AIDS - Drug-susceptible Tuberculosis	Unsafe sex	Number	1990	83050.8	115269	58473.5
Deaths	Global	Both	All ages	HIV/AIDS - Drug-susceptible Tuberculosis	Unsafe sex	Percent	1990	0.696034	0.743955	0.647311
Deaths	Global	Both	All ages	HIV/AIDS - Drug-susceptible Tuberculosis	Unsafe sex	Rate	1990	1.55239	2.15462	1.09299
Deaths	Global	Both	All ages	HIV/AIDS - Multidrug-resistant Tuberculosis without extensive drug resistance	Unsafe sex	Number	1990	448.915	972.983	167.229
Deaths	Global	Both	All ages	HIV/AIDS - Multidrug-resistant Tuberculosis without extensive drug resistance	Unsafe sex	Percent	1990	0.670857	0.723733	0.612802
Deaths	Global	Both	All ages	HIV/AIDS - Multidrug-resistant Tuberculosis without extensive drug resistance	Unsafe sex	Rate	1990	0.00839117	0.0181871	0.00312586
Deaths	Global	Both	All ages	HIV/AIDS - Multidrug-resistant Tuberculosis without extensive drug resistance	Unsafe sex	Number	1994	4602.79	9986	1804.84
Deaths	Global	Both	All ages	HIV/AIDS - Multidrug-resistant Tuberculosis without extensive drug resistance	Unsafe sex	Percent	1994	0.688354	0.730498	0.641059
Deaths	Global	Both	All ages	HIV/AIDS - Multidrug-resistant Tuberculosis without extensive drug resistance	Unsafe sex	Rate	1994	0.0811042	0.17596	0.0318024
Deaths	Global	Both	All ages	Syphilis	Unsafe sex	Number	1993	2770.09	3417.57	1810.77
Deaths	Global	Both	All ages	Syphilis	Unsafe sex	Percent	1993	1	1	1
Deaths	Global	Both	All ages	Syphilis	Unsafe sex	Rate	1993	0.0495104	0.0610829	0.0323642
Deaths	Global	Both	All ages	Other sexually transmitted infections	Unsafe sex	Number	1996	2387.75	2675.31	1737.09
Deaths	Global	Both	All ages	Other sexually transmitted infections	Unsafe sex	Percent	1996	1	1	1
Deaths	Global	Both	All ages	Other sexually transmitted infections	Unsafe sex	Rate	1996	0.040914	0.0458413	0.029765
Deaths	Global	Both	All ages	HIV/AIDS - Extensively drug-resistant Tuberculosis	Unsafe sex	Number	1994	16.5473	32.8493	6.85444
Deaths	Global	Both	All ages	HIV/AIDS - Extensively drug-resistant Tuberculosis	Unsafe sex	Percent	1994	0.583238	0.642649	0.509757
Deaths	Global	Both	All ages	HIV/AIDS - Extensively drug-resistant Tuberculosis	Unsafe sex	Rate	1994	0.000291574	0.000578827	0.00012078
Deaths	Global	Both	All ages	HIV/AIDS resulting in other diseases	Unsafe sex	Number	1996	528968	800241	341082
Deaths	Global	Both	All ages	HIV/AIDS resulting in other diseases	Unsafe sex	Percent	1996	0.73879	0.787475	0.687136
Deaths	Global	Both	All ages	HIV/AIDS resulting in other diseases	Unsafe sex	Rate	1996	9.06385	13.7121	5.84442
Deaths	Global	Both	All ages	HIV/AIDS - Drug-susceptible Tuberculosis	Unsafe sex	Number	1994	189202	257296	136267
Deaths	Global	Both	All ages	HIV/AIDS - Drug-susceptible Tuberculosis	Unsafe sex	Percent	1994	0.724154	0.75791	0.684902
Deaths	Global	Both	All ages	HIV/AIDS - Drug-susceptible Tuberculosis	Unsafe sex	Rate	1994	3.33387	4.53373	2.40111
Deaths	Global	Both	All ages	Chlamydial infection	Unsafe sex	Number	1995	925.027	1033.03	686.177
Deaths	Global	Both	All ages	Chlamydial infection	Unsafe sex	Percent	1995	1	1	1
Deaths	Global	Both	All ages	Chlamydial infection	Unsafe sex	Rate	1995	0.0160726	0.0179492	0.0119225
Deaths	Global	Both	All ages	Gonococcal infection	Unsafe sex	Number	1995	2891.91	3197.29	2149.12
Deaths	Global	Both	All ages	Gonococcal infection	Unsafe sex	Percent	1995	1	1	1
Deaths	Global	Both	All ages	Gonococcal infection	Unsafe sex	Rate	1995	0.0502477	0.0555536	0.0373414
Deaths	Global	Both	All ages	Other sexually transmitted infections	Unsafe sex	Number	1995	2408.31	2703.33	1764.46
Deaths	Global	Both	All ages	Other sexually transmitted infections	Unsafe sex	Percent	1995	1	1	1
Deaths	Global	Both	All ages	Other sexually transmitted infections	Unsafe sex	Rate	1995	0.041845	0.0469709	0.0306579
Deaths	Global	Both	All ages	HIV/AIDS resulting in other diseases	Unsafe sex	Number	1993	319372	485222	215055
Deaths	Global	Both	All ages	HIV/AIDS resulting in other diseases	Unsafe sex	Percent	1993	0.721323	0.776048	0.671022
Deaths	Global	Both	All ages	HIV/AIDS resulting in other diseases	Unsafe sex	Rate	1993	5.70821	8.67248	3.84372
Deaths	Global	Both	All ages	Syphilis	Unsafe sex	Number	1995	2812.55	3491.7	1830.28
Deaths	Global	Both	All ages	Syphilis	Unsafe sex	Percent	1995	1	1	1
Deaths	Global	Both	All ages	Syphilis	Unsafe sex	Rate	1995	0.0488687	0.0606692	0.0318015
Deaths	Global	Both	All ages	HIV/AIDS resulting in other diseases	Unsafe sex	Number	1994	390908	594026	260668
Deaths	Global	Both	All ages	HIV/AIDS resulting in other diseases	Unsafe sex	Percent	1994	0.728032	0.779288	0.677825
Deaths	Global	Both	All ages	HIV/AIDS resulting in other diseases	Unsafe sex	Rate	1994	6.88805	10.4671	4.59315
Deaths	Global	Both	All ages	Chlamydial infection	Unsafe sex	Number	1992	920.911	1049.78	669.145
Deaths	Global	Both	All ages	Chlamydial infection	Unsafe sex	Percent	1992	1	1	1
Deaths	Global	Both	All ages	Chlamydial infection	Unsafe sex	Rate	1992	0.0166998	0.0190368	0.0121343
Deaths	Global	Both	All ages	Gonococcal infection	Unsafe sex	Number	1992	2870.43	3224.71	2116.34
Deaths	Global	Both	All ages	Gonococcal infection	Unsafe sex	Percent	1992	1	1	1
Deaths	Global	Both	All ages	Gonococcal infection	Unsafe sex	Rate	1992	0.0520523	0.0584769	0.0383776
Deaths	Global	Both	All ages	Other sexually transmitted infections	Unsafe sex	Number	1992	2410.48	2728.46	1735.82
Deaths	Global	Both	All ages	Other sexually transmitted infections	Unsafe sex	Percent	1992	1	1	1
Deaths	Global	Both	All ages	Other sexually transmitted infections	Unsafe sex	Rate	1992	0.0437117	0.0494779	0.0314775
Deaths	Global	Both	All ages	Chlamydial infection	Unsafe sex	Number	1996	925.9	1035.41	682.639
Deaths	Global	Both	All ages	Chlamydial infection	Unsafe sex	Percent	1996	1	1	1
Deaths	Global	Both	All ages	Chlamydial infection	Unsafe sex	Rate	1996	0.0158653	0.0177418	0.011697
Deaths	Global	Both	All ages	Gonococcal infection	Unsafe sex	Number	1996	2881.09	3193.39	2143
Deaths	Global	Both	All ages	Gonococcal infection	Unsafe sex	Percent	1996	1	1	1
Deaths	Global	Both	All ages	Gonococcal infection	Unsafe sex	Rate	1996	0.0493673	0.0547185	0.0367202
Deaths	Global	Both	All ages	Chlamydial infection	Unsafe sex	Number	1994	932.526	1045.97	682.588
Deaths	Global	Both	All ages	Chlamydial infection	Unsafe sex	Percent	1994	1	1	1
Deaths	Global	Both	All ages	Chlamydial infection	Unsafe sex	Rate	1994	0.0164317	0.0184307	0.0120276
Deaths	Global	Both	All ages	Gonococcal infection	Unsafe sex	Number	1994	2916.92	3223.23	2153.09
Deaths	Global	Both	All ages	Gonococcal infection	Unsafe sex	Percent	1994	1	1	1
Deaths	Global	Both	All ages	Gonococcal infection	Unsafe sex	Rate	1994	0.0513981	0.0567954	0.0379389
Deaths	Global	Both	All ages	Syphilis	Unsafe sex	Number	1996	2731.39	3413.25	1810.02
Deaths	Global	Both	All ages	Syphilis	Unsafe sex	Percent	1996	1	1	1
Deaths	Global	Both	All ages	Syphilis	Unsafe sex	Rate	1996	0.0468023	0.058486	0.0310146
Deaths	Global	Both	All ages	HIV/AIDS resulting in other diseases	Unsafe sex	Number	1992	255524	389185	174381
Deaths	Global	Both	All ages	HIV/AIDS resulting in other diseases	Unsafe sex	Percent	1992	0.715276	0.771295	0.662864
Deaths	Global	Both	All ages	HIV/AIDS resulting in other diseases	Unsafe sex	Rate	1992	4.63367	7.05749	3.16223
Deaths	Global	Both	All ages	HIV/AIDS - Drug-susceptible Tuberculosis	Unsafe sex	Number	1996	249471	338467	180445
Deaths	Global	Both	All ages	HIV/AIDS - Drug-susceptible Tuberculosis	Unsafe sex	Percent	1996	0.738202	0.766203	0.7002
Deaths	Global	Both	All ages	HIV/AIDS - Drug-susceptible Tuberculosis	Unsafe sex	Rate	1996	4.27468	5.79962	3.09193
Deaths	Global	Both	All ages	HIV/AIDS resulting in other diseases	Unsafe sex	Number	1995	464457	701397	305706
Deaths	Global	Both	All ages	HIV/AIDS resulting in other diseases	Unsafe sex	Percent	1995	0.73387	0.78315	0.683631
Deaths	Global	Both	All ages	HIV/AIDS resulting in other diseases	Unsafe sex	Rate	1995	8.07005	12.1869	5.31171
Deaths	Global	Both	All ages	Syphilis	Unsafe sex	Number	1992	2735.6	3374.74	1790.1
Deaths	Global	Both	All ages	Syphilis	Unsafe sex	Percent	1992	1	1	1
Deaths	Global	Both	All ages	Syphilis	Unsafe sex	Rate	1992	0.0496073	0.0611976	0.0324617
Deaths	Global	Both	All ages	HIV/AIDS - Multidrug-resistant Tuberculosis without extensive drug resistance	Unsafe sex	Number	1996	9601.35	19500.4	3795.86
Deaths	Global	Both	All ages	HIV/AIDS - Multidrug-resistant Tuberculosis without extensive drug resistance	Unsafe sex	Percent	1996	0.704094	0.741153	0.660248
Deaths	Global	Both	All ages	HIV/AIDS - Multidrug-resistant Tuberculosis without extensive drug resistance	Unsafe sex	Rate	1996	0.164519	0.334138	0.0650419
Deaths	Global	Both	All ages	Chlamydial infection	Unsafe sex	Number	1993	921.743	1037.02	670.098
Deaths	Global	Both	All ages	Chlamydial infection	Unsafe sex	Percent	1993	1	1	1
Deaths	Global	Both	All ages	Chlamydial infection	Unsafe sex	Rate	1993	0.0164745	0.0185349	0.0119768
Deaths	Global	Both	All ages	Gonococcal infection	Unsafe sex	Number	1993	2880.12	3199.88	2128.66
Deaths	Global	Both	All ages	Gonococcal infection	Unsafe sex	Percent	1993	1	1	1
Deaths	Global	Both	All ages	Gonococcal infection	Unsafe sex	Rate	1993	0.051477	0.0571922	0.038046
Deaths	Global	Both	All ages	Other sexually transmitted infections	Unsafe sex	Number	1993	2411.36	2718.41	1707.47
Deaths	Global	Both	All ages	Other sexually transmitted infections	Unsafe sex	Percent	1993	1	1	1
Deaths	Global	Both	All ages	Other sexually transmitted infections	Unsafe sex	Rate	1993	0.0430987	0.0485866	0.0305179
Deaths	Global	Both	All ages	Other sexually transmitted infections	Unsafe sex	Number	1994	2436.04	2733.04	1755.41
Deaths	Global	Both	All ages	Other sexually transmitted infections	Unsafe sex	Percent	1994	1	1	1
Deaths	Global	Both	All ages	Other sexually transmitted infections	Unsafe sex	Rate	1994	0.0429245	0.048158	0.0309316
Deaths	Global	Both	All ages	HIV/AIDS - Drug-susceptible Tuberculosis	Unsafe sex	Number	1993	158890	216717	113679
Deaths	Global	Both	All ages	HIV/AIDS - Drug-susceptible Tuberculosis	Unsafe sex	Percent	1993	0.717055	0.75463	0.676012
Deaths	Global	Both	All ages	HIV/AIDS - Drug-susceptible Tuberculosis	Unsafe sex	Rate	1993	2.83987	3.87344	2.03182
Deaths	Global	Both	All ages	HIV/AIDS - Multidrug-resistant Tuberculosis without extensive drug resistance	Unsafe sex	Number	1993	2848.69	6034.16	1121.26
Deaths	Global	Both	All ages	HIV/AIDS - Multidrug-resistant Tuberculosis without extensive drug resistance	Unsafe sex	Percent	1993	0.682034	0.726836	0.634269
Deaths	Global	Both	All ages	HIV/AIDS - Multidrug-resistant Tuberculosis without extensive drug resistance	Unsafe sex	Rate	1993	0.0509152	0.10785	0.0200405
Deaths	Global	Both	All ages	HIV/AIDS - Extensively drug-resistant Tuberculosis	Unsafe sex	Number	1993	5.66306	11.5038	2.31963
Deaths	Global	Both	All ages	HIV/AIDS - Extensively drug-resistant Tuberculosis	Unsafe sex	Percent	1993	0.593558	0.651786	0.5214
Deaths	Global	Both	All ages	HIV/AIDS - Extensively drug-resistant Tuberculosis	Unsafe sex	Rate	1993	0.000101217	0.00020561	4.14592e-05
Deaths	Global	Both	All ages	HIV/AIDS - Extensively drug-resistant Tuberculosis	Unsafe sex	Number	1996	55.7066	106.94	23.0859
Deaths	Global	Both	All ages	HIV/AIDS - Extensively drug-resistant Tuberculosis	Unsafe sex	Percent	1996	0.58777	0.646622	0.512417
Deaths	Global	Both	All ages	HIV/AIDS - Extensively drug-resistant Tuberculosis	Unsafe sex	Rate	1996	0.00095453	0.00183241	0.000395576
Deaths	Global	Both	All ages	HIV/AIDS - Drug-susceptible Tuberculosis	Unsafe sex	Number	1992	130501	178856	93170.8
Deaths	Global	Both	All ages	HIV/AIDS - Drug-susceptible Tuberculosis	Unsafe sex	Percent	1992	0.710205	0.750572	0.666451
Deaths	Global	Both	All ages	HIV/AIDS - Drug-susceptible Tuberculosis	Unsafe sex	Rate	1992	2.3665	3.24338	1.68956
Deaths	Global	Both	All ages	HIV/AIDS - Multidrug-resistant Tuberculosis without extensive drug resistance	Unsafe sex	Number	1992	1639.73	3483.38	641.538
Deaths	Global	Both	All ages	HIV/AIDS - Multidrug-resistant Tuberculosis without extensive drug resistance	Unsafe sex	Percent	1992	0.676554	0.722321	0.624494
Deaths	Global	Both	All ages	HIV/AIDS - Multidrug-resistant Tuberculosis without extensive drug resistance	Unsafe sex	Rate	1992	0.0297348	0.0631676	0.0116336
Deaths	Global	Both	All ages	HIV/AIDS - Extensively drug-resistant Tuberculosis	Unsafe sex	Number	1992	0	0	0
Deaths	Global	Both	All ages	HIV/AIDS - Extensively drug-resistant Tuberculosis	Unsafe sex	Percent	1992	0	0	0
Deaths	Global	Both	All ages	HIV/AIDS - Extensively drug-resistant Tuberculosis	Unsafe sex	Rate	1992	0	0	0
Deaths	Global	Both	All ages	HIV/AIDS - Drug-susceptible Tuberculosis	Unsafe sex	Number	1995	220006	298352	159353
Deaths	Global	Both	All ages	HIV/AIDS - Drug-susceptible Tuberculosis	Unsafe sex	Percent	1995	0.730982	0.761668	0.692102
Deaths	Global	Both	All ages	HIV/AIDS - Drug-susceptible Tuberculosis	Unsafe sex	Rate	1995	3.82265	5.18394	2.76879
Deaths	Global	Both	All ages	HIV/AIDS - Multidrug-resistant Tuberculosis without extensive drug resistance	Unsafe sex	Number	1995	6903.43	14527.5	2730.3
Deaths	Global	Both	All ages	HIV/AIDS - Multidrug-resistant Tuberculosis without extensive drug resistance	Unsafe sex	Percent	1995	0.695751	0.736449	0.64929
Deaths	Global	Both	All ages	HIV/AIDS - Multidrug-resistant Tuberculosis without extensive drug resistance	Unsafe sex	Rate	1995	0.119949	0.252419	0.0474396
Deaths	Global	Both	All ages	Syphilis	Unsafe sex	Number	1994	2818.18	3492.36	1850.95
Deaths	Global	Both	All ages	Syphilis	Unsafe sex	Percent	1994	1	1	1
Deaths	Global	Both	All ages	Syphilis	Unsafe sex	Rate	1994	0.0496581	0.0615377	0.0326149
Deaths	Global	Both	All ages	HIV/AIDS - Extensively drug-resistant Tuberculosis	Unsafe sex	Number	1995	33.4055	65.3007	13.6816
Deaths	Global	Both	All ages	HIV/AIDS - Extensively drug-resistant Tuberculosis	Unsafe sex	Percent	1995	0.582436	0.643458	0.507456
Deaths	Global	Both	All ages	HIV/AIDS - Extensively drug-resistant Tuberculosis	Unsafe sex	Rate	1995	0.000580429	0.00113461	0.00023772
Deaths	Global	Both	All ages	HIV/AIDS - Extensively drug-resistant Tuberculosis	Unsafe sex	Number	1998	114.998	221.175	48.4878
Deaths	Global	Both	All ages	HIV/AIDS - Extensively drug-resistant Tuberculosis	Unsafe sex	Percent	1998	0.60244	0.656598	0.533659
Deaths	Global	Both	All ages	HIV/AIDS - Extensively drug-resistant Tuberculosis	Unsafe sex	Rate	1998	0.00191773	0.00368835	0.000808589
Deaths	Global	Both	All ages	HIV/AIDS resulting in other diseases	Unsafe sex	Number	1999	733991	1.09616e+06	467049
Deaths	Global	Both	All ages	HIV/AIDS resulting in other diseases	Unsafe sex	Percent	1999	0.754558	0.795905	0.704149
Deaths	Global	Both	All ages	HIV/AIDS resulting in other diseases	Unsafe sex	Rate	1999	12.0803	18.041	7.6869
Deaths	Global	Both	All ages	Chlamydial infection	Unsafe sex	Number	1999	963.767	1071.23	715.004
Deaths	Global	Both	All ages	Chlamydial infection	Unsafe sex	Percent	1999	1	1	1
Deaths	Global	Both	All ages	Chlamydial infection	Unsafe sex	Rate	1999	0.0158621	0.0176308	0.0117679
Deaths	Global	Both	All ages	Gonococcal infection	Unsafe sex	Number	1999	2963.79	3263.53	2230.17
Deaths	Global	Both	All ages	Gonococcal infection	Unsafe sex	Percent	1999	1	1	1
Deaths	Global	Both	All ages	Gonococcal infection	Unsafe sex	Rate	1999	0.0487794	0.0537127	0.0367052
Deaths	Global	Both	All ages	Syphilis	Unsafe sex	Number	1999	2567.58	3161.14	1764.86
Deaths	Global	Both	All ages	Syphilis	Unsafe sex	Percent	1999	1	1	1
Deaths	Global	Both	All ages	Syphilis	Unsafe sex	Rate	1999	0.0422583	0.0520274	0.0290468
Deaths	Global	Both	All ages	Other sexually transmitted infections	Unsafe sex	Number	1999	2420.23	2702.22	1783.83
Deaths	Global	Both	All ages	Other sexually transmitted infections	Unsafe sex	Percent	1999	1	1	1
Deaths	Global	Both	All ages	Other sexually transmitted infections	Unsafe sex	Rate	1999	0.0398333	0.0444743	0.0293591
Deaths	Global	Both	All ages	HIV/AIDS - Extensively drug-resistant Tuberculosis	Unsafe sex	Number	1997	81.9124	155.621	34.4819
Deaths	Global	Both	All ages	HIV/AIDS - Extensively drug-resistant Tuberculosis	Unsafe sex	Percent	1997	0.592602	0.650401	0.519638
Deaths	Global	Both	All ages	HIV/AIDS - Extensively drug-resistant Tuberculosis	Unsafe sex	Rate	1997	0.00138442	0.00263019	0.000582787
Deaths	Global	Both	All ages	HIV/AIDS - Drug-susceptible Tuberculosis	Unsafe sex	Number	1997	279588	377320	201696
Deaths	Global	Both	All ages	HIV/AIDS - Drug-susceptible Tuberculosis	Unsafe sex	Percent	1997	0.745637	0.771625	0.710153
Deaths	Global	Both	All ages	HIV/AIDS - Drug-susceptible Tuberculosis	Unsafe sex	Rate	1997	4.72539	6.37719	3.40892
Deaths	Global	Both	All ages	HIV/AIDS - Multidrug-resistant Tuberculosis without extensive drug resistance	Unsafe sex	Number	1997	12415.2	24507.1	5021.72
Deaths	Global	Both	All ages	HIV/AIDS - Multidrug-resistant Tuberculosis without extensive drug resistance	Unsafe sex	Percent	1997	0.711687	0.747188	0.667074
Deaths	Global	Both	All ages	HIV/AIDS - Multidrug-resistant Tuberculosis without extensive drug resistance	Unsafe sex	Rate	1997	0.209833	0.414201	0.0848733
Deaths	Global	Both	All ages	HIV/AIDS resulting in other diseases	Unsafe sex	Number	1998	656754	996120	413102
Deaths	Global	Both	All ages	HIV/AIDS resulting in other diseases	Unsafe sex	Percent	1998	0.749944	0.794509	0.697598
Deaths	Global	Both	All ages	HIV/AIDS resulting in other diseases	Unsafe sex	Rate	1998	10.9521	16.6114	6.88894
Deaths	Global	Both	All ages	Chlamydial infection	Unsafe sex	Number	1998	952.806	1060.84	694.709
Deaths	Global	Both	All ages	Chlamydial infection	Unsafe sex	Percent	1998	1	1	1
Deaths	Global	Both	All ages	Chlamydial infection	Unsafe sex	Rate	1998	0.0158891	0.0176907	0.0115851
Deaths	Global	Both	All ages	Gonococcal infection	Unsafe sex	Number	1998	2939.63	3237.95	2179.2
Deaths	Global	Both	All ages	Gonococcal infection	Unsafe sex	Percent	1998	1	1	1
Deaths	Global	Both	All ages	Gonococcal infection	Unsafe sex	Rate	1998	0.0490217	0.0539965	0.0363406
Deaths	Global	Both	All ages	Other sexually transmitted infections	Unsafe sex	Number	1998	2410.88	2691.99	1778.69
Deaths	Global	Both	All ages	Other sexually transmitted infections	Unsafe sex	Percent	1998	1	1	1
Deaths	Global	Both	All ages	Other sexually transmitted infections	Unsafe sex	Rate	1998	0.0402042	0.044892	0.0296616
Deaths	Global	Both	All ages	HIV/AIDS resulting in other diseases	Unsafe sex	Number	1997	586725	894990	369882
Deaths	Global	Both	All ages	HIV/AIDS resulting in other diseases	Unsafe sex	Percent	1997	0.744347	0.792712	0.691286
Deaths	Global	Both	All ages	HIV/AIDS resulting in other diseases	Unsafe sex	Rate	1997	9.91639	15.1264	6.25147
Deaths	Global	Both	All ages	Syphilis	Unsafe sex	Number	1998	2603.47	3204.61	1777.09
Deaths	Global	Both	All ages	Syphilis	Unsafe sex	Percent	1998	1	1	1
Deaths	Global	Both	All ages	Syphilis	Unsafe sex	Rate	1998	0.0434158	0.0534405	0.0296351
Deaths	Global	Both	All ages	Chlamydial infection	Unsafe sex	Number	1997	943.463	1049.67	699.276
Deaths	Global	Both	All ages	Chlamydial infection	Unsafe sex	Percent	1997	1	1	1
Deaths	Global	Both	All ages	Chlamydial infection	Unsafe sex	Rate	1997	0.0159457	0.0177408	0.0118186
Deaths	Global	Both	All ages	Gonococcal infection	Unsafe sex	Number	1997	2922.11	3223.14	2187.32
Deaths	Global	Both	All ages	Gonococcal infection	Unsafe sex	Percent	1997	1	1	1
Deaths	Global	Both	All ages	Gonococcal infection	Unsafe sex	Rate	1997	0.0493874	0.0544751	0.0369684
Deaths	Global	Both	All ages	Other sexually transmitted infections	Unsafe sex	Number	1997	2408.4	2686.41	1756.3
Deaths	Global	Both	All ages	Other sexually transmitted infections	Unsafe sex	Percent	1997	1	1	1
Deaths	Global	Both	All ages	Other sexually transmitted infections	Unsafe sex	Rate	1997	0.0407049	0.0454037	0.0296837
Deaths	Global	Both	All ages	HIV/AIDS - Drug-susceptible Tuberculosis	Unsafe sex	Number	1999	338319	455331	242653
Deaths	Global	Both	All ages	HIV/AIDS - Drug-susceptible Tuberculosis	Unsafe sex	Percent	1999	0.756841	0.78087	0.723732
Deaths	Global	Both	All ages	HIV/AIDS - Drug-susceptible Tuberculosis	Unsafe sex	Rate	1999	5.5682	7.49404	3.9937
Deaths	Global	Both	All ages	HIV/AIDS - Multidrug-resistant Tuberculosis without extensive drug resistance	Unsafe sex	Number	1999	19291.6	37807.8	7989.64
Deaths	Global	Both	All ages	HIV/AIDS - Multidrug-resistant Tuberculosis without extensive drug resistance	Unsafe sex	Percent	1999	0.722934	0.757044	0.681765
Deaths	Global	Both	All ages	HIV/AIDS - Multidrug-resistant Tuberculosis without extensive drug resistance	Unsafe sex	Rate	1999	0.317509	0.622258	0.131497
Deaths	Global	Both	All ages	HIV/AIDS - Drug-susceptible Tuberculosis	Unsafe sex	Number	2000	365022	490865	260461
Deaths	Global	Both	All ages	HIV/AIDS - Drug-susceptible Tuberculosis	Unsafe sex	Percent	2000	0.762612	0.78578	0.73077
Deaths	Global	Both	All ages	HIV/AIDS - Drug-susceptible Tuberculosis	Unsafe sex	Rate	2000	5.93011	7.97453	4.23142
Deaths	Global	Both	All ages	HIV/AIDS - Multidrug-resistant Tuberculosis without extensive drug resistance	Unsafe sex	Number	2000	22547.9	42911.6	9278.59
Deaths	Global	Both	All ages	HIV/AIDS - Multidrug-resistant Tuberculosis without extensive drug resistance	Unsafe sex	Percent	2000	0.729058	0.762454	0.686327
Deaths	Global	Both	All ages	HIV/AIDS - Multidrug-resistant Tuberculosis without extensive drug resistance	Unsafe sex	Rate	2000	0.36631	0.697136	0.150739
Deaths	Global	Both	All ages	HIV/AIDS - Extensively drug-resistant Tuberculosis	Unsafe sex	Number	2000	213.991	410.407	90.88
Deaths	Global	Both	All ages	HIV/AIDS - Extensively drug-resistant Tuberculosis	Unsafe sex	Percent	2000	0.599534	0.654848	0.526435
Deaths	Global	Both	All ages	HIV/AIDS - Extensively drug-resistant Tuberculosis	Unsafe sex	Rate	2000	0.00347647	0.00666742	0.00147642
Deaths	Global	Both	All ages	Syphilis	Unsafe sex	Number	1997	2668.77	3345.53	1789.65
Deaths	Global	Both	All ages	Syphilis	Unsafe sex	Percent	1997	1	1	1
Deaths	Global	Both	All ages	Syphilis	Unsafe sex	Rate	1997	0.0451056	0.0565436	0.0302473
Deaths	Global	Both	All ages	HIV/AIDS resulting in other diseases	Unsafe sex	Number	2000	802142	1.1768e+06	518828
Deaths	Global	Both	All ages	HIV/AIDS resulting in other diseases	Unsafe sex	Percent	2000	0.759381	0.798341	0.709926
Deaths	Global	Both	All ages	HIV/AIDS resulting in other diseases	Unsafe sex	Rate	2000	13.0315	19.1181	8.42882
Deaths	Global	Both	All ages	Chlamydial infection	Unsafe sex	Number	2000	961.712	1065.79	719.771
Deaths	Global	Both	All ages	Chlamydial infection	Unsafe sex	Percent	2000	1	1	1
Deaths	Global	Both	All ages	Chlamydial infection	Unsafe sex	Rate	2000	0.0156239	0.0173148	0.0116933
Deaths	Global	Both	All ages	Gonococcal infection	Unsafe sex	Number	2000	2952.91	3260.61	2246.38
Deaths	Global	Both	All ages	Gonococcal infection	Unsafe sex	Percent	2000	1	1	1
Deaths	Global	Both	All ages	Gonococcal infection	Unsafe sex	Rate	2000	0.0479726	0.0529714	0.0364944
Deaths	Global	Both	All ages	Other sexually transmitted infections	Unsafe sex	Number	2000	2402.48	2683.01	1781.87
Deaths	Global	Both	All ages	Other sexually transmitted infections	Unsafe sex	Percent	2000	1	1	1
Deaths	Global	Both	All ages	Other sexually transmitted infections	Unsafe sex	Rate	2000	0.0390304	0.0435879	0.028948
Deaths	Global	Both	All ages	HIV/AIDS - Drug-susceptible Tuberculosis	Unsafe sex	Number	1998	310079	419326	222951
Deaths	Global	Both	All ages	HIV/AIDS - Drug-susceptible Tuberculosis	Unsafe sex	Percent	1998	0.75136	0.776437	0.717025
Deaths	Global	Both	All ages	HIV/AIDS - Drug-susceptible Tuberculosis	Unsafe sex	Rate	1998	5.17092	6.99273	3.71796
Deaths	Global	Both	All ages	HIV/AIDS - Multidrug-resistant Tuberculosis without extensive drug resistance	Unsafe sex	Number	1998	15749.3	31136.8	6506.45
Deaths	Global	Both	All ages	HIV/AIDS - Multidrug-resistant Tuberculosis without extensive drug resistance	Unsafe sex	Percent	1998	0.71858	0.752482	0.675928
Deaths	Global	Both	All ages	HIV/AIDS - Multidrug-resistant Tuberculosis without extensive drug resistance	Unsafe sex	Rate	1998	0.262637	0.519242	0.108502
Deaths	Global	Both	All ages	Syphilis	Unsafe sex	Number	2000	2489.77	3083.78	1738.4
Deaths	Global	Both	All ages	Syphilis	Unsafe sex	Percent	2000	1	1	1
Deaths	Global	Both	All ages	Syphilis	Unsafe sex	Rate	2000	0.0404485	0.0500987	0.0282418
Deaths	Global	Both	All ages	HIV/AIDS - Extensively drug-resistant Tuberculosis	Unsafe sex	Number	1999	162.427	310.513	69.4899
Deaths	Global	Both	All ages	HIV/AIDS - Extensively drug-resistant Tuberculosis	Unsafe sex	Percent	1999	0.599047	0.652853	0.527701
Deaths	Global	Both	All ages	HIV/AIDS - Extensively drug-resistant Tuberculosis	Unsafe sex	Rate	1999	0.0026733	0.00511056	0.0011437
Deaths	Global	Both	All ages	HIV/AIDS - Drug-susceptible Tuberculosis	Unsafe sex	Number	2001	383651	515218	269159
Deaths	Global	Both	All ages	HIV/AIDS - Drug-susceptible Tuberculosis	Unsafe sex	Percent	2001	0.767997	0.789566	0.738794
Deaths	Global	Both	All ages	HIV/AIDS - Drug-susceptible Tuberculosis	Unsafe sex	Rate	2001	6.15267	8.26263	4.31654
Deaths	Global	Both	All ages	Chlamydial infection	Unsafe sex	Number	2002	952.23	1052.04	721.743
Deaths	Global	Both	All ages	Chlamydial infection	Unsafe sex	Percent	2002	1	1	1
Deaths	Global	Both	All ages	Chlamydial infection	Unsafe sex	Rate	2002	0.0150753	0.0166555	0.0114264
Deaths	Global	Both	All ages	Gonococcal infection	Unsafe sex	Number	2002	2918.84	3209.01	2230
Deaths	Global	Both	All ages	Gonococcal infection	Unsafe sex	Percent	2002	1	1	1
Deaths	Global	Both	All ages	Gonococcal infection	Unsafe sex	Rate	2002	0.04621	0.0508038	0.0353044
Deaths	Global	Both	All ages	Other sexually transmitted infections	Unsafe sex	Number	2002	2346.21	2602.31	1788.9
Deaths	Global	Both	All ages	Other sexually transmitted infections	Unsafe sex	Percent	2002	1	1	1
Deaths	Global	Both	All ages	Other sexually transmitted infections	Unsafe sex	Rate	2002	0.0371443	0.0411988	0.0283212
Deaths	Global	Both	All ages	HIV/AIDS - Drug-susceptible Tuberculosis	Unsafe sex	Number	2004	413391	547495	282311
Deaths	Global	Both	All ages	HIV/AIDS - Drug-susceptible Tuberculosis	Unsafe sex	Percent	2004	0.783142	0.801896	0.75704
Deaths	Global	Both	All ages	HIV/AIDS - Drug-susceptible Tuberculosis	Unsafe sex	Rate	2004	6.37978	8.44938	4.35686
Deaths	Global	Both	All ages	HIV/AIDS - Multidrug-resistant Tuberculosis without extensive drug resistance	Unsafe sex	Number	2004	31152.2	60234.1	13183.7
Deaths	Global	Both	All ages	HIV/AIDS - Multidrug-resistant Tuberculosis without extensive drug resistance	Unsafe sex	Percent	2004	0.755282	0.78784	0.717942
Deaths	Global	Both	All ages	HIV/AIDS - Multidrug-resistant Tuberculosis without extensive drug resistance	Unsafe sex	Rate	2004	0.480765	0.929581	0.203462
Deaths	Global	Both	All ages	HIV/AIDS resulting in other diseases	Unsafe sex	Number	2002	920751	1.31589e+06	615904
Deaths	Global	Both	All ages	HIV/AIDS resulting in other diseases	Unsafe sex	Percent	2002	0.768002	0.80243	0.722198
Deaths	Global	Both	All ages	HIV/AIDS resulting in other diseases	Unsafe sex	Rate	2002	14.577	20.8327	9.75076
Deaths	Global	Both	All ages	HIV/AIDS - Extensively drug-resistant Tuberculosis	Unsafe sex	Number	2004	438.473	839.914	187.459
Deaths	Global	Both	All ages	HIV/AIDS - Extensively drug-resistant Tuberculosis	Unsafe sex	Percent	2004	0.627016	0.67751	0.560131
Deaths	Global	Both	All ages	HIV/AIDS - Extensively drug-resistant Tuberculosis	Unsafe sex	Rate	2004	0.00676687	0.0129622	0.00289302
Deaths	Global	Both	All ages	Syphilis	Unsafe sex	Number	2002	2267.6	2817.35	1577.96
Deaths	Global	Both	All ages	Syphilis	Unsafe sex	Percent	2002	1	1	1
Deaths	Global	Both	All ages	Syphilis	Unsafe sex	Rate	2002	0.0358998	0.0446032	0.0249817
Deaths	Global	Both	All ages	Syphilis	Unsafe sex	Number	2003	2159.44	2692.32	1503.05
Deaths	Global	Both	All ages	Syphilis	Unsafe sex	Percent	2003	1	1	1
Deaths	Global	Both	All ages	Syphilis	Unsafe sex	Rate	2003	0.0337525	0.0420816	0.023493
Deaths	Global	Both	All ages	HIV/AIDS resulting in other diseases	Unsafe sex	Number	2004	989256	1.36284e+06	691298
Deaths	Global	Both	All ages	HIV/AIDS resulting in other diseases	Unsafe sex	Percent	2004	0.77387	0.805222	0.734247
Deaths	Global	Both	All ages	HIV/AIDS resulting in other diseases	Unsafe sex	Rate	2004	15.267	21.0325	10.6687
Deaths	Global	Both	All ages	Syphilis	Unsafe sex	Number	2005	1992.47	2397.71	1412.83
Deaths	Global	Both	All ages	Syphilis	Unsafe sex	Percent	2005	1	1	1
Deaths	Global	Both	All ages	Syphilis	Unsafe sex	Rate	2005	0.0303643	0.0365399	0.0215308
Deaths	Global	Both	All ages	Chlamydial infection	Unsafe sex	Number	2001	958.749	1059.47	725.468
Deaths	Global	Both	All ages	Chlamydial infection	Unsafe sex	Percent	2001	1	1	1
Deaths	Global	Both	All ages	Chlamydial infection	Unsafe sex	Rate	2001	0.0153756	0.0169909	0.0116344
Deaths	Global	Both	All ages	Gonococcal infection	Unsafe sex	Number	2001	2943.3	3226.8	2271.8
Deaths	Global	Both	All ages	Gonococcal infection	Unsafe sex	Percent	2001	1	1	1
Deaths	Global	Both	All ages	Gonococcal infection	Unsafe sex	Rate	2001	0.047202	0.0517486	0.0364332
Deaths	Global	Both	All ages	Chlamydial infection	Unsafe sex	Number	2004	922.269	1022.92	717.578
Deaths	Global	Both	All ages	Chlamydial infection	Unsafe sex	Percent	2004	1	1	1
Deaths	Global	Both	All ages	Chlamydial infection	Unsafe sex	Rate	2004	0.0142332	0.0157865	0.0110742
Deaths	Global	Both	All ages	Gonococcal infection	Unsafe sex	Number	2004	2818.57	3119.93	2227.81
Deaths	Global	Both	All ages	Gonococcal infection	Unsafe sex	Percent	2004	1	1	1
Deaths	Global	Both	All ages	Gonococcal infection	Unsafe sex	Rate	2004	0.0434984	0.0481492	0.0343814
Deaths	Global	Both	All ages	Other sexually transmitted infections	Unsafe sex	Number	2004	2260.02	2519.23	1790.22
Deaths	Global	Both	All ages	Other sexually transmitted infections	Unsafe sex	Percent	2004	1	1	1
Deaths	Global	Both	All ages	Other sexually transmitted infections	Unsafe sex	Rate	2004	0.0348784	0.0388787	0.0276281
Deaths	Global	Both	All ages	HIV/AIDS resulting in other diseases	Unsafe sex	Number	2001	866386	1.25591e+06	568903
Deaths	Global	Both	All ages	HIV/AIDS resulting in other diseases	Unsafe sex	Percent	2001	0.763811	0.799577	0.716168
Deaths	Global	Both	All ages	HIV/AIDS resulting in other diseases	Unsafe sex	Rate	2001	13.8943	20.1412	9.12358
Deaths	Global	Both	All ages	HIV/AIDS - Extensively drug-resistant Tuberculosis	Unsafe sex	Number	2002	326.571	624.375	137.145
Deaths	Global	Both	All ages	HIV/AIDS - Extensively drug-resistant Tuberculosis	Unsafe sex	Percent	2002	0.615781	0.66904	0.546241
Deaths	Global	Both	All ages	HIV/AIDS - Extensively drug-resistant Tuberculosis	Unsafe sex	Rate	2002	0.00517014	0.00988487	0.00217123
Deaths	Global	Both	All ages	HIV/AIDS - Drug-susceptible Tuberculosis	Unsafe sex	Number	2003	410659	544851	281267
Deaths	Global	Both	All ages	HIV/AIDS - Drug-susceptible Tuberculosis	Unsafe sex	Percent	2003	0.779117	0.79869	0.751571
Deaths	Global	Both	All ages	HIV/AIDS - Drug-susceptible Tuberculosis	Unsafe sex	Rate	2003	6.41871	8.51615	4.39627
Deaths	Global	Both	All ages	HIV/AIDS - Extensively drug-resistant Tuberculosis	Unsafe sex	Number	2003	386.959	743.131	166.035
Deaths	Global	Both	All ages	HIV/AIDS - Extensively drug-resistant Tuberculosis	Unsafe sex	Percent	2003	0.621397	0.672273	0.552848
Deaths	Global	Both	All ages	HIV/AIDS - Extensively drug-resistant Tuberculosis	Unsafe sex	Rate	2003	0.00604826	0.0116153	0.00259517
Deaths	Global	Both	All ages	Chlamydial infection	Unsafe sex	Number	2005	926.548	1023.78	724.337
Deaths	Global	Both	All ages	Chlamydial infection	Unsafe sex	Percent	2005	1	1	1
Deaths	Global	Both	All ages	Chlamydial infection	Unsafe sex	Rate	2005	0.0141201	0.0156019	0.0110385
Deaths	Global	Both	All ages	HIV/AIDS - Multidrug-resistant Tuberculosis without extensive drug resistance	Unsafe sex	Number	2003	29813.8	57163.7	12632.3
Deaths	Global	Both	All ages	HIV/AIDS - Multidrug-resistant Tuberculosis without extensive drug resistance	Unsafe sex	Percent	2003	0.749718	0.783323	0.711105
Deaths	Global	Both	All ages	HIV/AIDS - Multidrug-resistant Tuberculosis without extensive drug resistance	Unsafe sex	Rate	2003	0.465996	0.893483	0.197447
Deaths	Global	Both	All ages	HIV/AIDS - Multidrug-resistant Tuberculosis without extensive drug resistance	Unsafe sex	Number	2001	25340.7	48379.6	10599.9
Deaths	Global	Both	All ages	HIV/AIDS - Multidrug-resistant Tuberculosis without extensive drug resistance	Unsafe sex	Percent	2001	0.735873	0.768547	0.694665
Deaths	Global	Both	All ages	HIV/AIDS - Multidrug-resistant Tuberculosis without extensive drug resistance	Unsafe sex	Rate	2001	0.406393	0.775871	0.169992
Deaths	Global	Both	All ages	Syphilis	Unsafe sex	Number	2001	2371.51	2945.1	1649.46
Deaths	Global	Both	All ages	Syphilis	Unsafe sex	Percent	2001	1	1	1
Deaths	Global	Both	All ages	Syphilis	Unsafe sex	Rate	2001	0.0380323	0.0472309	0.0264527
Deaths	Global	Both	All ages	Gonococcal infection	Unsafe sex	Number	2005	2825.13	3114.82	2258.08
Deaths	Global	Both	All ages	Gonococcal infection	Unsafe sex	Percent	2005	1	1	1
Deaths	Global	Both	All ages	Gonococcal infection	Unsafe sex	Rate	2005	0.0430536	0.0474684	0.034412
Deaths	Global	Both	All ages	Other sexually transmitted infections	Unsafe sex	Number	2005	2254.19	2497.18	1788.58
Deaths	Global	Both	All ages	Other sexually transmitted infections	Unsafe sex	Percent	2005	1	1	1
Deaths	Global	Both	All ages	Other sexually transmitted infections	Unsafe sex	Rate	2005	0.0343527	0.0380558	0.0272571
Deaths	Global	Both	All ages	Other sexually transmitted infections	Unsafe sex	Number	2001	2374.73	2640.15	1788.26
Deaths	Global	Both	All ages	Other sexually transmitted infections	Unsafe sex	Percent	2001	1	1	1
Deaths	Global	Both	All ages	Other sexually transmitted infections	Unsafe sex	Rate	2001	0.0380839	0.0423404	0.0286786
Deaths	Global	Both	All ages	HIV/AIDS resulting in other diseases	Unsafe sex	Number	2005	989317	1.33498e+06	712769
Deaths	Global	Both	All ages	HIV/AIDS resulting in other diseases	Unsafe sex	Percent	2005	0.774398	0.803866	0.736871
Deaths	Global	Both	All ages	HIV/AIDS resulting in other diseases	Unsafe sex	Rate	2005	15.0767	20.3445	10.8623
Deaths	Global	Both	All ages	HIV/AIDS resulting in other diseases	Unsafe sex	Number	2003	962101	1.3536e+06	657413
Deaths	Global	Both	All ages	HIV/AIDS resulting in other diseases	Unsafe sex	Percent	2003	0.771659	0.804327	0.728655
Deaths	Global	Both	All ages	HIV/AIDS resulting in other diseases	Unsafe sex	Rate	2003	15.0379	21.1571	10.2755
Deaths	Global	Both	All ages	HIV/AIDS - Extensively drug-resistant Tuberculosis	Unsafe sex	Number	2001	267.534	517.699	111.712
Deaths	Global	Both	All ages	HIV/AIDS - Extensively drug-resistant Tuberculosis	Unsafe sex	Percent	2001	0.607819	0.662485	0.535573
Deaths	Global	Both	All ages	HIV/AIDS - Extensively drug-resistant Tuberculosis	Unsafe sex	Rate	2001	0.00429048	0.00830241	0.00179155
Deaths	Global	Both	All ages	Chlamydial infection	Unsafe sex	Number	2003	935.833	1031.52	721.322
Deaths	Global	Both	All ages	Chlamydial infection	Unsafe sex	Percent	2003	1	1	1
Deaths	Global	Both	All ages	Chlamydial infection	Unsafe sex	Rate	2003	0.0146273	0.016123	0.0112744
Deaths	Global	Both	All ages	HIV/AIDS - Drug-susceptible Tuberculosis	Unsafe sex	Number	2002	398864	531235	275790
Deaths	Global	Both	All ages	HIV/AIDS - Drug-susceptible Tuberculosis	Unsafe sex	Percent	2002	0.773663	0.794302	0.74457
Deaths	Global	Both	All ages	HIV/AIDS - Drug-susceptible Tuberculosis	Unsafe sex	Rate	2002	6.31467	8.41032	4.3662
Deaths	Global	Both	All ages	HIV/AIDS - Multidrug-resistant Tuberculosis without extensive drug resistance	Unsafe sex	Number	2002	27811.2	53162.2	11568
Deaths	Global	Both	All ages	HIV/AIDS - Multidrug-resistant Tuberculosis without extensive drug resistance	Unsafe sex	Percent	2002	0.743	0.776288	0.702865
Deaths	Global	Both	All ages	HIV/AIDS - Multidrug-resistant Tuberculosis without extensive drug resistance	Unsafe sex	Rate	2002	0.440296	0.841644	0.183141
Deaths	Global	Both	All ages	Syphilis	Unsafe sex	Number	2004	2060.29	2522.04	1458.05
Deaths	Global	Both	All ages	Syphilis	Unsafe sex	Percent	2004	1	1	1
Deaths	Global	Both	All ages	Syphilis	Unsafe sex	Rate	2004	0.031796	0.0389222	0.0225018
Deaths	Global	Both	All ages	Gonococcal infection	Unsafe sex	Number	2003	2867.14	3151.98	2251.44
Deaths	Global	Both	All ages	Gonococcal infection	Unsafe sex	Percent	2003	1	1	1
Deaths	Global	Both	All ages	Gonococcal infection	Unsafe sex	Rate	2003	0.044814	0.0492662	0.0351905
Deaths	Global	Both	All ages	Other sexually transmitted infections	Unsafe sex	Number	2003	2300.33	2549.26	1802.31
Deaths	Global	Both	All ages	Other sexually transmitted infections	Unsafe sex	Percent	2003	1	1	1
Deaths	Global	Both	All ages	Other sexually transmitted infections	Unsafe sex	Rate	2003	0.0359547	0.0398455	0.0281706
Deaths	Global	Both	All ages	HIV/AIDS - Extensively drug-resistant Tuberculosis	Unsafe sex	Number	2005	496.598	948.875	210.198
Deaths	Global	Both	All ages	HIV/AIDS - Extensively drug-resistant Tuberculosis	Unsafe sex	Percent	2005	0.621771	0.674571	0.555956
Deaths	Global	Both	All ages	HIV/AIDS - Extensively drug-resistant Tuberculosis	Unsafe sex	Rate	2005	0.00756791	0.0144604	0.00320332
Deaths	Global	Both	All ages	HIV/AIDS - Drug-susceptible Tuberculosis	Unsafe sex	Number	2005	405622	531779	276742
Deaths	Global	Both	All ages	HIV/AIDS - Drug-susceptible Tuberculosis	Unsafe sex	Percent	2005	0.785677	0.803194	0.762026
Deaths	Global	Both	All ages	HIV/AIDS - Drug-susceptible Tuberculosis	Unsafe sex	Rate	2005	6.18148	8.10405	4.21742
Deaths	Global	Both	All ages	Chlamydial infection	Unsafe sex	Number	2006	922.233	1013.16	723.834
Deaths	Global	Both	All ages	Chlamydial infection	Unsafe sex	Percent	2006	1	1	1
Deaths	Global	Both	All ages	Chlamydial infection	Unsafe sex	Rate	2006	0.0138765	0.0152446	0.0108913
Deaths	Global	Both	All ages	Gonococcal infection	Unsafe sex	Number	2006	2809.66	3078.14	2237.67
Deaths	Global	Both	All ages	Gonococcal infection	Unsafe sex	Percent	2006	1	1	1
Deaths	Global	Both	All ages	Gonococcal infection	Unsafe sex	Rate	2006	0.042276	0.0463157	0.0336695
Deaths	Global	Both	All ages	Other sexually transmitted infections	Unsafe sex	Number	2006	2231.28	2467.03	1771.18
Deaths	Global	Both	All ages	Other sexually transmitted infections	Unsafe sex	Percent	2006	1	1	1
Deaths	Global	Both	All ages	Other sexually transmitted infections	Unsafe sex	Rate	2006	0.0335733	0.0371206	0.0266503
Deaths	Global	Both	All ages	HIV/AIDS - Multidrug-resistant Tuberculosis without extensive drug resistance	Unsafe sex	Number	2005	31729.4	60901.9	13477.1
Deaths	Global	Both	All ages	HIV/AIDS - Multidrug-resistant Tuberculosis without extensive drug resistance	Unsafe sex	Percent	2005	0.757635	0.790352	0.720861
Deaths	Global	Both	All ages	HIV/AIDS - Multidrug-resistant Tuberculosis without extensive drug resistance	Unsafe sex	Rate	2005	0.48354	0.928115	0.205385
Deaths	Global	Both	All ages	Syphilis	Unsafe sex	Number	2006	1941.52	2321.81	1390.5
Deaths	Global	Both	All ages	Syphilis	Unsafe sex	Percent	2006	1	1	1
Deaths	Global	Both	All ages	Syphilis	Unsafe sex	Rate	2006	0.0292133	0.0349354	0.0209224
Deaths	Global	Both	All ages	HIV/AIDS - Drug-susceptible Tuberculosis	Unsafe sex	Number	2007	365459	475073	253031
Deaths	Global	Both	All ages	HIV/AIDS - Drug-susceptible Tuberculosis	Unsafe sex	Percent	2007	0.789765	0.806582	0.769024
Deaths	Global	Both	All ages	HIV/AIDS - Drug-susceptible Tuberculosis	Unsafe sex	Rate	2007	5.42792	7.05594	3.7581
Deaths	Global	Both	All ages	HIV/AIDS - Multidrug-resistant Tuberculosis without extensive drug resistance	Unsafe sex	Number	2007	29699.7	56216.7	12973.2
Deaths	Global	Both	All ages	HIV/AIDS - Multidrug-resistant Tuberculosis without extensive drug resistance	Unsafe sex	Percent	2007	0.764812	0.798746	0.7272
Deaths	Global	Both	All ages	HIV/AIDS - Multidrug-resistant Tuberculosis without extensive drug resistance	Unsafe sex	Rate	2007	0.44111	0.834949	0.192682
Deaths	Global	Both	All ages	Syphilis	Unsafe sex	Number	2009	1852.93	2184.08	1327.65
Deaths	Global	Both	All ages	Syphilis	Unsafe sex	Percent	2009	1	1	1
Deaths	Global	Both	All ages	Syphilis	Unsafe sex	Rate	2009	0.0268406	0.0316374	0.0192316
Deaths	Global	Both	All ages	HIV/AIDS - Extensively drug-resistant Tuberculosis	Unsafe sex	Number	2007	541.861	1031.56	231.568
Deaths	Global	Both	All ages	HIV/AIDS - Extensively drug-resistant Tuberculosis	Unsafe sex	Percent	2007	0.627527	0.678033	0.565202
Deaths	Global	Both	All ages	HIV/AIDS - Extensively drug-resistant Tuberculosis	Unsafe sex	Rate	2007	0.0080479	0.0153211	0.00343932
Deaths	Global	Both	All ages	HIV/AIDS resulting in other diseases	Unsafe sex	Number	2009	794032	1.03475e+06	636072
Deaths	Global	Both	All ages	HIV/AIDS resulting in other diseases	Unsafe sex	Percent	2009	0.774637	0.801286	0.744399
Deaths	Global	Both	All ages	HIV/AIDS resulting in other diseases	Unsafe sex	Rate	2009	11.5019	14.9888	9.21379
Deaths	Global	Both	All ages	HIV/AIDS resulting in other diseases	Unsafe sex	Number	2008	848187	1.10448e+06	666405
Deaths	Global	Both	All ages	HIV/AIDS resulting in other diseases	Unsafe sex	Percent	2008	0.77408	0.800894	0.743883
Deaths	Global	Both	All ages	HIV/AIDS resulting in other diseases	Unsafe sex	Rate	2008	12.438	16.1963	9.77232
Deaths	Global	Both	All ages	Chlamydial infection	Unsafe sex	Number	2009	891.722	968.339	703.724
Deaths	Global	Both	All ages	Chlamydial infection	Unsafe sex	Percent	2009	1	1	1
Deaths	Global	Both	All ages	Chlamydial infection	Unsafe sex	Rate	2009	0.012917	0.0140268	0.0101938
Deaths	Global	Both	All ages	Gonococcal infection	Unsafe sex	Number	2009	2714.12	2938.17	2171.8
Deaths	Global	Both	All ages	Gonococcal infection	Unsafe sex	Percent	2009	1	1	1
Deaths	Global	Both	All ages	Gonococcal infection	Unsafe sex	Rate	2009	0.0393152	0.0425607	0.0314595
Deaths	Global	Both	All ages	Other sexually transmitted infections	Unsafe sex	Number	2009	2137.51	2345.51	1721.09
Deaths	Global	Both	All ages	Other sexually transmitted infections	Unsafe sex	Percent	2009	1	1	1
Deaths	Global	Both	All ages	Other sexually transmitted infections	Unsafe sex	Rate	2009	0.0309628	0.0339758	0.0249308
Deaths	Global	Both	All ages	Syphilis	Unsafe sex	Number	2008	1877.06	2240.9	1349.13
Deaths	Global	Both	All ages	Syphilis	Unsafe sex	Percent	2008	1	1	1
Deaths	Global	Both	All ages	Syphilis	Unsafe sex	Rate	2008	0.0275257	0.032861	0.019784
Deaths	Global	Both	All ages	Chlamydial infection	Unsafe sex	Number	2008	910.921	992.914	720.32
Deaths	Global	Both	All ages	Chlamydial infection	Unsafe sex	Percent	2008	1	1	1
Deaths	Global	Both	All ages	Chlamydial infection	Unsafe sex	Rate	2008	0.013358	0.0145603	0.0105629
Deaths	Global	Both	All ages	Gonococcal infection	Unsafe sex	Number	2008	2769.25	2999.26	2216.59
Deaths	Global	Both	All ages	Gonococcal infection	Unsafe sex	Percent	2008	1	1	1
Deaths	Global	Both	All ages	Gonococcal infection	Unsafe sex	Rate	2008	0.0406089	0.0439819	0.0325045
Deaths	Global	Both	All ages	Other sexually transmitted infections	Unsafe sex	Number	2008	2184.05	2400.92	1735.49
Deaths	Global	Both	All ages	Other sexually transmitted infections	Unsafe sex	Percent	2008	1	1	1
Deaths	Global	Both	All ages	Other sexually transmitted infections	Unsafe sex	Rate	2008	0.0320274	0.0352077	0.0254496
Deaths	Global	Both	All ages	HIV/AIDS resulting in other diseases	Unsafe sex	Number	2007	907038	1.18914e+06	700920
Deaths	Global	Both	All ages	HIV/AIDS resulting in other diseases	Unsafe sex	Percent	2007	0.77539	0.802119	0.743446
Deaths	Global	Both	All ages	HIV/AIDS resulting in other diseases	Unsafe sex	Rate	2007	13.4716	17.6616	10.4103
Deaths	Global	Both	All ages	Chlamydial infection	Unsafe sex	Number	2007	915.087	1009.22	720.592
Deaths	Global	Both	All ages	Chlamydial infection	Unsafe sex	Percent	2007	1	1	1
Deaths	Global	Both	All ages	Chlamydial infection	Unsafe sex	Rate	2007	0.0135912	0.0149893	0.0107025
Deaths	Global	Both	All ages	Gonococcal infection	Unsafe sex	Number	2007	2785.37	3055.74	2238.4
Deaths	Global	Both	All ages	Gonococcal infection	Unsafe sex	Percent	2007	1	1	1
Deaths	Global	Both	All ages	Gonococcal infection	Unsafe sex	Rate	2007	0.0413693	0.0453849	0.0332455
Deaths	Global	Both	All ages	Other sexually transmitted infections	Unsafe sex	Number	2007	2204.52	2440.94	1742.75
Deaths	Global	Both	All ages	Other sexually transmitted infections	Unsafe sex	Percent	2007	1	1	1
Deaths	Global	Both	All ages	Other sexually transmitted infections	Unsafe sex	Rate	2007	0.0327423	0.0362537	0.025884
Deaths	Global	Both	All ages	HIV/AIDS - Extensively drug-resistant Tuberculosis	Unsafe sex	Number	2006	519.404	1000.25	220.934
Deaths	Global	Both	All ages	HIV/AIDS - Extensively drug-resistant Tuberculosis	Unsafe sex	Percent	2006	0.627779	0.680021	0.564113
Deaths	Global	Both	All ages	HIV/AIDS - Extensively drug-resistant Tuberculosis	Unsafe sex	Rate	2006	0.00781529	0.0150504	0.00332432
Deaths	Global	Both	All ages	Syphilis	Unsafe sex	Number	2007	1905.37	2273.05	1370.65
Deaths	Global	Both	All ages	Syphilis	Unsafe sex	Percent	2007	1	1	1
Deaths	Global	Both	All ages	Syphilis	Unsafe sex	Rate	2007	0.0282992	0.0337601	0.0203574
Deaths	Global	Both	All ages	HIV/AIDS - Drug-susceptible Tuberculosis	Unsafe sex	Number	2006	389843	508660	268160
Deaths	Global	Both	All ages	HIV/AIDS - Drug-susceptible Tuberculosis	Unsafe sex	Percent	2006	0.789157	0.806259	0.767224
Deaths	Global	Both	All ages	HIV/AIDS - Drug-susceptible Tuberculosis	Unsafe sex	Rate	2006	5.86583	7.65363	4.03491
Deaths	Global	Both	All ages	HIV/AIDS - Multidrug-resistant Tuberculosis without extensive drug resistance	Unsafe sex	Number	2006	31181.5	60110.9	13530
Deaths	Global	Both	All ages	HIV/AIDS - Multidrug-resistant Tuberculosis without extensive drug resistance	Unsafe sex	Percent	2006	0.763119	0.795966	0.725888
Deaths	Global	Both	All ages	HIV/AIDS - Multidrug-resistant Tuberculosis without extensive drug resistance	Unsafe sex	Rate	2006	0.469177	0.904467	0.203581
Deaths	Global	Both	All ages	HIV/AIDS - Extensively drug-resistant Tuberculosis	Unsafe sex	Number	2010	557.545	1049.27	245.212
Deaths	Global	Both	All ages	HIV/AIDS - Extensively drug-resistant Tuberculosis	Unsafe sex	Percent	2010	0.627088	0.67368	0.56975
Deaths	Global	Both	All ages	HIV/AIDS - Extensively drug-resistant Tuberculosis	Unsafe sex	Rate	2010	0.00797939	0.0150168	0.00350938
Deaths	Global	Both	All ages	HIV/AIDS - Drug-susceptible Tuberculosis	Unsafe sex	Number	2009	312336	402988	218083
Deaths	Global	Both	All ages	HIV/AIDS - Drug-susceptible Tuberculosis	Unsafe sex	Percent	2009	0.790143	0.807404	0.771752
Deaths	Global	Both	All ages	HIV/AIDS - Drug-susceptible Tuberculosis	Unsafe sex	Rate	2009	4.52433	5.83747	3.15903
Deaths	Global	Both	All ages	HIV/AIDS - Multidrug-resistant Tuberculosis without extensive drug resistance	Unsafe sex	Number	2009	26183	48010.9	11452.9
Deaths	Global	Both	All ages	HIV/AIDS - Multidrug-resistant Tuberculosis without extensive drug resistance	Unsafe sex	Percent	2009	0.764144	0.795835	0.729795
Deaths	Global	Both	All ages	HIV/AIDS - Multidrug-resistant Tuberculosis without extensive drug resistance	Unsafe sex	Rate	2009	0.379272	0.695459	0.165901
Deaths	Global	Both	All ages	HIV/AIDS resulting in other diseases	Unsafe sex	Number	2006	958318	1.26997e+06	714632
Deaths	Global	Both	All ages	HIV/AIDS resulting in other diseases	Unsafe sex	Percent	2006	0.775481	0.803046	0.740866
Deaths	Global	Both	All ages	HIV/AIDS resulting in other diseases	Unsafe sex	Rate	2006	14.4195	19.1088	10.7528
Deaths	Global	Both	All ages	HIV/AIDS - Drug-susceptible Tuberculosis	Unsafe sex	Number	2008	337976	436957	235277
Deaths	Global	Both	All ages	HIV/AIDS - Drug-susceptible Tuberculosis	Unsafe sex	Percent	2008	0.788294	0.80544	0.768285
Deaths	Global	Both	All ages	HIV/AIDS - Drug-susceptible Tuberculosis	Unsafe sex	Rate	2008	4.95616	6.40764	3.45016
Deaths	Global	Both	All ages	HIV/AIDS resulting in other diseases	Unsafe sex	Number	2010	752226	981871	608167
Deaths	Global	Both	All ages	HIV/AIDS resulting in other diseases	Unsafe sex	Percent	2010	0.776579	0.802677	0.746523
Deaths	Global	Both	All ages	HIV/AIDS resulting in other diseases	Unsafe sex	Rate	2010	10.7656	14.0522	8.70387
Deaths	Global	Both	All ages	HIV/AIDS - Extensively drug-resistant Tuberculosis	Unsafe sex	Number	2008	560.995	1055.45	239.927
Deaths	Global	Both	All ages	HIV/AIDS - Extensively drug-resistant Tuberculosis	Unsafe sex	Percent	2008	0.624702	0.674354	0.563253
Deaths	Global	Both	All ages	HIV/AIDS - Extensively drug-resistant Tuberculosis	Unsafe sex	Rate	2008	0.00822655	0.0154773	0.00351835
Deaths	Global	Both	All ages	HIV/AIDS - Multidrug-resistant Tuberculosis without extensive drug resistance	Unsafe sex	Number	2008	27903.4	52489	12242.8
Deaths	Global	Both	All ages	HIV/AIDS - Multidrug-resistant Tuberculosis without extensive drug resistance	Unsafe sex	Percent	2008	0.762879	0.795002	0.728569
Deaths	Global	Both	All ages	HIV/AIDS - Multidrug-resistant Tuberculosis without extensive drug resistance	Unsafe sex	Rate	2008	0.409181	0.76971	0.179532
Deaths	Global	Both	All ages	Chlamydial infection	Unsafe sex	Number	2010	893.789	971.62	728.831
Deaths	Global	Both	All ages	Chlamydial infection	Unsafe sex	Percent	2010	1	1	1
Deaths	Global	Both	All ages	Chlamydial infection	Unsafe sex	Rate	2010	0.0127916	0.0139055	0.0104308
Deaths	Global	Both	All ages	Gonococcal infection	Unsafe sex	Number	2010	2720.84	2939.98	2220.24
Deaths	Global	Both	All ages	Gonococcal infection	Unsafe sex	Percent	2010	1	1	1
Deaths	Global	Both	All ages	Gonococcal infection	Unsafe sex	Rate	2010	0.0389397	0.042076	0.0317753
Deaths	Global	Both	All ages	HIV/AIDS - Extensively drug-resistant Tuberculosis	Unsafe sex	Number	2009	558.79	1056.08	243.934
Deaths	Global	Both	All ages	HIV/AIDS - Extensively drug-resistant Tuberculosis	Unsafe sex	Percent	2009	0.629615	0.677665	0.571893
Deaths	Global	Both	All ages	HIV/AIDS - Extensively drug-resistant Tuberculosis	Unsafe sex	Rate	2009	0.00809432	0.0152978	0.00353349
Deaths	Global	Both	All ages	Other sexually transmitted infections	Unsafe sex	Number	2010	2135.76	2336.01	1697.33
Deaths	Global	Both	All ages	Other sexually transmitted infections	Unsafe sex	Percent	2010	1	1	1
Deaths	Global	Both	All ages	Other sexually transmitted infections	Unsafe sex	Rate	2010	0.0305662	0.0334322	0.0242915
Deaths	Global	Both	All ages	HIV/AIDS - Drug-susceptible Tuberculosis	Unsafe sex	Number	2010	290618	374674	202483
Deaths	Global	Both	All ages	HIV/AIDS - Drug-susceptible Tuberculosis	Unsafe sex	Percent	2010	0.794372	0.812154	0.775465
Deaths	Global	Both	All ages	HIV/AIDS - Drug-susceptible Tuberculosis	Unsafe sex	Rate	2010	4.15922	5.3622	2.89786
Deaths	Global	Both	All ages	HIV/AIDS - Multidrug-resistant Tuberculosis without extensive drug resistance	Unsafe sex	Number	2010	23963.7	45316.6	10370.1
Deaths	Global	Both	All ages	HIV/AIDS - Multidrug-resistant Tuberculosis without extensive drug resistance	Unsafe sex	Percent	2010	0.763479	0.792594	0.729803
Deaths	Global	Both	All ages	HIV/AIDS - Multidrug-resistant Tuberculosis without extensive drug resistance	Unsafe sex	Rate	2010	0.34296	0.648554	0.148413
Deaths	Global	Both	All ages	Syphilis	Unsafe sex	Number	2010	1833.84	2162.26	1320.1
Deaths	Global	Both	All ages	Syphilis	Unsafe sex	Percent	2010	1	1	1
Deaths	Global	Both	All ages	Syphilis	Unsafe sex	Rate	2010	0.0262452	0.0309455	0.0188928
Deaths	Global	Both	All ages	Chlamydial infection	Unsafe sex	Number	2012	885.112	959.627	723.212
Deaths	Global	Both	All ages	Chlamydial infection	Unsafe sex	Percent	2012	1	1	1
Deaths	Global	Both	All ages	Chlamydial infection	Unsafe sex	Rate	2012	0.0123667	0.0134078	0.0101047
Deaths	Global	Both	All ages	Gonococcal infection	Unsafe sex	Number	2012	2698.77	2913.36	2200.98
Deaths	Global	Both	All ages	Gonococcal infection	Unsafe sex	Percent	2012	1	1	1
Deaths	Global	Both	All ages	Gonococcal infection	Unsafe sex	Rate	2012	0.037707	0.0407052	0.0307519
Deaths	Global	Both	All ages	Syphilis	Unsafe sex	Number	2012	1794.26	2107.33	1289.76
Deaths	Global	Both	All ages	Syphilis	Unsafe sex	Percent	2012	1	1	1
Deaths	Global	Both	All ages	Syphilis	Unsafe sex	Rate	2012	0.0250692	0.0294435	0.0180205
Deaths	Global	Both	All ages	HIV/AIDS resulting in other diseases	Unsafe sex	Number	2015	590807	765297	487376
Deaths	Global	Both	All ages	HIV/AIDS resulting in other diseases	Unsafe sex	Percent	2015	0.786353	0.814218	0.754671
Deaths	Global	Both	All ages	HIV/AIDS resulting in other diseases	Unsafe sex	Rate	2015	7.97316	10.328	6.57733
Deaths	Global	Both	All ages	HIV/AIDS - Extensively drug-resistant Tuberculosis	Unsafe sex	Number	2013	555.085	1046.3	241.713
Deaths	Global	Both	All ages	HIV/AIDS - Extensively drug-resistant Tuberculosis	Unsafe sex	Percent	2013	0.634611	0.679798	0.578662
Deaths	Global	Both	All ages	HIV/AIDS - Extensively drug-resistant Tuberculosis	Unsafe sex	Rate	2013	0.00766442	0.0144469	0.00333749
Deaths	Global	Both	All ages	Syphilis	Unsafe sex	Number	2011	1816.63	2137.92	1319.06
Deaths	Global	Both	All ages	Syphilis	Unsafe sex	Percent	2011	1	1	1
Deaths	Global	Both	All ages	Syphilis	Unsafe sex	Rate	2011	0.0256881	0.0302312	0.0186521
Deaths	Global	Both	All ages	HIV/AIDS resulting in other diseases	Unsafe sex	Number	2012	670943	870319	549860
Deaths	Global	Both	All ages	HIV/AIDS resulting in other diseases	Unsafe sex	Percent	2012	0.779837	0.805992	0.749265
Deaths	Global	Both	All ages	HIV/AIDS resulting in other diseases	Unsafe sex	Rate	2012	9.37436	12.16	7.6826
Deaths	Global	Both	All ages	Chlamydial infection	Unsafe sex	Number	2011	893.489	974.869	718.992
Deaths	Global	Both	All ages	Chlamydial infection	Unsafe sex	Percent	2011	1	1	1
Deaths	Global	Both	All ages	Chlamydial infection	Unsafe sex	Rate	2011	0.0126344	0.0137851	0.0101669
Deaths	Global	Both	All ages	Gonococcal infection	Unsafe sex	Number	2011	2719.81	2953.29	2221.11
Deaths	Global	Both	All ages	Gonococcal infection	Unsafe sex	Percent	2011	1	1	1
Deaths	Global	Both	All ages	Gonococcal infection	Unsafe sex	Rate	2011	0.0384594	0.0417609	0.0314076
Deaths	Global	Both	All ages	Other sexually transmitted infections	Unsafe sex	Number	2011	2124.48	2331.24	1693.06
Deaths	Global	Both	All ages	Other sexually transmitted infections	Unsafe sex	Percent	2011	1	1	1
Deaths	Global	Both	All ages	Other sexually transmitted infections	Unsafe sex	Rate	2011	0.0300412	0.0329649	0.0239406
Deaths	Global	Both	All ages	HIV/AIDS resulting in other diseases	Unsafe sex	Number	2011	714981	931488	580222
Deaths	Global	Both	All ages	HIV/AIDS resulting in other diseases	Unsafe sex	Percent	2011	0.778541	0.804692	0.748727
Deaths	Global	Both	All ages	HIV/AIDS resulting in other diseases	Unsafe sex	Rate	2011	10.1102	13.1717	8.20461
Deaths	Global	Both	All ages	Other sexually transmitted infections	Unsafe sex	Number	2012	2098.73	2285.17	1683.86
Deaths	Global	Both	All ages	Other sexually transmitted infections	Unsafe sex	Percent	2012	1	1	1
Deaths	Global	Both	All ages	Other sexually transmitted infections	Unsafe sex	Rate	2012	0.0293232	0.0319282	0.0235268
Deaths	Global	Both	All ages	Chlamydial infection	Unsafe sex	Number	2015	935.667	1023.8	734.98
Deaths	Global	Both	All ages	Chlamydial infection	Unsafe sex	Percent	2015	1	1	1
Deaths	Global	Both	All ages	Chlamydial infection	Unsafe sex	Rate	2015	0.0126272	0.0138166	0.00991884
Deaths	Global	Both	All ages	Gonococcal infection	Unsafe sex	Number	2015	2850.31	3107.7	2255.95
Deaths	Global	Both	All ages	Gonococcal infection	Unsafe sex	Percent	2015	1	1	1
Deaths	Global	Both	All ages	Gonococcal infection	Unsafe sex	Rate	2015	0.038466	0.0419397	0.0304449
Deaths	Global	Both	All ages	Syphilis	Unsafe sex	Number	2015	1818.33	2117.31	1306.19
Deaths	Global	Both	All ages	Syphilis	Unsafe sex	Percent	2015	1	1	1
Deaths	Global	Both	All ages	Syphilis	Unsafe sex	Rate	2015	0.0245391	0.028574	0.0176275
Deaths	Global	Both	All ages	HIV/AIDS - Multidrug-resistant Tuberculosis without extensive drug resistance	Unsafe sex	Number	2013	19625.5	35881	8954.59
Deaths	Global	Both	All ages	HIV/AIDS - Multidrug-resistant Tuberculosis without extensive drug resistance	Unsafe sex	Percent	2013	0.769339	0.796947	0.735493
Deaths	Global	Both	All ages	HIV/AIDS - Multidrug-resistant Tuberculosis without extensive drug resistance	Unsafe sex	Rate	2013	0.270982	0.495433	0.123642
Deaths	Global	Both	All ages	HIV/AIDS - Drug-susceptible Tuberculosis	Unsafe sex	Number	2013	232981	300790	163561
Deaths	Global	Both	All ages	HIV/AIDS - Drug-susceptible Tuberculosis	Unsafe sex	Percent	2013	0.803672	0.821079	0.784002
Deaths	Global	Both	All ages	HIV/AIDS - Drug-susceptible Tuberculosis	Unsafe sex	Rate	2013	3.21692	4.1532	2.25839
Deaths	Global	Both	All ages	Other sexually transmitted infections	Unsafe sex	Number	2015	2205.11	2425.97	1698.17
Deaths	Global	Both	All ages	Other sexually transmitted infections	Unsafe sex	Percent	2015	1	1	1
Deaths	Global	Both	All ages	Other sexually transmitted infections	Unsafe sex	Rate	2015	0.0297588	0.0327394	0.0229175
Deaths	Global	Both	All ages	Chlamydial infection	Unsafe sex	Number	2014	910.261	994.524	728.924
Deaths	Global	Both	All ages	Chlamydial infection	Unsafe sex	Percent	2014	1	1	1
Deaths	Global	Both	All ages	Chlamydial infection	Unsafe sex	Rate	2014	0.0124247	0.0135749	0.00994954
Deaths	Global	Both	All ages	HIV/AIDS - Drug-susceptible Tuberculosis	Unsafe sex	Number	2012	250288	323671	174677
Deaths	Global	Both	All ages	HIV/AIDS - Drug-susceptible Tuberculosis	Unsafe sex	Percent	2012	0.80153	0.819417	0.782284
Deaths	Global	Both	All ages	HIV/AIDS - Drug-susceptible Tuberculosis	Unsafe sex	Rate	2012	3.497	4.52231	2.44057
Deaths	Global	Both	All ages	Syphilis	Unsafe sex	Number	2014	1798.4	2095.85	1293.22
Deaths	Global	Both	All ages	Syphilis	Unsafe sex	Percent	2014	1	1	1
Deaths	Global	Both	All ages	Syphilis	Unsafe sex	Rate	2014	0.0245475	0.0286076	0.017652
Deaths	Global	Both	All ages	HIV/AIDS resulting in other diseases	Unsafe sex	Number	2014	608930	791143	502824
Deaths	Global	Both	All ages	HIV/AIDS resulting in other diseases	Unsafe sex	Percent	2014	0.782706	0.810112	0.751516
Deaths	Global	Both	All ages	HIV/AIDS resulting in other diseases	Unsafe sex	Rate	2014	8.31167	10.7988	6.86337
Deaths	Global	Both	All ages	Gonococcal infection	Unsafe sex	Number	2014	2770.7	3016.42	2221.55
Deaths	Global	Both	All ages	Gonococcal infection	Unsafe sex	Percent	2014	1	1	1
Deaths	Global	Both	All ages	Gonococcal infection	Unsafe sex	Rate	2014	0.0378191	0.041173	0.0303234
Deaths	Global	Both	All ages	Other sexually transmitted infections	Unsafe sex	Number	2014	2150.8	2354.57	1691.7
Deaths	Global	Both	All ages	Other sexually transmitted infections	Unsafe sex	Percent	2014	1	1	1
Deaths	Global	Both	All ages	Other sexually transmitted infections	Unsafe sex	Rate	2014	0.0293576	0.032139	0.0230911
Deaths	Global	Both	All ages	HIV/AIDS - Multidrug-resistant Tuberculosis without extensive drug resistance	Unsafe sex	Number	2012	20700.3	38253.1	9538.19
Deaths	Global	Both	All ages	HIV/AIDS - Multidrug-resistant Tuberculosis without extensive drug resistance	Unsafe sex	Percent	2012	0.766142	0.793739	0.732296
Deaths	Global	Both	All ages	HIV/AIDS - Multidrug-resistant Tuberculosis without extensive drug resistance	Unsafe sex	Rate	2012	0.289222	0.534468	0.133267
Deaths	Global	Both	All ages	HIV/AIDS - Multidrug-resistant Tuberculosis without extensive drug resistance	Unsafe sex	Number	2011	22070	40938.9	9786.54
Deaths	Global	Both	All ages	HIV/AIDS - Multidrug-resistant Tuberculosis without extensive drug resistance	Unsafe sex	Percent	2011	0.764221	0.791571	0.730303
Deaths	Global	Both	All ages	HIV/AIDS - Multidrug-resistant Tuberculosis without extensive drug resistance	Unsafe sex	Rate	2011	0.31208	0.578895	0.138386
Deaths	Global	Both	All ages	HIV/AIDS - Drug-susceptible Tuberculosis	Unsafe sex	Number	2011	269637	348994	187059
Deaths	Global	Both	All ages	HIV/AIDS - Drug-susceptible Tuberculosis	Unsafe sex	Percent	2011	0.798672	0.816192	0.779581
Deaths	Global	Both	All ages	HIV/AIDS - Drug-susceptible Tuberculosis	Unsafe sex	Rate	2011	3.81279	4.93493	2.64511
Deaths	Global	Both	All ages	Syphilis	Unsafe sex	Number	2013	1797.2	2106.09	1295.91
Deaths	Global	Both	All ages	Syphilis	Unsafe sex	Percent	2013	1	1	1
Deaths	Global	Both	All ages	Syphilis	Unsafe sex	Rate	2013	0.0248151	0.0290802	0.0178934
Deaths	Global	Both	All ages	HIV/AIDS - Extensively drug-resistant Tuberculosis	Unsafe sex	Number	2012	558.49	1051.88	243.481
Deaths	Global	Both	All ages	HIV/AIDS - Extensively drug-resistant Tuberculosis	Unsafe sex	Percent	2012	0.624981	0.671428	0.567246
Deaths	Global	Both	All ages	HIV/AIDS - Extensively drug-resistant Tuberculosis	Unsafe sex	Rate	2012	0.00780317	0.0146967	0.0034019
Deaths	Global	Both	All ages	HIV/AIDS - Extensively drug-resistant Tuberculosis	Unsafe sex	Number	2011	555.375	1052.59	243.602
Deaths	Global	Both	All ages	HIV/AIDS - Extensively drug-resistant Tuberculosis	Unsafe sex	Percent	2011	0.62468	0.671705	0.565868
Deaths	Global	Both	All ages	HIV/AIDS - Extensively drug-resistant Tuberculosis	Unsafe sex	Rate	2011	0.00785326	0.0148841	0.00344465
Deaths	Global	Both	All ages	HIV/AIDS resulting in other diseases	Unsafe sex	Number	2013	634396	823335	521901
Deaths	Global	Both	All ages	HIV/AIDS resulting in other diseases	Unsafe sex	Percent	2013	0.781633	0.80792	0.75104
Deaths	Global	Both	All ages	HIV/AIDS resulting in other diseases	Unsafe sex	Rate	2013	8.75952	11.3683	7.20623
Deaths	Global	Both	All ages	HIV/AIDS - Drug-susceptible Tuberculosis	Unsafe sex	Number	2015	207847	269579	147787
Deaths	Global	Both	All ages	HIV/AIDS - Drug-susceptible Tuberculosis	Unsafe sex	Percent	2015	0.811912	0.830564	0.792069
Deaths	Global	Both	All ages	HIV/AIDS - Drug-susceptible Tuberculosis	Unsafe sex	Rate	2015	2.80497	3.63807	1.99444
Deaths	Global	Both	All ages	HIV/AIDS - Multidrug-resistant Tuberculosis without extensive drug resistance	Unsafe sex	Number	2015	17952.2	33245.1	7889.21
Deaths	Global	Both	All ages	HIV/AIDS - Multidrug-resistant Tuberculosis without extensive drug resistance	Unsafe sex	Percent	2015	0.776092	0.803075	0.745525
Deaths	Global	Both	All ages	HIV/AIDS - Multidrug-resistant Tuberculosis without extensive drug resistance	Unsafe sex	Rate	2015	0.242272	0.448655	0.106468
Deaths	Global	Both	All ages	Chlamydial infection	Unsafe sex	Number	2013	899.169	980.178	719.083
Deaths	Global	Both	All ages	Chlamydial infection	Unsafe sex	Percent	2013	1	1	1
Deaths	Global	Both	All ages	Chlamydial infection	Unsafe sex	Rate	2013	0.0124154	0.013534	0.00992885
Deaths	Global	Both	All ages	Gonococcal infection	Unsafe sex	Number	2013	2738.86	2975.97	2223.45
Deaths	Global	Both	All ages	Gonococcal infection	Unsafe sex	Percent	2013	1	1	1
Deaths	Global	Both	All ages	Gonococcal infection	Unsafe sex	Rate	2013	0.0378172	0.0410911	0.0307006
Deaths	Global	Both	All ages	Other sexually transmitted infections	Unsafe sex	Number	2013	2127.57	2323.68	1668.52
Deaths	Global	Both	All ages	Other sexually transmitted infections	Unsafe sex	Percent	2013	1	1	1
Deaths	Global	Both	All ages	Other sexually transmitted infections	Unsafe sex	Rate	2013	0.0293767	0.0320846	0.0230383
Deaths	Global	Both	All ages	HIV/AIDS - Extensively drug-resistant Tuberculosis	Unsafe sex	Number	2015	544.218	1034.37	236.503
Deaths	Global	Both	All ages	HIV/AIDS - Extensively drug-resistant Tuberculosis	Unsafe sex	Percent	2015	0.631245	0.679824	0.571582
Deaths	Global	Both	All ages	HIV/AIDS - Extensively drug-resistant Tuberculosis	Unsafe sex	Rate	2015	0.00734443	0.0139592	0.0031917
Deaths	Global	Both	All ages	HIV/AIDS - Extensively drug-resistant Tuberculosis	Unsafe sex	Number	2014	545.115	1032.85	235.209
Deaths	Global	Both	All ages	HIV/AIDS - Extensively drug-resistant Tuberculosis	Unsafe sex	Percent	2014	0.632046	0.678861	0.575303
Deaths	Global	Both	All ages	HIV/AIDS - Extensively drug-resistant Tuberculosis	Unsafe sex	Rate	2014	0.00744061	0.014098	0.00321052
Deaths	Global	Both	All ages	HIV/AIDS - Drug-susceptible Tuberculosis	Unsafe sex	Number	2014	219128	283091	155764
Deaths	Global	Both	All ages	HIV/AIDS - Drug-susceptible Tuberculosis	Unsafe sex	Percent	2014	0.80651	0.824839	0.78706
Deaths	Global	Both	All ages	HIV/AIDS - Drug-susceptible Tuberculosis	Unsafe sex	Rate	2014	2.99101	3.86408	2.12612
Deaths	Global	Both	All ages	HIV/AIDS - Multidrug-resistant Tuberculosis without extensive drug resistance	Unsafe sex	Number	2014	18601.4	34345.6	8369.7
Deaths	Global	Both	All ages	HIV/AIDS - Multidrug-resistant Tuberculosis without extensive drug resistance	Unsafe sex	Percent	2014	0.771531	0.798534	0.739427
Deaths	Global	Both	All ages	HIV/AIDS - Multidrug-resistant Tuberculosis without extensive drug resistance	Unsafe sex	Rate	2014	0.253903	0.468804	0.114243
Deaths	Global	Both	All ages	HIV/AIDS - Multidrug-resistant Tuberculosis without extensive drug resistance	Unsafe sex	Number	2017	16600.3	31315.5	7066.84
Deaths	Global	Both	All ages	HIV/AIDS - Multidrug-resistant Tuberculosis without extensive drug resistance	Unsafe sex	Percent	2017	0.78536	0.814033	0.751491
Deaths	Global	Both	All ages	HIV/AIDS - Multidrug-resistant Tuberculosis without extensive drug resistance	Unsafe sex	Rate	2017	0.219059	0.413242	0.0932546
Deaths	Global	Both	All ages	HIV/AIDS - Extensively drug-resistant Tuberculosis	Unsafe sex	Number	2016	543.316	1032.63	234.99
Deaths	Global	Both	All ages	HIV/AIDS - Extensively drug-resistant Tuberculosis	Unsafe sex	Percent	2016	0.637157	0.685126	0.577008
Deaths	Global	Both	All ages	HIV/AIDS - Extensively drug-resistant Tuberculosis	Unsafe sex	Rate	2016	0.00724947	0.0137784	0.00313547
Deaths	Global	Both	All ages	HIV/AIDS - Multidrug-resistant Tuberculosis without extensive drug resistance	Unsafe sex	Number	2016	17332.9	32365.7	7509.96
Deaths	Global	Both	All ages	HIV/AIDS - Multidrug-resistant Tuberculosis without extensive drug resistance	Unsafe sex	Percent	2016	0.780294	0.808231	0.746975
Deaths	Global	Both	All ages	HIV/AIDS - Multidrug-resistant Tuberculosis without extensive drug resistance	Unsafe sex	Rate	2016	0.231273	0.431856	0.100205
Deaths	Global	Both	All ages	HIV/AIDS - Drug-susceptible Tuberculosis	Unsafe sex	Number	2016	197928	257672	140251
Deaths	Global	Both	All ages	HIV/AIDS - Drug-susceptible Tuberculosis	Unsafe sex	Percent	2016	0.817208	0.835929	0.797982
Deaths	Global	Both	All ages	HIV/AIDS - Drug-susceptible Tuberculosis	Unsafe sex	Rate	2016	2.64096	3.43812	1.87137
Deaths	Global	Both	All ages	Syphilis	Unsafe sex	Number	2017	1825.54	2126.92	1307.12
Deaths	Global	Both	All ages	Syphilis	Unsafe sex	Percent	2017	1	1	1
Deaths	Global	Both	All ages	Syphilis	Unsafe sex	Rate	2017	0.02409	0.028067	0.0172489
Deaths	Global	Both	All ages	HIV/AIDS resulting in other diseases	Unsafe sex	Number	2016	579690	747875	476814
Deaths	Global	Both	All ages	HIV/AIDS resulting in other diseases	Unsafe sex	Percent	2016	0.791477	0.8208	0.759046
Deaths	Global	Both	All ages	HIV/AIDS resulting in other diseases	Unsafe sex	Rate	2016	7.73481	9.9789	6.36213
Deaths	Global	Both	All ages	Syphilis	Unsafe sex	Number	2016	1826.41	2133.66	1311.87
Deaths	Global	Both	All ages	Syphilis	Unsafe sex	Percent	2016	1	1	1
Deaths	Global	Both	All ages	Syphilis	Unsafe sex	Rate	2016	0.0243698	0.0284694	0.0175044
Deaths	Global	Both	All ages	Chlamydial infection	Unsafe sex	Number	2016	946.118	1041.35	733.643
Deaths	Global	Both	All ages	Chlamydial infection	Unsafe sex	Percent	2016	1	1	1
Deaths	Global	Both	All ages	Chlamydial infection	Unsafe sex	Rate	2016	0.0126241	0.0138947	0.00978901
Deaths	Global	Both	All ages	Gonococcal infection	Unsafe sex	Number	2016	2885.7	3178.84	2259.25
Deaths	Global	Both	All ages	Gonococcal infection	Unsafe sex	Percent	2016	1	1	1
Deaths	Global	Both	All ages	Gonococcal infection	Unsafe sex	Rate	2016	0.0385038	0.0424153	0.0301452
Deaths	Global	Both	All ages	Other sexually transmitted infections	Unsafe sex	Number	2016	2226.57	2464.84	1714.47
Deaths	Global	Both	All ages	Other sexually transmitted infections	Unsafe sex	Percent	2016	1	1	1
Deaths	Global	Both	All ages	Other sexually transmitted infections	Unsafe sex	Rate	2016	0.0297091	0.0328883	0.0228762
Deaths	Global	Both	All ages	HIV/AIDS - Extensively drug-resistant Tuberculosis	Unsafe sex	Number	2017	527.014	976.923	227.245
Deaths	Global	Both	All ages	HIV/AIDS - Extensively drug-resistant Tuberculosis	Unsafe sex	Percent	2017	0.641497	0.68948	0.58386
Deaths	Global	Both	All ages	HIV/AIDS - Extensively drug-resistant Tuberculosis	Unsafe sex	Rate	2017	0.00695451	0.0128915	0.00299875
Deaths	Global	Both	All ages	HIV/AIDS resulting in other diseases	Unsafe sex	Number	2017	558401	706530	462443
Deaths	Global	Both	All ages	HIV/AIDS resulting in other diseases	Unsafe sex	Percent	2017	0.796521	0.825398	0.763492
Deaths	Global	Both	All ages	HIV/AIDS resulting in other diseases	Unsafe sex	Rate	2017	7.3687	9.32343	6.10243
Deaths	Global	Both	All ages	Chlamydial infection	Unsafe sex	Number	2017	953.665	1067.41	747.525
Deaths	Global	Both	All ages	Chlamydial infection	Unsafe sex	Percent	2017	1	1	1
Deaths	Global	Both	All ages	Chlamydial infection	Unsafe sex	Rate	2017	0.0125846	0.0140856	0.0098644
Deaths	Global	Both	All ages	Gonococcal infection	Unsafe sex	Number	2017	2908.69	3241.79	2286.81
Deaths	Global	Both	All ages	Gonococcal infection	Unsafe sex	Percent	2017	1	1	1
Deaths	Global	Both	All ages	Gonococcal infection	Unsafe sex	Rate	2017	0.0383832	0.0427789	0.0301769
Deaths	Global	Both	All ages	Other sexually transmitted infections	Unsafe sex	Number	2017	2243.51	2503.29	1723.09
Deaths	Global	Both	All ages	Other sexually transmitted infections	Unsafe sex	Percent	2017	1	1	1
Deaths	Global	Both	All ages	Other sexually transmitted infections	Unsafe sex	Rate	2017	0.0296056	0.0330336	0.022738
Deaths	Global	Both	All ages	HIV/AIDS - Drug-susceptible Tuberculosis	Unsafe sex	Number	2019	162939	212966	115357
Deaths	Global	Both	All ages	HIV/AIDS - Drug-susceptible Tuberculosis	Unsafe sex	Percent	2019	0.828059	0.845983	0.808918
Deaths	Global	Both	All ages	HIV/AIDS - Drug-susceptible Tuberculosis	Unsafe sex	Rate	2019	2.10584	2.7524	1.49089
Deaths	Global	Both	All ages	HIV/AIDS - Multidrug-resistant Tuberculosis without extensive drug resistance	Unsafe sex	Number	2019	15604	29037.4	6385.91
Deaths	Global	Both	All ages	HIV/AIDS - Multidrug-resistant Tuberculosis without extensive drug resistance	Unsafe sex	Percent	2019	0.796917	0.828393	0.761549
Deaths	Global	Both	All ages	HIV/AIDS - Multidrug-resistant Tuberculosis without extensive drug resistance	Unsafe sex	Rate	2019	0.201668	0.375283	0.0825323
Deaths	Global	Both	All ages	HIV/AIDS resulting in other diseases	Unsafe sex	Number	2019	516772	635704	435895
Deaths	Global	Both	All ages	HIV/AIDS resulting in other diseases	Unsafe sex	Percent	2019	0.798711	0.826696	0.764765
Deaths	Global	Both	All ages	HIV/AIDS resulting in other diseases	Unsafe sex	Rate	2019	6.67883	8.21593	5.63356
Deaths	Global	Both	All ages	Chlamydial infection	Unsafe sex	Number	2019	971.651	1108.43	757.391
Deaths	Global	Both	All ages	Chlamydial infection	Unsafe sex	Percent	2019	1	1	1
Deaths	Global	Both	All ages	Chlamydial infection	Unsafe sex	Rate	2019	0.0125577	0.0143254	0.00978862
Deaths	Global	Both	All ages	Gonococcal infection	Unsafe sex	Number	2019	2962.87	3362.15	2324.38
Deaths	Global	Both	All ages	Gonococcal infection	Unsafe sex	Percent	2019	1	1	1
Deaths	Global	Both	All ages	Gonococcal infection	Unsafe sex	Rate	2019	0.0382926	0.0434528	0.0300405
Deaths	Global	Both	All ages	Other sexually transmitted infections	Unsafe sex	Number	2019	2274.65	2604.04	1725.22
Deaths	Global	Both	All ages	Other sexually transmitted infections	Unsafe sex	Percent	2019	1	1	1
Deaths	Global	Both	All ages	Other sexually transmitted infections	Unsafe sex	Rate	2019	0.0293979	0.033655	0.0222969
Deaths	Global	Both	All ages	HIV/AIDS resulting in other diseases	Unsafe sex	Number	2018	530702	657619	444720
Deaths	Global	Both	All ages	HIV/AIDS resulting in other diseases	Unsafe sex	Percent	2018	0.797536	0.825721	0.763632
Deaths	Global	Both	All ages	HIV/AIDS resulting in other diseases	Unsafe sex	Rate	2018	6.92953	8.58672	5.80684
Deaths	Global	Both	All ages	Chlamydial infection	Unsafe sex	Number	2018	963.195	1085.09	763.477
Deaths	Global	Both	All ages	Chlamydial infection	Unsafe sex	Percent	2018	1	1	1
Deaths	Global	Both	All ages	Chlamydial infection	Unsafe sex	Rate	2018	0.0125767	0.0141683	0.00996893
Deaths	Global	Both	All ages	Gonococcal infection	Unsafe sex	Number	2018	2936.17	3305.81	2319.92
Deaths	Global	Both	All ages	Gonococcal infection	Unsafe sex	Percent	2018	1	1	1
Deaths	Global	Both	All ages	Gonococcal infection	Unsafe sex	Rate	2018	0.0383384	0.0431648	0.0302919
Deaths	Global	Both	All ages	Other sexually transmitted infections	Unsafe sex	Number	2018	2260.02	2556.15	1755.66
Deaths	Global	Both	All ages	Other sexually transmitted infections	Unsafe sex	Percent	2018	1	1	1
Deaths	Global	Both	All ages	Other sexually transmitted infections	Unsafe sex	Rate	2018	0.0295097	0.0333763	0.0229241
Deaths	Global	Both	All ages	HIV/AIDS - Drug-susceptible Tuberculosis	Unsafe sex	Number	2018	171058	224072	121017
Deaths	Global	Both	All ages	HIV/AIDS - Drug-susceptible Tuberculosis	Unsafe sex	Percent	2018	0.825295	0.843542	0.806042
Deaths	Global	Both	All ages	HIV/AIDS - Drug-susceptible Tuberculosis	Unsafe sex	Rate	2018	2.23356	2.92577	1.58016
Deaths	Global	Both	All ages	HIV/AIDS - Multidrug-resistant Tuberculosis without extensive drug resistance	Unsafe sex	Number	2018	15875.9	29820.2	6573.63
Deaths	Global	Both	All ages	HIV/AIDS - Multidrug-resistant Tuberculosis without extensive drug resistance	Unsafe sex	Percent	2018	0.791489	0.822606	0.756941
Deaths	Global	Both	All ages	HIV/AIDS - Multidrug-resistant Tuberculosis without extensive drug resistance	Unsafe sex	Rate	2018	0.207296	0.38937	0.0858336
Deaths	Global	Both	All ages	HIV/AIDS - Extensively drug-resistant Tuberculosis	Unsafe sex	Number	2018	521.932	966.4	223.823
Deaths	Global	Both	All ages	HIV/AIDS - Extensively drug-resistant Tuberculosis	Unsafe sex	Percent	2018	0.644455	0.693887	0.584438
Deaths	Global	Both	All ages	HIV/AIDS - Extensively drug-resistant Tuberculosis	Unsafe sex	Rate	2018	0.00681502	0.0126186	0.00292251
Deaths	Global	Both	All ages	Syphilis	Unsafe sex	Number	2018	1830.83	2121.35	1318.34
Deaths	Global	Both	All ages	Syphilis	Unsafe sex	Percent	2018	1	1	1
Deaths	Global	Both	All ages	Syphilis	Unsafe sex	Rate	2018	0.0239057	0.0276991	0.0172139
Deaths	Global	Both	All ages	Syphilis	Unsafe sex	Number	2019	1836.27	2153.61	1319.74
Deaths	Global	Both	All ages	Syphilis	Unsafe sex	Percent	2019	1	1	1
Deaths	Global	Both	All ages	Syphilis	Unsafe sex	Rate	2019	0.0237322	0.0278335	0.0170565
Deaths	Global	Both	All ages	HIV/AIDS - Extensively drug-resistant Tuberculosis	Unsafe sex	Number	2019	526.91	978.986	223.153
Deaths	Global	Both	All ages	HIV/AIDS - Extensively drug-resistant Tuberculosis	Unsafe sex	Percent	2019	0.650568	0.700784	0.588275
Deaths	Global	Both	All ages	HIV/AIDS - Extensively drug-resistant Tuberculosis	Unsafe sex	Rate	2019	0.00680986	0.0126525	0.00288406
Deaths	Global	Both	All ages	HIV/AIDS - Drug-susceptible Tuberculosis	Unsafe sex	Number	2017	185231	241876	130423
Deaths	Global	Both	All ages	HIV/AIDS - Drug-susceptible Tuberculosis	Unsafe sex	Percent	2017	0.821723	0.840455	0.802304
Deaths	Global	Both	All ages	HIV/AIDS - Drug-susceptible Tuberculosis	Unsafe sex	Rate	2017	2.44432	3.19181	1.72108
DALYs (Disability-Adjusted Life Years)	Global	Both	All ages	HIV/AIDS resulting in other diseases	Unsafe sex	Number	1990	8.38162e+06	1.2528e+07	6.0278e+06
DALYs (Disability-Adjusted Life Years)	Global	Both	All ages	HIV/AIDS resulting in other diseases	Unsafe sex	Percent	1990	0.622331	0.692307	0.564528
DALYs (Disability-Adjusted Life Years)	Global	Both	All ages	HIV/AIDS resulting in other diseases	Unsafe sex	Rate	1990	156.67	234.176	112.672
DALYs (Disability-Adjusted Life Years)	Global	Both	All ages	HIV/AIDS - Drug-susceptible Tuberculosis	Unsafe sex	Number	1991	5.71717e+06	7.82788e+06	4.14009e+06
DALYs (Disability-Adjusted Life Years)	Global	Both	All ages	HIV/AIDS - Drug-susceptible Tuberculosis	Unsafe sex	Percent	1991	0.610045	0.662904	0.55778
DALYs (Disability-Adjusted Life Years)	Global	Both	All ages	HIV/AIDS - Drug-susceptible Tuberculosis	Unsafe sex	Rate	1991	105.235	144.087	76.2061
DALYs (Disability-Adjusted Life Years)	Global	Both	All ages	Syphilis	Unsafe sex	Number	1990	123337	149439	87334.2
DALYs (Disability-Adjusted Life Years)	Global	Both	All ages	Syphilis	Unsafe sex	Percent	1990	1	1	1
DALYs (Disability-Adjusted Life Years)	Global	Both	All ages	Syphilis	Unsafe sex	Rate	1990	2.30543	2.79332	1.63246
DALYs (Disability-Adjusted Life Years)	Global	Both	All ages	Other sexually transmitted infections	Unsafe sex	Number	1990	275991	356509	209194
DALYs (Disability-Adjusted Life Years)	Global	Both	All ages	Other sexually transmitted infections	Unsafe sex	Percent	1990	1	1	1
DALYs (Disability-Adjusted Life Years)	Global	Both	All ages	Other sexually transmitted infections	Unsafe sex	Rate	1990	5.15885	6.66391	3.91028
DALYs (Disability-Adjusted Life Years)	Global	Both	All ages	HIV/AIDS - Extensively drug-resistant Tuberculosis	Unsafe sex	Number	1991	2.98242	11.5703	0.759585
DALYs (Disability-Adjusted Life Years)	Global	Both	All ages	HIV/AIDS - Extensively drug-resistant Tuberculosis	Unsafe sex	Percent	1991	0.68559	0.733804	0.631313
DALYs (Disability-Adjusted Life Years)	Global	Both	All ages	HIV/AIDS - Extensively drug-resistant Tuberculosis	Unsafe sex	Rate	1991	5.4897e-05	0.000212974	1.39816e-05
DALYs (Disability-Adjusted Life Years)	Global	Both	All ages	Chlamydial infection	Unsafe sex	Number	1990	121117	165403	89842
DALYs (Disability-Adjusted Life Years)	Global	Both	All ages	Chlamydial infection	Unsafe sex	Percent	1990	1	1	1
DALYs (Disability-Adjusted Life Years)	Global	Both	All ages	Chlamydial infection	Unsafe sex	Rate	1990	2.26394	3.09173	1.67934
DALYs (Disability-Adjusted Life Years)	Global	Both	All ages	Gonococcal infection	Unsafe sex	Number	1990	154842	181057	120819
DALYs (Disability-Adjusted Life Years)	Global	Both	All ages	Gonococcal infection	Unsafe sex	Percent	1990	1	1	1
DALYs (Disability-Adjusted Life Years)	Global	Both	All ages	Gonococcal infection	Unsafe sex	Rate	1990	2.89433	3.38433	2.25837
DALYs (Disability-Adjusted Life Years)	Global	Both	All ages	HIV/AIDS - Multidrug-resistant Tuberculosis without extensive drug resistance	Unsafe sex	Number	1991	46977.5	100841	19001.8
DALYs (Disability-Adjusted Life Years)	Global	Both	All ages	HIV/AIDS - Multidrug-resistant Tuberculosis without extensive drug resistance	Unsafe sex	Percent	1991	0.591076	0.644671	0.534483
DALYs (Disability-Adjusted Life Years)	Global	Both	All ages	HIV/AIDS - Multidrug-resistant Tuberculosis without extensive drug resistance	Unsafe sex	Rate	1991	0.864709	1.85617	0.349764
DALYs (Disability-Adjusted Life Years)	Global	Both	All ages	Trichomoniasis	Unsafe sex	Number	1990	168622	345045	65021.9
DALYs (Disability-Adjusted Life Years)	Global	Both	All ages	Trichomoniasis	Unsafe sex	Percent	1990	1	1	1
DALYs (Disability-Adjusted Life Years)	Global	Both	All ages	Trichomoniasis	Unsafe sex	Rate	1990	3.15191	6.44963	1.2154
DALYs (Disability-Adjusted Life Years)	Global	Both	All ages	Genital herpes	Unsafe sex	Number	1990	142425	354446	47044
DALYs (Disability-Adjusted Life Years)	Global	Both	All ages	Genital herpes	Unsafe sex	Percent	1990	1	1	1
DALYs (Disability-Adjusted Life Years)	Global	Both	All ages	Genital herpes	Unsafe sex	Rate	1990	2.66222	6.62535	0.879353
DALYs (Disability-Adjusted Life Years)	Global	Both	All ages	Trichomoniasis	Unsafe sex	Number	1992	179018	366654	68937.2
DALYs (Disability-Adjusted Life Years)	Global	Both	All ages	Trichomoniasis	Unsafe sex	Percent	1992	1	1	1
DALYs (Disability-Adjusted Life Years)	Global	Both	All ages	Trichomoniasis	Unsafe sex	Rate	1992	3.24631	6.6489	1.25011
DALYs (Disability-Adjusted Life Years)	Global	Both	All ages	HIV/AIDS resulting in other diseases	Unsafe sex	Number	1992	1.38518e+07	2.07655e+07	9.65707e+06
DALYs (Disability-Adjusted Life Years)	Global	Both	All ages	HIV/AIDS resulting in other diseases	Unsafe sex	Percent	1992	0.636487	0.703036	0.580312
DALYs (Disability-Adjusted Life Years)	Global	Both	All ages	HIV/AIDS resulting in other diseases	Unsafe sex	Rate	1992	251.189	376.561	175.121
DALYs (Disability-Adjusted Life Years)	Global	Both	All ages	Genital herpes	Unsafe sex	Number	1992	151485	376347	49881.7
DALYs (Disability-Adjusted Life Years)	Global	Both	All ages	Genital herpes	Unsafe sex	Percent	1992	1	1	1
DALYs (Disability-Adjusted Life Years)	Global	Both	All ages	Genital herpes	Unsafe sex	Rate	1992	2.74702	6.82469	0.904554
DALYs (Disability-Adjusted Life Years)	Global	Both	All ages	Other sexually transmitted infections	Unsafe sex	Number	1992	287487	373196	216318
DALYs (Disability-Adjusted Life Years)	Global	Both	All ages	Other sexually transmitted infections	Unsafe sex	Percent	1992	1	1	1
DALYs (Disability-Adjusted Life Years)	Global	Both	All ages	Other sexually transmitted infections	Unsafe sex	Rate	1992	5.21329	6.76754	3.9227
DALYs (Disability-Adjusted Life Years)	Global	Both	All ages	Syphilis	Unsafe sex	Number	1992	127966	154261	89181.3
DALYs (Disability-Adjusted Life Years)	Global	Both	All ages	Syphilis	Unsafe sex	Percent	1992	1	1	1
DALYs (Disability-Adjusted Life Years)	Global	Both	All ages	Syphilis	Unsafe sex	Rate	1992	2.32053	2.79737	1.61721
DALYs (Disability-Adjusted Life Years)	Global	Both	All ages	Chlamydial infection	Unsafe sex	Number	1992	126204	172762	93252.8
DALYs (Disability-Adjusted Life Years)	Global	Both	All ages	Chlamydial infection	Unsafe sex	Percent	1992	1	1	1
DALYs (Disability-Adjusted Life Years)	Global	Both	All ages	Chlamydial infection	Unsafe sex	Rate	1992	2.28859	3.13286	1.69105
DALYs (Disability-Adjusted Life Years)	Global	Both	All ages	Gonococcal infection	Unsafe sex	Number	1992	159397	186097	124483
DALYs (Disability-Adjusted Life Years)	Global	Both	All ages	Gonococcal infection	Unsafe sex	Percent	1992	1	1	1
DALYs (Disability-Adjusted Life Years)	Global	Both	All ages	Gonococcal infection	Unsafe sex	Rate	1992	2.89051	3.37468	2.25737
DALYs (Disability-Adjusted Life Years)	Global	Both	All ages	HIV/AIDS - Drug-susceptible Tuberculosis	Unsafe sex	Number	1990	4.53347e+06	6.26137e+06	3.27555e+06
DALYs (Disability-Adjusted Life Years)	Global	Both	All ages	HIV/AIDS - Drug-susceptible Tuberculosis	Unsafe sex	Percent	1990	0.602185	0.658339	0.546552
DALYs (Disability-Adjusted Life Years)	Global	Both	All ages	HIV/AIDS - Drug-susceptible Tuberculosis	Unsafe sex	Rate	1990	84.7401	117.038	61.2269
DALYs (Disability-Adjusted Life Years)	Global	Both	All ages	HIV/AIDS - Extensively drug-resistant Tuberculosis	Unsafe sex	Number	1993	296.294	589.69	127.778
DALYs (Disability-Adjusted Life Years)	Global	Both	All ages	HIV/AIDS - Extensively drug-resistant Tuberculosis	Unsafe sex	Percent	1993	0.556602	0.612076	0.48752
DALYs (Disability-Adjusted Life Years)	Global	Both	All ages	HIV/AIDS - Extensively drug-resistant Tuberculosis	Unsafe sex	Rate	1993	0.00529572	0.0105397	0.00228381
DALYs (Disability-Adjusted Life Years)	Global	Both	All ages	HIV/AIDS - Drug-susceptible Tuberculosis	Unsafe sex	Number	1995	1.17138e+07	1.58716e+07	8.59329e+06
DALYs (Disability-Adjusted Life Years)	Global	Both	All ages	HIV/AIDS - Drug-susceptible Tuberculosis	Unsafe sex	Percent	1995	0.642743	0.680363	0.597131
DALYs (Disability-Adjusted Life Years)	Global	Both	All ages	HIV/AIDS - Drug-susceptible Tuberculosis	Unsafe sex	Rate	1995	203.53	275.772	149.31
DALYs (Disability-Adjusted Life Years)	Global	Both	All ages	HIV/AIDS - Multidrug-resistant Tuberculosis without extensive drug resistance	Unsafe sex	Number	1995	357301	737307	147414
DALYs (Disability-Adjusted Life Years)	Global	Both	All ages	HIV/AIDS - Multidrug-resistant Tuberculosis without extensive drug resistance	Unsafe sex	Percent	1995	0.60983	0.654573	0.559697
DALYs (Disability-Adjusted Life Years)	Global	Both	All ages	HIV/AIDS - Multidrug-resistant Tuberculosis without extensive drug resistance	Unsafe sex	Rate	1995	6.20818	12.8109	2.56135
DALYs (Disability-Adjusted Life Years)	Global	Both	All ages	HIV/AIDS - Extensively drug-resistant Tuberculosis	Unsafe sex	Number	1995	1699.34	3294.28	712.169
DALYs (Disability-Adjusted Life Years)	Global	Both	All ages	HIV/AIDS - Extensively drug-resistant Tuberculosis	Unsafe sex	Percent	1995	0.54531	0.602524	0.475
DALYs (Disability-Adjusted Life Years)	Global	Both	All ages	HIV/AIDS - Extensively drug-resistant Tuberculosis	Unsafe sex	Rate	1995	0.0295264	0.0572388	0.0123741
DALYs (Disability-Adjusted Life Years)	Global	Both	All ages	HIV/AIDS - Extensively drug-resistant Tuberculosis	Unsafe sex	Number	1990	0	0	0
DALYs (Disability-Adjusted Life Years)	Global	Both	All ages	HIV/AIDS - Extensively drug-resistant Tuberculosis	Unsafe sex	Percent	1990	0	0	0
DALYs (Disability-Adjusted Life Years)	Global	Both	All ages	HIV/AIDS - Extensively drug-resistant Tuberculosis	Unsafe sex	Rate	1990	0	0	0
DALYs (Disability-Adjusted Life Years)	Global	Both	All ages	HIV/AIDS resulting in other diseases	Unsafe sex	Number	1994	2.09691e+07	3.164e+07	1.42074e+07
DALYs (Disability-Adjusted Life Years)	Global	Both	All ages	HIV/AIDS resulting in other diseases	Unsafe sex	Percent	1994	0.651433	0.713989	0.596676
DALYs (Disability-Adjusted Life Years)	Global	Both	All ages	HIV/AIDS resulting in other diseases	Unsafe sex	Rate	1994	369.488	557.518	250.343
DALYs (Disability-Adjusted Life Years)	Global	Both	All ages	HIV/AIDS resulting in other diseases	Unsafe sex	Number	1991	1.09113e+07	1.63483e+07	7.74361e+06
DALYs (Disability-Adjusted Life Years)	Global	Both	All ages	HIV/AIDS resulting in other diseases	Unsafe sex	Percent	1991	0.629409	0.697251	0.573106
DALYs (Disability-Adjusted Life Years)	Global	Both	All ages	HIV/AIDS resulting in other diseases	Unsafe sex	Rate	1991	200.844	300.921	142.536
DALYs (Disability-Adjusted Life Years)	Global	Both	All ages	HIV/AIDS - Multidrug-resistant Tuberculosis without extensive drug resistance	Unsafe sex	Number	1993	149962	315282	60663.1
DALYs (Disability-Adjusted Life Years)	Global	Both	All ages	HIV/AIDS - Multidrug-resistant Tuberculosis without extensive drug resistance	Unsafe sex	Percent	1993	0.598836	0.64688	0.545875
DALYs (Disability-Adjusted Life Years)	Global	Both	All ages	HIV/AIDS - Multidrug-resistant Tuberculosis without extensive drug resistance	Unsafe sex	Rate	1993	2.68029	5.63511	1.08425
DALYs (Disability-Adjusted Life Years)	Global	Both	All ages	HIV/AIDS - Drug-susceptible Tuberculosis	Unsafe sex	Number	1993	8.55468e+06	1.15519e+07	6.2141e+06
DALYs (Disability-Adjusted Life Years)	Global	Both	All ages	HIV/AIDS - Drug-susceptible Tuberculosis	Unsafe sex	Percent	1993	0.626246	0.67162	0.578757
DALYs (Disability-Adjusted Life Years)	Global	Both	All ages	HIV/AIDS - Drug-susceptible Tuberculosis	Unsafe sex	Rate	1993	152.9	206.469	111.066
DALYs (Disability-Adjusted Life Years)	Global	Both	All ages	HIV/AIDS - Multidrug-resistant Tuberculosis without extensive drug resistance	Unsafe sex	Number	1990	23576.9	50194.1	9132.53
DALYs (Disability-Adjusted Life Years)	Global	Both	All ages	HIV/AIDS - Multidrug-resistant Tuberculosis without extensive drug resistance	Unsafe sex	Percent	1990	0.5888	0.648759	0.525599
DALYs (Disability-Adjusted Life Years)	Global	Both	All ages	HIV/AIDS - Multidrug-resistant Tuberculosis without extensive drug resistance	Unsafe sex	Rate	1990	0.440702	0.938234	0.170706
DALYs (Disability-Adjusted Life Years)	Global	Both	All ages	Trichomoniasis	Unsafe sex	Number	1994	188838	386654	72642.4
DALYs (Disability-Adjusted Life Years)	Global	Both	All ages	Trichomoniasis	Unsafe sex	Percent	1994	1	1	1
DALYs (Disability-Adjusted Life Years)	Global	Both	All ages	Trichomoniasis	Unsafe sex	Rate	1994	3.32744	6.8131	1.28001
DALYs (Disability-Adjusted Life Years)	Global	Both	All ages	Genital herpes	Unsafe sex	Number	1994	159725	398023	52449.6
DALYs (Disability-Adjusted Life Years)	Global	Both	All ages	Genital herpes	Unsafe sex	Percent	1994	1	1	1
DALYs (Disability-Adjusted Life Years)	Global	Both	All ages	Genital herpes	Unsafe sex	Rate	1994	2.81445	7.01343	0.924196
DALYs (Disability-Adjusted Life Years)	Global	Both	All ages	Other sexually transmitted infections	Unsafe sex	Number	1994	296710	385158	223461
DALYs (Disability-Adjusted Life Years)	Global	Both	All ages	Other sexually transmitted infections	Unsafe sex	Percent	1994	1	1	1
DALYs (Disability-Adjusted Life Years)	Global	Both	All ages	Other sexually transmitted infections	Unsafe sex	Rate	1994	5.22823	6.78674	3.93753
DALYs (Disability-Adjusted Life Years)	Global	Both	All ages	HIV/AIDS - Drug-susceptible Tuberculosis	Unsafe sex	Number	1992	7.06638e+06	9.61761e+06	5.14044e+06
DALYs (Disability-Adjusted Life Years)	Global	Both	All ages	HIV/AIDS - Drug-susceptible Tuberculosis	Unsafe sex	Percent	1992	0.618208	0.666605	0.568553
DALYs (Disability-Adjusted Life Years)	Global	Both	All ages	HIV/AIDS - Drug-susceptible Tuberculosis	Unsafe sex	Rate	1992	128.142	174.406	93.2167
DALYs (Disability-Adjusted Life Years)	Global	Both	All ages	Gonococcal infection	Unsafe sex	Number	1994	162745	189395	127182
DALYs (Disability-Adjusted Life Years)	Global	Both	All ages	Gonococcal infection	Unsafe sex	Percent	1994	1	1	1
DALYs (Disability-Adjusted Life Years)	Global	Both	All ages	Gonococcal infection	Unsafe sex	Rate	1994	2.86766	3.33727	2.24103
DALYs (Disability-Adjusted Life Years)	Global	Both	All ages	Gonococcal infection	Unsafe sex	Number	1991	156567	182720	122948
DALYs (Disability-Adjusted Life Years)	Global	Both	All ages	Gonococcal infection	Unsafe sex	Percent	1991	1	1	1
DALYs (Disability-Adjusted Life Years)	Global	Both	All ages	Gonococcal infection	Unsafe sex	Rate	1991	2.88192	3.36331	2.26308
DALYs (Disability-Adjusted Life Years)	Global	Both	All ages	HIV/AIDS resulting in other diseases	Unsafe sex	Number	1993	1.72237e+07	2.58689e+07	1.18433e+07
DALYs (Disability-Adjusted Life Years)	Global	Both	All ages	HIV/AIDS resulting in other diseases	Unsafe sex	Percent	1993	0.643542	0.708996	0.58897
DALYs (Disability-Adjusted Life Years)	Global	Both	All ages	HIV/AIDS resulting in other diseases	Unsafe sex	Rate	1993	307.843	462.36	211.677
DALYs (Disability-Adjusted Life Years)	Global	Both	All ages	Syphilis	Unsafe sex	Number	1991	125346	151605	87932.7
DALYs (Disability-Adjusted Life Years)	Global	Both	All ages	Syphilis	Unsafe sex	Percent	1991	1	1	1
DALYs (Disability-Adjusted Life Years)	Global	Both	All ages	Syphilis	Unsafe sex	Rate	1991	2.30722	2.79057	1.61857
DALYs (Disability-Adjusted Life Years)	Global	Both	All ages	Chlamydial infection	Unsafe sex	Number	1991	123481	170092	91494.3
DALYs (Disability-Adjusted Life Years)	Global	Both	All ages	Chlamydial infection	Unsafe sex	Percent	1991	1	1	1
DALYs (Disability-Adjusted Life Years)	Global	Both	All ages	Chlamydial infection	Unsafe sex	Rate	1991	2.2729	3.13086	1.68413
DALYs (Disability-Adjusted Life Years)	Global	Both	All ages	Chlamydial infection	Unsafe sex	Number	1993	128220	176349	94618.7
DALYs (Disability-Adjusted Life Years)	Global	Both	All ages	Chlamydial infection	Unsafe sex	Percent	1993	1	1	1
DALYs (Disability-Adjusted Life Years)	Global	Both	All ages	Chlamydial infection	Unsafe sex	Rate	1993	2.2917	3.15193	1.69114
DALYs (Disability-Adjusted Life Years)	Global	Both	All ages	Gonococcal infection	Unsafe sex	Number	1993	160316	187694	124527
DALYs (Disability-Adjusted Life Years)	Global	Both	All ages	Gonococcal infection	Unsafe sex	Percent	1993	1	1	1
DALYs (Disability-Adjusted Life Years)	Global	Both	All ages	Gonococcal infection	Unsafe sex	Rate	1993	2.86536	3.35469	2.2257
DALYs (Disability-Adjusted Life Years)	Global	Both	All ages	Syphilis	Unsafe sex	Number	1993	129432	156307	89488
DALYs (Disability-Adjusted Life Years)	Global	Both	All ages	Syphilis	Unsafe sex	Percent	1993	1	1	1
DALYs (Disability-Adjusted Life Years)	Global	Both	All ages	Syphilis	Unsafe sex	Rate	1993	2.31336	2.79371	1.59944
DALYs (Disability-Adjusted Life Years)	Global	Both	All ages	Syphilis	Unsafe sex	Number	1994	131727	159480	91540.8
DALYs (Disability-Adjusted Life Years)	Global	Both	All ages	Syphilis	Unsafe sex	Percent	1994	1	1	1
DALYs (Disability-Adjusted Life Years)	Global	Both	All ages	Syphilis	Unsafe sex	Rate	1994	2.32111	2.81015	1.61301
DALYs (Disability-Adjusted Life Years)	Global	Both	All ages	Chlamydial infection	Unsafe sex	Number	1994	130730	179854	96466.7
DALYs (Disability-Adjusted Life Years)	Global	Both	All ages	Chlamydial infection	Unsafe sex	Percent	1994	1	1	1
DALYs (Disability-Adjusted Life Years)	Global	Both	All ages	Chlamydial infection	Unsafe sex	Rate	1994	2.30355	3.16915	1.69981
DALYs (Disability-Adjusted Life Years)	Global	Both	All ages	HIV/AIDS resulting in other diseases	Unsafe sex	Number	1995	2.4815e+07	3.74524e+07	1.66402e+07
DALYs (Disability-Adjusted Life Years)	Global	Both	All ages	HIV/AIDS resulting in other diseases	Unsafe sex	Percent	1995	0.658403	0.718574	0.602588
DALYs (Disability-Adjusted Life Years)	Global	Both	All ages	HIV/AIDS resulting in other diseases	Unsafe sex	Rate	1995	431.167	650.744	289.127
DALYs (Disability-Adjusted Life Years)	Global	Both	All ages	Trichomoniasis	Unsafe sex	Number	1991	173896	356002	67020.7
DALYs (Disability-Adjusted Life Years)	Global	Both	All ages	Trichomoniasis	Unsafe sex	Percent	1991	1	1	1
DALYs (Disability-Adjusted Life Years)	Global	Both	All ages	Trichomoniasis	Unsafe sex	Rate	1991	3.20088	6.55289	1.23364
DALYs (Disability-Adjusted Life Years)	Global	Both	All ages	Genital herpes	Unsafe sex	Number	1991	147056	365852	48385.1
DALYs (Disability-Adjusted Life Years)	Global	Both	All ages	Genital herpes	Unsafe sex	Percent	1991	1	1	1
DALYs (Disability-Adjusted Life Years)	Global	Both	All ages	Genital herpes	Unsafe sex	Rate	1991	2.70684	6.7342	0.89062
DALYs (Disability-Adjusted Life Years)	Global	Both	All ages	Other sexually transmitted infections	Unsafe sex	Number	1991	281338	365825	210684
DALYs (Disability-Adjusted Life Years)	Global	Both	All ages	Other sexually transmitted infections	Unsafe sex	Percent	1991	1	1	1
DALYs (Disability-Adjusted Life Years)	Global	Both	All ages	Other sexually transmitted infections	Unsafe sex	Rate	1991	5.17857	6.7337	3.87803
DALYs (Disability-Adjusted Life Years)	Global	Both	All ages	HIV/AIDS - Multidrug-resistant Tuberculosis without extensive drug resistance	Unsafe sex	Number	1992	87092.1	184498	36093.9
DALYs (Disability-Adjusted Life Years)	Global	Both	All ages	HIV/AIDS - Multidrug-resistant Tuberculosis without extensive drug resistance	Unsafe sex	Percent	1992	0.594555	0.646701	0.539875
DALYs (Disability-Adjusted Life Years)	Global	Both	All ages	HIV/AIDS - Multidrug-resistant Tuberculosis without extensive drug resistance	Unsafe sex	Rate	1992	1.57933	3.34569	0.654528
DALYs (Disability-Adjusted Life Years)	Global	Both	All ages	HIV/AIDS - Extensively drug-resistant Tuberculosis	Unsafe sex	Number	1992	8.04641	24.9425	2.93837
DALYs (Disability-Adjusted Life Years)	Global	Both	All ages	HIV/AIDS - Extensively drug-resistant Tuberculosis	Unsafe sex	Percent	1992	0.680775	0.735623	0.620778
DALYs (Disability-Adjusted Life Years)	Global	Both	All ages	HIV/AIDS - Extensively drug-resistant Tuberculosis	Unsafe sex	Rate	1992	0.000145914	0.000452307	5.32844e-05
DALYs (Disability-Adjusted Life Years)	Global	Both	All ages	Trichomoniasis	Unsafe sex	Number	1993	183985	377391	70925.7
DALYs (Disability-Adjusted Life Years)	Global	Both	All ages	Trichomoniasis	Unsafe sex	Percent	1993	1	1	1
DALYs (Disability-Adjusted Life Years)	Global	Both	All ages	Trichomoniasis	Unsafe sex	Rate	1993	3.28841	6.74518	1.26767
DALYs (Disability-Adjusted Life Years)	Global	Both	All ages	Genital herpes	Unsafe sex	Number	1993	155711	387560	51258.7
DALYs (Disability-Adjusted Life Years)	Global	Both	All ages	Genital herpes	Unsafe sex	Percent	1993	1	1	1
DALYs (Disability-Adjusted Life Years)	Global	Both	All ages	Genital herpes	Unsafe sex	Rate	1993	2.78305	6.92694	0.916158
DALYs (Disability-Adjusted Life Years)	Global	Both	All ages	Syphilis	Unsafe sex	Number	1995	131902	161413	91837.6
DALYs (Disability-Adjusted Life Years)	Global	Both	All ages	Syphilis	Unsafe sex	Percent	1995	1	1	1
DALYs (Disability-Adjusted Life Years)	Global	Both	All ages	Syphilis	Unsafe sex	Rate	1995	2.29182	2.80459	1.5957
DALYs (Disability-Adjusted Life Years)	Global	Both	All ages	Chlamydial infection	Unsafe sex	Number	1995	132435	181528	98080.5
DALYs (Disability-Adjusted Life Years)	Global	Both	All ages	Chlamydial infection	Unsafe sex	Percent	1995	1	1	1
DALYs (Disability-Adjusted Life Years)	Global	Both	All ages	Chlamydial infection	Unsafe sex	Rate	1995	2.30109	3.15408	1.70417
DALYs (Disability-Adjusted Life Years)	Global	Both	All ages	Gonococcal infection	Unsafe sex	Number	1995	162608	189494	127356
DALYs (Disability-Adjusted Life Years)	Global	Both	All ages	Gonococcal infection	Unsafe sex	Percent	1995	1	1	1
DALYs (Disability-Adjusted Life Years)	Global	Both	All ages	Gonococcal infection	Unsafe sex	Rate	1995	2.82535	3.2925	2.21283
DALYs (Disability-Adjusted Life Years)	Global	Both	All ages	Other sexually transmitted infections	Unsafe sex	Number	1993	291583	379223	220332
DALYs (Disability-Adjusted Life Years)	Global	Both	All ages	Other sexually transmitted infections	Unsafe sex	Percent	1993	1	1	1
DALYs (Disability-Adjusted Life Years)	Global	Both	All ages	Other sexually transmitted infections	Unsafe sex	Rate	1993	5.21153	6.77794	3.93804
DALYs (Disability-Adjusted Life Years)	Global	Both	All ages	HIV/AIDS - Drug-susceptible Tuberculosis	Unsafe sex	Number	1994	1.01287e+07	1.36256e+07	7.38625e+06
DALYs (Disability-Adjusted Life Years)	Global	Both	All ages	HIV/AIDS - Drug-susceptible Tuberculosis	Unsafe sex	Percent	1994	0.634631	0.675753	0.588485
DALYs (Disability-Adjusted Life Years)	Global	Both	All ages	HIV/AIDS - Drug-susceptible Tuberculosis	Unsafe sex	Rate	1994	178.474	240.093	130.15
DALYs (Disability-Adjusted Life Years)	Global	Both	All ages	Trichomoniasis	Unsafe sex	Number	1995	193419	395512	74427.3
DALYs (Disability-Adjusted Life Years)	Global	Both	All ages	Trichomoniasis	Unsafe sex	Percent	1995	1	1	1
DALYs (Disability-Adjusted Life Years)	Global	Both	All ages	Trichomoniasis	Unsafe sex	Rate	1995	3.36069	6.87211	1.29319
DALYs (Disability-Adjusted Life Years)	Global	Both	All ages	Genital herpes	Unsafe sex	Number	1995	163528	407430	53656.7
DALYs (Disability-Adjusted Life Years)	Global	Both	All ages	Genital herpes	Unsafe sex	Percent	1995	1	1	1
DALYs (Disability-Adjusted Life Years)	Global	Both	All ages	Genital herpes	Unsafe sex	Rate	1995	2.84133	7.07919	0.932298
DALYs (Disability-Adjusted Life Years)	Global	Both	All ages	Other sexually transmitted infections	Unsafe sex	Number	1995	299588	392017	226024
DALYs (Disability-Adjusted Life Years)	Global	Both	All ages	Other sexually transmitted infections	Unsafe sex	Percent	1995	1	1	1
DALYs (Disability-Adjusted Life Years)	Global	Both	All ages	Other sexually transmitted infections	Unsafe sex	Rate	1995	5.20542	6.81139	3.92723
DALYs (Disability-Adjusted Life Years)	Global	Both	All ages	HIV/AIDS - Multidrug-resistant Tuberculosis without extensive drug resistance	Unsafe sex	Number	1994	240093	513162	96772.6
DALYs (Disability-Adjusted Life Years)	Global	Both	All ages	HIV/AIDS - Multidrug-resistant Tuberculosis without extensive drug resistance	Unsafe sex	Percent	1994	0.603826	0.651152	0.553197
DALYs (Disability-Adjusted Life Years)	Global	Both	All ages	HIV/AIDS - Multidrug-resistant Tuberculosis without extensive drug resistance	Unsafe sex	Rate	1994	4.2306	9.04224	1.7052
DALYs (Disability-Adjusted Life Years)	Global	Both	All ages	HIV/AIDS - Extensively drug-resistant Tuberculosis	Unsafe sex	Number	1994	846.807	1659.39	366.414
DALYs (Disability-Adjusted Life Years)	Global	Both	All ages	HIV/AIDS - Extensively drug-resistant Tuberculosis	Unsafe sex	Percent	1994	0.546407	0.603624	0.476678
DALYs (Disability-Adjusted Life Years)	Global	Both	All ages	HIV/AIDS - Extensively drug-resistant Tuberculosis	Unsafe sex	Rate	1994	0.0149213	0.0292396	0.00645644
DALYs (Disability-Adjusted Life Years)	Global	Both	All ages	Trichomoniasis	Unsafe sex	Number	1996	197283	403229	75832.6
DALYs (Disability-Adjusted Life Years)	Global	Both	All ages	Trichomoniasis	Unsafe sex	Percent	1996	1	1	1
DALYs (Disability-Adjusted Life Years)	Global	Both	All ages	Trichomoniasis	Unsafe sex	Rate	1996	3.38044	6.90932	1.29939
DALYs (Disability-Adjusted Life Years)	Global	Both	All ages	Genital herpes	Unsafe sex	Number	1996	166870	415867	54948
DALYs (Disability-Adjusted Life Years)	Global	Both	All ages	Genital herpes	Unsafe sex	Percent	1996	1	1	1
DALYs (Disability-Adjusted Life Years)	Global	Both	All ages	Genital herpes	Unsafe sex	Rate	1996	2.8593	7.12587	0.941531
DALYs (Disability-Adjusted Life Years)	Global	Both	All ages	Other sexually transmitted infections	Unsafe sex	Number	1996	302241	395582	226713
DALYs (Disability-Adjusted Life Years)	Global	Both	All ages	Other sexually transmitted infections	Unsafe sex	Percent	1996	1	1	1
DALYs (Disability-Adjusted Life Years)	Global	Both	All ages	Other sexually transmitted infections	Unsafe sex	Rate	1996	5.17889	6.77828	3.88472
DALYs (Disability-Adjusted Life Years)	Global	Both	All ages	HIV/AIDS resulting in other diseases	Unsafe sex	Number	1996	2.81984e+07	4.27567e+07	1.85085e+07
DALYs (Disability-Adjusted Life Years)	Global	Both	All ages	HIV/AIDS resulting in other diseases	Unsafe sex	Percent	1996	0.663543	0.723297	0.604871
DALYs (Disability-Adjusted Life Years)	Global	Both	All ages	HIV/AIDS resulting in other diseases	Unsafe sex	Rate	1996	483.179	732.635	317.142
DALYs (Disability-Adjusted Life Years)	Global	Both	All ages	Syphilis	Unsafe sex	Number	1996	129227	157174	91136.8
DALYs (Disability-Adjusted Life Years)	Global	Both	All ages	Syphilis	Unsafe sex	Percent	1996	1	1	1
DALYs (Disability-Adjusted Life Years)	Global	Both	All ages	Syphilis	Unsafe sex	Rate	1996	2.2143	2.69317	1.56163
DALYs (Disability-Adjusted Life Years)	Global	Both	All ages	Chlamydial infection	Unsafe sex	Number	1996	134475	184542	99176.6
DALYs (Disability-Adjusted Life Years)	Global	Both	All ages	Chlamydial infection	Unsafe sex	Percent	1996	1	1	1
DALYs (Disability-Adjusted Life Years)	Global	Both	All ages	Chlamydial infection	Unsafe sex	Rate	1996	2.30423	3.16212	1.69939
DALYs (Disability-Adjusted Life Years)	Global	Both	All ages	Gonococcal infection	Unsafe sex	Number	1996	162687	189778	127862
DALYs (Disability-Adjusted Life Years)	Global	Both	All ages	Gonococcal infection	Unsafe sex	Percent	1996	1	1	1
DALYs (Disability-Adjusted Life Years)	Global	Both	All ages	Gonococcal infection	Unsafe sex	Rate	1996	2.78763	3.25184	2.19091
DALYs (Disability-Adjusted Life Years)	Global	Both	All ages	HIV/AIDS - Multidrug-resistant Tuberculosis without extensive drug resistance	Unsafe sex	Number	1996	494478	1.00291e+06	205353
DALYs (Disability-Adjusted Life Years)	Global	Both	All ages	HIV/AIDS - Multidrug-resistant Tuberculosis without extensive drug resistance	Unsafe sex	Percent	1996	0.617367	0.658407	0.567265
DALYs (Disability-Adjusted Life Years)	Global	Both	All ages	HIV/AIDS - Multidrug-resistant Tuberculosis without extensive drug resistance	Unsafe sex	Rate	1996	8.47287	17.1849	3.51872
DALYs (Disability-Adjusted Life Years)	Global	Both	All ages	HIV/AIDS - Extensively drug-resistant Tuberculosis	Unsafe sex	Number	1996	2835.2	5410.35	1204.52
DALYs (Disability-Adjusted Life Years)	Global	Both	All ages	HIV/AIDS - Extensively drug-resistant Tuberculosis	Unsafe sex	Percent	1996	0.549719	0.604653	0.482006
DALYs (Disability-Adjusted Life Years)	Global	Both	All ages	HIV/AIDS - Extensively drug-resistant Tuberculosis	Unsafe sex	Rate	1996	0.048581	0.0927061	0.0206395
DALYs (Disability-Adjusted Life Years)	Global	Both	All ages	HIV/AIDS - Drug-susceptible Tuberculosis	Unsafe sex	Number	1996	1.32183e+07	1.78206e+07	9.72158e+06
DALYs (Disability-Adjusted Life Years)	Global	Both	All ages	HIV/AIDS - Drug-susceptible Tuberculosis	Unsafe sex	Percent	1996	0.651329	0.686327	0.606811
DALYs (Disability-Adjusted Life Years)	Global	Both	All ages	HIV/AIDS - Drug-susceptible Tuberculosis	Unsafe sex	Rate	1996	226.496	305.355	166.579
DALYs (Disability-Adjusted Life Years)	Global	Both	All ages	Trichomoniasis	Unsafe sex	Number	1997	200237	409156	76962.4
DALYs (Disability-Adjusted Life Years)	Global	Both	All ages	Trichomoniasis	Unsafe sex	Percent	1997	1	1	1
DALYs (Disability-Adjusted Life Years)	Global	Both	All ages	Trichomoniasis	Unsafe sex	Rate	1997	3.38426	6.91525	1.30076
DALYs (Disability-Adjusted Life Years)	Global	Both	All ages	Genital herpes	Unsafe sex	Number	1997	169773	422938	55970.9
DALYs (Disability-Adjusted Life Years)	Global	Both	All ages	Genital herpes	Unsafe sex	Percent	1997	1	1	1
DALYs (Disability-Adjusted Life Years)	Global	Both	All ages	Genital herpes	Unsafe sex	Rate	1997	2.86938	7.14818	0.945979
DALYs (Disability-Adjusted Life Years)	Global	Both	All ages	Other sexually transmitted infections	Unsafe sex	Number	1997	306438	402146	228994
DALYs (Disability-Adjusted Life Years)	Global	Both	All ages	Other sexually transmitted infections	Unsafe sex	Percent	1997	1	1	1
DALYs (Disability-Adjusted Life Years)	Global	Both	All ages	Other sexually transmitted infections	Unsafe sex	Rate	1997	5.17918	6.79678	3.87028
DALYs (Disability-Adjusted Life Years)	Global	Both	All ages	Syphilis	Unsafe sex	Number	1998	125752	153155	89419.3
DALYs (Disability-Adjusted Life Years)	Global	Both	All ages	Syphilis	Unsafe sex	Percent	1998	1	1	1
DALYs (Disability-Adjusted Life Years)	Global	Both	All ages	Syphilis	Unsafe sex	Rate	1998	2.09705	2.55404	1.49117
DALYs (Disability-Adjusted Life Years)	Global	Both	All ages	Chlamydial infection	Unsafe sex	Number	1998	140155	192325	103007
DALYs (Disability-Adjusted Life Years)	Global	Both	All ages	Chlamydial infection	Unsafe sex	Percent	1998	1	1	1
DALYs (Disability-Adjusted Life Years)	Global	Both	All ages	Chlamydial infection	Unsafe sex	Rate	1998	2.33725	3.20723	1.71776
DALYs (Disability-Adjusted Life Years)	Global	Both	All ages	HIV/AIDS - Multidrug-resistant Tuberculosis without extensive drug resistance	Unsafe sex	Number	1999	986383	1.92261e+06	417534
DALYs (Disability-Adjusted Life Years)	Global	Both	All ages	HIV/AIDS - Multidrug-resistant Tuberculosis without extensive drug resistance	Unsafe sex	Percent	1999	0.637964	0.67694	0.589647
DALYs (Disability-Adjusted Life Years)	Global	Both	All ages	HIV/AIDS - Multidrug-resistant Tuberculosis without extensive drug resistance	Unsafe sex	Rate	1999	16.2343	31.6432	6.87196
DALYs (Disability-Adjusted Life Years)	Global	Both	All ages	HIV/AIDS resulting in other diseases	Unsafe sex	Number	1997	3.12272e+07	4.73406e+07	2.00821e+07
DALYs (Disability-Adjusted Life Years)	Global	Both	All ages	HIV/AIDS resulting in other diseases	Unsafe sex	Percent	1997	0.669048	0.728603	0.608847
DALYs (Disability-Adjusted Life Years)	Global	Both	All ages	HIV/AIDS resulting in other diseases	Unsafe sex	Rate	1997	527.779	800.116	339.412
DALYs (Disability-Adjusted Life Years)	Global	Both	All ages	Gonococcal infection	Unsafe sex	Number	1997	164720	191759	130309
DALYs (Disability-Adjusted Life Years)	Global	Both	All ages	Gonococcal infection	Unsafe sex	Percent	1997	1	1	1
DALYs (Disability-Adjusted Life Years)	Global	Both	All ages	Gonococcal infection	Unsafe sex	Rate	1997	2.78398	3.24097	2.20239
DALYs (Disability-Adjusted Life Years)	Global	Both	All ages	HIV/AIDS resulting in other diseases	Unsafe sex	Number	1998	3.48273e+07	5.28746e+07	2.24584e+07
DALYs (Disability-Adjusted Life Years)	Global	Both	All ages	HIV/AIDS resulting in other diseases	Unsafe sex	Percent	1998	0.67546	0.732717	0.616513
DALYs (Disability-Adjusted Life Years)	Global	Both	All ages	HIV/AIDS resulting in other diseases	Unsafe sex	Rate	1998	580.785	881.744	374.519
DALYs (Disability-Adjusted Life Years)	Global	Both	All ages	HIV/AIDS - Extensively drug-resistant Tuberculosis	Unsafe sex	Number	1997	4179.13	7959.13	1782.09
DALYs (Disability-Adjusted Life Years)	Global	Both	All ages	HIV/AIDS - Extensively drug-resistant Tuberculosis	Unsafe sex	Percent	1997	0.553362	0.607173	0.489123
DALYs (Disability-Adjusted Life Years)	Global	Both	All ages	HIV/AIDS - Extensively drug-resistant Tuberculosis	Unsafe sex	Rate	1997	0.0706325	0.134519	0.0301196
DALYs (Disability-Adjusted Life Years)	Global	Both	All ages	HIV/AIDS - Drug-susceptible Tuberculosis	Unsafe sex	Number	1999	1.77162e+07	2.38135e+07	1.28718e+07
DALYs (Disability-Adjusted Life Years)	Global	Both	All ages	HIV/AIDS - Drug-susceptible Tuberculosis	Unsafe sex	Percent	1999	0.674558	0.704563	0.635529
DALYs (Disability-Adjusted Life Years)	Global	Both	All ages	HIV/AIDS - Drug-susceptible Tuberculosis	Unsafe sex	Rate	1999	291.58	391.933	211.849
DALYs (Disability-Adjusted Life Years)	Global	Both	All ages	Syphilis	Unsafe sex	Number	1997	127584	156960	90058.2
DALYs (Disability-Adjusted Life Years)	Global	Both	All ages	Syphilis	Unsafe sex	Percent	1997	1	1	1
DALYs (Disability-Adjusted Life Years)	Global	Both	All ages	Syphilis	Unsafe sex	Rate	1997	2.15633	2.65281	1.5221
DALYs (Disability-Adjusted Life Years)	Global	Both	All ages	Chlamydial infection	Unsafe sex	Number	1997	137533	188435	101048
DALYs (Disability-Adjusted Life Years)	Global	Both	All ages	Chlamydial infection	Unsafe sex	Percent	1997	1	1	1
DALYs (Disability-Adjusted Life Years)	Global	Both	All ages	Chlamydial infection	Unsafe sex	Rate	1997	2.32448	3.1848	1.70784
DALYs (Disability-Adjusted Life Years)	Global	Both	All ages	HIV/AIDS - Multidrug-resistant Tuberculosis without extensive drug resistance	Unsafe sex	Number	1997	638083	1.25398e+06	268490
DALYs (Disability-Adjusted Life Years)	Global	Both	All ages	HIV/AIDS - Multidrug-resistant Tuberculosis without extensive drug resistance	Unsafe sex	Percent	1997	0.624858	0.665197	0.574291
DALYs (Disability-Adjusted Life Years)	Global	Both	All ages	HIV/AIDS - Multidrug-resistant Tuberculosis without extensive drug resistance	Unsafe sex	Rate	1997	10.7844	21.1938	4.53783
DALYs (Disability-Adjusted Life Years)	Global	Both	All ages	Trichomoniasis	Unsafe sex	Number	1998	202801	415183	77928.7
DALYs (Disability-Adjusted Life Years)	Global	Both	All ages	Trichomoniasis	Unsafe sex	Percent	1998	1	1	1
DALYs (Disability-Adjusted Life Years)	Global	Both	All ages	Trichomoniasis	Unsafe sex	Rate	1998	3.38194	6.92365	1.29955
DALYs (Disability-Adjusted Life Years)	Global	Both	All ages	Genital herpes	Unsafe sex	Number	1998	172550	430105	56807.9
DALYs (Disability-Adjusted Life Years)	Global	Both	All ages	Genital herpes	Unsafe sex	Percent	1998	1	1	1
DALYs (Disability-Adjusted Life Years)	Global	Both	All ages	Genital herpes	Unsafe sex	Rate	1998	2.87747	7.17249	0.947335
DALYs (Disability-Adjusted Life Years)	Global	Both	All ages	Other sexually transmitted infections	Unsafe sex	Number	1998	309609	405863	230850
DALYs (Disability-Adjusted Life Years)	Global	Both	All ages	Other sexually transmitted infections	Unsafe sex	Percent	1998	1	1	1
DALYs (Disability-Adjusted Life Years)	Global	Both	All ages	Other sexually transmitted infections	Unsafe sex	Rate	1998	5.16309	6.76822	3.84968
DALYs (Disability-Adjusted Life Years)	Global	Both	All ages	HIV/AIDS - Drug-susceptible Tuberculosis	Unsafe sex	Number	1997	1.47539e+07	1.98173e+07	1.0745e+07
DALYs (Disability-Adjusted Life Years)	Global	Both	All ages	HIV/AIDS - Drug-susceptible Tuberculosis	Unsafe sex	Percent	1997	0.66027	0.692881	0.616871
DALYs (Disability-Adjusted Life Years)	Global	Both	All ages	HIV/AIDS - Drug-susceptible Tuberculosis	Unsafe sex	Rate	1997	249.36	334.938	181.603
DALYs (Disability-Adjusted Life Years)	Global	Both	All ages	Gonococcal infection	Unsafe sex	Number	1998	165638	191548	130447
DALYs (Disability-Adjusted Life Years)	Global	Both	All ages	Gonococcal infection	Unsafe sex	Percent	1998	1	1	1
DALYs (Disability-Adjusted Life Years)	Global	Both	All ages	Gonococcal infection	Unsafe sex	Rate	1998	2.76221	3.19428	2.17535
DALYs (Disability-Adjusted Life Years)	Global	Both	All ages	HIV/AIDS - Extensively drug-resistant Tuberculosis	Unsafe sex	Number	1999	8284.24	15827.8	3596.8
DALYs (Disability-Adjusted Life Years)	Global	Both	All ages	HIV/AIDS - Extensively drug-resistant Tuberculosis	Unsafe sex	Percent	1999	0.559775	0.612625	0.495863
DALYs (Disability-Adjusted Life Years)	Global	Both	All ages	HIV/AIDS - Extensively drug-resistant Tuberculosis	Unsafe sex	Rate	1999	0.136346	0.260501	0.0591976
DALYs (Disability-Adjusted Life Years)	Global	Both	All ages	Trichomoniasis	Unsafe sex	Number	2000	208724	428014	80554.1
DALYs (Disability-Adjusted Life Years)	Global	Both	All ages	Trichomoniasis	Unsafe sex	Percent	2000	1	1	1
DALYs (Disability-Adjusted Life Years)	Global	Both	All ages	Trichomoniasis	Unsafe sex	Rate	2000	3.3909	6.95346	1.30867
DALYs (Disability-Adjusted Life Years)	Global	Both	All ages	Genital herpes	Unsafe sex	Number	2000	178912	445041	58962.7
DALYs (Disability-Adjusted Life Years)	Global	Both	All ages	Genital herpes	Unsafe sex	Percent	2000	1	1	1
DALYs (Disability-Adjusted Life Years)	Global	Both	All ages	Genital herpes	Unsafe sex	Rate	2000	2.90658	7.23008	0.957901
DALYs (Disability-Adjusted Life Years)	Global	Both	All ages	Other sexually transmitted infections	Unsafe sex	Number	2000	314848	414495	236359
DALYs (Disability-Adjusted Life Years)	Global	Both	All ages	Other sexually transmitted infections	Unsafe sex	Percent	2000	1	1	1
DALYs (Disability-Adjusted Life Years)	Global	Both	All ages	Other sexually transmitted infections	Unsafe sex	Rate	2000	5.11498	6.73384	3.83986
DALYs (Disability-Adjusted Life Years)	Global	Both	All ages	Syphilis	Unsafe sex	Number	2000	122478	148623	89904.2
DALYs (Disability-Adjusted Life Years)	Global	Both	All ages	Syphilis	Unsafe sex	Percent	2000	1	1	1
DALYs (Disability-Adjusted Life Years)	Global	Both	All ages	Syphilis	Unsafe sex	Rate	2000	1.98977	2.41451	1.46057
DALYs (Disability-Adjusted Life Years)	Global	Both	All ages	Chlamydial infection	Unsafe sex	Number	2000	144087	198581	106036
DALYs (Disability-Adjusted Life Years)	Global	Both	All ages	Chlamydial infection	Unsafe sex	Percent	2000	1	1	1
DALYs (Disability-Adjusted Life Years)	Global	Both	All ages	Chlamydial infection	Unsafe sex	Rate	2000	2.34083	3.22612	1.72264
DALYs (Disability-Adjusted Life Years)	Global	Both	All ages	HIV/AIDS resulting in other diseases	Unsafe sex	Number	2000	4.21623e+07	6.22604e+07	2.77571e+07
DALYs (Disability-Adjusted Life Years)	Global	Both	All ages	HIV/AIDS resulting in other diseases	Unsafe sex	Percent	2000	0.688457	0.740039	0.633134
DALYs (Disability-Adjusted Life Years)	Global	Both	All ages	HIV/AIDS resulting in other diseases	Unsafe sex	Rate	2000	684.964	1011.48	450.939
DALYs (Disability-Adjusted Life Years)	Global	Both	All ages	Gonococcal infection	Unsafe sex	Number	2000	166653	193712	133504
DALYs (Disability-Adjusted Life Years)	Global	Both	All ages	Gonococcal infection	Unsafe sex	Percent	2000	1	1	1
DALYs (Disability-Adjusted Life Years)	Global	Both	All ages	Gonococcal infection	Unsafe sex	Rate	2000	2.70743	3.14702	2.16888
DALYs (Disability-Adjusted Life Years)	Global	Both	All ages	HIV/AIDS - Drug-susceptible Tuberculosis	Unsafe sex	Number	1998	1.62975e+07	2.19287e+07	1.17868e+07
DALYs (Disability-Adjusted Life Years)	Global	Both	All ages	HIV/AIDS - Drug-susceptible Tuberculosis	Unsafe sex	Percent	1998	0.667328	0.698427	0.626517
DALYs (Disability-Adjusted Life Years)	Global	Both	All ages	HIV/AIDS - Drug-susceptible Tuberculosis	Unsafe sex	Rate	1998	271.779	365.686	196.558
DALYs (Disability-Adjusted Life Years)	Global	Both	All ages	HIV/AIDS resulting in other diseases	Unsafe sex	Number	1999	3.87382e+07	5.80814e+07	2.51836e+07
DALYs (Disability-Adjusted Life Years)	Global	Both	All ages	HIV/AIDS resulting in other diseases	Unsafe sex	Percent	1999	0.681847	0.735612	0.624913
DALYs (Disability-Adjusted Life Years)	Global	Both	All ages	HIV/AIDS resulting in other diseases	Unsafe sex	Rate	1999	637.57	955.93	414.483
DALYs (Disability-Adjusted Life Years)	Global	Both	All ages	Trichomoniasis	Unsafe sex	Number	1999	205447	420946	79016
DALYs (Disability-Adjusted Life Years)	Global	Both	All ages	Trichomoniasis	Unsafe sex	Percent	1999	1	1	1
DALYs (Disability-Adjusted Life Years)	Global	Both	All ages	Trichomoniasis	Unsafe sex	Rate	1999	3.38134	6.92811	1.30048
DALYs (Disability-Adjusted Life Years)	Global	Both	All ages	Syphilis	Unsafe sex	Number	1999	124896	151727	90023.3
DALYs (Disability-Adjusted Life Years)	Global	Both	All ages	Syphilis	Unsafe sex	Percent	1999	1	1	1
DALYs (Disability-Adjusted Life Years)	Global	Both	All ages	Syphilis	Unsafe sex	Rate	1999	2.05559	2.49719	1.48164
DALYs (Disability-Adjusted Life Years)	Global	Both	All ages	Genital herpes	Unsafe sex	Number	1999	175432	436659	57667.8
DALYs (Disability-Adjusted Life Years)	Global	Both	All ages	Genital herpes	Unsafe sex	Percent	1999	1	1	1
DALYs (Disability-Adjusted Life Years)	Global	Both	All ages	Genital herpes	Unsafe sex	Rate	1999	2.88733	7.18673	0.949122
DALYs (Disability-Adjusted Life Years)	Global	Both	All ages	Other sexually transmitted infections	Unsafe sex	Number	1999	312934	409675	234693
DALYs (Disability-Adjusted Life Years)	Global	Both	All ages	Other sexually transmitted infections	Unsafe sex	Percent	1999	1	1	1
DALYs (Disability-Adjusted Life Years)	Global	Both	All ages	Other sexually transmitted infections	Unsafe sex	Rate	1999	5.1504	6.7426	3.86267
DALYs (Disability-Adjusted Life Years)	Global	Both	All ages	Chlamydial infection	Unsafe sex	Number	1999	142682	197680	104912
DALYs (Disability-Adjusted Life Years)	Global	Both	All ages	Chlamydial infection	Unsafe sex	Percent	1999	1	1	1
DALYs (Disability-Adjusted Life Years)	Global	Both	All ages	Chlamydial infection	Unsafe sex	Rate	1999	2.34832	3.2535	1.72669
DALYs (Disability-Adjusted Life Years)	Global	Both	All ages	Gonococcal infection	Unsafe sex	Number	1999	166994	193804	131444
DALYs (Disability-Adjusted Life Years)	Global	Both	All ages	Gonococcal infection	Unsafe sex	Percent	1999	1	1	1
DALYs (Disability-Adjusted Life Years)	Global	Both	All ages	Gonococcal infection	Unsafe sex	Rate	1999	2.74846	3.18971	2.16336
DALYs (Disability-Adjusted Life Years)	Global	Both	All ages	HIV/AIDS resulting in other diseases	Unsafe sex	Number	2001	4.53469e+07	6.60047e+07	3.00731e+07
DALYs (Disability-Adjusted Life Years)	Global	Both	All ages	HIV/AIDS resulting in other diseases	Unsafe sex	Percent	2001	0.694368	0.742097	0.639892
DALYs (Disability-Adjusted Life Years)	Global	Both	All ages	HIV/AIDS resulting in other diseases	Unsafe sex	Rate	2001	727.234	1058.53	482.286
DALYs (Disability-Adjusted Life Years)	Global	Both	All ages	HIV/AIDS - Drug-susceptible Tuberculosis	Unsafe sex	Number	2000	1.904e+07	2.55341e+07	1.37778e+07
DALYs (Disability-Adjusted Life Years)	Global	Both	All ages	HIV/AIDS - Drug-susceptible Tuberculosis	Unsafe sex	Percent	2000	0.682109	0.711266	0.643626
DALYs (Disability-Adjusted Life Years)	Global	Both	All ages	HIV/AIDS - Drug-susceptible Tuberculosis	Unsafe sex	Rate	2000	309.322	414.824	223.832
DALYs (Disability-Adjusted Life Years)	Global	Both	All ages	HIV/AIDS - Multidrug-resistant Tuberculosis without extensive drug resistance	Unsafe sex	Number	2000	1.1494e+06	2.18121e+06	481030
DALYs (Disability-Adjusted Life Years)	Global	Both	All ages	HIV/AIDS - Multidrug-resistant Tuberculosis without extensive drug resistance	Unsafe sex	Percent	2000	0.646395	0.686284	0.59733
DALYs (Disability-Adjusted Life Years)	Global	Both	All ages	HIV/AIDS - Multidrug-resistant Tuberculosis without extensive drug resistance	Unsafe sex	Rate	2000	18.673	35.4357	7.81475
DALYs (Disability-Adjusted Life Years)	Global	Both	All ages	HIV/AIDS - Extensively drug-resistant Tuberculosis	Unsafe sex	Number	2000	10890.1	20827.9	4698.86
DALYs (Disability-Adjusted Life Years)	Global	Both	All ages	HIV/AIDS - Extensively drug-resistant Tuberculosis	Unsafe sex	Percent	2000	0.561599	0.615244	0.496193
DALYs (Disability-Adjusted Life Years)	Global	Both	All ages	HIV/AIDS - Extensively drug-resistant Tuberculosis	Unsafe sex	Rate	2000	0.176919	0.338368	0.0763371
DALYs (Disability-Adjusted Life Years)	Global	Both	All ages	Syphilis	Unsafe sex	Number	2001	118301	143228	87502.2
DALYs (Disability-Adjusted Life Years)	Global	Both	All ages	Syphilis	Unsafe sex	Percent	2001	1	1	1
DALYs (Disability-Adjusted Life Years)	Global	Both	All ages	Syphilis	Unsafe sex	Rate	2001	1.89722	2.29697	1.40328
DALYs (Disability-Adjusted Life Years)	Global	Both	All ages	Chlamydial infection	Unsafe sex	Number	2001	144832	199425	105833
DALYs (Disability-Adjusted Life Years)	Global	Both	All ages	Chlamydial infection	Unsafe sex	Percent	2001	1	1	1
DALYs (Disability-Adjusted Life Years)	Global	Both	All ages	Chlamydial infection	Unsafe sex	Rate	2001	2.32269	3.1982	1.69726
DALYs (Disability-Adjusted Life Years)	Global	Both	All ages	Gonococcal infection	Unsafe sex	Number	2001	165911	192317	134726
DALYs (Disability-Adjusted Life Years)	Global	Both	All ages	Gonococcal infection	Unsafe sex	Percent	2001	1	1	1
DALYs (Disability-Adjusted Life Years)	Global	Both	All ages	Gonococcal infection	Unsafe sex	Rate	2001	2.66074	3.08421	2.16062
DALYs (Disability-Adjusted Life Years)	Global	Both	All ages	HIV/AIDS - Multidrug-resistant Tuberculosis without extensive drug resistance	Unsafe sex	Number	2001	1.28719e+06	2.45529e+06	549000
DALYs (Disability-Adjusted Life Years)	Global	Both	All ages	HIV/AIDS - Multidrug-resistant Tuberculosis without extensive drug resistance	Unsafe sex	Percent	2001	0.65512	0.693674	0.607655
DALYs (Disability-Adjusted Life Years)	Global	Both	All ages	HIV/AIDS - Multidrug-resistant Tuberculosis without extensive drug resistance	Unsafe sex	Rate	2001	20.6428	39.3759	8.80438
DALYs (Disability-Adjusted Life Years)	Global	Both	All ages	HIV/AIDS - Extensively drug-resistant Tuberculosis	Unsafe sex	Number	2001	13562.1	26014.1	5814.46
DALYs (Disability-Adjusted Life Years)	Global	Both	All ages	HIV/AIDS - Extensively drug-resistant Tuberculosis	Unsafe sex	Percent	2001	0.569677	0.621937	0.505796
DALYs (Disability-Adjusted Life Years)	Global	Both	All ages	HIV/AIDS - Extensively drug-resistant Tuberculosis	Unsafe sex	Rate	2001	0.217497	0.417192	0.0932474
DALYs (Disability-Adjusted Life Years)	Global	Both	All ages	Trichomoniasis	Unsafe sex	Number	2002	215237	441676	83331.1
DALYs (Disability-Adjusted Life Years)	Global	Both	All ages	Trichomoniasis	Unsafe sex	Percent	2002	1	1	1
DALYs (Disability-Adjusted Life Years)	Global	Both	All ages	Trichomoniasis	Unsafe sex	Rate	2002	3.40755	6.99245	1.31927
DALYs (Disability-Adjusted Life Years)	Global	Both	All ages	Genital herpes	Unsafe sex	Number	2002	186469	463659	61573
DALYs (Disability-Adjusted Life Years)	Global	Both	All ages	Genital herpes	Unsafe sex	Percent	2002	1	1	1
DALYs (Disability-Adjusted Life Years)	Global	Both	All ages	Genital herpes	Unsafe sex	Rate	2002	2.95211	7.34047	0.974801
DALYs (Disability-Adjusted Life Years)	Global	Both	All ages	Other sexually transmitted infections	Unsafe sex	Number	2002	316329	418006	235264
DALYs (Disability-Adjusted Life Years)	Global	Both	All ages	Other sexually transmitted infections	Unsafe sex	Percent	2002	1	1	1
DALYs (Disability-Adjusted Life Years)	Global	Both	All ages	Other sexually transmitted infections	Unsafe sex	Rate	2002	5.00801	6.61771	3.72461
DALYs (Disability-Adjusted Life Years)	Global	Both	All ages	HIV/AIDS resulting in other diseases	Unsafe sex	Number	2002	4.8016e+07	6.89344e+07	3.25665e+07
DALYs (Disability-Adjusted Life Years)	Global	Both	All ages	HIV/AIDS resulting in other diseases	Unsafe sex	Percent	2002	0.700004	0.74574	0.64734
DALYs (Disability-Adjusted Life Years)	Global	Both	All ages	HIV/AIDS resulting in other diseases	Unsafe sex	Rate	2002	760.172	1091.34	515.58
DALYs (Disability-Adjusted Life Years)	Global	Both	All ages	HIV/AIDS - Multidrug-resistant Tuberculosis without extensive drug resistance	Unsafe sex	Number	1998	807403	1.58376e+06	345008
DALYs (Disability-Adjusted Life Years)	Global	Both	All ages	HIV/AIDS - Multidrug-resistant Tuberculosis without extensive drug resistance	Unsafe sex	Percent	1998	0.63182	0.671115	0.582012
DALYs (Disability-Adjusted Life Years)	Global	Both	All ages	HIV/AIDS - Multidrug-resistant Tuberculosis without extensive drug resistance	Unsafe sex	Rate	1998	13.4644	26.4109	5.7534
DALYs (Disability-Adjusted Life Years)	Global	Both	All ages	HIV/AIDS - Extensively drug-resistant Tuberculosis	Unsafe sex	Number	1998	5873.63	11272.7	2511.14
DALYs (Disability-Adjusted Life Years)	Global	Both	All ages	HIV/AIDS - Extensively drug-resistant Tuberculosis	Unsafe sex	Percent	1998	0.561214	0.612374	0.500014
DALYs (Disability-Adjusted Life Years)	Global	Both	All ages	HIV/AIDS - Extensively drug-resistant Tuberculosis	Unsafe sex	Rate	1998	0.0979494	0.187985	0.0418761
DALYs (Disability-Adjusted Life Years)	Global	Both	All ages	HIV/AIDS - Drug-susceptible Tuberculosis	Unsafe sex	Number	2001	1.99424e+07	2.66218e+07	1.41757e+07
DALYs (Disability-Adjusted Life Years)	Global	Both	All ages	HIV/AIDS - Drug-susceptible Tuberculosis	Unsafe sex	Percent	2001	0.688998	0.716448	0.652378
DALYs (Disability-Adjusted Life Years)	Global	Both	All ages	HIV/AIDS - Drug-susceptible Tuberculosis	Unsafe sex	Rate	2001	319.82	426.938	227.338
DALYs (Disability-Adjusted Life Years)	Global	Both	All ages	Syphilis	Unsafe sex	Number	2002	114431	139154	85947.1
DALYs (Disability-Adjusted Life Years)	Global	Both	All ages	Syphilis	Unsafe sex	Percent	2002	1	1	1
DALYs (Disability-Adjusted Life Years)	Global	Both	All ages	Syphilis	Unsafe sex	Rate	2002	1.81163	2.20304	1.36068
DALYs (Disability-Adjusted Life Years)	Global	Both	All ages	Chlamydial infection	Unsafe sex	Number	2002	145333	200365	106274
DALYs (Disability-Adjusted Life Years)	Global	Both	All ages	Chlamydial infection	Unsafe sex	Percent	2002	1	1	1
DALYs (Disability-Adjusted Life Years)	Global	Both	All ages	Chlamydial infection	Unsafe sex	Rate	2002	2.30085	3.1721	1.68249
DALYs (Disability-Adjusted Life Years)	Global	Both	All ages	Gonococcal infection	Unsafe sex	Number	2002	164728	191691	133339
DALYs (Disability-Adjusted Life Years)	Global	Both	All ages	Gonococcal infection	Unsafe sex	Percent	2002	1	1	1
DALYs (Disability-Adjusted Life Years)	Global	Both	All ages	Gonococcal infection	Unsafe sex	Rate	2002	2.60792	3.03478	2.11097
DALYs (Disability-Adjusted Life Years)	Global	Both	All ages	HIV/AIDS - Multidrug-resistant Tuberculosis without extensive drug resistance	Unsafe sex	Number	2003	1.50441e+06	2.89058e+06	645908
DALYs (Disability-Adjusted Life Years)	Global	Both	All ages	HIV/AIDS - Multidrug-resistant Tuberculosis without extensive drug resistance	Unsafe sex	Percent	2003	0.672535	0.710374	0.628177
DALYs (Disability-Adjusted Life Years)	Global	Both	All ages	HIV/AIDS - Multidrug-resistant Tuberculosis without extensive drug resistance	Unsafe sex	Rate	2003	23.5143	45.1805	10.0957
DALYs (Disability-Adjusted Life Years)	Global	Both	All ages	HIV/AIDS - Extensively drug-resistant Tuberculosis	Unsafe sex	Number	2003	19523.7	37342.6	8480.5
DALYs (Disability-Adjusted Life Years)	Global	Both	All ages	HIV/AIDS - Extensively drug-resistant Tuberculosis	Unsafe sex	Percent	2003	0.58422	0.634013	0.522695
DALYs (Disability-Adjusted Life Years)	Global	Both	All ages	HIV/AIDS - Extensively drug-resistant Tuberculosis	Unsafe sex	Rate	2003	0.30516	0.583674	0.132552
DALYs (Disability-Adjusted Life Years)	Global	Both	All ages	Trichomoniasis	Unsafe sex	Number	2003	218213	448022	84522.9
DALYs (Disability-Adjusted Life Years)	Global	Both	All ages	Trichomoniasis	Unsafe sex	Percent	2003	1	1	1
DALYs (Disability-Adjusted Life Years)	Global	Both	All ages	Trichomoniasis	Unsafe sex	Rate	2003	3.41072	7.00269	1.32111
DALYs (Disability-Adjusted Life Years)	Global	Both	All ages	Genital herpes	Unsafe sex	Number	2003	190208	472825	62492.5
DALYs (Disability-Adjusted Life Years)	Global	Both	All ages	Genital herpes	Unsafe sex	Percent	2003	1	1	1
DALYs (Disability-Adjusted Life Years)	Global	Both	All ages	Genital herpes	Unsafe sex	Rate	2003	2.973	7.39036	0.976773
DALYs (Disability-Adjusted Life Years)	Global	Both	All ages	Other sexually transmitted infections	Unsafe sex	Number	2003	316672	420930	234844
DALYs (Disability-Adjusted Life Years)	Global	Both	All ages	Other sexually transmitted infections	Unsafe sex	Percent	2003	1	1	1
DALYs (Disability-Adjusted Life Years)	Global	Both	All ages	Other sexually transmitted infections	Unsafe sex	Rate	2003	4.94966	6.57924	3.67066
DALYs (Disability-Adjusted Life Years)	Global	Both	All ages	HIV/AIDS - Drug-susceptible Tuberculosis	Unsafe sex	Number	2003	2.12124e+07	2.81328e+07	1.48725e+07
DALYs (Disability-Adjusted Life Years)	Global	Both	All ages	HIV/AIDS - Drug-susceptible Tuberculosis	Unsafe sex	Percent	2003	0.702839	0.727446	0.66828
DALYs (Disability-Adjusted Life Years)	Global	Both	All ages	HIV/AIDS - Drug-susceptible Tuberculosis	Unsafe sex	Rate	2003	331.555	439.722	232.461
DALYs (Disability-Adjusted Life Years)	Global	Both	All ages	HIV/AIDS - Drug-susceptible Tuberculosis	Unsafe sex	Number	2002	2.06677e+07	2.75477e+07	1.45938e+07
DALYs (Disability-Adjusted Life Years)	Global	Both	All ages	HIV/AIDS - Drug-susceptible Tuberculosis	Unsafe sex	Percent	2002	0.696054	0.722024	0.660677
DALYs (Disability-Adjusted Life Years)	Global	Both	All ages	HIV/AIDS - Drug-susceptible Tuberculosis	Unsafe sex	Rate	2002	327.203	436.124	231.044
DALYs (Disability-Adjusted Life Years)	Global	Both	All ages	HIV/AIDS resulting in other diseases	Unsafe sex	Number	2003	5.00011e+07	7.06606e+07	3.45775e+07
DALYs (Disability-Adjusted Life Years)	Global	Both	All ages	HIV/AIDS resulting in other diseases	Unsafe sex	Percent	2003	0.70494	0.747949	0.654811
DALYs (Disability-Adjusted Life Years)	Global	Both	All ages	HIV/AIDS resulting in other diseases	Unsafe sex	Rate	2003	781.529	1104.44	540.454
DALYs (Disability-Adjusted Life Years)	Global	Both	All ages	Trichomoniasis	Unsafe sex	Number	2001	212192	434780	81969.5
DALYs (Disability-Adjusted Life Years)	Global	Both	All ages	Trichomoniasis	Unsafe sex	Percent	2001	1	1	1
DALYs (Disability-Adjusted Life Years)	Global	Both	All ages	Trichomoniasis	Unsafe sex	Rate	2001	3.40296	6.97262	1.31456
DALYs (Disability-Adjusted Life Years)	Global	Both	All ages	Genital herpes	Unsafe sex	Number	2001	182734	453946	60385.9
DALYs (Disability-Adjusted Life Years)	Global	Both	All ages	Genital herpes	Unsafe sex	Percent	2001	1	1	1
DALYs (Disability-Adjusted Life Years)	Global	Both	All ages	Genital herpes	Unsafe sex	Rate	2001	2.93052	7.27999	0.968418
DALYs (Disability-Adjusted Life Years)	Global	Both	All ages	Other sexually transmitted infections	Unsafe sex	Number	2001	315658	415273	235209
DALYs (Disability-Adjusted Life Years)	Global	Both	All ages	Other sexually transmitted infections	Unsafe sex	Percent	2001	1	1	1
DALYs (Disability-Adjusted Life Years)	Global	Both	All ages	Other sexually transmitted infections	Unsafe sex	Rate	2001	5.06225	6.65979	3.77208
DALYs (Disability-Adjusted Life Years)	Global	Both	All ages	Syphilis	Unsafe sex	Number	2003	110658	134442	82748.1
DALYs (Disability-Adjusted Life Years)	Global	Both	All ages	Syphilis	Unsafe sex	Percent	2003	1	1	1
DALYs (Disability-Adjusted Life Years)	Global	Both	All ages	Syphilis	Unsafe sex	Rate	2003	1.72961	2.10136	1.29337
DALYs (Disability-Adjusted Life Years)	Global	Both	All ages	Chlamydial infection	Unsafe sex	Number	2003	145563	202015	105888
DALYs (Disability-Adjusted Life Years)	Global	Both	All ages	Chlamydial infection	Unsafe sex	Percent	2003	1	1	1
DALYs (Disability-Adjusted Life Years)	Global	Both	All ages	Chlamydial infection	Unsafe sex	Rate	2003	2.27518	3.15754	1.65505
DALYs (Disability-Adjusted Life Years)	Global	Both	All ages	Gonococcal infection	Unsafe sex	Number	2003	162968	190053	133308
DALYs (Disability-Adjusted Life Years)	Global	Both	All ages	Gonococcal infection	Unsafe sex	Percent	2003	1	1	1
DALYs (Disability-Adjusted Life Years)	Global	Both	All ages	Gonococcal infection	Unsafe sex	Rate	2003	2.54723	2.97057	2.08364
DALYs (Disability-Adjusted Life Years)	Global	Both	All ages	HIV/AIDS - Multidrug-resistant Tuberculosis without extensive drug resistance	Unsafe sex	Number	2002	1.40787e+06	2.68286e+06	599699
DALYs (Disability-Adjusted Life Years)	Global	Both	All ages	HIV/AIDS - Multidrug-resistant Tuberculosis without extensive drug resistance	Unsafe sex	Percent	2002	0.664041	0.702037	0.617164
DALYs (Disability-Adjusted Life Years)	Global	Both	All ages	HIV/AIDS - Multidrug-resistant Tuberculosis without extensive drug resistance	Unsafe sex	Rate	2002	22.2888	42.4741	9.49421
DALYs (Disability-Adjusted Life Years)	Global	Both	All ages	HIV/AIDS - Extensively drug-resistant Tuberculosis	Unsafe sex	Number	2002	16511.3	31663.8	7004.1
DALYs (Disability-Adjusted Life Years)	Global	Both	All ages	HIV/AIDS - Extensively drug-resistant Tuberculosis	Unsafe sex	Percent	2002	0.577791	0.629226	0.51656
DALYs (Disability-Adjusted Life Years)	Global	Both	All ages	HIV/AIDS - Extensively drug-resistant Tuberculosis	Unsafe sex	Rate	2002	0.261401	0.50129	0.110886
DALYs (Disability-Adjusted Life Years)	Global	Both	All ages	HIV/AIDS - Multidrug-resistant Tuberculosis without extensive drug resistance	Unsafe sex	Number	2005	1.5947e+06	3.05874e+06	700700
DALYs (Disability-Adjusted Life Years)	Global	Both	All ages	HIV/AIDS - Multidrug-resistant Tuberculosis without extensive drug resistance	Unsafe sex	Percent	2005	0.683192	0.719924	0.641591
DALYs (Disability-Adjusted Life Years)	Global	Both	All ages	HIV/AIDS - Multidrug-resistant Tuberculosis without extensive drug resistance	Unsafe sex	Rate	2005	24.3024	46.6138	10.6783
DALYs (Disability-Adjusted Life Years)	Global	Both	All ages	Other sexually transmitted infections	Unsafe sex	Number	2006	320366	425663	236397
DALYs (Disability-Adjusted Life Years)	Global	Both	All ages	Other sexually transmitted infections	Unsafe sex	Percent	2006	1	1	1
DALYs (Disability-Adjusted Life Years)	Global	Both	All ages	Other sexually transmitted infections	Unsafe sex	Rate	2006	4.82043	6.40481	3.55699
DALYs (Disability-Adjusted Life Years)	Global	Both	All ages	HIV/AIDS - Drug-susceptible Tuberculosis	Unsafe sex	Number	2005	2.08911e+07	2.73996e+07	1.45615e+07
DALYs (Disability-Adjusted Life Years)	Global	Both	All ages	HIV/AIDS - Drug-susceptible Tuberculosis	Unsafe sex	Percent	2005	0.711459	0.733725	0.681142
DALYs (Disability-Adjusted Life Years)	Global	Both	All ages	HIV/AIDS - Drug-susceptible Tuberculosis	Unsafe sex	Rate	2005	318.37	417.557	221.91
DALYs (Disability-Adjusted Life Years)	Global	Both	All ages	Trichomoniasis	Unsafe sex	Number	2006	229726	470062	89335.3
DALYs (Disability-Adjusted Life Years)	Global	Both	All ages	Trichomoniasis	Unsafe sex	Percent	2006	1	1	1
DALYs (Disability-Adjusted Life Years)	Global	Both	All ages	Trichomoniasis	Unsafe sex	Rate	2006	3.4566	7.07286	1.3442
DALYs (Disability-Adjusted Life Years)	Global	Both	All ages	Genital herpes	Unsafe sex	Number	2006	201538	499955	66301.9
DALYs (Disability-Adjusted Life Years)	Global	Both	All ages	Genital herpes	Unsafe sex	Percent	2006	1	1	1
DALYs (Disability-Adjusted Life Years)	Global	Both	All ages	Genital herpes	Unsafe sex	Rate	2006	3.03248	7.52264	0.997621
DALYs (Disability-Adjusted Life Years)	Global	Both	All ages	HIV/AIDS - Extensively drug-resistant Tuberculosis	Unsafe sex	Number	2005	25060.9	47345.1	10796.2
DALYs (Disability-Adjusted Life Years)	Global	Both	All ages	HIV/AIDS - Extensively drug-resistant Tuberculosis	Unsafe sex	Percent	2005	0.587067	0.635034	0.523317
DALYs (Disability-Adjusted Life Years)	Global	Both	All ages	HIV/AIDS - Extensively drug-resistant Tuberculosis	Unsafe sex	Rate	2005	0.381915	0.721517	0.164529
DALYs (Disability-Adjusted Life Years)	Global	Both	All ages	HIV/AIDS resulting in other diseases	Unsafe sex	Number	2004	5.12748e+07	7.11266e+07	3.62503e+07
DALYs (Disability-Adjusted Life Years)	Global	Both	All ages	HIV/AIDS resulting in other diseases	Unsafe sex	Percent	2004	0.708287	0.748586	0.660936
DALYs (Disability-Adjusted Life Years)	Global	Both	All ages	HIV/AIDS resulting in other diseases	Unsafe sex	Rate	2004	791.314	1097.68	559.444
DALYs (Disability-Adjusted Life Years)	Global	Both	All ages	Syphilis	Unsafe sex	Number	2004	107401	130942	81127.6
DALYs (Disability-Adjusted Life Years)	Global	Both	All ages	Syphilis	Unsafe sex	Percent	2004	1	1	1
DALYs (Disability-Adjusted Life Years)	Global	Both	All ages	Syphilis	Unsafe sex	Rate	2004	1.6575	2.02079	1.25203
DALYs (Disability-Adjusted Life Years)	Global	Both	All ages	Chlamydial infection	Unsafe sex	Number	2004	146018	202119	106241
DALYs (Disability-Adjusted Life Years)	Global	Both	All ages	Chlamydial infection	Unsafe sex	Percent	2004	1	1	1
DALYs (Disability-Adjusted Life Years)	Global	Both	All ages	Chlamydial infection	Unsafe sex	Rate	2004	2.25347	3.11926	1.6396
DALYs (Disability-Adjusted Life Years)	Global	Both	All ages	Gonococcal infection	Unsafe sex	Number	2004	161991	189092	131737
DALYs (Disability-Adjusted Life Years)	Global	Both	All ages	Gonococcal infection	Unsafe sex	Percent	2004	1	1	1
DALYs (Disability-Adjusted Life Years)	Global	Both	All ages	Gonococcal infection	Unsafe sex	Rate	2004	2.49997	2.91822	2.03307
DALYs (Disability-Adjusted Life Years)	Global	Both	All ages	HIV/AIDS resulting in other diseases	Unsafe sex	Number	2005	5.12061e+07	6.96381e+07	3.73548e+07
DALYs (Disability-Adjusted Life Years)	Global	Both	All ages	HIV/AIDS resulting in other diseases	Unsafe sex	Percent	2005	0.710113	0.748087	0.666787
DALYs (Disability-Adjusted Life Years)	Global	Both	All ages	HIV/AIDS resulting in other diseases	Unsafe sex	Rate	2005	780.355	1061.25	569.268
DALYs (Disability-Adjusted Life Years)	Global	Both	All ages	Trichomoniasis	Unsafe sex	Number	2004	221437	452878	85848.1
DALYs (Disability-Adjusted Life Years)	Global	Both	All ages	Trichomoniasis	Unsafe sex	Percent	2004	1	1	1
DALYs (Disability-Adjusted Life Years)	Global	Both	All ages	Trichomoniasis	Unsafe sex	Rate	2004	3.41739	6.98917	1.32488
DALYs (Disability-Adjusted Life Years)	Global	Both	All ages	Genital herpes	Unsafe sex	Number	2004	193978	482000	63711.2
DALYs (Disability-Adjusted Life Years)	Global	Both	All ages	Genital herpes	Unsafe sex	Percent	2004	1	1	1
DALYs (Disability-Adjusted Life Years)	Global	Both	All ages	Genital herpes	Unsafe sex	Rate	2004	2.99362	7.43861	0.983241
DALYs (Disability-Adjusted Life Years)	Global	Both	All ages	Other sexually transmitted infections	Unsafe sex	Number	2004	317511	419979	235009
DALYs (Disability-Adjusted Life Years)	Global	Both	All ages	Other sexually transmitted infections	Unsafe sex	Percent	2004	1	1	1
DALYs (Disability-Adjusted Life Years)	Global	Both	All ages	Other sexually transmitted infections	Unsafe sex	Rate	2004	4.90008	6.48145	3.62684
DALYs (Disability-Adjusted Life Years)	Global	Both	All ages	Trichomoniasis	Unsafe sex	Number	2008	239254	489424	92934.3
DALYs (Disability-Adjusted Life Years)	Global	Both	All ages	Trichomoniasis	Unsafe sex	Percent	2008	1	1	1
DALYs (Disability-Adjusted Life Years)	Global	Both	All ages	Trichomoniasis	Unsafe sex	Rate	2008	3.50848	7.17703	1.36281
DALYs (Disability-Adjusted Life Years)	Global	Both	All ages	Syphilis	Unsafe sex	Number	2006	103305	124321	78968.1
DALYs (Disability-Adjusted Life Years)	Global	Both	All ages	Syphilis	Unsafe sex	Percent	2006	1	1	1
DALYs (Disability-Adjusted Life Years)	Global	Both	All ages	Syphilis	Unsafe sex	Rate	2006	1.5544	1.87061	1.1882
DALYs (Disability-Adjusted Life Years)	Global	Both	All ages	HIV/AIDS resulting in other diseases	Unsafe sex	Number	2006	4.96578e+07	6.65806e+07	3.7358e+07
DALYs (Disability-Adjusted Life Years)	Global	Both	All ages	HIV/AIDS resulting in other diseases	Unsafe sex	Percent	2006	0.712587	0.748556	0.672184
DALYs (Disability-Adjusted Life Years)	Global	Both	All ages	HIV/AIDS resulting in other diseases	Unsafe sex	Rate	2006	747.183	1001.81	562.113
DALYs (Disability-Adjusted Life Years)	Global	Both	All ages	HIV/AIDS - Extensively drug-resistant Tuberculosis	Unsafe sex	Number	2004	22093.1	42155.2	9714.52
DALYs (Disability-Adjusted Life Years)	Global	Both	All ages	HIV/AIDS - Extensively drug-resistant Tuberculosis	Unsafe sex	Percent	2004	0.590358	0.639831	0.529831
DALYs (Disability-Adjusted Life Years)	Global	Both	All ages	HIV/AIDS - Extensively drug-resistant Tuberculosis	Unsafe sex	Rate	2004	0.340958	0.650572	0.149922
DALYs (Disability-Adjusted Life Years)	Global	Both	All ages	Chlamydial infection	Unsafe sex	Number	2006	147275	204777	106716
DALYs (Disability-Adjusted Life Years)	Global	Both	All ages	Chlamydial infection	Unsafe sex	Percent	2006	1	1	1
DALYs (Disability-Adjusted Life Years)	Global	Both	All ages	Chlamydial infection	Unsafe sex	Rate	2006	2.216	3.08121	1.60572
DALYs (Disability-Adjusted Life Years)	Global	Both	All ages	Gonococcal infection	Unsafe sex	Number	2006	161821	190054	132519
DALYs (Disability-Adjusted Life Years)	Global	Both	All ages	Gonococcal infection	Unsafe sex	Percent	2006	1	1	1
DALYs (Disability-Adjusted Life Years)	Global	Both	All ages	Gonococcal infection	Unsafe sex	Rate	2006	2.43486	2.85967	1.99397
DALYs (Disability-Adjusted Life Years)	Global	Both	All ages	HIV/AIDS - Multidrug-resistant Tuberculosis without extensive drug resistance	Unsafe sex	Number	2007	1.49297e+06	2.82439e+06	669552
DALYs (Disability-Adjusted Life Years)	Global	Both	All ages	HIV/AIDS - Multidrug-resistant Tuberculosis without extensive drug resistance	Unsafe sex	Percent	2007	0.693846	0.731471	0.652774
DALYs (Disability-Adjusted Life Years)	Global	Both	All ages	HIV/AIDS - Multidrug-resistant Tuberculosis without extensive drug resistance	Unsafe sex	Rate	2007	22.1741	41.9488	9.94441
DALYs (Disability-Adjusted Life Years)	Global	Both	All ages	Syphilis	Unsafe sex	Number	2005	105175	126620	79554.6
DALYs (Disability-Adjusted Life Years)	Global	Both	All ages	Syphilis	Unsafe sex	Percent	2005	1	1	1
DALYs (Disability-Adjusted Life Years)	Global	Both	All ages	Syphilis	Unsafe sex	Rate	2005	1.60282	1.92963	1.21237
DALYs (Disability-Adjusted Life Years)	Global	Both	All ages	Chlamydial infection	Unsafe sex	Number	2005	147140	203610	107143
DALYs (Disability-Adjusted Life Years)	Global	Both	All ages	Chlamydial infection	Unsafe sex	Percent	2005	1	1	1
DALYs (Disability-Adjusted Life Years)	Global	Both	All ages	Chlamydial infection	Unsafe sex	Rate	2005	2.24233	3.10292	1.63281
DALYs (Disability-Adjusted Life Years)	Global	Both	All ages	Gonococcal infection	Unsafe sex	Number	2005	162557	189939	133011
DALYs (Disability-Adjusted Life Years)	Global	Both	All ages	Gonococcal infection	Unsafe sex	Percent	2005	1	1	1
DALYs (Disability-Adjusted Life Years)	Global	Both	All ages	Gonococcal infection	Unsafe sex	Rate	2005	2.47729	2.89457	2.02702
DALYs (Disability-Adjusted Life Years)	Global	Both	All ages	Genital herpes	Unsafe sex	Number	2008	207400	515688	67849.5
DALYs (Disability-Adjusted Life Years)	Global	Both	All ages	Genital herpes	Unsafe sex	Percent	2008	1	1	1
DALYs (Disability-Adjusted Life Years)	Global	Both	All ages	Genital herpes	Unsafe sex	Rate	2008	3.04137	7.56217	0.994961
DALYs (Disability-Adjusted Life Years)	Global	Both	All ages	Other sexually transmitted infections	Unsafe sex	Number	2008	321232	429486	237135
DALYs (Disability-Adjusted Life Years)	Global	Both	All ages	Other sexually transmitted infections	Unsafe sex	Percent	2008	1	1	1
DALYs (Disability-Adjusted Life Years)	Global	Both	All ages	Other sexually transmitted infections	Unsafe sex	Rate	2008	4.71063	6.29808	3.47741
DALYs (Disability-Adjusted Life Years)	Global	Both	All ages	HIV/AIDS - Drug-susceptible Tuberculosis	Unsafe sex	Number	2007	1.88615e+07	2.44469e+07	1.33506e+07
DALYs (Disability-Adjusted Life Years)	Global	Both	All ages	HIV/AIDS - Drug-susceptible Tuberculosis	Unsafe sex	Percent	2007	0.718125	0.738443	0.692432
DALYs (Disability-Adjusted Life Years)	Global	Both	All ages	HIV/AIDS - Drug-susceptible Tuberculosis	Unsafe sex	Rate	2007	280.138	363.094	198.288
DALYs (Disability-Adjusted Life Years)	Global	Both	All ages	HIV/AIDS - Multidrug-resistant Tuberculosis without extensive drug resistance	Unsafe sex	Number	2004	1.56797e+06	3.01663e+06	682713
DALYs (Disability-Adjusted Life Years)	Global	Both	All ages	HIV/AIDS - Multidrug-resistant Tuberculosis without extensive drug resistance	Unsafe sex	Percent	2004	0.679325	0.716895	0.6378
DALYs (Disability-Adjusted Life Years)	Global	Both	All ages	HIV/AIDS - Multidrug-resistant Tuberculosis without extensive drug resistance	Unsafe sex	Rate	2004	24.1982	46.555	10.5362
DALYs (Disability-Adjusted Life Years)	Global	Both	All ages	HIV/AIDS - Extensively drug-resistant Tuberculosis	Unsafe sex	Number	2007	27402.2	52196.6	11980.2
DALYs (Disability-Adjusted Life Years)	Global	Both	All ages	HIV/AIDS - Extensively drug-resistant Tuberculosis	Unsafe sex	Percent	2007	0.593015	0.638864	0.534805
DALYs (Disability-Adjusted Life Years)	Global	Both	All ages	HIV/AIDS - Extensively drug-resistant Tuberculosis	Unsafe sex	Rate	2007	0.406987	0.775242	0.177934
DALYs (Disability-Adjusted Life Years)	Global	Both	All ages	HIV/AIDS - Drug-susceptible Tuberculosis	Unsafe sex	Number	2004	2.13075e+07	2.81337e+07	1.48263e+07
DALYs (Disability-Adjusted Life Years)	Global	Both	All ages	HIV/AIDS - Drug-susceptible Tuberculosis	Unsafe sex	Percent	2004	0.707833	0.731251	0.675569
DALYs (Disability-Adjusted Life Years)	Global	Both	All ages	HIV/AIDS - Drug-susceptible Tuberculosis	Unsafe sex	Rate	2004	328.835	434.181	228.812
DALYs (Disability-Adjusted Life Years)	Global	Both	All ages	HIV/AIDS resulting in other diseases	Unsafe sex	Number	2008	4.42383e+07	5.83501e+07	3.51464e+07
DALYs (Disability-Adjusted Life Years)	Global	Both	All ages	HIV/AIDS resulting in other diseases	Unsafe sex	Percent	2008	0.714087	0.747135	0.678641
DALYs (Disability-Adjusted Life Years)	Global	Both	All ages	HIV/AIDS resulting in other diseases	Unsafe sex	Rate	2008	648.721	855.66	515.394
DALYs (Disability-Adjusted Life Years)	Global	Both	All ages	HIV/AIDS resulting in other diseases	Unsafe sex	Number	2007	4.71307e+07	6.25977e+07	3.6712e+07
DALYs (Disability-Adjusted Life Years)	Global	Both	All ages	HIV/AIDS resulting in other diseases	Unsafe sex	Percent	2007	0.71392	0.747976	0.676808
DALYs (Disability-Adjusted Life Years)	Global	Both	All ages	HIV/AIDS resulting in other diseases	Unsafe sex	Rate	2007	700.001	929.723	545.259
DALYs (Disability-Adjusted Life Years)	Global	Both	All ages	Syphilis	Unsafe sex	Number	2008	100584	120692	77106.7
DALYs (Disability-Adjusted Life Years)	Global	Both	All ages	Syphilis	Unsafe sex	Percent	2008	1	1	1
DALYs (Disability-Adjusted Life Years)	Global	Both	All ages	Syphilis	Unsafe sex	Rate	2008	1.47498	1.76985	1.13071
DALYs (Disability-Adjusted Life Years)	Global	Both	All ages	Chlamydial infection	Unsafe sex	Number	2008	145732	203698	105703
DALYs (Disability-Adjusted Life Years)	Global	Both	All ages	Chlamydial infection	Unsafe sex	Percent	2008	1	1	1
DALYs (Disability-Adjusted Life Years)	Global	Both	All ages	Chlamydial infection	Unsafe sex	Rate	2008	2.13705	2.98707	1.55005
DALYs (Disability-Adjusted Life Years)	Global	Both	All ages	Gonococcal infection	Unsafe sex	Number	2008	160122	188326	131458
DALYs (Disability-Adjusted Life Years)	Global	Both	All ages	Gonococcal infection	Unsafe sex	Percent	2008	1	1	1
DALYs (Disability-Adjusted Life Years)	Global	Both	All ages	Gonococcal infection	Unsafe sex	Rate	2008	2.34807	2.76165	1.92773
DALYs (Disability-Adjusted Life Years)	Global	Both	All ages	Syphilis	Unsafe sex	Number	2007	101812	122125	77790.8
DALYs (Disability-Adjusted Life Years)	Global	Both	All ages	Syphilis	Unsafe sex	Percent	2007	1	1	1
DALYs (Disability-Adjusted Life Years)	Global	Both	All ages	Syphilis	Unsafe sex	Rate	2007	1.51215	1.81384	1.15537
DALYs (Disability-Adjusted Life Years)	Global	Both	All ages	Chlamydial infection	Unsafe sex	Number	2007	146557	204063	106038
DALYs (Disability-Adjusted Life Years)	Global	Both	All ages	Chlamydial infection	Unsafe sex	Percent	2007	1	1	1
DALYs (Disability-Adjusted Life Years)	Global	Both	All ages	Chlamydial infection	Unsafe sex	Rate	2007	2.17672	3.03082	1.57492
DALYs (Disability-Adjusted Life Years)	Global	Both	All ages	Gonococcal infection	Unsafe sex	Number	2007	160756	187576	131563
DALYs (Disability-Adjusted Life Years)	Global	Both	All ages	Gonococcal infection	Unsafe sex	Percent	2007	1	1	1
DALYs (Disability-Adjusted Life Years)	Global	Both	All ages	Gonococcal infection	Unsafe sex	Rate	2007	2.3876	2.78595	1.95402
DALYs (Disability-Adjusted Life Years)	Global	Both	All ages	HIV/AIDS - Drug-susceptible Tuberculosis	Unsafe sex	Number	2006	2.00901e+07	2.61424e+07	1.40864e+07
DALYs (Disability-Adjusted Life Years)	Global	Both	All ages	HIV/AIDS - Drug-susceptible Tuberculosis	Unsafe sex	Percent	2006	0.716488	0.737729	0.687744
DALYs (Disability-Adjusted Life Years)	Global	Both	All ages	HIV/AIDS - Drug-susceptible Tuberculosis	Unsafe sex	Rate	2006	302.289	393.356	211.953
DALYs (Disability-Adjusted Life Years)	Global	Both	All ages	Trichomoniasis	Unsafe sex	Number	2007	234460	481344	91183.6
DALYs (Disability-Adjusted Life Years)	Global	Both	All ages	Trichomoniasis	Unsafe sex	Percent	2007	1	1	1
DALYs (Disability-Adjusted Life Years)	Global	Both	All ages	Trichomoniasis	Unsafe sex	Rate	2007	3.48227	7.14908	1.35429
DALYs (Disability-Adjusted Life Years)	Global	Both	All ages	Genital herpes	Unsafe sex	Number	2007	204605	507501	67278.5
DALYs (Disability-Adjusted Life Years)	Global	Both	All ages	Genital herpes	Unsafe sex	Percent	2007	1	1	1
DALYs (Disability-Adjusted Life Years)	Global	Both	All ages	Genital herpes	Unsafe sex	Rate	2007	3.03886	7.53757	0.999242
DALYs (Disability-Adjusted Life Years)	Global	Both	All ages	Other sexually transmitted infections	Unsafe sex	Number	2007	320707	428025	235131
DALYs (Disability-Adjusted Life Years)	Global	Both	All ages	Other sexually transmitted infections	Unsafe sex	Percent	2007	1	1	1
DALYs (Disability-Adjusted Life Years)	Global	Both	All ages	Other sexually transmitted infections	Unsafe sex	Rate	2007	4.76325	6.35717	3.49224
DALYs (Disability-Adjusted Life Years)	Global	Both	All ages	HIV/AIDS - Multidrug-resistant Tuberculosis without extensive drug resistance	Unsafe sex	Number	2006	1.56675e+06	2.99287e+06	691862
DALYs (Disability-Adjusted Life Years)	Global	Both	All ages	HIV/AIDS - Multidrug-resistant Tuberculosis without extensive drug resistance	Unsafe sex	Percent	2006	0.690566	0.727312	0.647964
DALYs (Disability-Adjusted Life Years)	Global	Both	All ages	HIV/AIDS - Multidrug-resistant Tuberculosis without extensive drug resistance	Unsafe sex	Rate	2006	23.5743	45.0326	10.4102
DALYs (Disability-Adjusted Life Years)	Global	Both	All ages	HIV/AIDS - Extensively drug-resistant Tuberculosis	Unsafe sex	Number	2006	26226.9	50150.8	11388.4
DALYs (Disability-Adjusted Life Years)	Global	Both	All ages	HIV/AIDS - Extensively drug-resistant Tuberculosis	Unsafe sex	Percent	2006	0.59248	0.639513	0.532305
DALYs (Disability-Adjusted Life Years)	Global	Both	All ages	HIV/AIDS - Extensively drug-resistant Tuberculosis	Unsafe sex	Rate	2006	0.394627	0.754602	0.171358
DALYs (Disability-Adjusted Life Years)	Global	Both	All ages	HIV/AIDS - Multidrug-resistant Tuberculosis without extensive drug resistance	Unsafe sex	Number	2008	1.40412e+06	2.61171e+06	632857
DALYs (Disability-Adjusted Life Years)	Global	Both	All ages	HIV/AIDS - Multidrug-resistant Tuberculosis without extensive drug resistance	Unsafe sex	Percent	2008	0.692638	0.729099	0.654444
DALYs (Disability-Adjusted Life Years)	Global	Both	All ages	HIV/AIDS - Multidrug-resistant Tuberculosis without extensive drug resistance	Unsafe sex	Rate	2008	20.5903	38.2987	9.28037
DALYs (Disability-Adjusted Life Years)	Global	Both	All ages	HIV/AIDS - Extensively drug-resistant Tuberculosis	Unsafe sex	Number	2008	28379.2	53566	12583.2
DALYs (Disability-Adjusted Life Years)	Global	Both	All ages	HIV/AIDS - Extensively drug-resistant Tuberculosis	Unsafe sex	Percent	2008	0.590957	0.63766	0.535362
DALYs (Disability-Adjusted Life Years)	Global	Both	All ages	HIV/AIDS - Extensively drug-resistant Tuberculosis	Unsafe sex	Rate	2008	0.416159	0.785504	0.184523
DALYs (Disability-Adjusted Life Years)	Global	Both	All ages	HIV/AIDS - Drug-susceptible Tuberculosis	Unsafe sex	Number	2008	1.74833e+07	2.25644e+07	1.24264e+07
DALYs (Disability-Adjusted Life Years)	Global	Both	All ages	HIV/AIDS - Drug-susceptible Tuberculosis	Unsafe sex	Percent	2008	0.717315	0.737394	0.694152
DALYs (Disability-Adjusted Life Years)	Global	Both	All ages	HIV/AIDS - Drug-susceptible Tuberculosis	Unsafe sex	Rate	2008	256.379	330.889	182.224
DALYs (Disability-Adjusted Life Years)	Global	Both	All ages	Gonococcal infection	Unsafe sex	Number	2011	157961	186477	131132
DALYs (Disability-Adjusted Life Years)	Global	Both	All ages	Gonococcal infection	Unsafe sex	Percent	2011	1	1	1
DALYs (Disability-Adjusted Life Years)	Global	Both	All ages	Gonococcal infection	Unsafe sex	Rate	2011	2.23364	2.63687	1.85427
DALYs (Disability-Adjusted Life Years)	Global	Both	All ages	Trichomoniasis	Unsafe sex	Number	2005	225292	460436	87529.2
DALYs (Disability-Adjusted Life Years)	Global	Both	All ages	Trichomoniasis	Unsafe sex	Percent	2005	1	1	1
DALYs (Disability-Adjusted Life Years)	Global	Both	All ages	Trichomoniasis	Unsafe sex	Rate	2005	3.43334	7.01681	1.3339
DALYs (Disability-Adjusted Life Years)	Global	Both	All ages	Genital herpes	Unsafe sex	Number	2005	197890	492152	65125.2
DALYs (Disability-Adjusted Life Years)	Global	Both	All ages	Genital herpes	Unsafe sex	Percent	2005	1	1	1
DALYs (Disability-Adjusted Life Years)	Global	Both	All ages	Genital herpes	Unsafe sex	Rate	2005	3.01574	7.50015	0.992476
DALYs (Disability-Adjusted Life Years)	Global	Both	All ages	Other sexually transmitted infections	Unsafe sex	Number	2005	319556	425599	234803
DALYs (Disability-Adjusted Life Years)	Global	Both	All ages	Other sexually transmitted infections	Unsafe sex	Percent	2005	1	1	1
DALYs (Disability-Adjusted Life Years)	Global	Both	All ages	Other sexually transmitted infections	Unsafe sex	Rate	2005	4.86988	6.48592	3.57828
DALYs (Disability-Adjusted Life Years)	Global	Both	All ages	HIV/AIDS resulting in other diseases	Unsafe sex	Number	2010	3.95523e+07	5.23054e+07	3.20667e+07
DALYs (Disability-Adjusted Life Years)	Global	Both	All ages	HIV/AIDS resulting in other diseases	Unsafe sex	Percent	2010	0.720107	0.754005	0.685685
DALYs (Disability-Adjusted Life Years)	Global	Both	All ages	HIV/AIDS resulting in other diseases	Unsafe sex	Rate	2010	566.058	748.576	458.927
DALYs (Disability-Adjusted Life Years)	Global	Both	All ages	Syphilis	Unsafe sex	Number	2010	98811.6	118194	75748.7
DALYs (Disability-Adjusted Life Years)	Global	Both	All ages	Syphilis	Unsafe sex	Percent	2010	1	1	1
DALYs (Disability-Adjusted Life Years)	Global	Both	All ages	Syphilis	Unsafe sex	Rate	2010	1.41416	1.69154	1.08409
DALYs (Disability-Adjusted Life Years)	Global	Both	All ages	Chlamydial infection	Unsafe sex	Number	2010	145255	202592	104742
DALYs (Disability-Adjusted Life Years)	Global	Both	All ages	Chlamydial infection	Unsafe sex	Percent	2010	1	1	1
DALYs (Disability-Adjusted Life Years)	Global	Both	All ages	Chlamydial infection	Unsafe sex	Rate	2010	2.07884	2.89943	1.49903
DALYs (Disability-Adjusted Life Years)	Global	Both	All ages	Gonococcal infection	Unsafe sex	Number	2010	158285	186124	130876
DALYs (Disability-Adjusted Life Years)	Global	Both	All ages	Gonococcal infection	Unsafe sex	Percent	2010	1	1	1
DALYs (Disability-Adjusted Life Years)	Global	Both	All ages	Gonococcal infection	Unsafe sex	Rate	2010	2.26532	2.66374	1.87306
DALYs (Disability-Adjusted Life Years)	Global	Both	All ages	HIV/AIDS - Drug-susceptible Tuberculosis	Unsafe sex	Number	2009	1.61993e+07	2.08525e+07	1.16174e+07
DALYs (Disability-Adjusted Life Years)	Global	Both	All ages	HIV/AIDS - Drug-susceptible Tuberculosis	Unsafe sex	Percent	2009	0.720546	0.740888	0.699256
DALYs (Disability-Adjusted Life Years)	Global	Both	All ages	HIV/AIDS - Drug-susceptible Tuberculosis	Unsafe sex	Rate	2009	234.654	302.058	168.283
DALYs (Disability-Adjusted Life Years)	Global	Both	All ages	HIV/AIDS - Multidrug-resistant Tuberculosis without extensive drug resistance	Unsafe sex	Number	2009	1.31947e+06	2.41239e+06	587395
DALYs (Disability-Adjusted Life Years)	Global	Both	All ages	HIV/AIDS - Multidrug-resistant Tuberculosis without extensive drug resistance	Unsafe sex	Percent	2009	0.694371	0.731467	0.656638
DALYs (Disability-Adjusted Life Years)	Global	Both	All ages	HIV/AIDS - Multidrug-resistant Tuberculosis without extensive drug resistance	Unsafe sex	Rate	2009	19.1132	34.9445	8.50867
DALYs (Disability-Adjusted Life Years)	Global	Both	All ages	HIV/AIDS - Extensively drug-resistant Tuberculosis	Unsafe sex	Number	2009	28272.9	53142.7	12594.7
DALYs (Disability-Adjusted Life Years)	Global	Both	All ages	HIV/AIDS - Extensively drug-resistant Tuberculosis	Unsafe sex	Percent	2009	0.595698	0.642496	0.541284
DALYs (Disability-Adjusted Life Years)	Global	Both	All ages	HIV/AIDS - Extensively drug-resistant Tuberculosis	Unsafe sex	Rate	2009	0.409546	0.769796	0.18244
DALYs (Disability-Adjusted Life Years)	Global	Both	All ages	Trichomoniasis	Unsafe sex	Number	2011	251895	516741	97776.4
DALYs (Disability-Adjusted Life Years)	Global	Both	All ages	Trichomoniasis	Unsafe sex	Percent	2011	1	1	1
DALYs (Disability-Adjusted Life Years)	Global	Both	All ages	Trichomoniasis	Unsafe sex	Rate	2011	3.56191	7.30696	1.3826
DALYs (Disability-Adjusted Life Years)	Global	Both	All ages	Genital herpes	Unsafe sex	Number	2011	217839	541654	71148.7
DALYs (Disability-Adjusted Life Years)	Global	Both	All ages	Genital herpes	Unsafe sex	Percent	2011	1	1	1
DALYs (Disability-Adjusted Life Years)	Global	Both	All ages	Genital herpes	Unsafe sex	Rate	2011	3.08034	7.65924	1.00608
DALYs (Disability-Adjusted Life Years)	Global	Both	All ages	Other sexually transmitted infections	Unsafe sex	Number	2011	324210	433635	236568
DALYs (Disability-Adjusted Life Years)	Global	Both	All ages	Other sexually transmitted infections	Unsafe sex	Percent	2011	1	1	1
DALYs (Disability-Adjusted Life Years)	Global	Both	All ages	Other sexually transmitted infections	Unsafe sex	Rate	2011	4.58448	6.13181	3.34518
DALYs (Disability-Adjusted Life Years)	Global	Both	All ages	HIV/AIDS - Drug-susceptible Tuberculosis	Unsafe sex	Number	2011	1.40363e+07	1.80786e+07	1.00382e+07
DALYs (Disability-Adjusted Life Years)	Global	Both	All ages	HIV/AIDS - Drug-susceptible Tuberculosis	Unsafe sex	Percent	2011	0.733418	0.754724	0.711849
DALYs (Disability-Adjusted Life Years)	Global	Both	All ages	HIV/AIDS - Drug-susceptible Tuberculosis	Unsafe sex	Rate	2011	198.48	255.64	141.945
DALYs (Disability-Adjusted Life Years)	Global	Both	All ages	HIV/AIDS - Multidrug-resistant Tuberculosis without extensive drug resistance	Unsafe sex	Number	2010	1.21011e+06	2.26039e+06	540765
DALYs (Disability-Adjusted Life Years)	Global	Both	All ages	HIV/AIDS - Multidrug-resistant Tuberculosis without extensive drug resistance	Unsafe sex	Percent	2010	0.694505	0.728977	0.657402
DALYs (Disability-Adjusted Life Years)	Global	Both	All ages	HIV/AIDS - Multidrug-resistant Tuberculosis without extensive drug resistance	Unsafe sex	Rate	2010	17.3187	32.3498	7.73923
DALYs (Disability-Adjusted Life Years)	Global	Both	All ages	HIV/AIDS - Extensively drug-resistant Tuberculosis	Unsafe sex	Number	2010	28219	53023.5	12664.2
DALYs (Disability-Adjusted Life Years)	Global	Both	All ages	HIV/AIDS - Extensively drug-resistant Tuberculosis	Unsafe sex	Percent	2010	0.594131	0.640248	0.538646
DALYs (Disability-Adjusted Life Years)	Global	Both	All ages	HIV/AIDS - Extensively drug-resistant Tuberculosis	Unsafe sex	Rate	2010	0.40386	0.758853	0.181245
DALYs (Disability-Adjusted Life Years)	Global	Both	All ages	HIV/AIDS resulting in other diseases	Unsafe sex	Number	2011	3.7667e+07	4.95708e+07	3.07202e+07
DALYs (Disability-Adjusted Life Years)	Global	Both	All ages	HIV/AIDS resulting in other diseases	Unsafe sex	Percent	2011	0.724261	0.758631	0.689953
DALYs (Disability-Adjusted Life Years)	Global	Both	All ages	HIV/AIDS resulting in other diseases	Unsafe sex	Rate	2011	532.628	700.954	434.398
DALYs (Disability-Adjusted Life Years)	Global	Both	All ages	Syphilis	Unsafe sex	Number	2011	98115.9	117451	75327.2
DALYs (Disability-Adjusted Life Years)	Global	Both	All ages	Syphilis	Unsafe sex	Percent	2011	1	1	1
DALYs (Disability-Adjusted Life Years)	Global	Both	All ages	Syphilis	Unsafe sex	Rate	2011	1.3874	1.66082	1.06516
DALYs (Disability-Adjusted Life Years)	Global	Both	All ages	Chlamydial infection	Unsafe sex	Number	2011	146212	204643	105736
DALYs (Disability-Adjusted Life Years)	Global	Both	All ages	Chlamydial infection	Unsafe sex	Percent	2011	1	1	1
DALYs (Disability-Adjusted Life Years)	Global	Both	All ages	Chlamydial infection	Unsafe sex	Rate	2011	2.0675	2.89375	1.49515
DALYs (Disability-Adjusted Life Years)	Global	Both	All ages	Trichomoniasis	Unsafe sex	Number	2010	248531	508980	96415
DALYs (Disability-Adjusted Life Years)	Global	Both	All ages	Trichomoniasis	Unsafe sex	Percent	2010	1	1	1
DALYs (Disability-Adjusted Life Years)	Global	Both	All ages	Trichomoniasis	Unsafe sex	Rate	2010	3.55689	7.28434	1.37986
DALYs (Disability-Adjusted Life Years)	Global	Both	All ages	Genital herpes	Unsafe sex	Number	2010	213829	532380	69769.9
DALYs (Disability-Adjusted Life Years)	Global	Both	All ages	Genital herpes	Unsafe sex	Percent	2010	1	1	1
DALYs (Disability-Adjusted Life Years)	Global	Both	All ages	Genital herpes	Unsafe sex	Rate	2010	3.06025	7.61923	0.998521
DALYs (Disability-Adjusted Life Years)	Global	Both	All ages	Other sexually transmitted infections	Unsafe sex	Number	2010	322701	429881	236212
DALYs (Disability-Adjusted Life Years)	Global	Both	All ages	Other sexually transmitted infections	Unsafe sex	Percent	2010	1	1	1
DALYs (Disability-Adjusted Life Years)	Global	Both	All ages	Other sexually transmitted infections	Unsafe sex	Rate	2010	4.61838	6.1523	3.38058
DALYs (Disability-Adjusted Life Years)	Global	Both	All ages	Trichomoniasis	Unsafe sex	Number	2009	243962	498638	94599.8
DALYs (Disability-Adjusted Life Years)	Global	Both	All ages	Trichomoniasis	Unsafe sex	Percent	2009	1	1	1
DALYs (Disability-Adjusted Life Years)	Global	Both	All ages	Trichomoniasis	Unsafe sex	Rate	2009	3.5339	7.22299	1.37032
DALYs (Disability-Adjusted Life Years)	Global	Both	All ages	Genital herpes	Unsafe sex	Number	2009	210307	524010	69039.9
DALYs (Disability-Adjusted Life Years)	Global	Both	All ages	Genital herpes	Unsafe sex	Percent	2009	1	1	1
DALYs (Disability-Adjusted Life Years)	Global	Both	All ages	Genital herpes	Unsafe sex	Rate	2009	3.04639	7.59052	1.00007
DALYs (Disability-Adjusted Life Years)	Global	Both	All ages	Other sexually transmitted infections	Unsafe sex	Number	2009	320845	429066	235497
DALYs (Disability-Adjusted Life Years)	Global	Both	All ages	Other sexually transmitted infections	Unsafe sex	Percent	2009	1	1	1
DALYs (Disability-Adjusted Life Years)	Global	Both	All ages	Other sexually transmitted infections	Unsafe sex	Rate	2009	4.64758	6.21522	3.41127
DALYs (Disability-Adjusted Life Years)	Global	Both	All ages	HIV/AIDS - Drug-susceptible Tuberculosis	Unsafe sex	Number	2010	1.51058e+07	1.94884e+07	1.07978e+07
DALYs (Disability-Adjusted Life Years)	Global	Both	All ages	HIV/AIDS - Drug-susceptible Tuberculosis	Unsafe sex	Percent	2010	0.726802	0.74764	0.705412
DALYs (Disability-Adjusted Life Years)	Global	Both	All ages	HIV/AIDS - Drug-susceptible Tuberculosis	Unsafe sex	Rate	2010	216.188	278.911	154.534
DALYs (Disability-Adjusted Life Years)	Global	Both	All ages	HIV/AIDS - Multidrug-resistant Tuberculosis without extensive drug resistance	Unsafe sex	Number	2011	1.11573e+06	2.05784e+06	516996
DALYs (Disability-Adjusted Life Years)	Global	Both	All ages	HIV/AIDS - Multidrug-resistant Tuberculosis without extensive drug resistance	Unsafe sex	Percent	2011	0.69675	0.728852	0.660864
DALYs (Disability-Adjusted Life Years)	Global	Both	All ages	HIV/AIDS - Multidrug-resistant Tuberculosis without extensive drug resistance	Unsafe sex	Rate	2011	15.7769	29.0988	7.31056
DALYs (Disability-Adjusted Life Years)	Global	Both	All ages	HIV/AIDS - Extensively drug-resistant Tuberculosis	Unsafe sex	Number	2011	28048.2	52509.6	12478.7
DALYs (Disability-Adjusted Life Years)	Global	Both	All ages	HIV/AIDS - Extensively drug-resistant Tuberculosis	Unsafe sex	Percent	2011	0.593111	0.638548	0.537255
DALYs (Disability-Adjusted Life Years)	Global	Both	All ages	HIV/AIDS - Extensively drug-resistant Tuberculosis	Unsafe sex	Rate	2011	0.396615	0.74251	0.176455
DALYs (Disability-Adjusted Life Years)	Global	Both	All ages	HIV/AIDS resulting in other diseases	Unsafe sex	Number	2009	4.15933e+07	5.48452e+07	3.35329e+07
DALYs (Disability-Adjusted Life Years)	Global	Both	All ages	HIV/AIDS resulting in other diseases	Unsafe sex	Percent	2009	0.716179	0.749372	0.680879
DALYs (Disability-Adjusted Life Years)	Global	Both	All ages	HIV/AIDS resulting in other diseases	Unsafe sex	Rate	2009	602.497	794.457	485.74
DALYs (Disability-Adjusted Life Years)	Global	Both	All ages	Syphilis	Unsafe sex	Number	2009	99476	119162	76420.4
DALYs (Disability-Adjusted Life Years)	Global	Both	All ages	Syphilis	Unsafe sex	Percent	2009	1	1	1
DALYs (Disability-Adjusted Life Years)	Global	Both	All ages	Syphilis	Unsafe sex	Rate	2009	1.44095	1.72611	1.10698
DALYs (Disability-Adjusted Life Years)	Global	Both	All ages	Chlamydial infection	Unsafe sex	Number	2009	144645	202699	104506
DALYs (Disability-Adjusted Life Years)	Global	Both	All ages	Chlamydial infection	Unsafe sex	Percent	2009	1	1	1
DALYs (Disability-Adjusted Life Years)	Global	Both	All ages	Chlamydial infection	Unsafe sex	Rate	2009	2.09524	2.93619	1.51382
DALYs (Disability-Adjusted Life Years)	Global	Both	All ages	Gonococcal infection	Unsafe sex	Number	2009	157973	186453	130758
DALYs (Disability-Adjusted Life Years)	Global	Both	All ages	Gonococcal infection	Unsafe sex	Percent	2009	1	1	1
DALYs (Disability-Adjusted Life Years)	Global	Both	All ages	Gonococcal infection	Unsafe sex	Rate	2009	2.28831	2.70085	1.89409
DALYs (Disability-Adjusted Life Years)	Global	Both	All ages	Trichomoniasis	Unsafe sex	Number	2012	253668	519827	98738.4
DALYs (Disability-Adjusted Life Years)	Global	Both	All ages	Trichomoniasis	Unsafe sex	Percent	2012	1	1	1
DALYs (Disability-Adjusted Life Years)	Global	Both	All ages	Trichomoniasis	Unsafe sex	Rate	2012	3.54422	7.26298	1.37957
DALYs (Disability-Adjusted Life Years)	Global	Both	All ages	Genital herpes	Unsafe sex	Number	2012	221924	551264	72950.3
DALYs (Disability-Adjusted Life Years)	Global	Both	All ages	Genital herpes	Unsafe sex	Percent	2012	1	1	1
DALYs (Disability-Adjusted Life Years)	Global	Both	All ages	Genital herpes	Unsafe sex	Rate	2012	3.1007	7.70221	1.01926
DALYs (Disability-Adjusted Life Years)	Global	Both	All ages	Other sexually transmitted infections	Unsafe sex	Number	2012	324668	436905	235667
DALYs (Disability-Adjusted Life Years)	Global	Both	All ages	Other sexually transmitted infections	Unsafe sex	Percent	2012	1	1	1
DALYs (Disability-Adjusted Life Years)	Global	Both	All ages	Other sexually transmitted infections	Unsafe sex	Rate	2012	4.53623	6.1044	3.29272
DALYs (Disability-Adjusted Life Years)	Global	Both	All ages	HIV/AIDS resulting in other diseases	Unsafe sex	Number	2012	3.54036e+07	4.63817e+07	2.91049e+07
DALYs (Disability-Adjusted Life Years)	Global	Both	All ages	HIV/AIDS resulting in other diseases	Unsafe sex	Percent	2012	0.727077	0.760882	0.693213
DALYs (Disability-Adjusted Life Years)	Global	Both	All ages	HIV/AIDS resulting in other diseases	Unsafe sex	Rate	2012	494.657	648.041	406.651
DALYs (Disability-Adjusted Life Years)	Global	Both	All ages	Syphilis	Unsafe sex	Number	2012	97039.4	115887	74409.5
DALYs (Disability-Adjusted Life Years)	Global	Both	All ages	Syphilis	Unsafe sex	Percent	2012	1	1	1
DALYs (Disability-Adjusted Life Years)	Global	Both	All ages	Syphilis	Unsafe sex	Rate	2012	1.35583	1.61917	1.03964
DALYs (Disability-Adjusted Life Years)	Global	Both	All ages	Chlamydial infection	Unsafe sex	Number	2012	146784	205291	105896
DALYs (Disability-Adjusted Life Years)	Global	Both	All ages	Chlamydial infection	Unsafe sex	Percent	2012	1	1	1
DALYs (Disability-Adjusted Life Years)	Global	Both	All ages	Chlamydial infection	Unsafe sex	Rate	2012	2.05085	2.86831	1.47957
DALYs (Disability-Adjusted Life Years)	Global	Both	All ages	Gonococcal infection	Unsafe sex	Number	2012	156573	184644	130712
DALYs (Disability-Adjusted Life Years)	Global	Both	All ages	Gonococcal infection	Unsafe sex	Percent	2012	1	1	1
DALYs (Disability-Adjusted Life Years)	Global	Both	All ages	Gonococcal infection	Unsafe sex	Rate	2012	2.18763	2.57983	1.82629
DALYs (Disability-Adjusted Life Years)	Global	Both	All ages	HIV/AIDS - Multidrug-resistant Tuberculosis without extensive drug resistance	Unsafe sex	Number	2012	1.04607e+06	1.92529e+06	491374
DALYs (Disability-Adjusted Life Years)	Global	Both	All ages	HIV/AIDS - Multidrug-resistant Tuberculosis without extensive drug resistance	Unsafe sex	Percent	2012	0.700135	0.730916	0.664051
DALYs (Disability-Adjusted Life Years)	Global	Both	All ages	HIV/AIDS - Multidrug-resistant Tuberculosis without extensive drug resistance	Unsafe sex	Rate	2012	14.6156	26.9	6.86544
DALYs (Disability-Adjusted Life Years)	Global	Both	All ages	HIV/AIDS - Extensively drug-resistant Tuberculosis	Unsafe sex	Number	2012	28132.1	52780.9	12511.1
DALYs (Disability-Adjusted Life Years)	Global	Both	All ages	HIV/AIDS - Extensively drug-resistant Tuberculosis	Unsafe sex	Percent	2012	0.593742	0.638928	0.539226
DALYs (Disability-Adjusted Life Years)	Global	Both	All ages	HIV/AIDS - Extensively drug-resistant Tuberculosis	Unsafe sex	Rate	2012	0.39306	0.73745	0.174805
DALYs (Disability-Adjusted Life Years)	Global	Both	All ages	Syphilis	Unsafe sex	Number	2013	97231.1	117025	74584.3
DALYs (Disability-Adjusted Life Years)	Global	Both	All ages	Syphilis	Unsafe sex	Percent	2013	1	1	1
DALYs (Disability-Adjusted Life Years)	Global	Both	All ages	Syphilis	Unsafe sex	Rate	2013	1.34253	1.61584	1.02983
DALYs (Disability-Adjusted Life Years)	Global	Both	All ages	Chlamydial infection	Unsafe sex	Number	2013	148439	207501	106680
DALYs (Disability-Adjusted Life Years)	Global	Both	All ages	Chlamydial infection	Unsafe sex	Percent	2013	1	1	1
DALYs (Disability-Adjusted Life Years)	Global	Both	All ages	Chlamydial infection	Unsafe sex	Rate	2013	2.04959	2.8651	1.473
DALYs (Disability-Adjusted Life Years)	Global	Both	All ages	HIV/AIDS - Drug-susceptible Tuberculosis	Unsafe sex	Number	2012	1.30352e+07	1.68155e+07	9.35296e+06
DALYs (Disability-Adjusted Life Years)	Global	Both	All ages	HIV/AIDS - Drug-susceptible Tuberculosis	Unsafe sex	Percent	2012	0.738111	0.759875	0.716978
DALYs (Disability-Adjusted Life Years)	Global	Both	All ages	HIV/AIDS - Drug-susceptible Tuberculosis	Unsafe sex	Rate	2012	182.126	234.945	130.679
DALYs (Disability-Adjusted Life Years)	Global	Both	All ages	Trichomoniasis	Unsafe sex	Number	2013	254844	522342	99481.7
DALYs (Disability-Adjusted Life Years)	Global	Both	All ages	Trichomoniasis	Unsafe sex	Percent	2013	1	1	1
DALYs (Disability-Adjusted Life Years)	Global	Both	All ages	Trichomoniasis	Unsafe sex	Rate	2013	3.51879	7.21232	1.37361
DALYs (Disability-Adjusted Life Years)	Global	Both	All ages	Genital herpes	Unsafe sex	Number	2013	226034	561722	73741.9
DALYs (Disability-Adjusted Life Years)	Global	Both	All ages	Genital herpes	Unsafe sex	Percent	2013	1	1	1
DALYs (Disability-Adjusted Life Years)	Global	Both	All ages	Genital herpes	Unsafe sex	Rate	2013	3.121	7.75606	1.0182
DALYs (Disability-Adjusted Life Years)	Global	Both	All ages	Other sexually transmitted infections	Unsafe sex	Number	2013	327320	437773	237502
DALYs (Disability-Adjusted Life Years)	Global	Both	All ages	Other sexually transmitted infections	Unsafe sex	Percent	2013	1	1	1
DALYs (Disability-Adjusted Life Years)	Global	Both	All ages	Other sexually transmitted infections	Unsafe sex	Rate	2013	4.51952	6.04461	3.27934
DALYs (Disability-Adjusted Life Years)	Global	Both	All ages	Gonococcal infection	Unsafe sex	Number	2013	158148	187275	129285
DALYs (Disability-Adjusted Life Years)	Global	Both	All ages	Gonococcal infection	Unsafe sex	Percent	2013	1	1	1
DALYs (Disability-Adjusted Life Years)	Global	Both	All ages	Gonococcal infection	Unsafe sex	Rate	2013	2.18365	2.58583	1.78512
DALYs (Disability-Adjusted Life Years)	Global	Both	All ages	HIV/AIDS - Drug-susceptible Tuberculosis	Unsafe sex	Number	2014	1.13829e+07	1.45728e+07	8.3424e+06
DALYs (Disability-Adjusted Life Years)	Global	Both	All ages	HIV/AIDS - Drug-susceptible Tuberculosis	Unsafe sex	Percent	2014	0.74574	0.76726	0.723806
DALYs (Disability-Adjusted Life Years)	Global	Both	All ages	HIV/AIDS - Drug-susceptible Tuberculosis	Unsafe sex	Rate	2014	155.373	198.913	113.871
DALYs (Disability-Adjusted Life Years)	Global	Both	All ages	HIV/AIDS resulting in other diseases	Unsafe sex	Number	2015	3.11525e+07	4.05981e+07	2.57453e+07
DALYs (Disability-Adjusted Life Years)	Global	Both	All ages	HIV/AIDS resulting in other diseases	Unsafe sex	Percent	2015	0.740273	0.774528	0.704559
DALYs (Disability-Adjusted Life Years)	Global	Both	All ages	HIV/AIDS resulting in other diseases	Unsafe sex	Rate	2015	420.415	547.886	347.443
DALYs (Disability-Adjusted Life Years)	Global	Both	All ages	HIV/AIDS - Multidrug-resistant Tuberculosis without extensive drug resistance	Unsafe sex	Number	2014	936105	1.71904e+06	436352
DALYs (Disability-Adjusted Life Years)	Global	Both	All ages	HIV/AIDS - Multidrug-resistant Tuberculosis without extensive drug resistance	Unsafe sex	Percent	2014	0.705699	0.736581	0.672404
DALYs (Disability-Adjusted Life Years)	Global	Both	All ages	HIV/AIDS - Multidrug-resistant Tuberculosis without extensive drug resistance	Unsafe sex	Rate	2014	12.7775	23.4643	5.95604
DALYs (Disability-Adjusted Life Years)	Global	Both	All ages	HIV/AIDS - Extensively drug-resistant Tuberculosis	Unsafe sex	Number	2014	27226.8	51084.6	11968.3
DALYs (Disability-Adjusted Life Years)	Global	Both	All ages	HIV/AIDS - Extensively drug-resistant Tuberculosis	Unsafe sex	Percent	2014	0.60115	0.647469	0.546055
DALYs (Disability-Adjusted Life Years)	Global	Both	All ages	HIV/AIDS - Extensively drug-resistant Tuberculosis	Unsafe sex	Rate	2014	0.371636	0.697286	0.163363
DALYs (Disability-Adjusted Life Years)	Global	Both	All ages	Trichomoniasis	Unsafe sex	Number	2015	259558	531289	101779
DALYs (Disability-Adjusted Life Years)	Global	Both	All ages	Trichomoniasis	Unsafe sex	Percent	2015	1	1	1
DALYs (Disability-Adjusted Life Years)	Global	Both	All ages	Trichomoniasis	Unsafe sex	Rate	2015	3.50284	7.16995	1.37355
DALYs (Disability-Adjusted Life Years)	Global	Both	All ages	Genital herpes	Unsafe sex	Number	2015	234494	581555	76110.3
DALYs (Disability-Adjusted Life Years)	Global	Both	All ages	Genital herpes	Unsafe sex	Percent	2015	1	1	1
DALYs (Disability-Adjusted Life Years)	Global	Both	All ages	Genital herpes	Unsafe sex	Rate	2015	3.16458	7.84831	1.02714
DALYs (Disability-Adjusted Life Years)	Global	Both	All ages	Other sexually transmitted infections	Unsafe sex	Number	2015	333177	449294	242672
DALYs (Disability-Adjusted Life Years)	Global	Both	All ages	Other sexually transmitted infections	Unsafe sex	Percent	2015	1	1	1
DALYs (Disability-Adjusted Life Years)	Global	Both	All ages	Other sexually transmitted infections	Unsafe sex	Rate	2015	4.49635	6.0634	3.27496
DALYs (Disability-Adjusted Life Years)	Global	Both	All ages	HIV/AIDS - Multidrug-resistant Tuberculosis without extensive drug resistance	Unsafe sex	Number	2016	867230	1.60081e+06	387573
DALYs (Disability-Adjusted Life Years)	Global	Both	All ages	HIV/AIDS - Multidrug-resistant Tuberculosis without extensive drug resistance	Unsafe sex	Percent	2016	0.715759	0.748873	0.678909
DALYs (Disability-Adjusted Life Years)	Global	Both	All ages	HIV/AIDS - Multidrug-resistant Tuberculosis without extensive drug resistance	Unsafe sex	Rate	2016	11.5715	21.3596	5.17139
DALYs (Disability-Adjusted Life Years)	Global	Both	All ages	HIV/AIDS - Extensively drug-resistant Tuberculosis	Unsafe sex	Number	2016	26880.5	50179.6	11832.7
DALYs (Disability-Adjusted Life Years)	Global	Both	All ages	HIV/AIDS - Extensively drug-resistant Tuberculosis	Unsafe sex	Percent	2016	0.608247	0.654731	0.55374
DALYs (Disability-Adjusted Life Years)	Global	Both	All ages	HIV/AIDS - Extensively drug-resistant Tuberculosis	Unsafe sex	Rate	2016	0.358667	0.669546	0.157884
DALYs (Disability-Adjusted Life Years)	Global	Both	All ages	Syphilis	Unsafe sex	Number	2015	98051	118542	74802.3
DALYs (Disability-Adjusted Life Years)	Global	Both	All ages	Syphilis	Unsafe sex	Percent	2015	1	1	1
DALYs (Disability-Adjusted Life Years)	Global	Both	All ages	Syphilis	Unsafe sex	Rate	2015	1.32324	1.59978	1.00949
DALYs (Disability-Adjusted Life Years)	Global	Both	All ages	Chlamydial infection	Unsafe sex	Number	2015	151654	211693	109266
DALYs (Disability-Adjusted Life Years)	Global	Both	All ages	Chlamydial infection	Unsafe sex	Percent	2015	1	1	1
DALYs (Disability-Adjusted Life Years)	Global	Both	All ages	Chlamydial infection	Unsafe sex	Rate	2015	2.04663	2.85688	1.47459
DALYs (Disability-Adjusted Life Years)	Global	Both	All ages	Gonococcal infection	Unsafe sex	Number	2015	161585	192433	132454
DALYs (Disability-Adjusted Life Years)	Global	Both	All ages	Gonococcal infection	Unsafe sex	Percent	2015	1	1	1
DALYs (Disability-Adjusted Life Years)	Global	Both	All ages	Gonococcal infection	Unsafe sex	Rate	2015	2.18065	2.59695	1.78752
DALYs (Disability-Adjusted Life Years)	Global	Both	All ages	HIV/AIDS - Drug-susceptible Tuberculosis	Unsafe sex	Number	2016	1.02263e+07	1.32121e+07	7.49647e+06
DALYs (Disability-Adjusted Life Years)	Global	Both	All ages	HIV/AIDS - Drug-susceptible Tuberculosis	Unsafe sex	Percent	2016	0.759973	0.78245	0.738125
DALYs (Disability-Adjusted Life Years)	Global	Both	All ages	HIV/AIDS - Drug-susceptible Tuberculosis	Unsafe sex	Rate	2016	136.45	176.289	100.025
DALYs (Disability-Adjusted Life Years)	Global	Both	All ages	Syphilis	Unsafe sex	Number	2014	97277.2	116991	74674.8
DALYs (Disability-Adjusted Life Years)	Global	Both	All ages	Syphilis	Unsafe sex	Percent	2014	1	1	1
DALYs (Disability-Adjusted Life Years)	Global	Both	All ages	Syphilis	Unsafe sex	Rate	2014	1.3278	1.59688	1.01928
DALYs (Disability-Adjusted Life Years)	Global	Both	All ages	Chlamydial infection	Unsafe sex	Number	2014	149747	210030	107470
DALYs (Disability-Adjusted Life Years)	Global	Both	All ages	Chlamydial infection	Unsafe sex	Percent	2014	1	1	1
DALYs (Disability-Adjusted Life Years)	Global	Both	All ages	Chlamydial infection	Unsafe sex	Rate	2014	2.04399	2.86683	1.46692
DALYs (Disability-Adjusted Life Years)	Global	Both	All ages	HIV/AIDS - Multidrug-resistant Tuberculosis without extensive drug resistance	Unsafe sex	Number	2013	989916	1.80023e+06	467722
DALYs (Disability-Adjusted Life Years)	Global	Both	All ages	HIV/AIDS - Multidrug-resistant Tuberculosis without extensive drug resistance	Unsafe sex	Percent	2013	0.703768	0.733463	0.668615
DALYs (Disability-Adjusted Life Years)	Global	Both	All ages	HIV/AIDS - Multidrug-resistant Tuberculosis without extensive drug resistance	Unsafe sex	Rate	2013	13.6684	24.8569	6.45814
DALYs (Disability-Adjusted Life Years)	Global	Both	All ages	HIV/AIDS resulting in other diseases	Unsafe sex	Number	2016	3.05131e+07	3.93925e+07	2.51919e+07
DALYs (Disability-Adjusted Life Years)	Global	Both	All ages	HIV/AIDS resulting in other diseases	Unsafe sex	Percent	2016	0.748405	0.783012	0.711714
DALYs (Disability-Adjusted Life Years)	Global	Both	All ages	HIV/AIDS resulting in other diseases	Unsafe sex	Rate	2016	407.137	525.614	336.136
DALYs (Disability-Adjusted Life Years)	Global	Both	All ages	HIV/AIDS - Drug-susceptible Tuberculosis	Unsafe sex	Number	2013	1.21271e+07	1.55987e+07	8.79218e+06
DALYs (Disability-Adjusted Life Years)	Global	Both	All ages	HIV/AIDS - Drug-susceptible Tuberculosis	Unsafe sex	Percent	2013	0.741661	0.763485	0.720106
DALYs (Disability-Adjusted Life Years)	Global	Both	All ages	HIV/AIDS - Drug-susceptible Tuberculosis	Unsafe sex	Rate	2013	167.447	215.381	121.399
DALYs (Disability-Adjusted Life Years)	Global	Both	All ages	Gonococcal infection	Unsafe sex	Number	2014	159015	188649	130694
DALYs (Disability-Adjusted Life Years)	Global	Both	All ages	Gonococcal infection	Unsafe sex	Percent	2014	1	1	1
DALYs (Disability-Adjusted Life Years)	Global	Both	All ages	Gonococcal infection	Unsafe sex	Rate	2014	2.17049	2.575	1.78393
DALYs (Disability-Adjusted Life Years)	Global	Both	All ages	Trichomoniasis	Unsafe sex	Number	2014	256442	525643	100559
DALYs (Disability-Adjusted Life Years)	Global	Both	All ages	Trichomoniasis	Unsafe sex	Percent	2014	1	1	1
DALYs (Disability-Adjusted Life Years)	Global	Both	All ages	Trichomoniasis	Unsafe sex	Rate	2014	3.50034	7.17484	1.37259
DALYs (Disability-Adjusted Life Years)	Global	Both	All ages	Genital herpes	Unsafe sex	Number	2014	230215	571254	75149.8
DALYs (Disability-Adjusted Life Years)	Global	Both	All ages	Genital herpes	Unsafe sex	Percent	2014	1	1	1
DALYs (Disability-Adjusted Life Years)	Global	Both	All ages	Genital herpes	Unsafe sex	Rate	2014	3.14236	7.7974	1.02577
DALYs (Disability-Adjusted Life Years)	Global	Both	All ages	Other sexually transmitted infections	Unsafe sex	Number	2014	329506	444624	241077
DALYs (Disability-Adjusted Life Years)	Global	Both	All ages	Other sexually transmitted infections	Unsafe sex	Percent	2014	1	1	1
DALYs (Disability-Adjusted Life Years)	Global	Both	All ages	Other sexually transmitted infections	Unsafe sex	Rate	2014	4.49763	6.06895	3.29061
DALYs (Disability-Adjusted Life Years)	Global	Both	All ages	Other sexually transmitted infections	Unsafe sex	Number	2016	335978	454218	247145
DALYs (Disability-Adjusted Life Years)	Global	Both	All ages	Other sexually transmitted infections	Unsafe sex	Percent	2016	1	1	1
DALYs (Disability-Adjusted Life Years)	Global	Both	All ages	Other sexually transmitted infections	Unsafe sex	Rate	2016	4.48295	6.06063	3.29765
DALYs (Disability-Adjusted Life Years)	Global	Both	All ages	Syphilis	Unsafe sex	Number	2016	98450.5	118682	75464.5
DALYs (Disability-Adjusted Life Years)	Global	Both	All ages	Syphilis	Unsafe sex	Percent	2016	1	1	1
DALYs (Disability-Adjusted Life Years)	Global	Both	All ages	Syphilis	Unsafe sex	Rate	2016	1.31363	1.58358	1.00692
DALYs (Disability-Adjusted Life Years)	Global	Both	All ages	Chlamydial infection	Unsafe sex	Number	2016	153252	214531	109969
DALYs (Disability-Adjusted Life Years)	Global	Both	All ages	Chlamydial infection	Unsafe sex	Percent	2016	1	1	1
DALYs (Disability-Adjusted Life Years)	Global	Both	All ages	Chlamydial infection	Unsafe sex	Rate	2016	2.04484	2.86249	1.46731
DALYs (Disability-Adjusted Life Years)	Global	Both	All ages	Trichomoniasis	Unsafe sex	Number	2016	267278	548279	104734
DALYs (Disability-Adjusted Life Years)	Global	Both	All ages	Trichomoniasis	Unsafe sex	Percent	2016	1	1	1
DALYs (Disability-Adjusted Life Years)	Global	Both	All ages	Trichomoniasis	Unsafe sex	Rate	2016	3.56629	7.31569	1.39747
DALYs (Disability-Adjusted Life Years)	Global	Both	All ages	Genital herpes	Unsafe sex	Number	2016	239238	594770	77683.1
DALYs (Disability-Adjusted Life Years)	Global	Both	All ages	Genital herpes	Unsafe sex	Percent	2016	1	1	1
DALYs (Disability-Adjusted Life Years)	Global	Both	All ages	Genital herpes	Unsafe sex	Rate	2016	3.19216	7.93602	1.03653
DALYs (Disability-Adjusted Life Years)	Global	Both	All ages	HIV/AIDS resulting in other diseases	Unsafe sex	Number	2014	3.21453e+07	4.20788e+07	2.65423e+07
DALYs (Disability-Adjusted Life Years)	Global	Both	All ages	HIV/AIDS resulting in other diseases	Unsafe sex	Percent	2014	0.733791	0.767555	0.698111
DALYs (Disability-Adjusted Life Years)	Global	Both	All ages	HIV/AIDS resulting in other diseases	Unsafe sex	Rate	2014	438.771	574.359	362.293
DALYs (Disability-Adjusted Life Years)	Global	Both	All ages	Gonococcal infection	Unsafe sex	Number	2016	161625	192976	133054
DALYs (Disability-Adjusted Life Years)	Global	Both	All ages	Gonococcal infection	Unsafe sex	Percent	2016	1	1	1
DALYs (Disability-Adjusted Life Years)	Global	Both	All ages	Gonococcal infection	Unsafe sex	Rate	2016	2.15656	2.57488	1.77533
DALYs (Disability-Adjusted Life Years)	Global	Both	All ages	HIV/AIDS - Extensively drug-resistant Tuberculosis	Unsafe sex	Number	2013	27803.9	52153.1	12316.5
DALYs (Disability-Adjusted Life Years)	Global	Both	All ages	HIV/AIDS - Extensively drug-resistant Tuberculosis	Unsafe sex	Percent	2013	0.603034	0.647405	0.548666
DALYs (Disability-Adjusted Life Years)	Global	Both	All ages	HIV/AIDS - Extensively drug-resistant Tuberculosis	Unsafe sex	Rate	2013	0.383907	0.720112	0.170062
DALYs (Disability-Adjusted Life Years)	Global	Both	All ages	HIV/AIDS - Multidrug-resistant Tuberculosis without extensive drug resistance	Unsafe sex	Number	2015	900629	1.6544e+06	413154
DALYs (Disability-Adjusted Life Years)	Global	Both	All ages	HIV/AIDS - Multidrug-resistant Tuberculosis without extensive drug resistance	Unsafe sex	Percent	2015	0.71079	0.742627	0.677426
DALYs (Disability-Adjusted Life Years)	Global	Both	All ages	HIV/AIDS - Multidrug-resistant Tuberculosis without extensive drug resistance	Unsafe sex	Rate	2015	12.1543	22.3267	5.57567
DALYs (Disability-Adjusted Life Years)	Global	Both	All ages	HIV/AIDS - Extensively drug-resistant Tuberculosis	Unsafe sex	Number	2015	27031.9	51021.7	11986.1
DALYs (Disability-Adjusted Life Years)	Global	Both	All ages	HIV/AIDS - Extensively drug-resistant Tuberculosis	Unsafe sex	Percent	2015	0.601884	0.64857	0.545783
DALYs (Disability-Adjusted Life Years)	Global	Both	All ages	HIV/AIDS - Extensively drug-resistant Tuberculosis	Unsafe sex	Rate	2015	0.364806	0.688558	0.161757
DALYs (Disability-Adjusted Life Years)	Global	Both	All ages	HIV/AIDS - Drug-susceptible Tuberculosis	Unsafe sex	Number	2015	1.0769e+07	1.37941e+07	7.92617e+06
DALYs (Disability-Adjusted Life Years)	Global	Both	All ages	HIV/AIDS - Drug-susceptible Tuberculosis	Unsafe sex	Percent	2015	0.752874	0.775251	0.731017
DALYs (Disability-Adjusted Life Years)	Global	Both	All ages	HIV/AIDS - Drug-susceptible Tuberculosis	Unsafe sex	Rate	2015	145.332	186.157	106.967
DALYs (Disability-Adjusted Life Years)	Global	Both	All ages	HIV/AIDS resulting in other diseases	Unsafe sex	Number	2013	3.35005e+07	4.39011e+07	2.76176e+07
DALYs (Disability-Adjusted Life Years)	Global	Both	All ages	HIV/AIDS resulting in other diseases	Unsafe sex	Percent	2013	0.730388	0.763219	0.6956
DALYs (Disability-Adjusted Life Years)	Global	Both	All ages	HIV/AIDS resulting in other diseases	Unsafe sex	Rate	2013	462.563	606.171	381.334
DALYs (Disability-Adjusted Life Years)	Global	Both	All ages	HIV/AIDS resulting in other diseases	Unsafe sex	Number	2017	2.93697e+07	3.74505e+07	2.43931e+07
DALYs (Disability-Adjusted Life Years)	Global	Both	All ages	HIV/AIDS resulting in other diseases	Unsafe sex	Percent	2017	0.75523	0.789617	0.717475
DALYs (Disability-Adjusted Life Years)	Global	Both	All ages	HIV/AIDS resulting in other diseases	Unsafe sex	Rate	2017	387.564	494.199	321.893
DALYs (Disability-Adjusted Life Years)	Global	Both	All ages	Trichomoniasis	Unsafe sex	Number	2017	275021	565477	107636
DALYs (Disability-Adjusted Life Years)	Global	Both	All ages	Trichomoniasis	Unsafe sex	Percent	2017	1	1	1
DALYs (Disability-Adjusted Life Years)	Global	Both	All ages	Trichomoniasis	Unsafe sex	Rate	2017	3.6292	7.46208	1.42037
DALYs (Disability-Adjusted Life Years)	Global	Both	All ages	Genital herpes	Unsafe sex	Number	2017	243999	606021	78993.2
DALYs (Disability-Adjusted Life Years)	Global	Both	All ages	Genital herpes	Unsafe sex	Percent	2017	1	1	1
DALYs (Disability-Adjusted Life Years)	Global	Both	All ages	Genital herpes	Unsafe sex	Rate	2017	3.21984	7.99711	1.0424
DALYs (Disability-Adjusted Life Years)	Global	Both	All ages	Other sexually transmitted infections	Unsafe sex	Number	2017	338761	457391	246866
DALYs (Disability-Adjusted Life Years)	Global	Both	All ages	Other sexually transmitted infections	Unsafe sex	Percent	2017	1	1	1
DALYs (Disability-Adjusted Life Years)	Global	Both	All ages	Other sexually transmitted infections	Unsafe sex	Rate	2017	4.47032	6.03577	3.25766
DALYs (Disability-Adjusted Life Years)	Global	Both	All ages	Syphilis	Unsafe sex	Number	2017	98701.5	119105	75570.8
DALYs (Disability-Adjusted Life Years)	Global	Both	All ages	Syphilis	Unsafe sex	Percent	2017	1	1	1
DALYs (Disability-Adjusted Life Years)	Global	Both	All ages	Syphilis	Unsafe sex	Rate	2017	1.30247	1.57171	0.997238
DALYs (Disability-Adjusted Life Years)	Global	Both	All ages	Chlamydial infection	Unsafe sex	Number	2017	154790	216518	111191
DALYs (Disability-Adjusted Life Years)	Global	Both	All ages	Chlamydial infection	Unsafe sex	Percent	2017	1	1	1
DALYs (Disability-Adjusted Life Years)	Global	Both	All ages	Chlamydial infection	Unsafe sex	Rate	2017	2.04262	2.85719	1.46729
DALYs (Disability-Adjusted Life Years)	Global	Both	All ages	Gonococcal infection	Unsafe sex	Number	2017	161311	190534	132909
DALYs (Disability-Adjusted Life Years)	Global	Both	All ages	Gonococcal infection	Unsafe sex	Percent	2017	1	1	1
DALYs (Disability-Adjusted Life Years)	Global	Both	All ages	Gonococcal infection	Unsafe sex	Rate	2017	2.12867	2.51431	1.75388
DALYs (Disability-Adjusted Life Years)	Global	Both	All ages	HIV/AIDS resulting in other diseases	Unsafe sex	Number	2019	2.72011e+07	3.39163e+07	2.2904e+07
DALYs (Disability-Adjusted Life Years)	Global	Both	All ages	HIV/AIDS resulting in other diseases	Unsafe sex	Percent	2019	0.760533	0.792795	0.721617
DALYs (Disability-Adjusted Life Years)	Global	Both	All ages	HIV/AIDS resulting in other diseases	Unsafe sex	Rate	2019	351.551	438.338	296.015
DALYs (Disability-Adjusted Life Years)	Global	Both	All ages	Syphilis	Unsafe sex	Number	2019	100156	121570	76400.7
DALYs (Disability-Adjusted Life Years)	Global	Both	All ages	Syphilis	Unsafe sex	Percent	2019	1	1	1
DALYs (Disability-Adjusted Life Years)	Global	Both	All ages	Syphilis	Unsafe sex	Rate	2019	1.29443	1.57118	0.987413
DALYs (Disability-Adjusted Life Years)	Global	Both	All ages	Chlamydial infection	Unsafe sex	Number	2019	159666	222627	113843
DALYs (Disability-Adjusted Life Years)	Global	Both	All ages	Chlamydial infection	Unsafe sex	Percent	2019	1	1	1
DALYs (Disability-Adjusted Life Years)	Global	Both	All ages	Chlamydial infection	Unsafe sex	Rate	2019	2.06355	2.87727	1.47132
DALYs (Disability-Adjusted Life Years)	Global	Both	All ages	Gonococcal infection	Unsafe sex	Number	2019	162925	194805	132698
DALYs (Disability-Adjusted Life Years)	Global	Both	All ages	Gonococcal infection	Unsafe sex	Percent	2019	1	1	1
DALYs (Disability-Adjusted Life Years)	Global	Both	All ages	Gonococcal infection	Unsafe sex	Rate	2019	2.10567	2.51769	1.71501
DALYs (Disability-Adjusted Life Years)	Global	Both	All ages	Trichomoniasis	Unsafe sex	Number	2019	287193	592426	112571
DALYs (Disability-Adjusted Life Years)	Global	Both	All ages	Trichomoniasis	Unsafe sex	Percent	2019	1	1	1
DALYs (Disability-Adjusted Life Years)	Global	Both	All ages	Trichomoniasis	Unsafe sex	Rate	2019	3.71172	7.65659	1.45488
DALYs (Disability-Adjusted Life Years)	Global	Both	All ages	Genital herpes	Unsafe sex	Number	2019	252863	627865	81719.4
DALYs (Disability-Adjusted Life Years)	Global	Both	All ages	Genital herpes	Unsafe sex	Percent	2019	1	1	1
DALYs (Disability-Adjusted Life Years)	Global	Both	All ages	Genital herpes	Unsafe sex	Rate	2019	3.26804	8.1146	1.05615
DALYs (Disability-Adjusted Life Years)	Global	Both	All ages	HIV/AIDS - Multidrug-resistant Tuberculosis without extensive drug resistance	Unsafe sex	Number	2018	791006	1.4441e+06	342463
DALYs (Disability-Adjusted Life Years)	Global	Both	All ages	HIV/AIDS - Multidrug-resistant Tuberculosis without extensive drug resistance	Unsafe sex	Percent	2018	0.730296	0.766683	0.692104
DALYs (Disability-Adjusted Life Years)	Global	Both	All ages	HIV/AIDS - Multidrug-resistant Tuberculosis without extensive drug resistance	Unsafe sex	Rate	2018	10.3284	18.856	4.47164
DALYs (Disability-Adjusted Life Years)	Global	Both	All ages	Other sexually transmitted infections	Unsafe sex	Number	2019	344896	464894	248429
DALYs (Disability-Adjusted Life Years)	Global	Both	All ages	Other sexually transmitted infections	Unsafe sex	Percent	2019	1	1	1
DALYs (Disability-Adjusted Life Years)	Global	Both	All ages	Other sexually transmitted infections	Unsafe sex	Rate	2019	4.45748	6.00836	3.21073
DALYs (Disability-Adjusted Life Years)	Global	Both	All ages	HIV/AIDS - Drug-susceptible Tuberculosis	Unsafe sex	Number	2017	9.55163e+06	1.23804e+07	6.98289e+06
DALYs (Disability-Adjusted Life Years)	Global	Both	All ages	HIV/AIDS - Drug-susceptible Tuberculosis	Unsafe sex	Percent	2017	0.766042	0.788679	0.744313
DALYs (Disability-Adjusted Life Years)	Global	Both	All ages	HIV/AIDS - Drug-susceptible Tuberculosis	Unsafe sex	Rate	2017	126.044	163.373	92.1467
DALYs (Disability-Adjusted Life Years)	Global	Both	All ages	HIV/AIDS - Multidrug-resistant Tuberculosis without extensive drug resistance	Unsafe sex	Number	2017	828538	1.54542e+06	364622
DALYs (Disability-Adjusted Life Years)	Global	Both	All ages	HIV/AIDS - Multidrug-resistant Tuberculosis without extensive drug resistance	Unsafe sex	Percent	2017	0.721574	0.757997	0.683648
DALYs (Disability-Adjusted Life Years)	Global	Both	All ages	HIV/AIDS - Multidrug-resistant Tuberculosis without extensive drug resistance	Unsafe sex	Rate	2017	10.9335	20.3935	4.81158
DALYs (Disability-Adjusted Life Years)	Global	Both	All ages	HIV/AIDS - Extensively drug-resistant Tuberculosis	Unsafe sex	Number	2017	26004.3	47727.1	11428.8
DALYs (Disability-Adjusted Life Years)	Global	Both	All ages	HIV/AIDS - Extensively drug-resistant Tuberculosis	Unsafe sex	Percent	2017	0.611768	0.658481	0.556201
DALYs (Disability-Adjusted Life Years)	Global	Both	All ages	HIV/AIDS - Extensively drug-resistant Tuberculosis	Unsafe sex	Rate	2017	0.343155	0.629811	0.150815
DALYs (Disability-Adjusted Life Years)	Global	Both	All ages	HIV/AIDS - Extensively drug-resistant Tuberculosis	Unsafe sex	Number	2018	25692.8	47616.1	11267
DALYs (Disability-Adjusted Life Years)	Global	Both	All ages	HIV/AIDS - Extensively drug-resistant Tuberculosis	Unsafe sex	Percent	2018	0.615423	0.662815	0.558202
DALYs (Disability-Adjusted Life Years)	Global	Both	All ages	HIV/AIDS - Extensively drug-resistant Tuberculosis	Unsafe sex	Rate	2018	0.335478	0.621736	0.147116
DALYs (Disability-Adjusted Life Years)	Global	Both	All ages	HIV/AIDS resulting in other diseases	Unsafe sex	Number	2018	2.79411e+07	3.51e+07	2.35272e+07
DALYs (Disability-Adjusted Life Years)	Global	Both	All ages	HIV/AIDS resulting in other diseases	Unsafe sex	Percent	2018	0.758133	0.791129	0.720147
DALYs (Disability-Adjusted Life Years)	Global	Both	All ages	HIV/AIDS resulting in other diseases	Unsafe sex	Rate	2018	364.835	458.31	307.201
DALYs (Disability-Adjusted Life Years)	Global	Both	All ages	Syphilis	Unsafe sex	Number	2018	99456.4	121111	75283.1
DALYs (Disability-Adjusted Life Years)	Global	Both	All ages	Syphilis	Unsafe sex	Percent	2018	1	1	1
DALYs (Disability-Adjusted Life Years)	Global	Both	All ages	Syphilis	Unsafe sex	Rate	2018	1.29863	1.58138	0.982992
DALYs (Disability-Adjusted Life Years)	Global	Both	All ages	Chlamydial infection	Unsafe sex	Number	2018	156906	220433	111668
DALYs (Disability-Adjusted Life Years)	Global	Both	All ages	Chlamydial infection	Unsafe sex	Percent	2018	1	1	1
DALYs (Disability-Adjusted Life Years)	Global	Both	All ages	Chlamydial infection	Unsafe sex	Rate	2018	2.04877	2.87826	1.45808
DALYs (Disability-Adjusted Life Years)	Global	Both	All ages	Gonococcal infection	Unsafe sex	Number	2018	162144	192392	130580
DALYs (Disability-Adjusted Life Years)	Global	Both	All ages	Gonococcal infection	Unsafe sex	Percent	2018	1	1	1
DALYs (Disability-Adjusted Life Years)	Global	Both	All ages	Gonococcal infection	Unsafe sex	Rate	2018	2.11716	2.51211	1.70502
DALYs (Disability-Adjusted Life Years)	Global	Both	All ages	HIV/AIDS - Drug-susceptible Tuberculosis	Unsafe sex	Number	2018	8.81531e+06	1.14729e+07	6.4463e+06
DALYs (Disability-Adjusted Life Years)	Global	Both	All ages	HIV/AIDS - Drug-susceptible Tuberculosis	Unsafe sex	Percent	2018	0.771692	0.793856	0.749934
DALYs (Disability-Adjusted Life Years)	Global	Both	All ages	HIV/AIDS - Drug-susceptible Tuberculosis	Unsafe sex	Rate	2018	115.104	149.805	84.1711
DALYs (Disability-Adjusted Life Years)	Global	Both	All ages	HIV/AIDS - Drug-susceptible Tuberculosis	Unsafe sex	Number	2019	8.37986e+06	1.09285e+07	6.14013e+06
DALYs (Disability-Adjusted Life Years)	Global	Both	All ages	HIV/AIDS - Drug-susceptible Tuberculosis	Unsafe sex	Percent	2019	0.77624	0.79744	0.754426
DALYs (Disability-Adjusted Life Years)	Global	Both	All ages	HIV/AIDS - Drug-susceptible Tuberculosis	Unsafe sex	Rate	2019	108.302	141.242	79.3558
DALYs (Disability-Adjusted Life Years)	Global	Both	All ages	HIV/AIDS - Multidrug-resistant Tuberculosis without extensive drug resistance	Unsafe sex	Number	2019	775919	1.40635e+06	332532
DALYs (Disability-Adjusted Life Years)	Global	Both	All ages	HIV/AIDS - Multidrug-resistant Tuberculosis without extensive drug resistance	Unsafe sex	Percent	2019	0.738049	0.775492	0.698666
DALYs (Disability-Adjusted Life Years)	Global	Both	All ages	HIV/AIDS - Multidrug-resistant Tuberculosis without extensive drug resistance	Unsafe sex	Rate	2019	10.0281	18.1759	4.29769
DALYs (Disability-Adjusted Life Years)	Global	Both	All ages	HIV/AIDS - Extensively drug-resistant Tuberculosis	Unsafe sex	Number	2019	25856.2	48093.2	11252.6
DALYs (Disability-Adjusted Life Years)	Global	Both	All ages	HIV/AIDS - Extensively drug-resistant Tuberculosis	Unsafe sex	Percent	2019	0.621861	0.669046	0.561803
DALYs (Disability-Adjusted Life Years)	Global	Both	All ages	HIV/AIDS - Extensively drug-resistant Tuberculosis	Unsafe sex	Rate	2019	0.334169	0.621563	0.14543
DALYs (Disability-Adjusted Life Years)	Global	Both	All ages	Trichomoniasis	Unsafe sex	Number	2018	280451	577181	109911
DALYs (Disability-Adjusted Life Years)	Global	Both	All ages	Trichomoniasis	Unsafe sex	Percent	2018	1	1	1
DALYs (Disability-Adjusted Life Years)	Global	Both	All ages	Trichomoniasis	Unsafe sex	Rate	2018	3.66193	7.53642	1.43513
DALYs (Disability-Adjusted Life Years)	Global	Both	All ages	Genital herpes	Unsafe sex	Number	2018	248405	616764	80389.4
DALYs (Disability-Adjusted Life Years)	Global	Both	All ages	Genital herpes	Unsafe sex	Percent	2018	1	1	1
DALYs (Disability-Adjusted Life Years)	Global	Both	All ages	Genital herpes	Unsafe sex	Rate	2018	3.24349	8.05325	1.04967
DALYs (Disability-Adjusted Life Years)	Global	Both	All ages	Other sexually transmitted infections	Unsafe sex	Number	2018	341850	464757	249549
DALYs (Disability-Adjusted Life Years)	Global	Both	All ages	Other sexually transmitted infections	Unsafe sex	Percent	2018	1	1	1
DALYs (Disability-Adjusted Life Years)	Global	Both	All ages	Other sexually transmitted infections	Unsafe sex	Rate	2018	4.46363	6.06846	3.25843
DALYs (Disability-Adjusted Life Years)	Global	Both	Age-standardized	Trichomoniasis	Unsafe sex	Rate	1990	3.3607	6.92761	1.31199
DALYs (Disability-Adjusted Life Years)	Global	Both	Age-standardized	Genital herpes	Unsafe sex	Rate	1990	2.97944	7.36391	0.970891
DALYs (Disability-Adjusted Life Years)	Global	Both	Age-standardized	Other sexually transmitted infections	Unsafe sex	Rate	1990	5.38558	6.93046	4.07868
DALYs (Disability-Adjusted Life Years)	Global	Both	Age-standardized	HIV/AIDS resulting in other diseases	Unsafe sex	Rate	1990	162.23	240.535	116.893
DALYs (Disability-Adjusted Life Years)	Global	Both	Age-standardized	HIV/AIDS - Multidrug-resistant Tuberculosis without extensive drug resistance	Unsafe sex	Rate	1991	0.889911	1.89503	0.357989
DALYs (Disability-Adjusted Life Years)	Global	Both	Age-standardized	HIV/AIDS - Extensively drug-resistant Tuberculosis	Unsafe sex	Rate	1991	5.62059e-05	0.000218732	1.42277e-05
DALYs (Disability-Adjusted Life Years)	Global	Both	Age-standardized	HIV/AIDS - Drug-susceptible Tuberculosis	Unsafe sex	Rate	1991	107.937	147.052	78.1398
DALYs (Disability-Adjusted Life Years)	Global	Both	Age-standardized	Syphilis	Unsafe sex	Rate	1990	2.54652	3.09922	1.80214
DALYs (Disability-Adjusted Life Years)	Global	Both	Age-standardized	Chlamydial infection	Unsafe sex	Rate	1990	2.34965	3.20234	1.74974
DALYs (Disability-Adjusted Life Years)	Global	Both	Age-standardized	Gonococcal infection	Unsafe sex	Rate	1990	3.07549	3.55633	2.38512
DALYs (Disability-Adjusted Life Years)	Global	Both	Age-standardized	HIV/AIDS resulting in other diseases	Unsafe sex	Rate	1991	206.88	307.676	147.025
DALYs (Disability-Adjusted Life Years)	Global	Both	Age-standardized	HIV/AIDS resulting in other diseases	Unsafe sex	Rate	1992	257.395	385.035	179.729
DALYs (Disability-Adjusted Life Years)	Global	Both	Age-standardized	Trichomoniasis	Unsafe sex	Rate	1992	3.41631	7.04286	1.33725
DALYs (Disability-Adjusted Life Years)	Global	Both	Age-standardized	Syphilis	Unsafe sex	Rate	1992	2.54395	3.0799	1.76943
DALYs (Disability-Adjusted Life Years)	Global	Both	Age-standardized	Chlamydial infection	Unsafe sex	Rate	1992	2.34177	3.19248	1.74569
DALYs (Disability-Adjusted Life Years)	Global	Both	Age-standardized	Gonococcal infection	Unsafe sex	Rate	1992	3.03908	3.51103	2.34941
DALYs (Disability-Adjusted Life Years)	Global	Both	Age-standardized	HIV/AIDS - Drug-susceptible Tuberculosis	Unsafe sex	Rate	1990	87.3097	120.029	63.1082
DALYs (Disability-Adjusted Life Years)	Global	Both	Age-standardized	Syphilis	Unsafe sex	Rate	1991	2.53992	3.08867	1.78143
DALYs (Disability-Adjusted Life Years)	Global	Both	Age-standardized	Chlamydial infection	Unsafe sex	Rate	1991	2.3411	3.2137	1.73835
DALYs (Disability-Adjusted Life Years)	Global	Both	Age-standardized	Genital herpes	Unsafe sex	Rate	1992	3.03641	7.49418	0.986645
DALYs (Disability-Adjusted Life Years)	Global	Both	Age-standardized	Other sexually transmitted infections	Unsafe sex	Rate	1992	5.37157	6.96549	4.03768
DALYs (Disability-Adjusted Life Years)	Global	Both	Age-standardized	Gonococcal infection	Unsafe sex	Rate	1991	3.04511	3.5224	2.35629
DALYs (Disability-Adjusted Life Years)	Global	Both	Age-standardized	Trichomoniasis	Unsafe sex	Rate	1991	3.39052	6.9846	1.32513
DALYs (Disability-Adjusted Life Years)	Global	Both	Age-standardized	Genital herpes	Unsafe sex	Rate	1991	3.01082	7.43996	0.983408
DALYs (Disability-Adjusted Life Years)	Global	Both	Age-standardized	Other sexually transmitted infections	Unsafe sex	Rate	1991	5.36935	6.93121	4.02985
DALYs (Disability-Adjusted Life Years)	Global	Both	Age-standardized	HIV/AIDS resulting in other diseases	Unsafe sex	Rate	1994	374.867	563.916	256.175
DALYs (Disability-Adjusted Life Years)	Global	Both	Age-standardized	HIV/AIDS - Multidrug-resistant Tuberculosis without extensive drug resistance	Unsafe sex	Rate	1993	2.72861	5.70555	1.10458
DALYs (Disability-Adjusted Life Years)	Global	Both	Age-standardized	HIV/AIDS - Extensively drug-resistant Tuberculosis	Unsafe sex	Rate	1993	0.0054263	0.0107508	0.0023483
DALYs (Disability-Adjusted Life Years)	Global	Both	Age-standardized	HIV/AIDS - Drug-susceptible Tuberculosis	Unsafe sex	Rate	1993	155.368	209.21	113.328
DALYs (Disability-Adjusted Life Years)	Global	Both	Age-standardized	HIV/AIDS - Multidrug-resistant Tuberculosis without extensive drug resistance	Unsafe sex	Rate	1990	0.457072	0.971853	0.176182
DALYs (Disability-Adjusted Life Years)	Global	Both	Age-standardized	Syphilis	Unsafe sex	Rate	1994	2.52462	3.08008	1.7278
DALYs (Disability-Adjusted Life Years)	Global	Both	Age-standardized	Chlamydial infection	Unsafe sex	Rate	1994	2.32941	3.18926	1.73387
DALYs (Disability-Adjusted Life Years)	Global	Both	Age-standardized	HIV/AIDS - Extensively drug-resistant Tuberculosis	Unsafe sex	Rate	1990	0	0	0
DALYs (Disability-Adjusted Life Years)	Global	Both	Age-standardized	Gonococcal infection	Unsafe sex	Rate	1994	2.98824	3.45583	2.31768
DALYs (Disability-Adjusted Life Years)	Global	Both	Age-standardized	HIV/AIDS - Multidrug-resistant Tuberculosis without extensive drug resistance	Unsafe sex	Rate	1995	6.26325	12.9767	2.57819
DALYs (Disability-Adjusted Life Years)	Global	Both	Age-standardized	HIV/AIDS - Extensively drug-resistant Tuberculosis	Unsafe sex	Rate	1995	0.0298587	0.0578688	0.0125268
DALYs (Disability-Adjusted Life Years)	Global	Both	Age-standardized	HIV/AIDS - Multidrug-resistant Tuberculosis without extensive drug resistance	Unsafe sex	Rate	1992	1.61582	3.39146	0.670261
DALYs (Disability-Adjusted Life Years)	Global	Both	Age-standardized	HIV/AIDS - Extensively drug-resistant Tuberculosis	Unsafe sex	Rate	1992	0.000148118	0.000458026	5.40444e-05
DALYs (Disability-Adjusted Life Years)	Global	Both	Age-standardized	Trichomoniasis	Unsafe sex	Rate	1994	3.45728	7.14046	1.35291
DALYs (Disability-Adjusted Life Years)	Global	Both	Age-standardized	Genital herpes	Unsafe sex	Rate	1994	3.07146	7.60852	0.998635
DALYs (Disability-Adjusted Life Years)	Global	Both	Age-standardized	Other sexually transmitted infections	Unsafe sex	Rate	1994	5.3189	6.89734	4.03015
DALYs (Disability-Adjusted Life Years)	Global	Both	Age-standardized	HIV/AIDS - Drug-susceptible Tuberculosis	Unsafe sex	Rate	1992	130.828	176.874	95.2906
DALYs (Disability-Adjusted Life Years)	Global	Both	Age-standardized	Trichomoniasis	Unsafe sex	Rate	1993	3.43818	7.09597	1.34954
DALYs (Disability-Adjusted Life Years)	Global	Both	Age-standardized	Genital herpes	Unsafe sex	Rate	1993	3.05667	7.56265	0.996972
DALYs (Disability-Adjusted Life Years)	Global	Both	Age-standardized	HIV/AIDS - Drug-susceptible Tuberculosis	Unsafe sex	Rate	1995	204.919	276.325	150.554
DALYs (Disability-Adjusted Life Years)	Global	Both	Age-standardized	Other sexually transmitted infections	Unsafe sex	Rate	1993	5.33505	6.91363	4.03355
DALYs (Disability-Adjusted Life Years)	Global	Both	Age-standardized	HIV/AIDS resulting in other diseases	Unsafe sex	Rate	1995	435.247	651.819	294.255
DALYs (Disability-Adjusted Life Years)	Global	Both	Age-standardized	HIV/AIDS resulting in other diseases	Unsafe sex	Rate	1993	313.845	467.267	216.17
DALYs (Disability-Adjusted Life Years)	Global	Both	Age-standardized	Syphilis	Unsafe sex	Rate	1995	2.48105	3.03265	1.69742
DALYs (Disability-Adjusted Life Years)	Global	Both	Age-standardized	Chlamydial infection	Unsafe sex	Rate	1995	2.31233	3.16429	1.72753
DALYs (Disability-Adjusted Life Years)	Global	Both	Age-standardized	Gonococcal infection	Unsafe sex	Rate	1995	2.92813	3.38913	2.29624
DALYs (Disability-Adjusted Life Years)	Global	Both	Age-standardized	Chlamydial infection	Unsafe sex	Rate	1993	2.33048	3.19385	1.73169
DALYs (Disability-Adjusted Life Years)	Global	Both	Age-standardized	Gonococcal infection	Unsafe sex	Rate	1993	2.99948	3.47284	2.33109
DALYs (Disability-Adjusted Life Years)	Global	Both	Age-standardized	Syphilis	Unsafe sex	Rate	1993	2.52717	3.07052	1.73974
DALYs (Disability-Adjusted Life Years)	Global	Both	Age-standardized	HIV/AIDS - Extensively drug-resistant Tuberculosis	Unsafe sex	Rate	1994	0.0151981	0.0298079	0.00654667
DALYs (Disability-Adjusted Life Years)	Global	Both	Age-standardized	Syphilis	Unsafe sex	Rate	1996	2.38216	2.90199	1.65435
DALYs (Disability-Adjusted Life Years)	Global	Both	Age-standardized	Trichomoniasis	Unsafe sex	Rate	1996	3.47235	7.1593	1.36756
DALYs (Disability-Adjusted Life Years)	Global	Both	Age-standardized	Genital herpes	Unsafe sex	Rate	1996	3.08047	7.63709	1.00106
DALYs (Disability-Adjusted Life Years)	Global	Both	Age-standardized	Other sexually transmitted infections	Unsafe sex	Rate	1996	5.20032	6.80897	3.9032
DALYs (Disability-Adjusted Life Years)	Global	Both	Age-standardized	HIV/AIDS resulting in other diseases	Unsafe sex	Rate	1997	527.75	793.377	342.857
DALYs (Disability-Adjusted Life Years)	Global	Both	Age-standardized	HIV/AIDS - Extensively drug-resistant Tuberculosis	Unsafe sex	Rate	1999	0.13486	0.256608	0.0585317
DALYs (Disability-Adjusted Life Years)	Global	Both	Age-standardized	HIV/AIDS - Multidrug-resistant Tuberculosis without extensive drug resistance	Unsafe sex	Rate	1997	10.787	21.1599	4.52613
DALYs (Disability-Adjusted Life Years)	Global	Both	Age-standardized	HIV/AIDS - Multidrug-resistant Tuberculosis without extensive drug resistance	Unsafe sex	Rate	1994	4.2874	9.16539	1.72653
DALYs (Disability-Adjusted Life Years)	Global	Both	Age-standardized	HIV/AIDS - Drug-susceptible Tuberculosis	Unsafe sex	Rate	1997	249.06	333.475	181.829
DALYs (Disability-Adjusted Life Years)	Global	Both	Age-standardized	Trichomoniasis	Unsafe sex	Rate	1998	3.43851	7.06245	1.35587
DALYs (Disability-Adjusted Life Years)	Global	Both	Age-standardized	Genital herpes	Unsafe sex	Rate	1998	3.05818	7.58306	0.998967
DALYs (Disability-Adjusted Life Years)	Global	Both	Age-standardized	Other sexually transmitted infections	Unsafe sex	Rate	1998	5.13067	6.69838	3.84411
DALYs (Disability-Adjusted Life Years)	Global	Both	Age-standardized	Chlamydial infection	Unsafe sex	Rate	1996	2.30448	3.14209	1.71269
DALYs (Disability-Adjusted Life Years)	Global	Both	Age-standardized	Gonococcal infection	Unsafe sex	Rate	1996	2.87722	3.34078	2.26814
DALYs (Disability-Adjusted Life Years)	Global	Both	Age-standardized	HIV/AIDS - Drug-susceptible Tuberculosis	Unsafe sex	Rate	1994	180.512	242.124	132.51
DALYs (Disability-Adjusted Life Years)	Global	Both	Age-standardized	HIV/AIDS resulting in other diseases	Unsafe sex	Rate	1996	485.445	727.567	321.688
DALYs (Disability-Adjusted Life Years)	Global	Both	Age-standardized	HIV/AIDS - Extensively drug-resistant Tuberculosis	Unsafe sex	Rate	1997	0.0705565	0.134022	0.0300523
DALYs (Disability-Adjusted Life Years)	Global	Both	Age-standardized	Gonococcal infection	Unsafe sex	Rate	1997	2.86191	3.30955	2.25596
DALYs (Disability-Adjusted Life Years)	Global	Both	Age-standardized	Trichomoniasis	Unsafe sex	Rate	1995	3.47095	7.16199	1.36397
DALYs (Disability-Adjusted Life Years)	Global	Both	Age-standardized	Genital herpes	Unsafe sex	Rate	1995	3.08101	7.63921	1.00663
DALYs (Disability-Adjusted Life Years)	Global	Both	Age-standardized	Other sexually transmitted infections	Unsafe sex	Rate	1995	5.25755	6.84949	3.96695
DALYs (Disability-Adjusted Life Years)	Global	Both	Age-standardized	HIV/AIDS - Multidrug-resistant Tuberculosis without extensive drug resistance	Unsafe sex	Rate	1999	16.0924	31.3644	6.8882
DALYs (Disability-Adjusted Life Years)	Global	Both	Age-standardized	HIV/AIDS resulting in other diseases	Unsafe sex	Rate	1998	578.219	867.833	377.591
DALYs (Disability-Adjusted Life Years)	Global	Both	Age-standardized	Syphilis	Unsafe sex	Rate	1997	2.30167	2.82916	1.60411
DALYs (Disability-Adjusted Life Years)	Global	Both	Age-standardized	Chlamydial infection	Unsafe sex	Rate	1997	2.31499	3.15686	1.70399
DALYs (Disability-Adjusted Life Years)	Global	Both	Age-standardized	Trichomoniasis	Unsafe sex	Rate	1997	3.45823	7.10974	1.36452
DALYs (Disability-Adjusted Life Years)	Global	Both	Age-standardized	Genital herpes	Unsafe sex	Rate	1997	3.07065	7.59948	1.00445
DALYs (Disability-Adjusted Life Years)	Global	Both	Age-standardized	Other sexually transmitted infections	Unsafe sex	Rate	1997	5.17351	6.7702	3.89256
DALYs (Disability-Adjusted Life Years)	Global	Both	Age-standardized	Syphilis	Unsafe sex	Rate	1998	2.22066	2.71175	1.56623
DALYs (Disability-Adjusted Life Years)	Global	Both	Age-standardized	Chlamydial infection	Unsafe sex	Rate	1998	2.3179	3.16155	1.7095
DALYs (Disability-Adjusted Life Years)	Global	Both	Age-standardized	HIV/AIDS resulting in other diseases	Unsafe sex	Rate	1999	632.099	940.533	414.926
DALYs (Disability-Adjusted Life Years)	Global	Both	Age-standardized	Gonococcal infection	Unsafe sex	Rate	1998	2.82724	3.24878	2.21454
DALYs (Disability-Adjusted Life Years)	Global	Both	Age-standardized	Syphilis	Unsafe sex	Rate	1999	2.16086	2.62725	1.54449
DALYs (Disability-Adjusted Life Years)	Global	Both	Age-standardized	HIV/AIDS - Multidrug-resistant Tuberculosis without extensive drug resistance	Unsafe sex	Rate	1998	13.4062	26.325	5.7537
DALYs (Disability-Adjusted Life Years)	Global	Both	Age-standardized	HIV/AIDS - Extensively drug-resistant Tuberculosis	Unsafe sex	Rate	1998	0.0973175	0.186552	0.041507
DALYs (Disability-Adjusted Life Years)	Global	Both	Age-standardized	Chlamydial infection	Unsafe sex	Rate	1999	2.32009	3.19442	1.71066
DALYs (Disability-Adjusted Life Years)	Global	Both	Age-standardized	Gonococcal infection	Unsafe sex	Rate	1999	2.80097	3.2349	2.20141
DALYs (Disability-Adjusted Life Years)	Global	Both	Age-standardized	HIV/AIDS - Drug-susceptible Tuberculosis	Unsafe sex	Rate	1999	288.774	386.782	209.755
DALYs (Disability-Adjusted Life Years)	Global	Both	Age-standardized	HIV/AIDS - Drug-susceptible Tuberculosis	Unsafe sex	Rate	1996	227.162	305.006	167.571
DALYs (Disability-Adjusted Life Years)	Global	Both	Age-standardized	HIV/AIDS - Drug-susceptible Tuberculosis	Unsafe sex	Rate	1998	270.294	361.95	196.513
DALYs (Disability-Adjusted Life Years)	Global	Both	Age-standardized	HIV/AIDS resulting in other diseases	Unsafe sex	Rate	2000	676.206	990.883	449.475
DALYs (Disability-Adjusted Life Years)	Global	Both	Age-standardized	Syphilis	Unsafe sex	Rate	2000	2.07748	2.53947	1.51604
DALYs (Disability-Adjusted Life Years)	Global	Both	Age-standardized	Chlamydial infection	Unsafe sex	Rate	2000	2.30399	3.15958	1.70237
DALYs (Disability-Adjusted Life Years)	Global	Both	Age-standardized	Gonococcal infection	Unsafe sex	Rate	2000	2.74859	3.16576	2.19394
DALYs (Disability-Adjusted Life Years)	Global	Both	Age-standardized	Trichomoniasis	Unsafe sex	Rate	2000	3.41501	7.01937	1.3497
DALYs (Disability-Adjusted Life Years)	Global	Both	Age-standardized	Genital herpes	Unsafe sex	Rate	2000	3.04708	7.53726	0.99826
DALYs (Disability-Adjusted Life Years)	Global	Both	Age-standardized	Other sexually transmitted infections	Unsafe sex	Rate	2000	5.03618	6.60254	3.79061
DALYs (Disability-Adjusted Life Years)	Global	Both	Age-standardized	HIV/AIDS - Drug-susceptible Tuberculosis	Unsafe sex	Rate	2001	314.382	418.254	223.446
DALYs (Disability-Adjusted Life Years)	Global	Both	Age-standardized	Trichomoniasis	Unsafe sex	Rate	1999	3.42153	7.02696	1.34886
DALYs (Disability-Adjusted Life Years)	Global	Both	Age-standardized	Genital herpes	Unsafe sex	Rate	1999	3.04759	7.54622	0.994472
DALYs (Disability-Adjusted Life Years)	Global	Both	Age-standardized	Other sexually transmitted infections	Unsafe sex	Rate	1999	5.0941	6.6652	3.81224
DALYs (Disability-Adjusted Life Years)	Global	Both	Age-standardized	HIV/AIDS - Multidrug-resistant Tuberculosis without extensive drug resistance	Unsafe sex	Rate	2001	20.3049	38.6802	8.66221
DALYs (Disability-Adjusted Life Years)	Global	Both	Age-standardized	HIV/AIDS - Extensively drug-resistant Tuberculosis	Unsafe sex	Rate	2001	0.21353	0.408923	0.0914692
DALYs (Disability-Adjusted Life Years)	Global	Both	Age-standardized	HIV/AIDS - Multidrug-resistant Tuberculosis without extensive drug resistance	Unsafe sex	Rate	1996	8.51314	17.2209	3.51928
DALYs (Disability-Adjusted Life Years)	Global	Both	Age-standardized	HIV/AIDS - Extensively drug-resistant Tuberculosis	Unsafe sex	Rate	1996	0.0488087	0.0929973	0.0206991
DALYs (Disability-Adjusted Life Years)	Global	Both	Age-standardized	Trichomoniasis	Unsafe sex	Rate	2001	3.41238	7.00608	1.34785
DALYs (Disability-Adjusted Life Years)	Global	Both	Age-standardized	Genital herpes	Unsafe sex	Rate	2001	3.05195	7.53465	1.00045
DALYs (Disability-Adjusted Life Years)	Global	Both	Age-standardized	Other sexually transmitted infections	Unsafe sex	Rate	2001	4.96592	6.52383	3.70403
DALYs (Disability-Adjusted Life Years)	Global	Both	Age-standardized	HIV/AIDS - Multidrug-resistant Tuberculosis without extensive drug resistance	Unsafe sex	Rate	2005	23.6039	45.2257	10.3708
DALYs (Disability-Adjusted Life Years)	Global	Both	Age-standardized	Syphilis	Unsafe sex	Rate	2001	1.96763	2.39846	1.455
DALYs (Disability-Adjusted Life Years)	Global	Both	Age-standardized	Chlamydial infection	Unsafe sex	Rate	2001	2.27946	3.12505	1.67986
DALYs (Disability-Adjusted Life Years)	Global	Both	Age-standardized	HIV/AIDS resulting in other diseases	Unsafe sex	Rate	2003	763.717	1071.48	531.942
DALYs (Disability-Adjusted Life Years)	Global	Both	Age-standardized	HIV/AIDS - Multidrug-resistant Tuberculosis without extensive drug resistance	Unsafe sex	Rate	2003	22.9805	44.0136	9.88784
DALYs (Disability-Adjusted Life Years)	Global	Both	Age-standardized	Gonococcal infection	Unsafe sex	Rate	2004	2.49056	2.88899	2.02187
DALYs (Disability-Adjusted Life Years)	Global	Both	Age-standardized	Genital herpes	Unsafe sex	Rate	2002	3.05453	7.54965	0.99777
DALYs (Disability-Adjusted Life Years)	Global	Both	Age-standardized	Other sexually transmitted infections	Unsafe sex	Rate	2002	4.89444	6.44518	3.64762
DALYs (Disability-Adjusted Life Years)	Global	Both	Age-standardized	HIV/AIDS - Extensively drug-resistant Tuberculosis	Unsafe sex	Rate	2005	0.370056	0.700752	0.159624
DALYs (Disability-Adjusted Life Years)	Global	Both	Age-standardized	HIV/AIDS - Extensively drug-resistant Tuberculosis	Unsafe sex	Rate	2003	0.297637	0.568275	0.129117
DALYs (Disability-Adjusted Life Years)	Global	Both	Age-standardized	Trichomoniasis	Unsafe sex	Rate	2002	3.40273	7.00162	1.34398
DALYs (Disability-Adjusted Life Years)	Global	Both	Age-standardized	Syphilis	Unsafe sex	Rate	2003	1.77201	2.15936	1.33073
DALYs (Disability-Adjusted Life Years)	Global	Both	Age-standardized	Chlamydial infection	Unsafe sex	Rate	2003	2.21785	3.0642	1.61759
DALYs (Disability-Adjusted Life Years)	Global	Both	Age-standardized	Syphilis	Unsafe sex	Rate	2004	1.68735	2.05418	1.27864
DALYs (Disability-Adjusted Life Years)	Global	Both	Age-standardized	Chlamydial infection	Unsafe sex	Rate	2004	2.1886	3.01701	1.60519
DALYs (Disability-Adjusted Life Years)	Global	Both	Age-standardized	Trichomoniasis	Unsafe sex	Rate	2004	3.3842	6.94952	1.33351
DALYs (Disability-Adjusted Life Years)	Global	Both	Age-standardized	Genital herpes	Unsafe sex	Rate	2004	3.05816	7.55819	0.996313
DALYs (Disability-Adjusted Life Years)	Global	Both	Age-standardized	Other sexually transmitted infections	Unsafe sex	Rate	2004	4.75209	6.27226	3.51649
DALYs (Disability-Adjusted Life Years)	Global	Both	Age-standardized	HIV/AIDS resulting in other diseases	Unsafe sex	Rate	2001	715.443	1033.88	480.397
DALYs (Disability-Adjusted Life Years)	Global	Both	Age-standardized	HIV/AIDS - Drug-susceptible Tuberculosis	Unsafe sex	Rate	2000	305.089	407.451	221.1
DALYs (Disability-Adjusted Life Years)	Global	Both	Age-standardized	HIV/AIDS - Drug-susceptible Tuberculosis	Unsafe sex	Rate	2005	309.03	404.599	215.287
DALYs (Disability-Adjusted Life Years)	Global	Both	Age-standardized	Gonococcal infection	Unsafe sex	Rate	2001	2.69215	3.09221	2.16857
DALYs (Disability-Adjusted Life Years)	Global	Both	Age-standardized	HIV/AIDS resulting in other diseases	Unsafe sex	Rate	2004	770.865	1062.13	549.086
DALYs (Disability-Adjusted Life Years)	Global	Both	Age-standardized	Trichomoniasis	Unsafe sex	Rate	2005	3.38521	6.96892	1.3298
DALYs (Disability-Adjusted Life Years)	Global	Both	Age-standardized	HIV/AIDS resulting in other diseases	Unsafe sex	Rate	2002	745.308	1061.98	511.785
DALYs (Disability-Adjusted Life Years)	Global	Both	Age-standardized	HIV/AIDS - Multidrug-resistant Tuberculosis without extensive drug resistance	Unsafe sex	Rate	2002	21.8529	41.5721	9.29251
DALYs (Disability-Adjusted Life Years)	Global	Both	Age-standardized	Syphilis	Unsafe sex	Rate	2002	1.86757	2.28116	1.39709
DALYs (Disability-Adjusted Life Years)	Global	Both	Age-standardized	Chlamydial infection	Unsafe sex	Rate	2002	2.25078	3.09179	1.65781
DALYs (Disability-Adjusted Life Years)	Global	Both	Age-standardized	Gonococcal infection	Unsafe sex	Rate	2002	2.62759	3.03969	2.11778
DALYs (Disability-Adjusted Life Years)	Global	Both	Age-standardized	Genital herpes	Unsafe sex	Rate	2005	3.06118	7.57091	0.999731
DALYs (Disability-Adjusted Life Years)	Global	Both	Age-standardized	Other sexually transmitted infections	Unsafe sex	Rate	2005	4.70803	6.25101	3.4752
DALYs (Disability-Adjusted Life Years)	Global	Both	Age-standardized	Gonococcal infection	Unsafe sex	Rate	2003	2.55321	2.9488	2.08317
DALYs (Disability-Adjusted Life Years)	Global	Both	Age-standardized	HIV/AIDS - Extensively drug-resistant Tuberculosis	Unsafe sex	Rate	2002	0.255814	0.489778	0.108544
DALYs (Disability-Adjusted Life Years)	Global	Both	Age-standardized	HIV/AIDS - Drug-susceptible Tuberculosis	Unsafe sex	Rate	2004	320.18	422.296	222.794
DALYs (Disability-Adjusted Life Years)	Global	Both	Age-standardized	HIV/AIDS resulting in other diseases	Unsafe sex	Rate	2005	757.807	1025.86	556.227
DALYs (Disability-Adjusted Life Years)	Global	Both	Age-standardized	Syphilis	Unsafe sex	Rate	2005	1.62324	1.96076	1.23024
DALYs (Disability-Adjusted Life Years)	Global	Both	Age-standardized	Chlamydial infection	Unsafe sex	Rate	2005	2.17069	2.99482	1.5926
DALYs (Disability-Adjusted Life Years)	Global	Both	Age-standardized	Gonococcal infection	Unsafe sex	Rate	2005	2.45566	2.85013	2.01682
DALYs (Disability-Adjusted Life Years)	Global	Both	Age-standardized	HIV/AIDS - Drug-susceptible Tuberculosis	Unsafe sex	Rate	2003	323.807	428.264	226.915
DALYs (Disability-Adjusted Life Years)	Global	Both	Age-standardized	HIV/AIDS - Drug-susceptible Tuberculosis	Unsafe sex	Rate	2002	320.589	426.417	226.804
DALYs (Disability-Adjusted Life Years)	Global	Both	Age-standardized	HIV/AIDS - Multidrug-resistant Tuberculosis without extensive drug resistance	Unsafe sex	Rate	2000	18.4303	34.9545	7.70608
DALYs (Disability-Adjusted Life Years)	Global	Both	Age-standardized	HIV/AIDS - Extensively drug-resistant Tuberculosis	Unsafe sex	Rate	2000	0.174223	0.33192	0.0751029
DALYs (Disability-Adjusted Life Years)	Global	Both	Age-standardized	Trichomoniasis	Unsafe sex	Rate	2003	3.39162	6.99047	1.33794
DALYs (Disability-Adjusted Life Years)	Global	Both	Age-standardized	Genital herpes	Unsafe sex	Rate	2003	3.05648	7.55151	0.997741
DALYs (Disability-Adjusted Life Years)	Global	Both	Age-standardized	Other sexually transmitted infections	Unsafe sex	Rate	2003	4.81864	6.39169	3.59752
DALYs (Disability-Adjusted Life Years)	Global	Both	Age-standardized	Trichomoniasis	Unsafe sex	Rate	2006	3.39343	6.96749	1.33631
DALYs (Disability-Adjusted Life Years)	Global	Both	Age-standardized	Genital herpes	Unsafe sex	Rate	2006	3.05897	7.5574	1.00293
DALYs (Disability-Adjusted Life Years)	Global	Both	Age-standardized	HIV/AIDS resulting in other diseases	Unsafe sex	Rate	2008	625.156	820.868	498.556
DALYs (Disability-Adjusted Life Years)	Global	Both	Age-standardized	Other sexually transmitted infections	Unsafe sex	Rate	2006	4.64862	6.15342	3.44473
DALYs (Disability-Adjusted Life Years)	Global	Both	Age-standardized	Syphilis	Unsafe sex	Rate	2008	1.47714	1.76407	1.13029
DALYs (Disability-Adjusted Life Years)	Global	Both	Age-standardized	Chlamydial infection	Unsafe sex	Rate	2008	2.05181	2.85785	1.49315
DALYs (Disability-Adjusted Life Years)	Global	Both	Age-standardized	Gonococcal infection	Unsafe sex	Rate	2008	2.29946	2.68699	1.8921
DALYs (Disability-Adjusted Life Years)	Global	Both	Age-standardized	HIV/AIDS - Multidrug-resistant Tuberculosis without extensive drug resistance	Unsafe sex	Rate	2007	21.4191	40.4643	9.59671
DALYs (Disability-Adjusted Life Years)	Global	Both	Age-standardized	Trichomoniasis	Unsafe sex	Rate	2008	3.41519	7.03054	1.33981
DALYs (Disability-Adjusted Life Years)	Global	Both	Age-standardized	Genital herpes	Unsafe sex	Rate	2008	3.03137	7.50878	0.99263
DALYs (Disability-Adjusted Life Years)	Global	Both	Age-standardized	Other sexually transmitted infections	Unsafe sex	Rate	2008	4.52661	6.02227	3.35334
DALYs (Disability-Adjusted Life Years)	Global	Both	Age-standardized	HIV/AIDS - Extensively drug-resistant Tuberculosis	Unsafe sex	Rate	2007	0.392609	0.745924	0.171612
DALYs (Disability-Adjusted Life Years)	Global	Both	Age-standardized	HIV/AIDS resulting in other diseases	Unsafe sex	Rate	2007	676.155	893.456	528.734
DALYs (Disability-Adjusted Life Years)	Global	Both	Age-standardized	HIV/AIDS - Multidrug-resistant Tuberculosis without extensive drug resistance	Unsafe sex	Rate	2006	22.833	43.591	10.1064
DALYs (Disability-Adjusted Life Years)	Global	Both	Age-standardized	Syphilis	Unsafe sex	Rate	2007	1.51951	1.81122	1.1653
DALYs (Disability-Adjusted Life Years)	Global	Both	Age-standardized	Chlamydial infection	Unsafe sex	Rate	2007	2.09502	2.91077	1.51971
DALYs (Disability-Adjusted Life Years)	Global	Both	Age-standardized	HIV/AIDS - Extensively drug-resistant Tuberculosis	Unsafe sex	Rate	2006	0.381521	0.727683	0.165747
DALYs (Disability-Adjusted Life Years)	Global	Both	Age-standardized	Gonococcal infection	Unsafe sex	Rate	2007	2.34702	2.72824	1.92079
DALYs (Disability-Adjusted Life Years)	Global	Both	Age-standardized	HIV/AIDS - Drug-susceptible Tuberculosis	Unsafe sex	Rate	2008	246.932	318.102	175.564
DALYs (Disability-Adjusted Life Years)	Global	Both	Age-standardized	HIV/AIDS - Multidrug-resistant Tuberculosis without extensive drug resistance	Unsafe sex	Rate	2004	23.5771	45.2417	10.2635
DALYs (Disability-Adjusted Life Years)	Global	Both	Age-standardized	HIV/AIDS - Extensively drug-resistant Tuberculosis	Unsafe sex	Rate	2004	0.331489	0.63276	0.145531
DALYs (Disability-Adjusted Life Years)	Global	Both	Age-standardized	HIV/AIDS - Drug-susceptible Tuberculosis	Unsafe sex	Rate	2006	292.616	380.213	205.377
DALYs (Disability-Adjusted Life Years)	Global	Both	Age-standardized	HIV/AIDS resulting in other diseases	Unsafe sex	Rate	2006	723.608	964.995	548.883
DALYs (Disability-Adjusted Life Years)	Global	Both	Age-standardized	Syphilis	Unsafe sex	Rate	2006	1.56764	1.88185	1.20192
DALYs (Disability-Adjusted Life Years)	Global	Both	Age-standardized	Chlamydial infection	Unsafe sex	Rate	2006	2.1387	2.96468	1.55698
DALYs (Disability-Adjusted Life Years)	Global	Both	Age-standardized	Gonococcal infection	Unsafe sex	Rate	2006	2.40303	2.80415	1.97632
DALYs (Disability-Adjusted Life Years)	Global	Both	Age-standardized	HIV/AIDS - Drug-susceptible Tuberculosis	Unsafe sex	Rate	2007	270.465	349.646	191.436
DALYs (Disability-Adjusted Life Years)	Global	Both	Age-standardized	Trichomoniasis	Unsafe sex	Rate	2007	3.4039	7.0018	1.33846
DALYs (Disability-Adjusted Life Years)	Global	Both	Age-standardized	Genital herpes	Unsafe sex	Rate	2007	3.04685	7.54751	0.998057
DALYs (Disability-Adjusted Life Years)	Global	Both	Age-standardized	Other sexually transmitted infections	Unsafe sex	Rate	2007	4.58453	6.09352	3.3712
DALYs (Disability-Adjusted Life Years)	Global	Both	Age-standardized	HIV/AIDS - Multidrug-resistant Tuberculosis without extensive drug resistance	Unsafe sex	Rate	2008	19.8401	36.9219	8.93404
DALYs (Disability-Adjusted Life Years)	Global	Both	Age-standardized	HIV/AIDS - Extensively drug-resistant Tuberculosis	Unsafe sex	Rate	2008	0.400809	0.754645	0.177902
DALYs (Disability-Adjusted Life Years)	Global	Both	Age-standardized	Gonococcal infection	Unsafe sex	Rate	2011	2.17072	2.55231	1.80477
DALYs (Disability-Adjusted Life Years)	Global	Both	Age-standardized	Trichomoniasis	Unsafe sex	Rate	2013	3.37218	6.94179	1.32242
DALYs (Disability-Adjusted Life Years)	Global	Both	Age-standardized	Genital herpes	Unsafe sex	Rate	2013	3.0278	7.52553	0.986915
DALYs (Disability-Adjusted Life Years)	Global	Both	Age-standardized	Other sexually transmitted infections	Unsafe sex	Rate	2013	4.33263	5.78944	3.15251
DALYs (Disability-Adjusted Life Years)	Global	Both	Age-standardized	Syphilis	Unsafe sex	Rate	2013	1.32059	1.58194	1.01489
DALYs (Disability-Adjusted Life Years)	Global	Both	Age-standardized	Chlamydial infection	Unsafe sex	Rate	2013	1.95813	2.73681	1.40955
DALYs (Disability-Adjusted Life Years)	Global	Both	Age-standardized	Gonococcal infection	Unsafe sex	Rate	2013	2.11471	2.5002	1.73292
DALYs (Disability-Adjusted Life Years)	Global	Both	Age-standardized	Gonococcal infection	Unsafe sex	Rate	2010	2.20581	2.58073	1.82908
DALYs (Disability-Adjusted Life Years)	Global	Both	Age-standardized	Trichomoniasis	Unsafe sex	Rate	2010	3.43685	7.06573	1.34377
DALYs (Disability-Adjusted Life Years)	Global	Both	Age-standardized	Genital herpes	Unsafe sex	Rate	2010	3.01565	7.50139	0.984843
DALYs (Disability-Adjusted Life Years)	Global	Both	Age-standardized	Other sexually transmitted infections	Unsafe sex	Rate	2010	4.42953	5.88994	3.25599
DALYs (Disability-Adjusted Life Years)	Global	Both	Age-standardized	HIV/AIDS - Drug-susceptible Tuberculosis	Unsafe sex	Rate	2011	190.244	245.014	136.148
DALYs (Disability-Adjusted Life Years)	Global	Both	Age-standardized	Genital herpes	Unsafe sex	Rate	2012	3.02349	7.49322	0.992041
DALYs (Disability-Adjusted Life Years)	Global	Both	Age-standardized	Other sexually transmitted infections	Unsafe sex	Rate	2012	4.3477	5.84467	3.16466
DALYs (Disability-Adjusted Life Years)	Global	Both	Age-standardized	HIV/AIDS - Drug-susceptible Tuberculosis	Unsafe sex	Rate	2009	225.574	290.013	161.822
DALYs (Disability-Adjusted Life Years)	Global	Both	Age-standardized	Chlamydial infection	Unsafe sex	Rate	2012	1.95927	2.73452	1.41263
DALYs (Disability-Adjusted Life Years)	Global	Both	Age-standardized	Gonococcal infection	Unsafe sex	Rate	2012	2.12219	2.48831	1.7748
DALYs (Disability-Adjusted Life Years)	Global	Both	Age-standardized	HIV/AIDS - Extensively drug-resistant Tuberculosis	Unsafe sex	Rate	2009	0.393908	0.738811	0.175357
DALYs (Disability-Adjusted Life Years)	Global	Both	Age-standardized	HIV/AIDS resulting in other diseases	Unsafe sex	Rate	2010	543.533	717.092	440.614
DALYs (Disability-Adjusted Life Years)	Global	Both	Age-standardized	HIV/AIDS - Drug-susceptible Tuberculosis	Unsafe sex	Rate	2013	160.194	206.108	116.179
DALYs (Disability-Adjusted Life Years)	Global	Both	Age-standardized	Syphilis	Unsafe sex	Rate	2012	1.33895	1.59622	1.03035
DALYs (Disability-Adjusted Life Years)	Global	Both	Age-standardized	Syphilis	Unsafe sex	Rate	2010	1.40647	1.67887	1.08096
DALYs (Disability-Adjusted Life Years)	Global	Both	Age-standardized	Chlamydial infection	Unsafe sex	Rate	2010	1.989	2.76894	1.43751
DALYs (Disability-Adjusted Life Years)	Global	Both	Age-standardized	HIV/AIDS - Multidrug-resistant Tuberculosis without extensive drug resistance	Unsafe sex	Rate	2009	18.38	33.5666	8.18432
DALYs (Disability-Adjusted Life Years)	Global	Both	Age-standardized	HIV/AIDS - Multidrug-resistant Tuberculosis without extensive drug resistance	Unsafe sex	Rate	2011	15.1254	27.8991	7.00845
DALYs (Disability-Adjusted Life Years)	Global	Both	Age-standardized	HIV/AIDS - Extensively drug-resistant Tuberculosis	Unsafe sex	Rate	2011	0.380535	0.712824	0.169306
DALYs (Disability-Adjusted Life Years)	Global	Both	Age-standardized	Trichomoniasis	Unsafe sex	Rate	2012	3.40472	7.00637	1.33313
DALYs (Disability-Adjusted Life Years)	Global	Both	Age-standardized	HIV/AIDS resulting in other diseases	Unsafe sex	Rate	2009	579.502	762.095	467.126
DALYs (Disability-Adjusted Life Years)	Global	Both	Age-standardized	HIV/AIDS resulting in other diseases	Unsafe sex	Rate	2012	473.704	621.51	388.549
DALYs (Disability-Adjusted Life Years)	Global	Both	Age-standardized	Trichomoniasis	Unsafe sex	Rate	2009	3.4269	7.04567	1.34085
DALYs (Disability-Adjusted Life Years)	Global	Both	Age-standardized	Genital herpes	Unsafe sex	Rate	2009	3.01895	7.49724	0.990531
DALYs (Disability-Adjusted Life Years)	Global	Both	Age-standardized	Syphilis	Unsafe sex	Rate	2009	1.43838	1.71515	1.10853
DALYs (Disability-Adjusted Life Years)	Global	Both	Age-standardized	Other sexually transmitted infections	Unsafe sex	Rate	2009	4.46123	5.95332	3.28253
DALYs (Disability-Adjusted Life Years)	Global	Both	Age-standardized	Chlamydial infection	Unsafe sex	Rate	2009	2.00773	2.80365	1.45212
DALYs (Disability-Adjusted Life Years)	Global	Both	Age-standardized	Gonococcal infection	Unsafe sex	Rate	2009	2.23391	2.617	1.84911
DALYs (Disability-Adjusted Life Years)	Global	Both	Age-standardized	HIV/AIDS - Multidrug-resistant Tuberculosis without extensive drug resistance	Unsafe sex	Rate	2013	13.079	23.8078	6.18041
DALYs (Disability-Adjusted Life Years)	Global	Both	Age-standardized	HIV/AIDS - Extensively drug-resistant Tuberculosis	Unsafe sex	Rate	2013	0.367484	0.689215	0.162896
DALYs (Disability-Adjusted Life Years)	Global	Both	Age-standardized	Trichomoniasis	Unsafe sex	Rate	2011	3.431	7.05742	1.34115
DALYs (Disability-Adjusted Life Years)	Global	Both	Age-standardized	Genital herpes	Unsafe sex	Rate	2011	3.01921	7.50579	0.986858
DALYs (Disability-Adjusted Life Years)	Global	Both	Age-standardized	Other sexually transmitted infections	Unsafe sex	Rate	2011	4.3947	5.87474	3.21812
DALYs (Disability-Adjusted Life Years)	Global	Both	Age-standardized	HIV/AIDS resulting in other diseases	Unsafe sex	Rate	2013	442.494	581.184	363.721
DALYs (Disability-Adjusted Life Years)	Global	Both	Age-standardized	HIV/AIDS - Drug-susceptible Tuberculosis	Unsafe sex	Rate	2010	207.487	267.711	148.264
DALYs (Disability-Adjusted Life Years)	Global	Both	Age-standardized	HIV/AIDS - Multidrug-resistant Tuberculosis without extensive drug resistance	Unsafe sex	Rate	2010	16.6259	31.0225	7.42828
DALYs (Disability-Adjusted Life Years)	Global	Both	Age-standardized	HIV/AIDS - Extensively drug-resistant Tuberculosis	Unsafe sex	Rate	2010	0.387968	0.729547	0.174338
DALYs (Disability-Adjusted Life Years)	Global	Both	Age-standardized	HIV/AIDS resulting in other diseases	Unsafe sex	Rate	2011	510.708	671.793	416.628
DALYs (Disability-Adjusted Life Years)	Global	Both	Age-standardized	HIV/AIDS - Drug-susceptible Tuberculosis	Unsafe sex	Rate	2014	148.539	190.352	108.88
DALYs (Disability-Adjusted Life Years)	Global	Both	Age-standardized	HIV/AIDS - Drug-susceptible Tuberculosis	Unsafe sex	Rate	2012	174.384	225.111	125.137
DALYs (Disability-Adjusted Life Years)	Global	Both	Age-standardized	Syphilis	Unsafe sex	Rate	2011	1.37499	1.63996	1.05914
DALYs (Disability-Adjusted Life Years)	Global	Both	Age-standardized	Chlamydial infection	Unsafe sex	Rate	2011	1.97612	2.75958	1.42994
DALYs (Disability-Adjusted Life Years)	Global	Both	Age-standardized	HIV/AIDS - Multidrug-resistant Tuberculosis without extensive drug resistance	Unsafe sex	Rate	2014	12.2193	22.4312	5.6963
DALYs (Disability-Adjusted Life Years)	Global	Both	Age-standardized	HIV/AIDS - Extensively drug-resistant Tuberculosis	Unsafe sex	Rate	2014	0.355415	0.666766	0.156332
DALYs (Disability-Adjusted Life Years)	Global	Both	Age-standardized	HIV/AIDS - Multidrug-resistant Tuberculosis without extensive drug resistance	Unsafe sex	Rate	2012	13.9969	25.7451	6.5725
DALYs (Disability-Adjusted Life Years)	Global	Both	Age-standardized	HIV/AIDS - Extensively drug-resistant Tuberculosis	Unsafe sex	Rate	2012	0.376652	0.707915	0.167537
DALYs (Disability-Adjusted Life Years)	Global	Both	Age-standardized	HIV/AIDS resulting in other diseases	Unsafe sex	Rate	2015	401.388	525.2	330.389
DALYs (Disability-Adjusted Life Years)	Global	Both	Age-standardized	Trichomoniasis	Unsafe sex	Rate	2014	3.34708	6.88223	1.31631
DALYs (Disability-Adjusted Life Years)	Global	Both	Age-standardized	Genital herpes	Unsafe sex	Rate	2014	3.03305	7.52523	0.990816
DALYs (Disability-Adjusted Life Years)	Global	Both	Age-standardized	Other sexually transmitted infections	Unsafe sex	Rate	2014	4.31351	5.81933	3.16072
DALYs (Disability-Adjusted Life Years)	Global	Both	Age-standardized	HIV/AIDS - Multidrug-resistant Tuberculosis without extensive drug resistance	Unsafe sex	Rate	2016	11.0581	20.3601	4.94546
DALYs (Disability-Adjusted Life Years)	Global	Both	Age-standardized	HIV/AIDS resulting in other diseases	Unsafe sex	Rate	2014	419.321	550.652	344.768
DALYs (Disability-Adjusted Life Years)	Global	Both	Age-standardized	HIV/AIDS - Extensively drug-resistant Tuberculosis	Unsafe sex	Rate	2016	0.342361	0.64029	0.150773
DALYs (Disability-Adjusted Life Years)	Global	Both	Age-standardized	Trichomoniasis	Unsafe sex	Rate	2015	3.34287	6.85584	1.31233
DALYs (Disability-Adjusted Life Years)	Global	Both	Age-standardized	Genital herpes	Unsafe sex	Rate	2015	3.03939	7.54184	0.988449
DALYs (Disability-Adjusted Life Years)	Global	Both	Age-standardized	Other sexually transmitted infections	Unsafe sex	Rate	2015	4.31463	5.80757	3.14714
DALYs (Disability-Adjusted Life Years)	Global	Both	Age-standardized	HIV/AIDS - Drug-susceptible Tuberculosis	Unsafe sex	Rate	2016	130.31	168.61	95.5949
DALYs (Disability-Adjusted Life Years)	Global	Both	Age-standardized	Syphilis	Unsafe sex	Rate	2014	1.30091	1.56002	1.00087
DALYs (Disability-Adjusted Life Years)	Global	Both	Age-standardized	Chlamydial infection	Unsafe sex	Rate	2014	1.95351	2.73246	1.40286
DALYs (Disability-Adjusted Life Years)	Global	Both	Age-standardized	Gonococcal infection	Unsafe sex	Rate	2014	2.09877	2.48225	1.72656
DALYs (Disability-Adjusted Life Years)	Global	Both	Age-standardized	Syphilis	Unsafe sex	Rate	2015	1.29096	1.55954	0.987842
DALYs (Disability-Adjusted Life Years)	Global	Both	Age-standardized	Chlamydial infection	Unsafe sex	Rate	2015	1.95739	2.72801	1.40934
DALYs (Disability-Adjusted Life Years)	Global	Both	Age-standardized	Gonococcal infection	Unsafe sex	Rate	2015	2.10631	2.50861	1.72848
DALYs (Disability-Adjusted Life Years)	Global	Both	Age-standardized	HIV/AIDS resulting in other diseases	Unsafe sex	Rate	2016	388.363	503.161	319.533
DALYs (Disability-Adjusted Life Years)	Global	Both	Age-standardized	Syphilis	Unsafe sex	Rate	2016	1.2765	1.53589	0.981221
DALYs (Disability-Adjusted Life Years)	Global	Both	Age-standardized	Chlamydial infection	Unsafe sex	Rate	2016	1.95768	2.73668	1.40569
DALYs (Disability-Adjusted Life Years)	Global	Both	Age-standardized	Gonococcal infection	Unsafe sex	Rate	2016	2.08121	2.48435	1.71473
DALYs (Disability-Adjusted Life Years)	Global	Both	Age-standardized	HIV/AIDS - Multidrug-resistant Tuberculosis without extensive drug resistance	Unsafe sex	Rate	2015	11.6182	21.3626	5.33015
DALYs (Disability-Adjusted Life Years)	Global	Both	Age-standardized	HIV/AIDS - Extensively drug-resistant Tuberculosis	Unsafe sex	Rate	2015	0.348521	0.658596	0.154329
DALYs (Disability-Adjusted Life Years)	Global	Both	Age-standardized	Trichomoniasis	Unsafe sex	Rate	2016	3.39811	6.97579	1.33076
DALYs (Disability-Adjusted Life Years)	Global	Both	Age-standardized	Genital herpes	Unsafe sex	Rate	2016	3.05203	7.5924	0.994231
DALYs (Disability-Adjusted Life Years)	Global	Both	Age-standardized	Other sexually transmitted infections	Unsafe sex	Rate	2016	4.30416	5.80173	3.17031
DALYs (Disability-Adjusted Life Years)	Global	Both	Age-standardized	HIV/AIDS - Drug-susceptible Tuberculosis	Unsafe sex	Rate	2015	138.856	178.052	102.219
DALYs (Disability-Adjusted Life Years)	Global	Both	Age-standardized	Trichomoniasis	Unsafe sex	Rate	2019	3.52517	7.2517	1.37335
DALYs (Disability-Adjusted Life Years)	Global	Both	Age-standardized	Genital herpes	Unsafe sex	Rate	2019	3.08272	7.66477	1.00358
DALYs (Disability-Adjusted Life Years)	Global	Both	Age-standardized	HIV/AIDS - Multidrug-resistant Tuberculosis without extensive drug resistance	Unsafe sex	Rate	2018	9.86257	17.9525	4.26715
DALYs (Disability-Adjusted Life Years)	Global	Both	Age-standardized	HIV/AIDS resulting in other diseases	Unsafe sex	Rate	2017	369.315	472.904	306.03
DALYs (Disability-Adjusted Life Years)	Global	Both	Age-standardized	Syphilis	Unsafe sex	Rate	2017	1.26056	1.51897	0.966873
DALYs (Disability-Adjusted Life Years)	Global	Both	Age-standardized	Chlamydial infection	Unsafe sex	Rate	2017	1.95771	2.73603	1.40487
DALYs (Disability-Adjusted Life Years)	Global	Both	Age-standardized	HIV/AIDS resulting in other diseases	Unsafe sex	Rate	2019	334.31	419.85	279.947
DALYs (Disability-Adjusted Life Years)	Global	Both	Age-standardized	Trichomoniasis	Unsafe sex	Rate	2018	3.48098	7.15711	1.3583
DALYs (Disability-Adjusted Life Years)	Global	Both	Age-standardized	Syphilis	Unsafe sex	Rate	2019	1.24266	1.51095	0.950386
DALYs (Disability-Adjusted Life Years)	Global	Both	Age-standardized	Gonococcal infection	Unsafe sex	Rate	2017	2.05246	2.42814	1.68916
DALYs (Disability-Adjusted Life Years)	Global	Both	Age-standardized	HIV/AIDS - Extensively drug-resistant Tuberculosis	Unsafe sex	Rate	2018	0.319693	0.5921	0.140215
DALYs (Disability-Adjusted Life Years)	Global	Both	Age-standardized	Trichomoniasis	Unsafe sex	Rate	2017	3.45371	7.10461	1.34828
DALYs (Disability-Adjusted Life Years)	Global	Both	Age-standardized	Genital herpes	Unsafe sex	Rate	2017	3.06485	7.61922	0.996927
DALYs (Disability-Adjusted Life Years)	Global	Both	Age-standardized	Other sexually transmitted infections	Unsafe sex	Rate	2017	4.29384	5.79936	3.1301
DALYs (Disability-Adjusted Life Years)	Global	Both	Age-standardized	Chlamydial infection	Unsafe sex	Rate	2019	1.98119	2.76346	1.41327
DALYs (Disability-Adjusted Life Years)	Global	Both	Age-standardized	Gonococcal infection	Unsafe sex	Rate	2019	2.02623	2.42502	1.65097
DALYs (Disability-Adjusted Life Years)	Global	Both	Age-standardized	Genital herpes	Unsafe sex	Rate	2018	3.07326	7.63893	1.00055
DALYs (Disability-Adjusted Life Years)	Global	Both	Age-standardized	Other sexually transmitted infections	Unsafe sex	Rate	2018	4.28846	5.82461	3.12858
DALYs (Disability-Adjusted Life Years)	Global	Both	Age-standardized	HIV/AIDS - Drug-susceptible Tuberculosis	Unsafe sex	Rate	2018	109.778	142.72	80.3182
DALYs (Disability-Adjusted Life Years)	Global	Both	Age-standardized	Other sexually transmitted infections	Unsafe sex	Rate	2019	4.283	5.77738	3.08736
DALYs (Disability-Adjusted Life Years)	Global	Both	Age-standardized	HIV/AIDS resulting in other diseases	Unsafe sex	Rate	2018	347.258	438.568	291.109
DALYs (Disability-Adjusted Life Years)	Global	Both	Age-standardized	Syphilis	Unsafe sex	Rate	2018	1.2517	1.52223	0.950204
DALYs (Disability-Adjusted Life Years)	Global	Both	Age-standardized	Chlamydial infection	Unsafe sex	Rate	2018	1.96553	2.76213	1.39629
DALYs (Disability-Adjusted Life Years)	Global	Both	Age-standardized	Gonococcal infection	Unsafe sex	Rate	2018	2.03943	2.42812	1.65116
DALYs (Disability-Adjusted Life Years)	Global	Both	Age-standardized	HIV/AIDS - Multidrug-resistant Tuberculosis without extensive drug resistance	Unsafe sex	Rate	2019	9.57355	17.3863	4.10395
DALYs (Disability-Adjusted Life Years)	Global	Both	Age-standardized	HIV/AIDS - Multidrug-resistant Tuberculosis without extensive drug resistance	Unsafe sex	Rate	2017	10.4448	19.5101	4.59361
DALYs (Disability-Adjusted Life Years)	Global	Both	Age-standardized	HIV/AIDS - Drug-susceptible Tuberculosis	Unsafe sex	Rate	2017	120.3	155.766	88.0126
DALYs (Disability-Adjusted Life Years)	Global	Both	Age-standardized	HIV/AIDS - Extensively drug-resistant Tuberculosis	Unsafe sex	Rate	2019	0.318197	0.592855	0.138697
DALYs (Disability-Adjusted Life Years)	Global	Both	Age-standardized	HIV/AIDS - Extensively drug-resistant Tuberculosis	Unsafe sex	Rate	2017	0.327287	0.601692	0.143976
DALYs (Disability-Adjusted Life Years)	Global	Both	Age-standardized	HIV/AIDS - Drug-susceptible Tuberculosis	Unsafe sex	Rate	2019	103.235	134.474	75.539
Deaths	Global	Both	Age-standardized	HIV/AIDS resulting in other diseases	Unsafe sex	Rate	1990	3.05895	4.60483	2.154
Deaths	Global	Both	Age-standardized	Syphilis	Unsafe sex	Rate	1990	0.0601039	0.0742498	0.0396134
Deaths	Global	Both	Age-standardized	Chlamydial infection	Unsafe sex	Rate	1990	0.0206051	0.0234519	0.0152432
Deaths	Global	Both	Age-standardized	Gonococcal infection	Unsafe sex	Rate	1990	0.0647761	0.0729791	0.0487037
Deaths	Global	Both	Age-standardized	Other sexually transmitted infections	Unsafe sex	Rate	1990	0.0538004	0.0616841	0.0387626
Deaths	Global	Both	Age-standardized	HIV/AIDS - Drug-susceptible Tuberculosis	Unsafe sex	Rate	1991	2.0485	2.8203	1.45067
Deaths	Global	Both	Age-standardized	HIV/AIDS - Multidrug-resistant Tuberculosis without extensive drug resistance	Unsafe sex	Rate	1991	0.017255	0.0376769	0.00656053
Deaths	Global	Both	Age-standardized	HIV/AIDS - Extensively drug-resistant Tuberculosis	Unsafe sex	Rate	1991	0	0	0
Deaths	Global	Both	Age-standardized	HIV/AIDS resulting in other diseases	Unsafe sex	Rate	1993	5.98732	9.0664	4.04754
Deaths	Global	Both	Age-standardized	Chlamydial infection	Unsafe sex	Rate	1993	0.0196662	0.0220633	0.0145525
Deaths	Global	Both	Age-standardized	Gonococcal infection	Unsafe sex	Rate	1993	0.0619996	0.0687014	0.0462773
Deaths	Global	Both	Age-standardized	Other sexually transmitted infections	Unsafe sex	Rate	1993	0.0515168	0.0588494	0.0361193
Deaths	Global	Both	Age-standardized	Syphilis	Unsafe sex	Rate	1992	0.0597222	0.0737747	0.0388317
Deaths	Global	Both	Age-standardized	Syphilis	Unsafe sex	Rate	1993	0.0592919	0.0733088	0.0389733
Deaths	Global	Both	Age-standardized	HIV/AIDS resulting in other diseases	Unsafe sex	Rate	1992	4.88934	7.35298	3.32264
Deaths	Global	Both	Age-standardized	Chlamydial infection	Unsafe sex	Rate	1992	0.020036	0.0227441	0.0148078
Deaths	Global	Both	Age-standardized	Gonococcal infection	Unsafe sex	Rate	1992	0.0630881	0.0704687	0.0472709
Deaths	Global	Both	Age-standardized	Other sexually transmitted infections	Unsafe sex	Rate	1992	0.0525327	0.0600124	0.0373869
Deaths	Global	Both	Age-standardized	HIV/AIDS - Extensively drug-resistant Tuberculosis	Unsafe sex	Rate	1990	0	0	0
Deaths	Global	Both	Age-standardized	HIV/AIDS - Drug-susceptible Tuberculosis	Unsafe sex	Rate	1990	1.65274	2.28311	1.16585
Deaths	Global	Both	Age-standardized	HIV/AIDS - Multidrug-resistant Tuberculosis without extensive drug resistance	Unsafe sex	Rate	1990	0.00899696	0.019295	0.00332649
Deaths	Global	Both	Age-standardized	Syphilis	Unsafe sex	Rate	1991	0.0597794	0.0737691	0.0388905
Deaths	Global	Both	Age-standardized	HIV/AIDS - Extensively drug-resistant Tuberculosis	Unsafe sex	Rate	1993	0.000107145	0.00021642	4.3766e-05
Deaths	Global	Both	Age-standardized	HIV/AIDS - Drug-susceptible Tuberculosis	Unsafe sex	Rate	1993	2.97505	4.048	2.12625
Deaths	Global	Both	Age-standardized	HIV/AIDS - Multidrug-resistant Tuberculosis without extensive drug resistance	Unsafe sex	Rate	1993	0.0534948	0.112821	0.0211453
Deaths	Global	Both	Age-standardized	HIV/AIDS - Drug-susceptible Tuberculosis	Unsafe sex	Rate	1992	2.49305	3.40073	1.77968
Deaths	Global	Both	Age-standardized	HIV/AIDS resulting in other diseases	Unsafe sex	Rate	1991	3.91565	5.90874	2.70635
Deaths	Global	Both	Age-standardized	HIV/AIDS - Multidrug-resistant Tuberculosis without extensive drug resistance	Unsafe sex	Rate	1992	0.0314339	0.0662112	0.0123092
Deaths	Global	Both	Age-standardized	Chlamydial infection	Unsafe sex	Rate	1991	0.020205	0.0228786	0.0148021
Deaths	Global	Both	Age-standardized	Gonococcal infection	Unsafe sex	Rate	1991	0.0636138	0.07097	0.0476132
Deaths	Global	Both	Age-standardized	Other sexually transmitted infections	Unsafe sex	Rate	1991	0.0528634	0.0605046	0.037477
Deaths	Global	Both	Age-standardized	HIV/AIDS - Extensively drug-resistant Tuberculosis	Unsafe sex	Rate	1992	0	0	0
Deaths	Global	Both	Age-standardized	Syphilis	Unsafe sex	Rate	1996	0.0548673	0.0687495	0.0364187
Deaths	Global	Both	Age-standardized	Chlamydial infection	Unsafe sex	Rate	1995	0.0189436	0.0210544	0.0143079
Deaths	Global	Both	Age-standardized	Gonococcal infection	Unsafe sex	Rate	1995	0.0595637	0.0655835	0.0452002
Deaths	Global	Both	Age-standardized	Other sexually transmitted infections	Unsafe sex	Rate	1995	0.0492452	0.0560618	0.0356173
Deaths	Global	Both	Age-standardized	HIV/AIDS resulting in other diseases	Unsafe sex	Rate	1995	8.36556	12.525	5.53622
Deaths	Global	Both	Age-standardized	HIV/AIDS - Extensively drug-resistant Tuberculosis	Unsafe sex	Rate	1994	0.000306116	0.000610578	0.000127439
Deaths	Global	Both	Age-standardized	HIV/AIDS - Multidrug-resistant Tuberculosis without extensive drug resistance	Unsafe sex	Rate	1994	0.0847155	0.183715	0.0335749
Deaths	Global	Both	Age-standardized	HIV/AIDS - Drug-susceptible Tuberculosis	Unsafe sex	Rate	1994	3.47274	4.70307	2.49608
Deaths	Global	Both	Age-standardized	HIV/AIDS resulting in other diseases	Unsafe sex	Rate	1996	9.34246	14.0054	6.04617
Deaths	Global	Both	Age-standardized	Chlamydial infection	Unsafe sex	Rate	1996	0.0185884	0.0207324	0.0139314
Deaths	Global	Both	Age-standardized	Gonococcal infection	Unsafe sex	Rate	1996	0.0581024	0.0641456	0.0440099
Deaths	Global	Both	Age-standardized	Other sexually transmitted infections	Unsafe sex	Rate	1996	0.0477325	0.0542233	0.0342971
Deaths	Global	Both	Age-standardized	HIV/AIDS resulting in other diseases	Unsafe sex	Rate	1994	7.1828	10.7729	4.79353
Deaths	Global	Both	Age-standardized	Syphilis	Unsafe sex	Rate	1994	0.0590741	0.0732887	0.0385604
Deaths	Global	Both	Age-standardized	HIV/AIDS - Drug-susceptible Tuberculosis	Unsafe sex	Rate	1997	4.8431	6.53434	3.50477
Deaths	Global	Both	Age-standardized	Syphilis	Unsafe sex	Rate	1995	0.057731	0.0718711	0.0373837
Deaths	Global	Both	Age-standardized	HIV/AIDS - Multidrug-resistant Tuberculosis without extensive drug resistance	Unsafe sex	Rate	1997	0.215456	0.424381	0.0865881
Deaths	Global	Both	Age-standardized	Chlamydial infection	Unsafe sex	Rate	1994	0.0194768	0.0217394	0.0145021
Deaths	Global	Both	Age-standardized	Gonococcal infection	Unsafe sex	Rate	1994	0.0613709	0.0676564	0.0459154
Deaths	Global	Both	Age-standardized	Other sexually transmitted infections	Unsafe sex	Rate	1994	0.0509238	0.0582701	0.0360862
Deaths	Global	Both	Age-standardized	HIV/AIDS - Extensively drug-resistant Tuberculosis	Unsafe sex	Rate	1995	0.000603867	0.00117971	0.000248111
Deaths	Global	Both	Age-standardized	HIV/AIDS - Extensively drug-resistant Tuberculosis	Unsafe sex	Rate	1997	0.00141865	0.00269068	0.00059785
Deaths	Global	Both	Age-standardized	HIV/AIDS - Drug-susceptible Tuberculosis	Unsafe sex	Rate	1995	3.95983	5.36436	2.87337
Deaths	Global	Both	Age-standardized	HIV/AIDS - Multidrug-resistant Tuberculosis without extensive drug resistance	Unsafe sex	Rate	1995	0.124575	0.263324	0.0498786
Deaths	Global	Both	Age-standardized	HIV/AIDS - Extensively drug-resistant Tuberculosis	Unsafe sex	Rate	1996	0.000985125	0.00188574	0.000407655
Deaths	Global	Both	Age-standardized	HIV/AIDS resulting in other diseases	Unsafe sex	Rate	1997	10.161	15.3061	6.46893
Deaths	Global	Both	Age-standardized	Chlamydial infection	Unsafe sex	Rate	1997	0.0185563	0.0205583	0.01394
Deaths	Global	Both	Age-standardized	Gonococcal infection	Unsafe sex	Rate	1997	0.0576707	0.0634366	0.043716
Deaths	Global	Both	Age-standardized	Other sexually transmitted infections	Unsafe sex	Rate	1997	0.0470307	0.0530407	0.0343882
Deaths	Global	Both	Age-standardized	HIV/AIDS - Drug-susceptible Tuberculosis	Unsafe sex	Rate	1996	4.4057	5.93697	3.20153
Deaths	Global	Both	Age-standardized	HIV/AIDS - Multidrug-resistant Tuberculosis without extensive drug resistance	Unsafe sex	Rate	1996	0.16994	0.343705	0.0673807
Deaths	Global	Both	Age-standardized	Syphilis	Unsafe sex	Rate	1997	0.052357	0.0659479	0.0349927
Deaths	Global	Both	Age-standardized	Syphilis	Unsafe sex	Rate	1998	0.0499152	0.0616874	0.0339555
Deaths	Global	Both	Age-standardized	HIV/AIDS - Extensively drug-resistant Tuberculosis	Unsafe sex	Rate	1998	0.00195164	0.00374469	0.000822704
Deaths	Global	Both	Age-standardized	HIV/AIDS - Drug-susceptible Tuberculosis	Unsafe sex	Rate	2001	6.16821	8.24282	4.32246
Deaths	Global	Both	Age-standardized	HIV/AIDS resulting in other diseases	Unsafe sex	Rate	1998	11.1576	16.7687	7.10881
Deaths	Global	Both	Age-standardized	HIV/AIDS - Multidrug-resistant Tuberculosis without extensive drug resistance	Unsafe sex	Rate	2001	0.4078	0.778849	0.170844
Deaths	Global	Both	Age-standardized	HIV/AIDS - Extensively drug-resistant Tuberculosis	Unsafe sex	Rate	2001	0.00429224	0.00829132	0.00179011
Deaths	Global	Both	Age-standardized	HIV/AIDS resulting in other diseases	Unsafe sex	Rate	1999	12.2368	18.0933	7.88623
Deaths	Global	Both	Age-standardized	Chlamydial infection	Unsafe sex	Rate	1998	0.0183836	0.0204096	0.0137425
Deaths	Global	Both	Age-standardized	Gonococcal infection	Unsafe sex	Rate	1998	0.0568568	0.0626391	0.0428425
Deaths	Global	Both	Age-standardized	Other sexually transmitted infections	Unsafe sex	Rate	1998	0.0460168	0.0517153	0.0335541
Deaths	Global	Both	Age-standardized	Chlamydial infection	Unsafe sex	Rate	1999	0.0182333	0.0202511	0.013685
Deaths	Global	Both	Age-standardized	Gonococcal infection	Unsafe sex	Rate	1999	0.0561761	0.0618597	0.0427912
Deaths	Global	Both	Age-standardized	Other sexually transmitted infections	Unsafe sex	Rate	1999	0.0451728	0.0505903	0.0329875
Deaths	Global	Both	Age-standardized	HIV/AIDS resulting in other diseases	Unsafe sex	Rate	2002	14.538	20.5849	9.82521
Deaths	Global	Both	Age-standardized	Syphilis	Unsafe sex	Rate	2002	0.0398126	0.0494588	0.0276783
[truncated: 161 more rows]
