# Supplementary material for: Global disease burden attributed to unsafe sex in 204 countries and territories from 1990 to 2019: results from the Global Burden of Disease Study 2019
Source: Sci Rep. 2023 Aug 9;13:12900. doi: 10.1038/s41598-023-40001-2 (PMC10412620; doi:10.1038/s41598-023-40001-2)
Supplement: Supplementary file 1 — Supplementary Information 1. [file 41598_2023_40001_MOESM1_ESM.zip › raw data for Additional file 3 and 4.xlsx]

## Sheet: IHME-GBD_2019_DATA-0d9ce56a-1
measure	location	sex	age	cause	rei	metric	year	val	upper	lower
Deaths	Global	Both	20-24 years	All causes	Unsafe sex	Number	1990	22240.1	33991.6	15332.8
Deaths	Global	Both	20-24 years	All causes	Unsafe sex	Percent	1990	0.0265216	0.0404186	0.0185534
Deaths	Global	Both	20-24 years	All causes	Unsafe sex	Rate	1990	4.51414	6.8994	3.11216
Deaths	Global	Both	50-74 years	All causes	Unsafe sex	Number	1990	142069	165099	125561
Deaths	Global	Both	50-74 years	All causes	Unsafe sex	Percent	1990	0.00953285	0.0110944	0.00843369
Deaths	Global	Both	50-74 years	All causes	Unsafe sex	Rate	1990	9.80605	11.3956	8.66662
Deaths	Global	Both	<20 years	All causes	Unsafe sex	Number	1990	7685.3	12410.1	5178.01
Deaths	Global	Both	<20 years	All causes	Unsafe sex	Percent	1990	0.000552223	0.000885881	0.00037551
Deaths	Global	Both	<20 years	All causes	Unsafe sex	Rate	1990	0.338028	0.54584	0.227748
Deaths	Global	Both	25-49 years	All causes	Unsafe sex	Number	1990	229395	307714	175275
Deaths	Global	Both	25-49 years	All causes	Unsafe sex	Percent	1990	0.0434409	0.0574975	0.0335368
Deaths	Global	Both	25-49 years	All causes	Unsafe sex	Rate	1990	13.4945	18.1017	10.3108
Deaths	Global	Both	75+ years	All causes	Unsafe sex	Number	1990	28602.6	33133	25592.4
Deaths	Global	Both	75+ years	All causes	Unsafe sex	Percent	1990	0.0024458	0.00283094	0.00219278
Deaths	Global	Both	75+ years	All causes	Unsafe sex	Rate	1990	16.5566	19.179	14.8141
Deaths	Low-middle SDI	Both	20-24 years	All causes	Unsafe sex	Number	1990	5260.82	8494.83	3507.08
Deaths	Low-middle SDI	Both	20-24 years	All causes	Unsafe sex	Percent	1990	0.020731	0.0329819	0.0138604
Deaths	Low-middle SDI	Both	20-24 years	All causes	Unsafe sex	Rate	1990	5.05988	8.17037	3.37312
Deaths	Low-middle SDI	Both	50-74 years	All causes	Unsafe sex	Number	1990	28004.3	34535.8	23185.3
Deaths	Low-middle SDI	Both	50-74 years	All causes	Unsafe sex	Percent	1990	0.00895352	0.0111502	0.00743015
Deaths	Low-middle SDI	Both	50-74 years	All causes	Unsafe sex	Rate	1990	12.0016	14.8007	9.93631
Deaths	Low-middle SDI	Both	<20 years	All causes	Unsafe sex	Number	1990	2390.68	3938.15	1548.27
Deaths	Low-middle SDI	Both	<20 years	All causes	Unsafe sex	Percent	1990	0.000468613	0.000781361	0.00030007
Deaths	Low-middle SDI	Both	<20 years	All causes	Unsafe sex	Rate	1990	0.418983	0.690187	0.271345
Deaths	Low-middle SDI	Both	25-49 years	All causes	Unsafe sex	Number	1990	42722.2	62450.7	30614.4
Deaths	Low-middle SDI	Both	25-49 years	All causes	Unsafe sex	Percent	1990	0.0317524	0.0462583	0.0229811
Deaths	Low-middle SDI	Both	25-49 years	All causes	Unsafe sex	Rate	1990	13.3793	19.5577	9.58751
Deaths	Low-middle SDI	Both	75+ years	All causes	Unsafe sex	Number	1990	3787.96	4703.68	3177.69
Deaths	Low-middle SDI	Both	75+ years	All causes	Unsafe sex	Percent	1990	0.00240371	0.00299092	0.00201035
Deaths	Low-middle SDI	Both	75+ years	All causes	Unsafe sex	Rate	1990	20.4275	25.3657	17.1365
Deaths	High SDI	Both	20-24 years	All causes	Unsafe sex	Number	1990	771.727	821.495	712.05
Deaths	High SDI	Both	20-24 years	All causes	Unsafe sex	Percent	1991	0.0135084	0.0143676	0.0124745
Deaths	High SDI	Both	20-24 years	All causes	Unsafe sex	Rate	1991	1.18481	1.26122	1.09319
Deaths	High SDI	Both	50-74 years	All causes	Unsafe sex	Number	1991	18389	19022	17667.2
Deaths	High SDI	Both	50-74 years	All causes	Unsafe sex	Percent	1991	0.00738447	0.00762592	0.00708086
Deaths	High SDI	Both	50-74 years	All causes	Unsafe sex	Rate	1991	5.4903	5.67928	5.27481
Deaths	High SDI	Both	<20 years	All causes	Unsafe sex	Number	1990	155.126	170.751	135.157
Deaths	High SDI	Both	<20 years	All causes	Unsafe sex	Percent	1991	0.000784218	0.000868325	0.0006826
Deaths	High SDI	Both	<20 years	All causes	Unsafe sex	Rate	1991	0.0664693	0.0731644	0.057913
Deaths	High SDI	Both	25-49 years	All causes	Unsafe sex	Number	1991	33025.7	35129.9	29510.6
Deaths	High SDI	Both	25-49 years	All causes	Unsafe sex	Percent	1991	0.059848	0.0637449	0.0535887
Deaths	High SDI	Both	25-49 years	All causes	Unsafe sex	Rate	1991	10.7366	11.4207	9.59388
Deaths	High SDI	Both	75+ years	All causes	Unsafe sex	Number	1991	7293.93	7800.87	6272.75
Deaths	High SDI	Both	75+ years	All causes	Unsafe sex	Percent	1991	0.00204187	0.00218331	0.00175519
Deaths	High SDI	Both	75+ years	All causes	Unsafe sex	Rate	1991	11.1278	11.9012	9.56985
Deaths	Global	Both	20-24 years	All causes	Unsafe sex	Number	1991	27705	42841.9	18802.4
Deaths	Global	Both	20-24 years	All causes	Unsafe sex	Percent	1991	0.0324896	0.0501859	0.0222847
Deaths	Global	Both	20-24 years	All causes	Unsafe sex	Rate	1991	5.56637	8.6076	3.77769
Deaths	Global	Both	50-74 years	All causes	Unsafe sex	Number	1991	153596	179399	134832
Deaths	Global	Both	50-74 years	All causes	Unsafe sex	Percent	1991	0.0101263	0.0119014	0.00888102
Deaths	Global	Both	50-74 years	All causes	Unsafe sex	Rate	1991	10.4079	12.1564	9.13647
Deaths	Global	Both	<20 years	All causes	Unsafe sex	Number	1991	9252.27	15077.1	6155.51
Deaths	Global	Both	<20 years	All causes	Unsafe sex	Percent	1991	0.000671815	0.00110255	0.000450405
Deaths	Global	Both	<20 years	All causes	Unsafe sex	Rate	1991	0.404096	0.658497	0.268844
Deaths	Global	Both	25-49 years	All causes	Unsafe sex	Number	1991	280711	382860	210197
Deaths	Global	Both	25-49 years	All causes	Unsafe sex	Percent	1991	0.0515793	0.0689257	0.039033
Deaths	Global	Both	25-49 years	All causes	Unsafe sex	Rate	1991	16.0915	21.9471	12.0493
Deaths	Global	Both	75+ years	All causes	Unsafe sex	Number	1991	29247.1	34097.6	26328.9
Deaths	Global	Both	75+ years	All causes	Unsafe sex	Percent	1991	0.00245373	0.00284843	0.00220631
Deaths	Global	Both	75+ years	All causes	Unsafe sex	Rate	1991	16.5137	19.2524	14.866
Deaths	Low SDI	Both	20-24 years	All causes	Unsafe sex	Number	1990	16114.6	26485.9	9949.01
Deaths	Low SDI	Both	20-24 years	All causes	Unsafe sex	Percent	1991	0.111552	0.170471	0.0725341
Deaths	Low SDI	Both	20-24 years	All causes	Unsafe sex	Rate	1991	34.9408	57.4285	21.5721
Deaths	Low SDI	Both	50-74 years	All causes	Unsafe sex	Number	1990	45857.2	58122.7	34663.4
Deaths	Low SDI	Both	50-74 years	All causes	Unsafe sex	Percent	1991	0.0303082	0.0382074	0.0232375
Deaths	Low SDI	Both	50-74 years	All causes	Unsafe sex	Rate	1991	48.557	61.5446	36.7041
Deaths	Low SDI	Both	<20 years	All causes	Unsafe sex	Number	1990	4796.43	8522.34	2898.8
Deaths	Low SDI	Both	<20 years	All causes	Unsafe sex	Percent	1991	0.0010984	0.00194774	0.000669687
Deaths	Low SDI	Both	<20 years	All causes	Unsafe sex	Rate	1991	1.58181	2.81057	0.955992
Deaths	Low SDI	Both	25-49 years	All causes	Unsafe sex	Number	1990	141625	210382	91181.9
Deaths	Low SDI	Both	25-49 years	All causes	Unsafe sex	Percent	1991	0.167936	0.231559	0.11487
Deaths	Low SDI	Both	25-49 years	All causes	Unsafe sex	Rate	1991	102.609	152.425	66.0624
Deaths	Low SDI	Both	75+ years	All causes	Unsafe sex	Number	1990	3079.06	3759.46	2492.09
Deaths	Low SDI	Both	75+ years	All causes	Unsafe sex	Percent	1991	0.00490156	0.00598336	0.00396059
Deaths	Low SDI	Both	75+ years	All causes	Unsafe sex	Rate	1991	44.4155	54.2303	35.9485
Deaths	High-middle SDI	Both	20-24 years	All causes	Unsafe sex	Number	1990	1102.69	1193.93	1010.97
Deaths	High-middle SDI	Both	20-24 years	All causes	Unsafe sex	Percent	1990	0.00925533	0.0100434	0.00843288
Deaths	High-middle SDI	Both	20-24 years	All causes	Unsafe sex	Rate	1990	1.07374	1.16258	0.984426
Deaths	High-middle SDI	Both	50-74 years	All causes	Unsafe sex	Number	1990	25633.1	29863.4	24044.6
Deaths	High-middle SDI	Both	50-74 years	All causes	Unsafe sex	Percent	1990	0.00682139	0.00786063	0.00643519
Deaths	High-middle SDI	Both	50-74 years	All causes	Unsafe sex	Rate	1990	6.49992	7.57263	6.09713
Deaths	High-middle SDI	Both	<20 years	All causes	Unsafe sex	Number	1990	325.68	365.486	279.026
Deaths	High-middle SDI	Both	<20 years	All causes	Unsafe sex	Percent	1990	0.000343419	0.000393213	0.000290465
Deaths	High-middle SDI	Both	<20 years	All causes	Unsafe sex	Rate	1990	0.0803652	0.0901878	0.0688527
Deaths	High-middle SDI	Both	25-49 years	All causes	Unsafe sex	Number	1990	18088.4	20431.6	16491.3
Deaths	High-middle SDI	Both	25-49 years	All causes	Unsafe sex	Percent	1990	0.0179324	0.0200628	0.0162706
Deaths	High-middle SDI	Both	25-49 years	All causes	Unsafe sex	Rate	1990	4.51233	5.09687	4.11394
Deaths	High-middle SDI	Both	75+ years	All causes	Unsafe sex	Number	1990	7912.95	9062.89	7164.8
Deaths	High-middle SDI	Both	75+ years	All causes	Unsafe sex	Percent	1990	0.00232682	0.00267205	0.00211485
Deaths	High-middle SDI	Both	75+ years	All causes	Unsafe sex	Rate	1990	16.1534	18.5009	14.6261
Deaths	High SDI	Both	20-24 years	All causes	Unsafe sex	Number	1991	695.708	741.258	642.129
Deaths	High SDI	Both	20-24 years	All causes	Unsafe sex	Percent	1990	0.0120719	0.0128518	0.0111284
Deaths	High SDI	Both	20-24 years	All causes	Unsafe sex	Rate	1990	1.07508	1.14547	0.992287
Deaths	High SDI	Both	50-74 years	All causes	Unsafe sex	Number	1990	17725.4	18307.8	17006.9
Deaths	High SDI	Both	50-74 years	All causes	Unsafe sex	Percent	1990	0.00714303	0.00737298	0.00683758
Deaths	High SDI	Both	50-74 years	All causes	Unsafe sex	Rate	1990	5.36294	5.53914	5.14556
Deaths	High SDI	Both	<20 years	All causes	Unsafe sex	Number	1991	133.599	146.797	116.525
Deaths	High SDI	Both	<20 years	All causes	Unsafe sex	Percent	1990	0.000645121	0.00071284	0.000566576
Deaths	High SDI	Both	<20 years	All causes	Unsafe sex	Rate	1990	0.0570537	0.0626897	0.0497621
Deaths	High SDI	Both	25-49 years	All causes	Unsafe sex	Number	1990	28778.6	30609.1	25762.2
Deaths	High SDI	Both	25-49 years	All causes	Unsafe sex	Percent	1990	0.0528994	0.0563245	0.0473969
Deaths	High SDI	Both	25-49 years	All causes	Unsafe sex	Rate	1990	9.47054	10.0729	8.47789
Deaths	High SDI	Both	75+ years	All causes	Unsafe sex	Number	1990	7341.39	7838.57	6344.95
Deaths	High SDI	Both	75+ years	All causes	Unsafe sex	Percent	1990	0.00206883	0.00220802	0.0017882
Deaths	High SDI	Both	75+ years	All causes	Unsafe sex	Rate	1990	11.4353	12.2097	9.88318
Deaths	Global	Both	20-24 years	All causes	Unsafe sex	Number	1992	33871.6	52855.3	22476.3
Deaths	Global	Both	20-24 years	All causes	Unsafe sex	Percent	1992	0.0398364	0.0606181	0.0269697
Deaths	Global	Both	20-24 years	All causes	Unsafe sex	Rate	1992	6.75601	10.5425	4.48312
Deaths	Global	Both	50-74 years	All causes	Unsafe sex	Number	1992	168028	194408	146174
Deaths	Global	Both	50-74 years	All causes	Unsafe sex	Percent	1992	0.0108594	0.0126834	0.00946723
Deaths	Global	Both	50-74 years	All causes	Unsafe sex	Rate	1992	11.1939	12.9514	9.73804
Deaths	Global	Both	<20 years	All causes	Unsafe sex	Number	1992	10922.6	17977.9	7217.11
Deaths	Global	Both	<20 years	All causes	Unsafe sex	Percent	1992	0.000812011	0.0013453	0.000540064
Deaths	Global	Both	<20 years	All causes	Unsafe sex	Rate	1992	0.473728	0.779727	0.313015
Deaths	Global	Both	25-49 years	All causes	Unsafe sex	Number	1992	341888	472054	251147
Deaths	Global	Both	25-49 years	All causes	Unsafe sex	Percent	1992	0.0610389	0.082686	0.0454091
Deaths	Global	Both	25-49 years	All causes	Unsafe sex	Rate	1992	19.0987	26.3701	14.0297
Deaths	Global	Both	75+ years	All causes	Unsafe sex	Number	1992	30091.5	35021	27068.4
Deaths	Global	Both	75+ years	All causes	Unsafe sex	Percent	1992	0.0024795	0.00287495	0.002231
Deaths	Global	Both	75+ years	All causes	Unsafe sex	Rate	1992	16.6189	19.3414	14.9493
Deaths	High-middle SDI	Both	20-24 years	All causes	Unsafe sex	Number	1991	1295.27	1409.76	1185.61
Deaths	High-middle SDI	Both	20-24 years	All causes	Unsafe sex	Percent	1991	0.010834	0.0119108	0.00979615
Deaths	High-middle SDI	Both	20-24 years	All causes	Unsafe sex	Rate	1991	1.25875	1.37	1.15217
Deaths	High-middle SDI	Both	50-74 years	All causes	Unsafe sex	Number	1991	25935.3	30395.9	24436.2
Deaths	High-middle SDI	Both	50-74 years	All causes	Unsafe sex	Percent	1991	0.00675278	0.00787908	0.00635456
Deaths	High-middle SDI	Both	50-74 years	All causes	Unsafe sex	Rate	1991	6.47777	7.59189	6.10334
Deaths	High-middle SDI	Both	<20 years	All causes	Unsafe sex	Number	1991	349.038	396.685	298.986
Deaths	High-middle SDI	Both	<20 years	All causes	Unsafe sex	Percent	1991	0.000384064	0.000443462	0.000322929
Deaths	High-middle SDI	Both	<20 years	All causes	Unsafe sex	Rate	1991	0.0863221	0.0981056	0.0739435
Deaths	High-middle SDI	Both	25-49 years	All causes	Unsafe sex	Number	1991	20665.7	23024.1	18764.1
Deaths	High-middle SDI	Both	25-49 years	All causes	Unsafe sex	Percent	1991	0.0198205	0.0221588	0.0179168
Deaths	High-middle SDI	Both	25-49 years	All causes	Unsafe sex	Rate	1991	5.04456	5.62023	4.58037
Deaths	High-middle SDI	Both	75+ years	All causes	Unsafe sex	Number	1991	7936.03	9076.53	7168.95
Deaths	High-middle SDI	Both	75+ years	All causes	Unsafe sex	Percent	1991	0.00229585	0.00264823	0.00207448
Deaths	High-middle SDI	Both	75+ years	All causes	Unsafe sex	Rate	1991	15.8698	18.1505	14.3358
Deaths	Middle SDI	Both	20-24 years	All causes	Unsafe sex	Number	1991	2239.27	2951.68	1822.19
Deaths	Middle SDI	Both	20-24 years	All causes	Unsafe sex	Percent	1991	0.00859057	0.0114199	0.00696461
Deaths	Middle SDI	Both	20-24 years	All causes	Unsafe sex	Rate	1991	1.26183	1.66327	1.02681
Deaths	Middle SDI	Both	50-74 years	All causes	Unsafe sex	Number	1991	32276	40806.4	28904.7
Deaths	Middle SDI	Both	50-74 years	All causes	Unsafe sex	Percent	1991	0.00785338	0.00980006	0.00695779
Deaths	Middle SDI	Both	50-74 years	All causes	Unsafe sex	Rate	1991	7.93936	10.0377	7.11007
Deaths	Middle SDI	Both	<20 years	All causes	Unsafe sex	Number	1991	863.399	1154.55	693.705
Deaths	Middle SDI	Both	<20 years	All causes	Unsafe sex	Percent	1991	0.000270283	0.000364463	0.00021601
Deaths	Middle SDI	Both	<20 years	All causes	Unsafe sex	Rate	1991	0.112234	0.150081	0.0901755
Deaths	Middle SDI	Both	25-49 years	All causes	Unsafe sex	Number	1991	29357.4	35826.6	25425.4
Deaths	Middle SDI	Both	25-49 years	All causes	Unsafe sex	Percent	1991	0.0184339	0.0224145	0.0158728
Deaths	Middle SDI	Both	25-49 years	All causes	Unsafe sex	Rate	1991	5.24328	6.3987	4.54101
Deaths	Middle SDI	Both	75+ years	All causes	Unsafe sex	Number	1991	6951.87	8738.16	6146.2
Deaths	Middle SDI	Both	75+ years	All causes	Unsafe sex	Percent	1991	0.00263639	0.00326089	0.00232663
Deaths	Middle SDI	Both	75+ years	All causes	Unsafe sex	Rate	1991	19.6187	24.6597	17.345
Deaths	Low-middle SDI	Both	20-24 years	All causes	Unsafe sex	Number	1991	7260.69	11811.7	4751.12
Deaths	Low-middle SDI	Both	20-24 years	All causes	Unsafe sex	Percent	1991	0.0268491	0.0429233	0.0175996
Deaths	Low-middle SDI	Both	20-24 years	All causes	Unsafe sex	Rate	1991	6.86056	11.1608	4.48929
Deaths	Low-middle SDI	Both	50-74 years	All causes	Unsafe sex	Number	1991	31019.4	38916.5	25203
Deaths	Low-middle SDI	Both	50-74 years	All causes	Unsafe sex	Percent	1991	0.0096756	0.0120551	0.00786478
Deaths	Low-middle SDI	Both	50-74 years	All causes	Unsafe sex	Rate	1991	12.9925	16.3002	10.5563
Deaths	Low-middle SDI	Both	<20 years	All causes	Unsafe sex	Number	1991	3080.24	5261.48	1946.98
Deaths	Low-middle SDI	Both	<20 years	All causes	Unsafe sex	Percent	1991	0.00060446	0.0010136	0.000378003
Deaths	Low-middle SDI	Both	<20 years	All causes	Unsafe sex	Rate	1991	0.532814	0.910122	0.336786
Deaths	Low-middle SDI	Both	25-49 years	All causes	Unsafe sex	Number	1991	55782	83888	38664.2
Deaths	Low-middle SDI	Both	25-49 years	All causes	Unsafe sex	Percent	1991	0.0395659	0.0587786	0.0277838
Deaths	Low-middle SDI	Both	25-49 years	All causes	Unsafe sex	Rate	1991	16.9875	25.5468	11.7746
Deaths	Low-middle SDI	Both	75+ years	All causes	Unsafe sex	Number	1991	3964.83	4926.8	3330.72
Deaths	Low-middle SDI	Both	75+ years	All causes	Unsafe sex	Percent	1991	0.00244856	0.00304984	0.00205858
Deaths	Low-middle SDI	Both	75+ years	All causes	Unsafe sex	Rate	1991	20.7732	25.8134	17.4509
Deaths	Low SDI	Both	20-24 years	All causes	Unsafe sex	Number	1991	13529.5	22144	8493.61
Deaths	Low SDI	Both	20-24 years	All causes	Unsafe sex	Percent	1990	0.0933439	0.144752	0.0613999
Deaths	Low SDI	Both	20-24 years	All causes	Unsafe sex	Rate	1990	30.2133	49.4508	18.9675
Deaths	Low SDI	Both	50-74 years	All causes	Unsafe sex	Number	1991	39372.2	49767.3	29766.2
Deaths	Low SDI	Both	50-74 years	All causes	Unsafe sex	Percent	1990	0.0265362	0.0334821	0.0203763
Deaths	Low SDI	Both	50-74 years	All causes	Unsafe sex	Rate	1990	42.4524	53.6607	32.0948
Deaths	Low SDI	Both	<20 years	All causes	Unsafe sex	Number	1991	4158.37	7310.69	2531.33
Deaths	Low SDI	Both	<20 years	All causes	Unsafe sex	Percent	1990	0.000956482	0.00168505	0.000586151
Deaths	Low SDI	Both	<20 years	All causes	Unsafe sex	Rate	1990	1.40785	2.47509	0.857
Deaths	Low SDI	Both	25-49 years	All causes	Unsafe sex	Number	1991	114461	170065	74336.9
Deaths	Low SDI	Both	25-49 years	All causes	Unsafe sex	Percent	1990	0.141118	0.198049	0.0948853
Deaths	Low SDI	Both	25-49 years	All causes	Unsafe sex	Rate	1990	85.1594	126.529	55.3069
Deaths	Low SDI	Both	75+ years	All causes	Unsafe sex	Number	1991	2775.26	3430.28	2214.93
Deaths	Low SDI	Both	75+ years	All causes	Unsafe sex	Percent	1990	0.00456419	0.00560602	0.00367896
Deaths	Low SDI	Both	75+ years	All causes	Unsafe sex	Rate	1990	41.3084	51.058	32.9682
Deaths	Middle SDI	Both	20-24 years	All causes	Unsafe sex	Number	1990	1633.07	2062.22	1381.02
Deaths	Middle SDI	Both	20-24 years	All causes	Unsafe sex	Percent	1990	0.00621946	0.00784699	0.00524777
Deaths	Middle SDI	Both	20-24 years	All causes	Unsafe sex	Rate	1990	0.926567	1.17006	0.783561
Deaths	Middle SDI	Both	50-74 years	All causes	Unsafe sex	Number	1990	31228.1	38827.2	27953.7
Deaths	Middle SDI	Both	50-74 years	All causes	Unsafe sex	Percent	1990	0.00772273	0.00959919	0.00689585
Deaths	Middle SDI	Both	50-74 years	All causes	Unsafe sex	Rate	1990	7.86366	9.7772	7.03911
Deaths	Middle SDI	Both	<20 years	All causes	Unsafe sex	Number	1990	670.317	849.164	557.81
Deaths	Middle SDI	Both	<20 years	All causes	Unsafe sex	Percent	1990	0.000202887	0.000259185	0.000167218
Deaths	Middle SDI	Both	<20 years	All causes	Unsafe sex	Rate	1990	0.0874032	0.110723	0.0727333
Deaths	Middle SDI	Both	25-49 years	All causes	Unsafe sex	Number	1990	25142.1	29684.2	22125.9
Deaths	Middle SDI	Both	25-49 years	All causes	Unsafe sex	Percent	1990	0.016024	0.0188346	0.0142094
Deaths	Middle SDI	Both	25-49 years	All causes	Unsafe sex	Rate	1990	4.65101	5.49124	4.09304
Deaths	Middle SDI	Both	75+ years	All causes	Unsafe sex	Number	1990	6764.36	8386.53	5928.3
Deaths	Middle SDI	Both	75+ years	All causes	Unsafe sex	Percent	1990	0.0026475	0.00329361	0.0023331
Deaths	Middle SDI	Both	75+ years	All causes	Unsafe sex	Rate	1990	19.7722	24.5138	17.3284
Deaths	Global	Both	20-24 years	All causes	Unsafe sex	Number	1993	40530.9	63251.1	26596
Deaths	Global	Both	20-24 years	All causes	Unsafe sex	Percent	1993	0.0472615	0.0727551	0.0315776
Deaths	Global	Both	20-24 years	All causes	Unsafe sex	Rate	1993	8.04605	12.5564	5.27974
Deaths	Global	Both	50-74 years	All causes	Unsafe sex	Number	1993	184336	214720	159524
Deaths	Global	Both	50-74 years	All causes	Unsafe sex	Percent	1993	0.0116183	0.0134823	0.0100631
Deaths	Global	Both	50-74 years	All causes	Unsafe sex	Rate	1993	12.0899	14.0826	10.4625
Deaths	Global	Both	<20 years	All causes	Unsafe sex	Number	1993	12484.2	21023.8	8135.38
Deaths	Global	Both	<20 years	All causes	Unsafe sex	Percent	1993	0.000946518	0.00157377	0.000620312
Deaths	Global	Both	<20 years	All causes	Unsafe sex	Rate	1993	0.537704	0.905513	0.350398
Deaths	Global	Both	25-49 years	All causes	Unsafe sex	Number	1993	412231	571004	297978
Deaths	Global	Both	25-49 years	All causes	Unsafe sex	Percent	1993	0.0707024	0.0960467	0.0520538
Deaths	Global	Both	25-49 years	All causes	Unsafe sex	Rate	1993	22.4473	31.0931	16.2258
Deaths	Global	Both	75+ years	All causes	Unsafe sex	Number	1993	31107.1	36374.8	28082.3
Deaths	Global	Both	75+ years	All causes	Unsafe sex	Percent	1993	0.0025013	0.00290284	0.00225153
Deaths	Global	Both	75+ years	All causes	Unsafe sex	Rate	1993	16.8226	19.6713	15.1868
Deaths	Low SDI	Both	20-24 years	All causes	Unsafe sex	Number	1992	18735.9	31184.5	11339.2
Deaths	Low SDI	Both	20-24 years	All causes	Unsafe sex	Percent	1992	0.126258	0.191618	0.0814133
Deaths	Low SDI	Both	20-24 years	All causes	Unsafe sex	Rate	1992	39.3011	65.4137	23.7856
Deaths	Low SDI	Both	50-74 years	All causes	Unsafe sex	Number	1992	53107.1	66602.4	40510.3
Deaths	Low SDI	Both	50-74 years	All causes	Unsafe sex	Percent	1992	0.0345093	0.0430871	0.0264383
Deaths	Low SDI	Both	50-74 years	All causes	Unsafe sex	Rate	1992	55.2427	69.2806	42.1393
Deaths	Low SDI	Both	<20 years	All causes	Unsafe sex	Number	1992	5412.56	9586.21	3278.13
Deaths	Low SDI	Both	<20 years	All causes	Unsafe sex	Percent	1992	0.00123477	0.00219718	0.000750245
Deaths	Low SDI	Both	<20 years	All causes	Unsafe sex	Rate	1992	1.73833	3.07876	1.05282
Deaths	Low SDI	Both	25-49 years	All causes	Unsafe sex	Number	1992	172095	255011	110255
Deaths	Low SDI	Both	25-49 years	All causes	Unsafe sex	Percent	1992	0.194442	0.265741	0.135173
Deaths	Low SDI	Both	25-49 years	All causes	Unsafe sex	Rate	1992	121.384	179.868	77.7665
Deaths	Low SDI	Both	75+ years	All causes	Unsafe sex	Number	1992	3426.46	4190.94	2785.98
Deaths	Low SDI	Both	75+ years	All causes	Unsafe sex	Percent	1992	0.00529724	0.00645254	0.00428993
Deaths	Low SDI	Both	75+ years	All causes	Unsafe sex	Rate	1992	47.8858	58.5697	38.935
Deaths	High-middle SDI	Both	20-24 years	All causes	Unsafe sex	Number	1992	1541.49	1700.67	1399.76
Deaths	High-middle SDI	Both	20-24 years	All causes	Unsafe sex	Percent	1992	0.01262	0.0139935	0.0113892
Deaths	High-middle SDI	Both	20-24 years	All causes	Unsafe sex	Rate	1992	1.49661	1.65116	1.35901
Deaths	High-middle SDI	Both	50-74 years	All causes	Unsafe sex	Number	1992	26428.6	30354.9	25141
Deaths	High-middle SDI	Both	50-74 years	All causes	Unsafe sex	Percent	1992	0.0066248	0.00764539	0.00627135
Deaths	High-middle SDI	Both	50-74 years	All causes	Unsafe sex	Rate	1992	6.52024	7.4889	6.20258
Deaths	High-middle SDI	Both	<20 years	All causes	Unsafe sex	Number	1992	416.078	477.876	349.574
Deaths	High-middle SDI	Both	<20 years	All causes	Unsafe sex	Percent	1992	0.000477849	0.000558215	0.000396046
Deaths	High-middle SDI	Both	<20 years	All causes	Unsafe sex	Rate	1992	0.103203	0.118531	0.0867076
Deaths	High-middle SDI	Both	25-49 years	All causes	Unsafe sex	Number	1992	23770.9	26516.8	21356.3
Deaths	High-middle SDI	Both	25-49 years	All causes	Unsafe sex	Percent	1992	0.0214183	0.0238659	0.0191602
Deaths	High-middle SDI	Both	25-49 years	All causes	Unsafe sex	Rate	1992	5.67417	6.32962	5.09779
Deaths	High-middle SDI	Both	75+ years	All causes	Unsafe sex	Number	1992	7918.04	9044.69	7173.78
Deaths	High-middle SDI	Both	75+ years	All causes	Unsafe sex	Percent	1992	0.00226221	0.00258977	0.00204535
Deaths	High-middle SDI	Both	75+ years	All causes	Unsafe sex	Rate	1992	15.6385	17.8638	14.1686
Deaths	Low-middle SDI	Both	20-24 years	All causes	Unsafe sex	Number	1992	9699.74	15831.4	6252.89
Deaths	Low-middle SDI	Both	20-24 years	All causes	Unsafe sex	Percent	1992	0.0368269	0.0588239	0.0241366
Deaths	Low-middle SDI	Both	20-24 years	All causes	Unsafe sex	Rate	1992	9.02672	14.7329	5.81903
Deaths	Low-middle SDI	Both	50-74 years	All causes	Unsafe sex	Number	1992	35293.3	44475.8	28463.1
Deaths	Low-middle SDI	Both	50-74 years	All causes	Unsafe sex	Percent	1992	0.0108395	0.013649	0.00872557
Deaths	Low-middle SDI	Both	50-74 years	All causes	Unsafe sex	Rate	1992	14.4644	18.2277	11.6651
Deaths	Low-middle SDI	Both	<20 years	All causes	Unsafe sex	Number	1992	3783.77	6381.36	2349.57
Deaths	Low-middle SDI	Both	<20 years	All causes	Unsafe sex	Percent	1992	0.000766905	0.0013152	0.000475254
Deaths	Low-middle SDI	Both	<20 years	All causes	Unsafe sex	Rate	1992	0.64616	1.08975	0.401239
Deaths	Low-middle SDI	Both	25-49 years	All causes	Unsafe sex	Number	1992	73202.9	111837	49269
Deaths	Low-middle SDI	Both	25-49 years	All causes	Unsafe sex	Percent	1992	0.0516756	0.0775091	0.0354382
Deaths	Low-middle SDI	Both	25-49 years	All causes	Unsafe sex	Rate	1992	21.6762	33.1161	14.5891
Deaths	Low-middle SDI	Both	75+ years	All causes	Unsafe sex	Number	1992	4227.29	5220.8	3565.65
Deaths	Low-middle SDI	Both	75+ years	All causes	Unsafe sex	Percent	1992	0.00254836	0.00314242	0.00214499
Deaths	Low-middle SDI	Both	75+ years	All causes	Unsafe sex	Rate	1992	21.5201	26.5778	18.1519
Deaths	High SDI	Both	20-24 years	All causes	Unsafe sex	Number	1992	751.422	799.156	691.485
Deaths	High SDI	Both	20-24 years	All causes	Unsafe sex	Percent	1993	0.0137348	0.0146283	0.0126077
Deaths	High SDI	Both	20-24 years	All causes	Unsafe sex	Rate	1993	1.16332	1.23722	1.07052
Deaths	High SDI	Both	50-74 years	All causes	Unsafe sex	Number	1993	19425.9	20146.6	18765.9
Deaths	High SDI	Both	50-74 years	All causes	Unsafe sex	Percent	1993	0.00764292	0.00792649	0.00737427
Deaths	High SDI	Both	50-74 years	All causes	Unsafe sex	Rate	1993	5.6442	5.8536	5.45243
Deaths	High SDI	Both	<20 years	All causes	Unsafe sex	Number	1992	178.61	197.634	153.052
Deaths	High SDI	Both	<20 years	All causes	Unsafe sex	Percent	1993	0.000993036	0.00110168	0.000845634
Deaths	High SDI	Both	<20 years	All causes	Unsafe sex	Rate	1993	0.0768186	0.085001	0.0658265
Deaths	High SDI	Both	25-49 years	All causes	Unsafe sex	Number	1993	40191	42872.3	35730.2
Deaths	High SDI	Both	25-49 years	All causes	Unsafe sex	Percent	1993	0.0706842	0.0754829	0.0628605
Deaths	High SDI	Both	25-49 years	All causes	Unsafe sex	Rate	1993	12.7605	13.6118	11.3442
Deaths	High SDI	Both	75+ years	All causes	Unsafe sex	Number	1993	7215.52	7750.08	6178.84
Deaths	High SDI	Both	75+ years	All causes	Unsafe sex	Percent	1993	0.00196934	0.00211421	0.00168577
Deaths	High SDI	Both	75+ years	All causes	Unsafe sex	Rate	1993	10.6058	11.3915	9.08203
Deaths	Low-middle SDI	Both	20-24 years	All causes	Unsafe sex	Number	1993	12433.4	20287.5	7913.19
Deaths	Low-middle SDI	Both	20-24 years	All causes	Unsafe sex	Percent	1993	0.0466451	0.0737188	0.0302854
Deaths	Low-middle SDI	Both	20-24 years	All causes	Unsafe sex	Rate	1993	11.4147	18.6252	7.2648
Deaths	Low-middle SDI	Both	50-74 years	All causes	Unsafe sex	Number	1993	40136.2	50383.2	32291.1
Deaths	Low-middle SDI	Both	50-74 years	All causes	Unsafe sex	Percent	1993	0.0122402	0.015222	0.00979206
Deaths	Low-middle SDI	Both	50-74 years	All causes	Unsafe sex	Rate	1993	16.103	20.2141	12.9554
Deaths	Low-middle SDI	Both	<20 years	All causes	Unsafe sex	Number	1993	4417.44	7670.97	2710.65
Deaths	Low-middle SDI	Both	<20 years	All causes	Unsafe sex	Percent	1993	0.000917462	0.00157764	0.000563355
Deaths	Low-middle SDI	Both	<20 years	All causes	Unsafe sex	Rate	1993	0.744926	1.29358	0.457105
Deaths	Low-middle SDI	Both	25-49 years	All causes	Unsafe sex	Number	1993	94166.1	143616	61961.1
Deaths	Low-middle SDI	Both	25-49 years	All causes	Unsafe sex	Percent	1993	0.0648848	0.0965754	0.0436796
Deaths	Low-middle SDI	Both	25-49 years	All causes	Unsafe sex	Rate	1993	27.12	41.3615	17.8449
Deaths	Low-middle SDI	Both	75+ years	All causes	Unsafe sex	Number	1993	4525.98	5596.82	3814.34
Deaths	Low-middle SDI	Both	75+ years	All causes	Unsafe sex	Percent	1993	0.00267686	0.00330667	0.00226161
Deaths	Low-middle SDI	Both	75+ years	All causes	Unsafe sex	Rate	1993	22.3836	27.6796	18.8642
Deaths	Middle SDI	Both	20-24 years	All causes	Unsafe sex	Number	1992	3126	4317.11	2458.09
Deaths	Middle SDI	Both	20-24 years	All causes	Unsafe sex	Percent	1992	0.0120112	0.0164748	0.00942084
Deaths	Middle SDI	Both	20-24 years	All causes	Unsafe sex	Rate	1992	1.75707	2.42657	1.38165
Deaths	Middle SDI	Both	50-74 years	All causes	Unsafe sex	Number	1992	34190.5	41655.6	30770
Deaths	Middle SDI	Both	50-74 years	All causes	Unsafe sex	Percent	1992	0.00818025	0.0100046	0.00732819
Deaths	Middle SDI	Both	50-74 years	All causes	Unsafe sex	Rate	1992	8.22568	10.0217	7.40275
Deaths	Middle SDI	Both	<20 years	All causes	Unsafe sex	Number	1992	1144.23	1603.15	887.626
Deaths	Middle SDI	Both	<20 years	All causes	Unsafe sex	Percent	1992	0.000373012	0.000526737	0.00028768
Deaths	Middle SDI	Both	<20 years	All causes	Unsafe sex	Rate	1992	0.148327	0.207817	0.115063
Deaths	Middle SDI	Both	25-49 years	All causes	Unsafe sex	Number	1992	35763.5	44923.9	29853.7
Deaths	Middle SDI	Both	25-49 years	All causes	Unsafe sex	Percent	1992	0.0219435	0.0276497	0.0182967
Deaths	Middle SDI	Both	25-49 years	All causes	Unsafe sex	Rate	1992	6.17417	7.75563	5.15391
Deaths	Middle SDI	Both	75+ years	All causes	Unsafe sex	Number	1992	7254.89	9008.08	6424.25
Deaths	Middle SDI	Both	75+ years	All causes	Unsafe sex	Percent	1992	0.00265894	0.00328244	0.0023563
Deaths	Middle SDI	Both	75+ years	All causes	Unsafe sex	Rate	1992	19.7559	24.53	17.494
Deaths	High-middle SDI	Both	20-24 years	All causes	Unsafe sex	Number	1993	1753.91	1973.5	1586.14
Deaths	High-middle SDI	Both	20-24 years	All causes	Unsafe sex	Percent	1993	0.0140736	0.0158171	0.012553
Deaths	High-middle SDI	Both	20-24 years	All causes	Unsafe sex	Rate	1993	1.70635	1.91999	1.54314
Deaths	High-middle SDI	Both	50-74 years	All causes	Unsafe sex	Number	1993	27519.1	31785.5	26066
Deaths	High-middle SDI	Both	50-74 years	All causes	Unsafe sex	Percent	1993	0.00649429	0.00752748	0.00614057
Deaths	High-middle SDI	Both	50-74 years	All causes	Unsafe sex	Rate	1993	6.74135	7.78649	6.38538
Deaths	High-middle SDI	Both	<20 years	All causes	Unsafe sex	Number	1993	410.032	483.611	342.82
Deaths	High-middle SDI	Both	<20 years	All causes	Unsafe sex	Percent	1993	0.00048989	0.000586659	0.000407174
Deaths	High-middle SDI	Both	<20 years	All causes	Unsafe sex	Rate	1993	0.102047	0.120359	0.0853198
Deaths	High-middle SDI	Both	25-49 years	All causes	Unsafe sex	Number	1993	27869	31180.5	24890.6
Deaths	High-middle SDI	Both	25-49 years	All causes	Unsafe sex	Percent	1993	0.0228933	0.0256126	0.0203071
Deaths	High-middle SDI	Both	25-49 years	All causes	Unsafe sex	Rate	1993	6.49475	7.26648	5.80065
Deaths	High-middle SDI	Both	75+ years	All causes	Unsafe sex	Number	1993	8007.74	9169.68	7215.05
Deaths	High-middle SDI	Both	75+ years	All causes	Unsafe sex	Percent	1993	0.00222821	0.00255081	0.00199235
Deaths	High-middle SDI	Both	75+ years	All causes	Unsafe sex	Rate	1993	15.6566	17.9283	14.1067
Deaths	High SDI	Both	20-24 years	All causes	Unsafe sex	Number	1993	758.736	808.354	694.42
Deaths	High SDI	Both	20-24 years	All causes	Unsafe sex	Percent	1994	0.0141904	0.0151428	0.0129795
Deaths	High SDI	Both	20-24 years	All causes	Unsafe sex	Rate	1994	1.18967	1.26747	1.08883
Deaths	High SDI	Both	50-74 years	All causes	Unsafe sex	Number	1994	20233.2	20956	19576.4
Deaths	High SDI	Both	50-74 years	All causes	Unsafe sex	Percent	1994	0.00793029	0.00821373	0.00768364
Deaths	High SDI	Both	50-74 years	All causes	Unsafe sex	Rate	1994	5.79755	6.00466	5.60935
Deaths	High SDI	Both	<20 years	All causes	Unsafe sex	Number	1993	206.885	230.385	176.328
Deaths	High SDI	Both	<20 years	All causes	Unsafe sex	Percent	1994	0.00120046	0.00134392	0.00102464
Deaths	High SDI	Both	<20 years	All causes	Unsafe sex	Rate	1994	0.0890485	0.0991637	0.0758961
Deaths	High SDI	Both	25-49 years	All causes	Unsafe sex	Number	1994	43797.8	46741.6	38992.2
Deaths	High SDI	Both	25-49 years	All causes	Unsafe sex	Percent	1994	0.0759148	0.0811418	0.0676484
Deaths	High SDI	Both	25-49 years	All causes	Unsafe sex	Rate	1994	13.757	14.6816	12.2475
Deaths	High SDI	Both	75+ years	All causes	Unsafe sex	Number	1994	7198.05	7746.21	6109.97
Deaths	High SDI	Both	75+ years	All causes	Unsafe sex	Percent	1994	0.00194921	0.00209749	0.00165485
Deaths	High SDI	Both	75+ years	All causes	Unsafe sex	Rate	1994	10.3766	11.1668	8.80804
Deaths	High SDI	Both	20-24 years	All causes	Unsafe sex	Number	1994	739.334	788.504	678.733
Deaths	High SDI	Both	20-24 years	All causes	Unsafe sex	Percent	1992	0.0133248	0.0142089	0.0122243
Deaths	High SDI	Both	20-24 years	All causes	Unsafe sex	Rate	1992	1.13666	1.21225	1.04349
Deaths	High SDI	Both	50-74 years	All causes	Unsafe sex	Number	1992	18872.4	19566.2	18189.7
Deaths	High SDI	Both	50-74 years	All causes	Unsafe sex	Percent	1992	0.00754732	0.00782589	0.00729384
Deaths	High SDI	Both	50-74 years	All causes	Unsafe sex	Rate	1992	5.56382	5.76835	5.36255
Deaths	High SDI	Both	<20 years	All causes	Unsafe sex	Number	1994	156.645	172.241	135.894
Deaths	High SDI	Both	<20 years	All causes	Unsafe sex	Percent	1992	0.00083571	0.00092634	0.000727794
Deaths	High SDI	Both	<20 years	All causes	Unsafe sex	Rate	1992	0.0672758	0.0739739	0.0583635
Deaths	High SDI	Both	25-49 years	All causes	Unsafe sex	Number	1992	36735.3	39112.9	32770.5
Deaths	High SDI	Both	25-49 years	All causes	Unsafe sex	Percent	1992	0.0659291	0.0702151	0.058892
Deaths	High SDI	Both	25-49 years	All causes	Unsafe sex	Rate	1992	11.7925	12.5558	10.5198
Deaths	High SDI	Both	75+ years	All causes	Unsafe sex	Number	1992	7242.39	7771.6	6214.07
Deaths	High SDI	Both	75+ years	All causes	Unsafe sex	Percent	1992	0.00201437	0.00216277	0.00172935
Deaths	High SDI	Both	75+ years	All causes	Unsafe sex	Rate	1992	10.8401	11.6322	9.30099
Deaths	Middle SDI	Both	20-24 years	All causes	Unsafe sex	Number	1993	4225.16	6032.99	3194.96
Deaths	Middle SDI	Both	20-24 years	All causes	Unsafe sex	Percent	1993	0.0164237	0.0232055	0.012431
Deaths	Middle SDI	Both	20-24 years	All causes	Unsafe sex	Rate	1993	2.37467	3.39072	1.79567
Deaths	Middle SDI	Both	50-74 years	All causes	Unsafe sex	Number	1993	36361.3	43703.7	32618.9
Deaths	Middle SDI	Both	50-74 years	All causes	Unsafe sex	Percent	1993	0.0085809	0.0104234	0.00773391
Deaths	Middle SDI	Both	50-74 years	All causes	Unsafe sex	Rate	1993	8.56365	10.2929	7.68226
Deaths	Middle SDI	Both	<20 years	All causes	Unsafe sex	Number	1993	1487.77	2165.92	1118.37
Deaths	Middle SDI	Both	<20 years	All causes	Unsafe sex	Percent	1993	0.000505579	0.00074211	0.000379309
Deaths	Middle SDI	Both	<20 years	All causes	Unsafe sex	Rate	1993	0.1923	0.279953	0.144553
Deaths	Middle SDI	Both	25-49 years	All causes	Unsafe sex	Number	1993	44678.8	57936.3	35918.3
Deaths	Middle SDI	Both	25-49 years	All causes	Unsafe sex	Percent	1993	0.026934	0.0346614	0.0216449
Deaths	Middle SDI	Both	25-49 years	All causes	Unsafe sex	Rate	1993	7.46469	9.67968	6.00103
Deaths	Middle SDI	Both	75+ years	All causes	Unsafe sex	Number	1993	7536.65	9272.34	6695.51
Deaths	Middle SDI	Both	75+ years	All causes	Unsafe sex	Percent	1993	0.00267567	0.0033091	0.00235224
Deaths	Middle SDI	Both	75+ years	All causes	Unsafe sex	Rate	1993	19.8175	24.3814	17.6057
Deaths	Low SDI	Both	20-24 years	All causes	Unsafe sex	Number	1993	21332.1	35347.7	12723.5
Deaths	Low SDI	Both	20-24 years	All causes	Unsafe sex	Percent	1993	0.138678	0.211456	0.0882545
Deaths	Low SDI	Both	20-24 years	All causes	Unsafe sex	Rate	1993	43.3324	71.8028	25.8456
Deaths	Low SDI	Both	50-74 years	All causes	Unsafe sex	Number	1993	60738.7	75764.7	46487.6
Deaths	Low SDI	Both	50-74 years	All causes	Unsafe sex	Percent	1993	0.038914	0.0480275	0.0296048
Deaths	Low SDI	Both	50-74 years	All causes	Unsafe sex	Rate	1993	62.1532	77.5292	47.5703
Deaths	Low SDI	Both	<20 years	All causes	Unsafe sex	Number	1993	5980.07	10565.7	3587.82
Deaths	Low SDI	Both	<20 years	All causes	Unsafe sex	Percent	1993	0.00135697	0.00242565	0.000817679
Deaths	Low SDI	Both	<20 years	All causes	Unsafe sex	Rate	1993	1.87198	3.30744	1.12312
Deaths	Low SDI	Both	25-49 years	All causes	Unsafe sex	Number	1993	204936	302398	131870
Deaths	Low SDI	Both	25-49 years	All causes	Unsafe sex	Percent	1993	0.220027	0.294052	0.154046
Deaths	Low SDI	Both	25-49 years	All causes	Unsafe sex	Rate	1993	140.695	207.605	90.5328
Deaths	Low SDI	Both	75+ years	All causes	Unsafe sex	Number	1993	3797.57	4566.58	3081.3
Deaths	Low SDI	Both	75+ years	All causes	Unsafe sex	Percent	1993	0.0057164	0.00690498	0.00465068
Deaths	Low SDI	Both	75+ years	All causes	Unsafe sex	Rate	1993	51.4812	61.9061	41.7712
Deaths	Low SDI	Both	20-24 years	All causes	Unsafe sex	Number	1994	23807.8	39466	13889.8
Deaths	Low SDI	Both	20-24 years	All causes	Unsafe sex	Percent	1994	0.101859	0.165361	0.0593149
Deaths	Low SDI	Both	20-24 years	All causes	Unsafe sex	Rate	1994	46.9734	77.8676	27.4049
Deaths	Low SDI	Both	50-74 years	All causes	Unsafe sex	Number	1994	68686.9	84600.2	52879
Deaths	Low SDI	Both	50-74 years	All causes	Unsafe sex	Percent	1994	0.0418765	0.0510559	0.0326571
Deaths	Low SDI	Both	50-74 years	All causes	Unsafe sex	Rate	1994	69.0508	85.0484	53.1592
Deaths	Low SDI	Both	<20 years	All causes	Unsafe sex	Number	1994	6500.03	11547.6	3880.01
Deaths	Low SDI	Both	<20 years	All causes	Unsafe sex	Percent	1994	0.0013913	0.00246412	0.000826516
Deaths	Low SDI	Both	<20 years	All causes	Unsafe sex	Rate	1994	1.98124	3.51975	1.18265
Deaths	Low SDI	Both	25-49 years	All causes	Unsafe sex	Number	1994	239161	350135	152994
Deaths	Low SDI	Both	25-49 years	All causes	Unsafe sex	Percent	1994	0.210533	0.285775	0.143459
Deaths	Low SDI	Both	25-49 years	All causes	Unsafe sex	Rate	1994	159.599	233.654	102.097
Deaths	Low SDI	Both	75+ years	All causes	Unsafe sex	Number	1994	4177.69	5000.33	3411.04
Deaths	Low SDI	Both	75+ years	All causes	Unsafe sex	Percent	1994	0.00608045	0.00728793	0.00498226
Deaths	Low SDI	Both	75+ years	All causes	Unsafe sex	Rate	1994	54.94	65.7584	44.8579
Deaths	Middle SDI	Both	20-24 years	All causes	Unsafe sex	Number	1994	5580.69	8108.83	4084.27
Deaths	Middle SDI	Both	20-24 years	All causes	Unsafe sex	Percent	1994	0.0214719	0.0311085	0.0158413
Deaths	Middle SDI	Both	20-24 years	All causes	Unsafe sex	Rate	1994	3.14452	4.56905	2.30134
Deaths	Middle SDI	Both	50-74 years	All causes	Unsafe sex	Number	1994	38973.3	47293.7	35032.5
Deaths	Middle SDI	Both	50-74 years	All causes	Unsafe sex	Percent	1994	0.00911897	0.0110086	0.00814181
Deaths	Middle SDI	Both	50-74 years	All causes	Unsafe sex	Rate	1994	8.99084	10.9103	8.08173
Deaths	Middle SDI	Both	<20 years	All causes	Unsafe sex	Number	1994	1871.95	2812.57	1367.45
Deaths	Middle SDI	Both	<20 years	All causes	Unsafe sex	Percent	1994	0.00066378	0.00100319	0.000484992
Deaths	Middle SDI	Both	<20 years	All causes	Unsafe sex	Rate	1994	0.241194	0.362391	0.176191
Deaths	Middle SDI	Both	25-49 years	All causes	Unsafe sex	Number	1994	57324.2	76555.2	44284.8
Deaths	Middle SDI	Both	25-49 years	All causes	Unsafe sex	Percent	1994	0.0330988	0.0434051	0.0254657
Deaths	Middle SDI	Both	25-49 years	All causes	Unsafe sex	Rate	1994	9.28061	12.394	7.16956
Deaths	Middle SDI	Both	75+ years	All causes	Unsafe sex	Number	1994	7768.61	9551.02	6868.93
Deaths	Middle SDI	Both	75+ years	All causes	Unsafe sex	Percent	1994	0.00269705	0.00332647	0.00239114
Deaths	Middle SDI	Both	75+ years	All causes	Unsafe sex	Rate	1994	19.7516	24.2834	17.4642
Deaths	High-middle SDI	Both	20-24 years	All causes	Unsafe sex	Number	1994	1881.15	2184.24	1663.95
Deaths	High-middle SDI	Both	20-24 years	All causes	Unsafe sex	Percent	1994	0.0147493	0.017053	0.0130094
Deaths	High-middle SDI	Both	20-24 years	All causes	Unsafe sex	Rate	1994	1.83409	2.12961	1.62233
Deaths	High-middle SDI	Both	50-74 years	All causes	Unsafe sex	Number	1994	27979.8	32198.6	26322.1
Deaths	High-middle SDI	Both	50-74 years	All causes	Unsafe sex	Percent	1994	0.00638715	0.00741893	0.00601831
Deaths	High-middle SDI	Both	50-74 years	All causes	Unsafe sex	Rate	1994	6.8255	7.85464	6.4211
Deaths	High-middle SDI	Both	<20 years	All causes	Unsafe sex	Number	1994	445.013	540.348	368.136
Deaths	High-middle SDI	Both	<20 years	All causes	Unsafe sex	Percent	1994	0.000553493	0.00067482	0.000450165
Deaths	High-middle SDI	Both	<20 years	All causes	Unsafe sex	Rate	1994	0.111172	0.134988	0.0919665
Deaths	High-middle SDI	Both	25-49 years	All causes	Unsafe sex	Number	1994	32429.2	36292.2	28805.8
Deaths	High-middle SDI	Both	25-49 years	All causes	Unsafe sex	Percent	1994	0.0245967	0.0274806	0.0219051
Deaths	High-middle SDI	Both	25-49 years	All causes	Unsafe sex	Rate	1994	7.38068	8.2599	6.55604
Deaths	High-middle SDI	Both	75+ years	All causes	Unsafe sex	Number	1994	8045.49	9182.52	7157.92
Deaths	High-middle SDI	Both	75+ years	All causes	Unsafe sex	Percent	1994	0.00220654	0.00252842	0.00196826
Deaths	High-middle SDI	Both	75+ years	All causes	Unsafe sex	Rate	1994	15.5185	17.7117	13.8065
Deaths	Global	Both	20-24 years	All causes	Unsafe sex	Number	1994	47344.5	74797.5	30727.7
Deaths	Global	Both	20-24 years	All causes	Unsafe sex	Percent	1994	0.0504151	0.077844	0.0329967
Deaths	Global	Both	20-24 years	All causes	Unsafe sex	Rate	1994	9.37434	14.8101	6.08416
Deaths	Global	Both	50-74 years	All causes	Unsafe sex	Number	1994	201887	234664	173706
Deaths	Global	Both	50-74 years	All causes	Unsafe sex	Percent	1994	0.012499	0.0145319	0.010762
Deaths	Global	Both	50-74 years	All causes	Unsafe sex	Rate	1994	13.0489	15.1675	11.2275
Deaths	Global	Both	<20 years	All causes	Unsafe sex	Number	1994	13953.4	23768.1	8957.11
Deaths	Global	Both	<20 years	All causes	Unsafe sex	Percent	1994	0.00106128	0.00179043	0.000688973
Deaths	Global	Both	<20 years	All causes	Unsafe sex	Rate	1994	0.59668	1.01638	0.383029
Deaths	Global	Both	25-49 years	All causes	Unsafe sex	Number	1994	491940	683696	350189
Deaths	Global	Both	25-49 years	All causes	Unsafe sex	Percent	1994	0.0785429	0.106037	0.0568267
Deaths	Global	Both	25-49 years	All causes	Unsafe sex	Rate	1994	26.1241	36.3072	18.5965
Deaths	Global	Both	75+ years	All causes	Unsafe sex	Number	1994	32055.5	37342.7	29024.7
Deaths	Global	Both	75+ years	All causes	Unsafe sex	Percent	1994	0.00253967	0.00294672	0.00229089
Deaths	Global	Both	75+ years	All causes	Unsafe sex	Rate	1994	16.9533	19.7495	15.3504
Deaths	Low SDI	Both	20-24 years	All causes	Unsafe sex	Number	1995	25967.7	43230.8	14867.5
Deaths	Low SDI	Both	20-24 years	All causes	Unsafe sex	Percent	1995	0.155666	0.23728	0.0975487
Deaths	Low SDI	Both	20-24 years	All causes	Unsafe sex	Rate	1995	49.7661	82.85	28.493
Deaths	Low SDI	Both	50-74 years	All causes	Unsafe sex	Number	1995	76559.9	93138	59705.3
Deaths	Low SDI	Both	50-74 years	All causes	Unsafe sex	Percent	1995	0.047338	0.0565999	0.0372714
Deaths	Low SDI	Both	50-74 years	All causes	Unsafe sex	Rate	1995	75.5783	91.9437	58.9398
Deaths	Low SDI	Both	<20 years	All causes	Unsafe sex	Number	1995	6983.13	12519.5	4122.7
Deaths	Low SDI	Both	<20 years	All causes	Unsafe sex	Percent	1995	0.0015645	0.00278487	0.000927055
Deaths	Low SDI	Both	<20 years	All causes	Unsafe sex	Rate	1995	2.07065	3.7123	1.22247
Deaths	Low SDI	Both	25-49 years	All causes	Unsafe sex	Number	1995	273296	394795	175709
Deaths	Low SDI	Both	25-49 years	All causes	Unsafe sex	Percent	1995	0.262053	0.341771	0.187521
Deaths	Low SDI	Both	25-49 years	All causes	Unsafe sex	Rate	1995	177.021	255.72	113.811
Deaths	Low SDI	Both	75+ years	All causes	Unsafe sex	Number	1995	4556.75	5423.37	3751.24
Deaths	Low SDI	Both	75+ years	All causes	Unsafe sex	Percent	1995	0.00654104	0.00784582	0.0054128
Deaths	Low SDI	Both	75+ years	All causes	Unsafe sex	Rate	1995	58.1897	69.2565	47.9034
Deaths	High-middle SDI	Both	20-24 years	All causes	Unsafe sex	Number	1995	2045.6	2442.13	1786.89
Deaths	High-middle SDI	Both	20-24 years	All causes	Unsafe sex	Percent	1995	0.0155432	0.0185519	0.013515
Deaths	High-middle SDI	Both	20-24 years	All causes	Unsafe sex	Rate	1995	1.99807	2.38538	1.74536
Deaths	High-middle SDI	Both	50-74 years	All causes	Unsafe sex	Number	1995	27851.7	32043	26402.5
Deaths	High-middle SDI	Both	50-74 years	All causes	Unsafe sex	Percent	1995	0.0063554	0.00737949	0.00601302
Deaths	High-middle SDI	Both	50-74 years	All causes	Unsafe sex	Rate	1995	6.76063	7.778	6.40886
Deaths	High-middle SDI	Both	<20 years	All causes	Unsafe sex	Number	1995	464.574	575.383	373.426
Deaths	High-middle SDI	Both	<20 years	All causes	Unsafe sex	Percent	1995	0.000601292	0.000749388	0.000480327
Deaths	High-middle SDI	Both	<20 years	All causes	Unsafe sex	Rate	1995	0.116574	0.144379	0.0937028
Deaths	High-middle SDI	Both	25-49 years	All causes	Unsafe sex	Number	1995	36434.4	41029.7	32218.8
Deaths	High-middle SDI	Both	25-49 years	All causes	Unsafe sex	Percent	1995	0.0267362	0.0301025	0.0236111
Deaths	High-middle SDI	Both	25-49 years	All causes	Unsafe sex	Rate	1995	8.10889	9.13162	7.17067
Deaths	High-middle SDI	Both	75+ years	All causes	Unsafe sex	Number	1995	7942.9	9068.33	7058.68
Deaths	High-middle SDI	Both	75+ years	All causes	Unsafe sex	Percent	1995	0.00217309	0.00248943	0.00194148
Deaths	High-middle SDI	Both	75+ years	All causes	Unsafe sex	Rate	1995	15.0839	17.2212	13.4048
Deaths	Low-middle SDI	Both	20-24 years	All causes	Unsafe sex	Number	1994	15276	24942	9603.77
Deaths	Low-middle SDI	Both	20-24 years	All causes	Unsafe sex	Percent	1994	0.0582597	0.09137	0.0373876
Deaths	Low-middle SDI	Both	20-24 years	All causes	Unsafe sex	Rate	1994	13.8539	22.62	8.7097
Deaths	Low-middle SDI	Both	50-74 years	All causes	Unsafe sex	Number	1994	45837.5	57277.7	36290.8
Deaths	Low-middle SDI	Both	50-74 years	All causes	Unsafe sex	Percent	1994	0.0139012	0.0174401	0.0110615
Deaths	Low-middle SDI	Both	50-74 years	All causes	Unsafe sex	Rate	1994	18.0106	22.5057	14.2595
Deaths	Low-middle SDI	Both	<20 years	All causes	Unsafe sex	Number	1994	4918.63	8531.92	3025.03
Deaths	Low-middle SDI	Both	<20 years	All causes	Unsafe sex	Percent	1994	0.00105326	0.00180538	0.000636565
Deaths	Low-middle SDI	Both	<20 years	All causes	Unsafe sex	Rate	1994	0.819289	1.42115	0.503876
Deaths	Low-middle SDI	Both	25-49 years	All causes	Unsafe sex	Number	1994	118755	180229	77155.7
Deaths	Low-middle SDI	Both	25-49 years	All causes	Unsafe sex	Percent	1994	0.0793942	0.115839	0.0532558
Deaths	Low-middle SDI	Both	25-49 years	All causes	Unsafe sex	Rate	1994	33.2804	50.5083	21.6225
Deaths	Low-middle SDI	Both	75+ years	All causes	Unsafe sex	Number	1994	4840.97	5938.55	4096.45
Deaths	Low-middle SDI	Both	75+ years	All causes	Unsafe sex	Percent	1994	0.00283312	0.00345108	0.0024097
Deaths	Low-middle SDI	Both	75+ years	All causes	Unsafe sex	Rate	1994	23.2461	28.5167	19.671
Deaths	Global	Both	20-24 years	All causes	Unsafe sex	Number	1995	60013.5	95642.3	37736.5
Deaths	Global	Both	20-24 years	All causes	Unsafe sex	Percent	1996	0.068431	0.105541	0.0445031
Deaths	Global	Both	20-24 years	All causes	Unsafe sex	Rate	1996	11.876	18.9266	7.46766
Deaths	Global	Both	50-74 years	All causes	Unsafe sex	Number	1995	235559	272038	200128
Deaths	Global	Both	50-74 years	All causes	Unsafe sex	Percent	1996	0.0144901	0.0167282	0.0123901
Deaths	Global	Both	50-74 years	All causes	Unsafe sex	Rate	1996	14.7836	17.0731	12.56
Deaths	Global	Both	<20 years	All causes	Unsafe sex	Number	1995	15224.5	26099.3	9743.03
Deaths	Global	Both	<20 years	All causes	Unsafe sex	Percent	1996	0.00131616	0.00224255	0.000842062
Deaths	Global	Both	<20 years	All causes	Unsafe sex	Rate	1996	0.690941	1.18552	0.440753
Deaths	Global	Both	25-49 years	All causes	Unsafe sex	Number	1995	647617	897642	450190
Deaths	Global	Both	25-49 years	All causes	Unsafe sex	Percent	1996	0.100348	0.134607	0.0719721
Deaths	Global	Both	25-49 years	All causes	Unsafe sex	Rate	1996	32.7907	45.4502	22.7944
Deaths	Global	Both	75+ years	All causes	Unsafe sex	Number	1995	34378.7	39384.6	31049.5
Deaths	Global	Both	75+ years	All causes	Unsafe sex	Percent	1996	0.0026315	0.00302135	0.00237367
Deaths	Global	Both	75+ years	All causes	Unsafe sex	Rate	1996	17.2864	19.8035	15.6124
Deaths	Middle SDI	Both	20-24 years	All causes	Unsafe sex	Number	1995	7282.34	10721.3	5221.32
Deaths	Middle SDI	Both	20-24 years	All causes	Unsafe sex	Percent	1995	0.0280381	0.041282	0.0201753
Deaths	Middle SDI	Both	20-24 years	All causes	Unsafe sex	Rate	1995	4.12661	6.07531	2.95871
Deaths	Middle SDI	Both	50-74 years	All causes	Unsafe sex	Number	1995	42031.4	50600	37483.4
Deaths	Middle SDI	Both	50-74 years	All causes	Unsafe sex	Percent	1995	0.00976937	0.0115749	0.0087538
Deaths	Middle SDI	Both	50-74 years	All causes	Unsafe sex	Rate	1995	9.49575	11.4316	8.46827
Deaths	Middle SDI	Both	<20 years	All causes	Unsafe sex	Number	1995	2293.9	3560	1638.6
Deaths	Middle SDI	Both	<20 years	All causes	Unsafe sex	Percent	1995	0.000847089	0.00133234	0.000596558
Deaths	Middle SDI	Both	<20 years	All causes	Unsafe sex	Rate	1995	0.294567	0.45715	0.210417
Deaths	Middle SDI	Both	25-49 years	All causes	Unsafe sex	Number	1995	73580.9	100320	55221.4
Deaths	Middle SDI	Both	25-49 years	All causes	Unsafe sex	Percent	1995	0.0410587	0.0548955	0.0309269
Deaths	Middle SDI	Both	25-49 years	All causes	Unsafe sex	Rate	1995	11.5629	15.7649	8.67782
Deaths	Middle SDI	Both	75+ years	All causes	Unsafe sex	Number	1995	8013.43	9915.5	7118.75
Deaths	Middle SDI	Both	75+ years	All causes	Unsafe sex	Percent	1995	0.00271367	0.00333633	0.00240062
Deaths	Middle SDI	Both	75+ years	All causes	Unsafe sex	Rate	1995	19.6669	24.335	17.4711
Deaths	Global	Both	20-24 years	All causes	Unsafe sex	Number	1996	54124.9	85650.7	34520.7
Deaths	Global	Both	20-24 years	All causes	Unsafe sex	Percent	1995	0.0619164	0.0946891	0.0408006
Deaths	Global	Both	20-24 years	All causes	Unsafe sex	Rate	1995	10.7065	16.9426	6.82855
Deaths	Global	Both	50-74 years	All causes	Unsafe sex	Number	1996	218930	254026	187015
Deaths	Global	Both	50-74 years	All causes	Unsafe sex	Percent	1995	0.0135037	0.0155636	0.0115341
Deaths	Global	Both	50-74 years	All causes	Unsafe sex	Rate	1995	13.9585	16.1961	11.9237
Deaths	Global	Both	<20 years	All causes	Unsafe sex	Number	1996	16400.3	28139.8	10461.8
Deaths	Global	Both	<20 years	All causes	Unsafe sex	Percent	1995	0.00119786	0.00203717	0.000769769
Deaths	Global	Both	<20 years	All causes	Unsafe sex	Rate	1995	0.646282	1.10792	0.413592
Deaths	Global	Both	25-49 years	All causes	Unsafe sex	Number	1996	573758	796333	404590
Deaths	Global	Both	25-49 years	All causes	Unsafe sex	Percent	1995	0.0905614	0.1221	0.0656672
Deaths	Global	Both	25-49 years	All causes	Unsafe sex	Rate	1995	29.7296	41.2624	20.964
Deaths	Global	Both	75+ years	All causes	Unsafe sex	Number	1996	33100.1	38206.1	29891.7
Deaths	Global	Both	75+ years	All causes	Unsafe sex	Percent	1995	0.00257549	0.00297889	0.00232005
Deaths	Global	Both	75+ years	All causes	Unsafe sex	Rate	1995	17.0718	19.7053	15.4171
Deaths	Low-middle SDI	Both	20-24 years	All causes	Unsafe sex	Number	1995	18037.3	29274.4	11269.5
Deaths	Low-middle SDI	Both	20-24 years	All causes	Unsafe sex	Percent	1995	0.0684153	0.106846	0.0438563
Deaths	Low-middle SDI	Both	20-24 years	All causes	Unsafe sex	Rate	1995	16.1597	26.2272	10.0965
Deaths	Low-middle SDI	Both	50-74 years	All causes	Unsafe sex	Number	1995	51901.4	64796.2	40923.1
Deaths	Low-middle SDI	Both	50-74 years	All causes	Unsafe sex	Percent	1995	0.0154898	0.019081	0.0122186
Deaths	Low-middle SDI	Both	50-74 years	All causes	Unsafe sex	Rate	1995	19.9828	24.9475	15.756
Deaths	Low-middle SDI	Both	<20 years	All causes	Unsafe sex	Number	1995	5281.8	9144.65	3180.6
Deaths	Low-middle SDI	Both	<20 years	All causes	Unsafe sex	Percent	1995	0.00115013	0.00199845	0.000687551
Deaths	Low-middle SDI	Both	<20 years	All causes	Unsafe sex	Rate	1995	0.869329	1.50511	0.523494
Deaths	Low-middle SDI	Both	25-49 years	All causes	Unsafe sex	Number	1995	145633	218058	93650.6
Deaths	Low-middle SDI	Both	25-49 years	All causes	Unsafe sex	Percent	1995	0.0938151	0.134326	0.0628748
Deaths	Low-middle SDI	Both	25-49 years	All causes	Unsafe sex	Rate	1995	39.7422	59.5065	25.5566
Deaths	Low-middle SDI	Both	75+ years	All causes	Unsafe sex	Number	1995	5213.06	6338.98	4435.74
Deaths	Low-middle SDI	Both	75+ years	All causes	Unsafe sex	Percent	1995	0.00296412	0.00358278	0.00250605
Deaths	Low-middle SDI	Both	75+ years	All causes	Unsafe sex	Rate	1995	24.2889	29.5348	20.6672
Deaths	High SDI	Both	20-24 years	All causes	Unsafe sex	Number	1995	747.48	799.807	685.123
Deaths	High SDI	Both	20-24 years	All causes	Unsafe sex	Percent	1995	0.0144512	0.015448	0.01323
Deaths	High SDI	Both	20-24 years	All causes	Unsafe sex	Rate	1995	1.19402	1.27761	1.09441
Deaths	High SDI	Both	50-74 years	All causes	Unsafe sex	Number	1995	20390.7	21128.2	19695
Deaths	High SDI	Both	50-74 years	All causes	Unsafe sex	Percent	1995	0.00799288	0.00829323	0.00773126
Deaths	High SDI	Both	50-74 years	All causes	Unsafe sex	Rate	1995	5.79246	6.00195	5.59484
Deaths	High SDI	Both	<20 years	All causes	Unsafe sex	Number	1995	189.89	211.259	161.931
Deaths	High SDI	Both	<20 years	All causes	Unsafe sex	Percent	1995	0.00115085	0.0012814	0.000975208
Deaths	High SDI	Both	<20 years	All causes	Unsafe sex	Rate	1995	0.0817468	0.0909461	0.0697105
Deaths	High SDI	Both	25-49 years	All causes	Unsafe sex	Number	1995	44268.8	47283.2	39371.7
Deaths	High SDI	Both	25-49 years	All causes	Unsafe sex	Percent	1995	0.0760757	0.0813361	0.0675346
Deaths	High SDI	Both	25-49 years	All causes	Unsafe sex	Rate	1995	13.7302	14.6651	12.2113
Deaths	High SDI	Both	75+ years	All causes	Unsafe sex	Number	1995	7348.3	7884.97	6221.03
Deaths	High SDI	Both	75+ years	All causes	Unsafe sex	Percent	1995	0.00194317	0.00208333	0.00164438
Deaths	High SDI	Both	75+ years	All causes	Unsafe sex	Rate	1995	10.3383	11.0933	8.75235
Deaths	Low-middle SDI	Both	20-24 years	All causes	Unsafe sex	Number	1996	20511.9	33155.3	12661.9
Deaths	Low-middle SDI	Both	20-24 years	All causes	Unsafe sex	Percent	1996	0.0773352	0.120953	0.049121
Deaths	Low-middle SDI	Both	20-24 years	All causes	Unsafe sex	Rate	1996	18.1479	29.3341	11.2026
Deaths	Low-middle SDI	Both	50-74 years	All causes	Unsafe sex	Number	1996	58638.7	71923	46277.8
Deaths	Low-middle SDI	Both	50-74 years	All causes	Unsafe sex	Percent	1996	0.017265	0.0210599	0.013636
Deaths	Low-middle SDI	Both	50-74 years	All causes	Unsafe sex	Rate	1996	22.1134	27.1231	17.452
Deaths	Low-middle SDI	Both	<20 years	All causes	Unsafe sex	Number	1996	5504.69	9613.2	3244.98
Deaths	Low-middle SDI	Both	<20 years	All causes	Unsafe sex	Percent	1996	0.0012287	0.00216834	0.000728643
Deaths	Low-middle SDI	Both	<20 years	All causes	Unsafe sex	Rate	1996	0.895465	1.56381	0.52787
Deaths	Low-middle SDI	Both	25-49 years	All causes	Unsafe sex	Number	1996	174327	257601	112214
Deaths	Low-middle SDI	Both	25-49 years	All causes	Unsafe sex	Percent	1996	0.108767	0.153359	0.072885
Deaths	Low-middle SDI	Both	25-49 years	All causes	Unsafe sex	Rate	1996	46.3648	68.5128	29.845
Deaths	Low-middle SDI	Both	75+ years	All causes	Unsafe sex	Number	1996	5594.89	6772.17	4766.77
Deaths	Low-middle SDI	Both	75+ years	All causes	Unsafe sex	Percent	1996	0.00312405	0.00377273	0.00266124
Deaths	Low-middle SDI	Both	75+ years	All causes	Unsafe sex	Rate	1996	25.2839	30.6041	21.5416
Deaths	Low SDI	Both	20-24 years	All causes	Unsafe sex	Number	1996	29632.7	50719.1	16255.9
Deaths	Low SDI	Both	20-24 years	All causes	Unsafe sex	Percent	1998	0.159525	0.245896	0.0955581
Deaths	Low SDI	Both	20-24 years	All causes	Unsafe sex	Rate	1998	52.1803	89.3112	28.6249
Deaths	Low SDI	Both	50-74 years	All causes	Unsafe sex	Number	1996	96328.4	113079	79120.8
Deaths	Low SDI	Both	50-74 years	All causes	Unsafe sex	Percent	1998	0.0565259	0.0652785	0.046841
Deaths	Low SDI	Both	50-74 years	All causes	Unsafe sex	Rate	1998	90.0526	105.712	73.9661
Deaths	Low SDI	Both	<20 years	All causes	Unsafe sex	Number	1996	8755.95	15168.2	5171.85
Deaths	Low SDI	Both	<20 years	All causes	Unsafe sex	Percent	1998	0.00194542	0.00338033	0.00114244
Deaths	Low SDI	Both	<20 years	All causes	Unsafe sex	Rate	1998	2.39682	4.15209	1.41572
Deaths	Low SDI	Both	25-49 years	All causes	Unsafe sex	Number	1996	365053	510437	240740
Deaths	Low SDI	Both	25-49 years	All causes	Unsafe sex	Percent	1998	0.30418	0.38167	0.224218
Deaths	Low SDI	Both	25-49 years	All causes	Unsafe sex	Rate	1998	216.317	302.467	142.654
Deaths	Low SDI	Both	75+ years	All causes	Unsafe sex	Number	1996	5539.86	6445.68	4676.03
Deaths	Low SDI	Both	75+ years	All causes	Unsafe sex	Percent	1998	0.00733241	0.00852524	0.00616482
Deaths	Low SDI	Both	75+ years	All causes	Unsafe sex	Rate	1998	64.7144	75.2958	54.6235
Deaths	Middle SDI	Both	20-24 years	All causes	Unsafe sex	Number	1998	13322.4	20352.2	9030.76
Deaths	Middle SDI	Both	20-24 years	All causes	Unsafe sex	Percent	1998	0.0519908	0.0778083	0.0357655
Deaths	Middle SDI	Both	20-24 years	All causes	Unsafe sex	Rate	1998	7.75853	11.8525	5.25923
Deaths	Middle SDI	Both	50-74 years	All causes	Unsafe sex	Number	1998	58394.5	67030.2	51153.7
Deaths	Middle SDI	Both	50-74 years	All causes	Unsafe sex	Percent	1998	0.0129369	0.0148556	0.0113668
Deaths	Middle SDI	Both	50-74 years	All causes	Unsafe sex	Rate	1998	12.2537	14.0659	10.7343
Deaths	Middle SDI	Both	<20 years	All causes	Unsafe sex	Number	1998	3570.45	5834.86	2377.72
Deaths	Middle SDI	Both	<20 years	All causes	Unsafe sex	Percent	1998	0.00149138	0.00248105	0.000990778
Deaths	Middle SDI	Both	<20 years	All causes	Unsafe sex	Rate	1998	0.453512	0.741134	0.302014
Deaths	Middle SDI	Both	25-49 years	All causes	Unsafe sex	Number	1998	144389	198721	101950
Deaths	Middle SDI	Both	25-49 years	All causes	Unsafe sex	Percent	1998	0.0739963	0.099076	0.0532587
Deaths	Middle SDI	Both	25-49 years	All causes	Unsafe sex	Rate	1998	21.0021	28.905	14.8291
Deaths	Middle SDI	Both	75+ years	All causes	Unsafe sex	Number	1998	9299.29	11170.4	8386.32
Deaths	Middle SDI	Both	75+ years	All causes	Unsafe sex	Percent	1998	0.00288104	0.0034557	0.0025957
Deaths	Middle SDI	Both	75+ years	All causes	Unsafe sex	Rate	1998	20.3679	24.4661	18.3683
Deaths	High-middle SDI	Both	20-24 years	All causes	Unsafe sex	Number	1998	2057.97	2679.66	1615.3
Deaths	High-middle SDI	Both	20-24 years	All causes	Unsafe sex	Percent	1998	0.0164939	0.0214503	0.0129899
Deaths	High-middle SDI	Both	20-24 years	All causes	Unsafe sex	Rate	1998	2.01271	2.62072	1.57978
Deaths	High-middle SDI	Both	50-74 years	All causes	Unsafe sex	Number	1998	26735.4	30892.8	25470.9
Deaths	High-middle SDI	Both	50-74 years	All causes	Unsafe sex	Percent	1998	0.00629796	0.007261	0.00599909
Deaths	High-middle SDI	Both	50-74 years	All causes	Unsafe sex	Rate	1998	6.22899	7.19762	5.93438
Deaths	High-middle SDI	Both	<20 years	All causes	Unsafe sex	Number	1998	545.015	710.251	397.17
Deaths	High-middle SDI	Both	<20 years	All causes	Unsafe sex	Percent	1998	0.000821538	0.00107505	0.000598442
Deaths	High-middle SDI	Both	<20 years	All causes	Unsafe sex	Rate	1998	0.13885	0.180946	0.101185
Deaths	High-middle SDI	Both	25-49 years	All causes	Unsafe sex	Number	1998	37476.5	43945.2	32035.9
Deaths	High-middle SDI	Both	25-49 years	All causes	Unsafe sex	Percent	1998	0.0290272	0.0341868	0.0249586
Deaths	High-middle SDI	Both	25-49 years	All causes	Unsafe sex	Rate	1998	7.91699	9.28352	6.76766
Deaths	High-middle SDI	Both	75+ years	All causes	Unsafe sex	Number	1998	8041.63	9277.42	7145.03
Deaths	High-middle SDI	Both	75+ years	All causes	Unsafe sex	Percent	1998	0.00214258	0.00246386	0.00190815
Deaths	High-middle SDI	Both	75+ years	All causes	Unsafe sex	Rate	1998	14.3971	16.6096	12.7919
Deaths	High SDI	Both	20-24 years	All causes	Unsafe sex	Number	1996	366.101	391.26	336.655
Deaths	High SDI	Both	20-24 years	All causes	Unsafe sex	Percent	1997	0.00787358	0.00842239	0.00724222
Deaths	High SDI	Both	20-24 years	All causes	Unsafe sex	Rate	1997	0.607636	0.649394	0.558763
Deaths	High SDI	Both	50-74 years	All causes	Unsafe sex	Number	1997	15970.4	16759.9	15423.4
Deaths	High SDI	Both	50-74 years	All causes	Unsafe sex	Percent	1997	0.00646193	0.00678578	0.00624352
Deaths	High SDI	Both	50-74 years	All causes	Unsafe sex	Rate	1997	4.40279	4.62045	4.25199
Deaths	High SDI	Both	<20 years	All causes	Unsafe sex	Number	1996	121.099	133.866	104.765
Deaths	High SDI	Both	<20 years	All causes	Unsafe sex	Percent	1997	0.000798172	0.000886328	0.000685736
Deaths	High SDI	Both	<20 years	All causes	Unsafe sex	Rate	1997	0.0520675	0.0575569	0.0450447
Deaths	High SDI	Both	25-49 years	All causes	Unsafe sex	Number	1997	21529.4	22714	19658
Deaths	High SDI	Both	25-49 years	All causes	Unsafe sex	Percent	1997	0.0393255	0.0415971	0.0359111
Deaths	High SDI	Both	25-49 years	All causes	Unsafe sex	Rate	1997	6.56723	6.92858	5.9964
Deaths	High SDI	Both	75+ years	All causes	Unsafe sex	Number	1997	7608.03	8136.81	6396.88
Deaths	High SDI	Both	75+ years	All causes	Unsafe sex	Percent	1997	0.00196294	0.00209912	0.00165049
Deaths	High SDI	Both	75+ years	All causes	Unsafe sex	Rate	1997	10.2392	10.9508	8.60918
Deaths	High-middle SDI	Both	20-24 years	All causes	Unsafe sex	Number	1996	2102.82	2570	1765.23
Deaths	High-middle SDI	Both	20-24 years	All causes	Unsafe sex	Percent	1996	0.0163484	0.0199052	0.0137794
Deaths	High-middle SDI	Both	20-24 years	All causes	Unsafe sex	Rate	1996	2.05791	2.51511	1.72753
Deaths	High-middle SDI	Both	50-74 years	All causes	Unsafe sex	Number	1996	27599.3	32032.6	26201.1
Deaths	High-middle SDI	Both	50-74 years	All causes	Unsafe sex	Percent	1996	0.00638482	0.007381	0.00605288
Deaths	High-middle SDI	Both	50-74 years	All causes	Unsafe sex	Rate	1996	6.63314	7.69864	6.2971
Deaths	High-middle SDI	Both	<20 years	All causes	Unsafe sex	Number	1996	502.586	636.924	397.806
Deaths	High-middle SDI	Both	<20 years	All causes	Unsafe sex	Percent	1996	0.000685769	0.000865993	0.000536485
Deaths	High-middle SDI	Both	<20 years	All causes	Unsafe sex	Rate	1996	0.126695	0.160559	0.100281
Deaths	High-middle SDI	Both	25-49 years	All causes	Unsafe sex	Number	1996	38596.3	44114.9	33915.5
Deaths	High-middle SDI	Both	25-49 years	All causes	Unsafe sex	Percent	1996	0.0289327	0.0328472	0.0254078
Deaths	High-middle SDI	Both	25-49 years	All causes	Unsafe sex	Rate	1996	8.42288	9.6272	7.40139
Deaths	High-middle SDI	Both	75+ years	All causes	Unsafe sex	Number	1996	7905.23	9020.94	7067.73
Deaths	High-middle SDI	Both	75+ years	All causes	Unsafe sex	Percent	1996	0.00215261	0.00247005	0.00191887
Deaths	High-middle SDI	Both	75+ years	All causes	Unsafe sex	Rate	1996	14.7441	16.825	13.1821
Deaths	High SDI	Both	20-24 years	All causes	Unsafe sex	Number	1997	528.363	562.977	483.134
Deaths	High SDI	Both	20-24 years	All causes	Unsafe sex	Percent	1996	0.0108555	0.0115726	0.00992804
Deaths	High SDI	Both	20-24 years	All causes	Unsafe sex	Rate	1996	0.862815	0.91934	0.788957
Deaths	High SDI	Both	50-74 years	All causes	Unsafe sex	Number	1996	18487.9	19296.4	17901.5
Deaths	High SDI	Both	50-74 years	All causes	Unsafe sex	Percent	1996	0.00737405	0.00769649	0.00714422
Deaths	High SDI	Both	50-74 years	All causes	Unsafe sex	Rate	1996	5.20789	5.43562	5.04269
Deaths	High SDI	Both	<20 years	All causes	Unsafe sex	Number	1997	170.493	189.454	145.383
Deaths	High SDI	Both	<20 years	All causes	Unsafe sex	Percent	1996	0.00108255	0.00120702	0.000920027
Deaths	High SDI	Both	<20 years	All causes	Unsafe sex	Rate	1996	0.0733508	0.0815084	0.0625477
Deaths	High SDI	Both	25-49 years	All causes	Unsafe sex	Number	1996	34579.7	36767.5	31031.7
Deaths	High SDI	Both	25-49 years	All causes	Unsafe sex	Percent	1996	0.0608547	0.0648678	0.0546359
Deaths	High SDI	Both	25-49 years	All causes	Unsafe sex	Rate	1996	10.5907	11.2608	9.50407
Deaths	High SDI	Both	75+ years	All causes	Unsafe sex	Number	1996	7495.68	8014.62	6302.59
Deaths	High SDI	Both	75+ years	All causes	Unsafe sex	Percent	1996	0.00195765	0.00209393	0.00164573
Deaths	High SDI	Both	75+ years	All causes	Unsafe sex	Rate	1996	10.3134	11.0275	8.67185
Deaths	High-middle SDI	Both	20-24 years	All causes	Unsafe sex	Number	1997	2045.7	2578.77	1660.54
Deaths	High-middle SDI	Both	20-24 years	All causes	Unsafe sex	Percent	1997	0.0164181	0.020849	0.0133597
Deaths	High-middle SDI	Both	20-24 years	All causes	Unsafe sex	Rate	1997	2.00436	2.52665	1.62698
Deaths	High-middle SDI	Both	50-74 years	All causes	Unsafe sex	Number	1997	27172.5	31207.9	25873
Deaths	High-middle SDI	Both	50-74 years	All causes	Unsafe sex	Percent	1997	0.00634587	0.00734261	0.00604985
Deaths	High-middle SDI	Both	50-74 years	All causes	Unsafe sex	Rate	1997	6.42726	7.38179	6.11989
Deaths	High-middle SDI	Both	<20 years	All causes	Unsafe sex	Number	1997	508.968	650.782	386.918
Deaths	High-middle SDI	Both	<20 years	All causes	Unsafe sex	Percent	1997	0.000731732	0.000950168	0.000547536
Deaths	High-middle SDI	Both	<20 years	All causes	Unsafe sex	Rate	1997	0.128937	0.164863	0.098018
Deaths	High-middle SDI	Both	25-49 years	All causes	Unsafe sex	Number	1997	37175.7	42944.2	32255.5
Deaths	High-middle SDI	Both	25-49 years	All causes	Unsafe sex	Percent	1997	0.0287302	0.033163	0.0249094
Deaths	High-middle SDI	Both	25-49 years	All causes	Unsafe sex	Rate	1997	7.98046	9.21877	6.92426
Deaths	High-middle SDI	Both	75+ years	All causes	Unsafe sex	Number	1997	7957.09	9152.49	7095.26
Deaths	High-middle SDI	Both	75+ years	All causes	Unsafe sex	Percent	1997	0.00214862	0.00246021	0.00191424
Deaths	High-middle SDI	Both	75+ years	All causes	Unsafe sex	Rate	1997	14.5678	16.7564	12.99
Deaths	Global	Both	20-24 years	All causes	Unsafe sex	Number	1997	65248.8	104510	40844.7
Deaths	Global	Both	20-24 years	All causes	Unsafe sex	Percent	1997	0.0735774	0.114511	0.0473991
Deaths	Global	Both	20-24 years	All causes	Unsafe sex	Rate	1997	12.9085	20.6757	8.08052
Deaths	Global	Both	50-74 years	All causes	Unsafe sex	Number	1997	251816	288735	215043
Deaths	Global	Both	50-74 years	All causes	Unsafe sex	Percent	1997	0.0153269	0.0176178	0.0131337
Deaths	Global	Both	50-74 years	All causes	Unsafe sex	Rate	1997	15.4799	17.7494	13.2193
Deaths	Global	Both	<20 years	All causes	Unsafe sex	Number	1997	17521.6	29958	11240.5
Deaths	Global	Both	<20 years	All causes	Unsafe sex	Percent	1997	0.00143353	0.00243662	0.000917543
Deaths	Global	Both	<20 years	All causes	Unsafe sex	Rate	1997	0.732717	1.25278	0.470054
Deaths	Global	Both	25-49 years	All causes	Unsafe sex	Number	1997	717587	993503	492808
Deaths	Global	Both	25-49 years	All causes	Unsafe sex	Percent	1997	0.109135	0.145728	0.0779578
Deaths	Global	Both	25-49 years	All causes	Unsafe sex	Rate	1997	35.6065	49.2974	24.453
Deaths	Global	Both	75+ years	All causes	Unsafe sex	Number	1997	35757.9	40865.4	32209.2
Deaths	Global	Both	75+ years	All causes	Unsafe sex	Percent	1997	0.00268453	0.00307215	0.00242406
Deaths	Global	Both	75+ years	All causes	Unsafe sex	Rate	1997	17.5208	20.0234	15.782
Deaths	Middle SDI	Both	20-24 years	All causes	Unsafe sex	Number	1997	11200.1	16979.9	7739.76
Deaths	Middle SDI	Both	20-24 years	All causes	Unsafe sex	Percent	1997	0.0436194	0.0654294	0.0303994
Deaths	Middle SDI	Both	20-24 years	All causes	Unsafe sex	Rate	1997	6.46807	9.80588	4.46971
Deaths	Middle SDI	Both	50-74 years	All causes	Unsafe sex	Number	1997	52206.6	60326.1	45872.8
Deaths	Middle SDI	Both	50-74 years	All causes	Unsafe sex	Percent	1997	0.011754	0.0135014	0.0103356
Deaths	Middle SDI	Both	50-74 years	All causes	Unsafe sex	Rate	1997	11.2437	12.9924	9.87961
Deaths	Middle SDI	Both	<20 years	All causes	Unsafe sex	Number	1997	3174.23	5121.05	2177.05
Deaths	Middle SDI	Both	<20 years	All causes	Unsafe sex	Percent	1997	0.00127718	0.00208677	0.000863941
Deaths	Middle SDI	Both	<20 years	All causes	Unsafe sex	Rate	1997	0.404526	0.652631	0.277445
Deaths	Middle SDI	Both	25-49 years	All causes	Unsafe sex	Number	1997	116906	161370	83754
Deaths	Middle SDI	Both	25-49 years	All causes	Unsafe sex	Percent	1997	0.0618996	0.0838031	0.0451562
Deaths	Middle SDI	Both	25-49 years	All causes	Unsafe sex	Rate	1997	17.4172	24.0416	12.4781
Deaths	Middle SDI	Both	75+ years	All causes	Unsafe sex	Number	1997	8884.78	10686.2	7958.03
Deaths	Middle SDI	Both	75+ years	All causes	Unsafe sex	Percent	1997	0.00283168	0.0034174	0.00252742
Deaths	Middle SDI	Both	75+ years	All causes	Unsafe sex	Rate	1997	20.2325	24.3346	18.1221
Deaths	Low SDI	Both	20-24 years	All causes	Unsafe sex	Number	1997	28951.7	49068.9	16116.5
Deaths	Low SDI	Both	20-24 years	All causes	Unsafe sex	Percent	1997	0.160181	0.247407	0.0963203
Deaths	Low SDI	Both	20-24 years	All causes	Unsafe sex	Rate	1997	52.3812	88.7785	29.1589
Deaths	Low SDI	Both	50-74 years	All causes	Unsafe sex	Number	1997	90634.3	107289	73064.8
Deaths	Low SDI	Both	50-74 years	All causes	Unsafe sex	Percent	1997	0.0539409	0.0636603	0.0437291
Deaths	Low SDI	Both	50-74 years	All causes	Unsafe sex	Rate	1997	86.2356	102.082	69.5188
Deaths	Low SDI	Both	<20 years	All causes	Unsafe sex	Number	1997	8063.06	14164.3	4716.7
Deaths	Low SDI	Both	<20 years	All causes	Unsafe sex	Percent	1997	0.00179358	0.00318823	0.0010499
Deaths	Low SDI	Both	<20 years	All causes	Unsafe sex	Rate	1997	2.26405	3.97723	1.32442
Deaths	Low SDI	Both	25-49 years	All causes	Unsafe sex	Number	1997	337209	477614	219883
Deaths	Low SDI	Both	25-49 years	All causes	Unsafe sex	Percent	1997	0.292325	0.373931	0.211994
Deaths	Low SDI	Both	25-49 years	All causes	Unsafe sex	Rate	1997	205.646	291.272	134.095
Deaths	Low SDI	Both	75+ years	All causes	Unsafe sex	Number	1997	5252.21	6157.57	4402.3
Deaths	Low SDI	Both	75+ years	All causes	Unsafe sex	Percent	1997	0.00713622	0.00839939	0.00595985
Deaths	Low SDI	Both	75+ years	All causes	Unsafe sex	Rate	1997	63.1617	74.0492	52.9408
Deaths	Global	Both	20-24 years	All causes	Unsafe sex	Number	1998	69629.9	111521	42621.5
Deaths	Global	Both	20-24 years	All causes	Unsafe sex	Percent	1998	0.0774377	0.119635	0.0496582
Deaths	Global	Both	20-24 years	All causes	Unsafe sex	Rate	1998	13.7428	22.0108	8.41218
Deaths	Global	Both	50-74 years	All causes	Unsafe sex	Number	1998	269056	306484	230607
Deaths	Global	Both	50-74 years	All causes	Unsafe sex	Percent	1998	0.0162648	0.018456	0.0140055
Deaths	Global	Both	50-74 years	All causes	Unsafe sex	Rate	1998	16.1969	18.4501	13.8823
Deaths	Global	Both	<20 years	All causes	Unsafe sex	Number	1998	18737.2	31508.4	11977.5
Deaths	Global	Both	<20 years	All causes	Unsafe sex	Percent	1998	0.00155996	0.0026235	0.000990963
Deaths	Global	Both	<20 years	All causes	Unsafe sex	Rate	1998	0.778201	1.30862	0.497455
Deaths	Global	Both	25-49 years	All causes	Unsafe sex	Number	1998	799339	1.09618e+06	547514
Deaths	Global	Both	25-49 years	All causes	Unsafe sex	Percent	1998	0.118645	0.157428	0.0845199
Deaths	Global	Both	25-49 years	All causes	Unsafe sex	Rate	1998	38.9128	53.3631	26.6536
Deaths	Global	Both	75+ years	All causes	Unsafe sex	Number	1998	37157.1	42342.7	33653.1
Deaths	Global	Both	75+ years	All causes	Unsafe sex	Percent	1998	0.00272958	0.00311149	0.00246746
Deaths	Global	Both	75+ years	All causes	Unsafe sex	Rate	1998	17.7251	20.1988	16.0536
Deaths	Low-middle SDI	Both	20-24 years	All causes	Unsafe sex	Number	1997	24264.5	39155.7	14797.4
Deaths	Low-middle SDI	Both	20-24 years	All causes	Unsafe sex	Percent	1998	0.084737	0.130681	0.0537303
Deaths	Low-middle SDI	Both	20-24 years	All causes	Unsafe sex	Rate	1998	20.9346	33.7823	12.7667
Deaths	Low-middle SDI	Both	50-74 years	All causes	Unsafe sex	Number	1997	71859.2	85567.3	58234.4
Deaths	Low-middle SDI	Both	50-74 years	All causes	Unsafe sex	Percent	1998	0.0199484	0.0236149	0.0162192
Deaths	Low-middle SDI	Both	50-74 years	All causes	Unsafe sex	Rate	1998	25.9828	30.9393	21.0563
Deaths	Low-middle SDI	Both	<20 years	All causes	Unsafe sex	Number	1997	5749.04	10130	3432.36
Deaths	Low-middle SDI	Both	<20 years	All causes	Unsafe sex	Percent	1998	0.0013374	0.00237477	0.000796286
Deaths	Low-middle SDI	Both	<20 years	All causes	Unsafe sex	Rate	1998	0.914552	1.61148	0.546017
Deaths	Low-middle SDI	Both	25-49 years	All causes	Unsafe sex	Number	1997	233675	333756	152804
Deaths	Low-middle SDI	Both	25-49 years	All causes	Unsafe sex	Percent	1998	0.133549	0.180683	0.091056
Deaths	Low-middle SDI	Both	25-49 years	All causes	Unsafe sex	Rate	1998	59.168	84.5089	38.6908
Deaths	Low-middle SDI	Both	75+ years	All causes	Unsafe sex	Number	1997	6460.45	7747.16	5536.13
Deaths	Low-middle SDI	Both	75+ years	All causes	Unsafe sex	Percent	1998	0.00336921	0.00403262	0.00290159
Deaths	Low-middle SDI	Both	75+ years	All causes	Unsafe sex	Rate	1998	27.4644	32.9343	23.5349
Deaths	Low SDI	Both	20-24 years	All causes	Unsafe sex	Number	1998	27698.4	46686.5	15568.7
Deaths	Low SDI	Both	20-24 years	All causes	Unsafe sex	Percent	1996	0.156659	0.241164	0.0956313
Deaths	Low SDI	Both	20-24 years	All causes	Unsafe sex	Rate	1996	51.5576	86.9019	28.9795
Deaths	Low SDI	Both	50-74 years	All causes	Unsafe sex	Number	1998	83949	100581	66438.6
Deaths	Low SDI	Both	50-74 years	All causes	Unsafe sex	Percent	1996	0.050943	0.0609989	0.0406765
Deaths	Low SDI	Both	50-74 years	All causes	Unsafe sex	Rate	1996	81.3639	97.4834	64.3927
Deaths	Low SDI	Both	<20 years	All causes	Unsafe sex	Number	1998	7487.3	13326.7	4389.1
Deaths	Low SDI	Both	<20 years	All causes	Unsafe sex	Percent	1996	0.00166716	0.00296935	0.000984428
Deaths	Low SDI	Both	<20 years	All causes	Unsafe sex	Rate	1996	2.15962	3.84392	1.26598
Deaths	Low SDI	Both	25-49 years	All causes	Unsafe sex	Number	1998	306208	437203	197675
Deaths	Low SDI	Both	25-49 years	All causes	Unsafe sex	Percent	1996	0.277052	0.357616	0.199283
Deaths	Low SDI	Both	25-49 years	All causes	Unsafe sex	Rate	1996	192.394	274.699	124.201
Deaths	Low SDI	Both	75+ years	All causes	Unsafe sex	Number	1998	4919.04	5819.28	4079.34
Deaths	Low SDI	Both	75+ years	All causes	Unsafe sex	Percent	1996	0.00688247	0.00810963	0.00569183
Deaths	Low SDI	Both	75+ years	All causes	Unsafe sex	Rate	1996	60.9571	72.1129	50.5515
Deaths	Middle SDI	Both	20-24 years	All causes	Unsafe sex	Number	1996	9124.19	13679.1	6405.92
Deaths	Middle SDI	Both	20-24 years	All causes	Unsafe sex	Percent	1996	0.0355052	0.0523801	0.0252891
Deaths	Middle SDI	Both	20-24 years	All causes	Unsafe sex	Rate	1996	5.21743	7.82203	3.66306
Deaths	Middle SDI	Both	50-74 years	All causes	Unsafe sex	Number	1996	46672.4	54162.4	41343.8
Deaths	Middle SDI	Both	50-74 years	All causes	Unsafe sex	Percent	1996	0.010672	0.0122778	0.00944725
Deaths	Middle SDI	Both	50-74 years	All causes	Unsafe sex	Rate	1996	10.2997	11.9526	9.12378
Deaths	Middle SDI	Both	<20 years	All causes	Unsafe sex	Number	1996	2723.63	4324.5	1906.28
Deaths	Middle SDI	Both	<20 years	All causes	Unsafe sex	Percent	1996	0.00105128	0.00168741	0.000722864
Deaths	Middle SDI	Both	<20 years	All causes	Unsafe sex	Rate	1996	0.348423	0.553217	0.243862
Deaths	Middle SDI	Both	25-49 years	All causes	Unsafe sex	Number	1996	93293.3	127853	68052.7
Deaths	Middle SDI	Both	25-49 years	All causes	Unsafe sex	Percent	1996	0.0507282	0.0681822	0.0375233
Deaths	Middle SDI	Both	25-49 years	All causes	Unsafe sex	Rate	1996	14.2633	19.547	10.4044
Deaths	Middle SDI	Both	75+ years	All causes	Unsafe sex	Number	1996	8436.76	10250.8	7555.66
Deaths	Middle SDI	Both	75+ years	All causes	Unsafe sex	Percent	1996	0.00276591	0.00336219	0.00247165
Deaths	Middle SDI	Both	75+ years	All causes	Unsafe sex	Rate	1996	19.9592	24.2508	17.8748
Deaths	Low-middle SDI	Both	20-24 years	All causes	Unsafe sex	Number	1998	22635.9	36750.2	13844.6
Deaths	Low-middle SDI	Both	20-24 years	All causes	Unsafe sex	Percent	1997	0.0815707	0.126404	0.0519673
Deaths	Low-middle SDI	Both	20-24 years	All causes	Unsafe sex	Rate	1997	19.7795	32.1127	12.0975
Deaths	Low-middle SDI	Both	50-74 years	All causes	Unsafe sex	Number	1998	65608.9	79963.9	52693.3
Deaths	Low-middle SDI	Both	50-74 years	All causes	Unsafe sex	Percent	1997	0.0185066	0.0223998	0.0148401
Deaths	Low-middle SDI	Both	50-74 years	All causes	Unsafe sex	Rate	1997	24.2115	29.5089	19.4453
Deaths	Low-middle SDI	Both	<20 years	All causes	Unsafe sex	Number	1998	5642.34	9991.64	3365.04
Deaths	Low-middle SDI	Both	<20 years	All causes	Unsafe sex	Percent	1997	0.00128637	0.00229469	0.000766661
Deaths	Low-middle SDI	Both	<20 years	All causes	Unsafe sex	Rate	1997	0.907415	1.60688	0.541173
Deaths	Low-middle SDI	Both	25-49 years	All causes	Unsafe sex	Number	1998	204110	296389	132607
Deaths	Low-middle SDI	Both	25-49 years	All causes	Unsafe sex	Percent	1997	0.121034	0.166798	0.0814864
Deaths	Low-middle SDI	Both	25-49 years	All causes	Unsafe sex	Rate	1997	52.9587	76.9015	34.4063
Deaths	Low-middle SDI	Both	75+ years	All causes	Unsafe sex	Number	1998	6027.87	7297.79	5182.82
Deaths	Low-middle SDI	Both	75+ years	All causes	Unsafe sex	Percent	1997	0.00324084	0.00389842	0.00277642
Deaths	Low-middle SDI	Both	75+ years	All causes	Unsafe sex	Rate	1997	26.418	31.9835	22.7144
Deaths	High SDI	Both	20-24 years	All causes	Unsafe sex	Number	1998	302.164	323.26	277.508
Deaths	High SDI	Both	20-24 years	All causes	Unsafe sex	Percent	1998	0.00666099	0.00713073	0.00610372
Deaths	High SDI	Both	20-24 years	All causes	Unsafe sex	Rate	1998	0.505975	0.5413	0.464688
Deaths	High SDI	Both	50-74 years	All causes	Unsafe sex	Number	1998	15502.1	16310.5	14973.7
Deaths	High SDI	Both	50-74 years	All causes	Unsafe sex	Percent	1998	0.00628297	0.00661705	0.00608704
Deaths	High SDI	Both	50-74 years	All causes	Unsafe sex	Rate	1998	4.17826	4.39615	4.03583
Deaths	High SDI	Both	<20 years	All causes	Unsafe sex	Number	1998	104.168	114.067	91.2655
Deaths	High SDI	Both	<20 years	All causes	Unsafe sex	Percent	1998	0.000711346	0.000782834	0.000623522
Deaths	High SDI	Both	<20 years	All causes	Unsafe sex	Rate	1998	0.0447815	0.0490371	0.0392348
Deaths	High SDI	Both	25-49 years	All causes	Unsafe sex	Number	1998	18034.3	18979.2	16590.1
Deaths	High SDI	Both	25-49 years	All causes	Unsafe sex	Percent	1998	0.0334473	0.0352366	0.0307306
Deaths	High SDI	Both	25-49 years	All causes	Unsafe sex	Rate	1998	5.48932	5.77694	5.04973
Deaths	High SDI	Both	75+ years	All causes	Unsafe sex	Number	1998	7786.95	8316.58	6544.68
Deaths	High SDI	Both	75+ years	All causes	Unsafe sex	Percent	1998	0.00197071	0.00210511	0.00165526
Deaths	High SDI	Both	75+ years	All causes	Unsafe sex	Rate	1998	10.2579	10.9556	8.62146
Deaths	Global	Both	20-24 years	All causes	Unsafe sex	Number	1999	73085.5	117226	44363.6
Deaths	Global	Both	20-24 years	All causes	Unsafe sex	Percent	1999	0.0797603	0.123307	0.0501588
Deaths	Global	Both	20-24 years	All causes	Unsafe sex	Rate	1999	14.344	23.0072	8.70698
Deaths	Global	Both	50-74 years	All causes	Unsafe sex	Number	1999	287171	323367	249921
Deaths	Global	Both	50-74 years	All causes	Unsafe sex	Percent	1999	0.0171825	0.0194044	0.014971
Deaths	Global	Both	50-74 years	All causes	Unsafe sex	Rate	1999	16.8872	19.0157	14.6967
Deaths	Global	Both	<20 years	All causes	Unsafe sex	Number	1999	20092.4	33369.2	12735.7
Deaths	Global	Both	<20 years	All causes	Unsafe sex	Percent	1999	0.00170601	0.00284386	0.00107713
Deaths	Global	Both	<20 years	All causes	Unsafe sex	Rate	1999	0.829397	1.37745	0.525717
Deaths	Global	Both	25-49 years	All causes	Unsafe sex	Number	1999	887100	1.20276e+06	612746
Deaths	Global	Both	25-49 years	All causes	Unsafe sex	Percent	1999	0.127286	0.166496	0.0915871
Deaths	Global	Both	25-49 years	All causes	Unsafe sex	Rate	1999	42.4515	57.5573	29.3225
Deaths	Global	Both	75+ years	All causes	Unsafe sex	Number	1999	38822.8	44170	35055.7
Deaths	Global	Both	75+ years	All causes	Unsafe sex	Percent	1999	0.00277672	0.00317008	0.00250374
Deaths	Global	Both	75+ years	All causes	Unsafe sex	Rate	1999	17.9806	20.4571	16.2359
Deaths	High-middle SDI	Both	20-24 years	All causes	Unsafe sex	Number	1999	2188.53	2875.35	1685.96
Deaths	High-middle SDI	Both	20-24 years	All causes	Unsafe sex	Percent	1999	0.0166225	0.0219111	0.0129034
Deaths	High-middle SDI	Both	20-24 years	All causes	Unsafe sex	Rate	1999	2.13012	2.79861	1.64096
Deaths	High-middle SDI	Both	50-74 years	All causes	Unsafe sex	Number	1999	27524.8	31687.9	26321.4
Deaths	High-middle SDI	Both	50-74 years	All causes	Unsafe sex	Percent	1999	0.00631425	0.00727884	0.00601336
Deaths	High-middle SDI	Both	50-74 years	All causes	Unsafe sex	Rate	1999	6.29195	7.2436	6.01686
Deaths	High-middle SDI	Both	<20 years	All causes	Unsafe sex	Number	1999	593.165	784.358	410.313
Deaths	High-middle SDI	Both	<20 years	All causes	Unsafe sex	Percent	1999	0.000921517	0.00121364	0.000630517
Deaths	High-middle SDI	Both	<20 years	All causes	Unsafe sex	Rate	1999	0.152094	0.201117	0.105208
Deaths	High-middle SDI	Both	25-49 years	All causes	Unsafe sex	Number	1999	41323.4	48714.4	35040.9
Deaths	High-middle SDI	Both	25-49 years	All causes	Unsafe sex	Percent	1999	0.0305649	0.036046	0.026014
Deaths	High-middle SDI	Both	25-49 years	All causes	Unsafe sex	Rate	1999	8.61288	10.1533	7.30344
Deaths	High-middle SDI	Both	75+ years	All causes	Unsafe sex	Number	1999	8328.47	9475.57	7415.79
Deaths	High-middle SDI	Both	75+ years	All causes	Unsafe sex	Percent	1999	0.00214582	0.00245859	0.00191907
Deaths	High-middle SDI	Both	75+ years	All causes	Unsafe sex	Rate	1999	14.4637	16.4558	12.8786
Deaths	Middle SDI	Both	20-24 years	All causes	Unsafe sex	Number	1999	15431.7	23727.3	10304.8
Deaths	Middle SDI	Both	20-24 years	All causes	Unsafe sex	Percent	1999	0.0603141	0.0898002	0.0413549
Deaths	Middle SDI	Both	20-24 years	All causes	Unsafe sex	Rate	1999	9.03129	13.8862	6.03079
Deaths	Middle SDI	Both	50-74 years	All causes	Unsafe sex	Number	1999	65595.7	74684.4	57379.2
Deaths	Middle SDI	Both	50-74 years	All causes	Unsafe sex	Percent	1999	0.0142787	0.0164101	0.0124758
Deaths	Middle SDI	Both	50-74 years	All causes	Unsafe sex	Rate	1999	13.3425	15.1911	11.6712
Deaths	Middle SDI	Both	<20 years	All causes	Unsafe sex	Number	1999	3921	6509.14	2563.2
Deaths	Middle SDI	Both	<20 years	All causes	Unsafe sex	Percent	1999	0.00170568	0.00288533	0.0011106
Deaths	Middle SDI	Both	<20 years	All causes	Unsafe sex	Rate	1999	0.496898	0.824886	0.324827
Deaths	Middle SDI	Both	25-49 years	All causes	Unsafe sex	Number	1999	175162	239094	123269
Deaths	Middle SDI	Both	25-49 years	All causes	Unsafe sex	Percent	1999	0.0871404	0.115708	0.0627024
Deaths	Middle SDI	Both	25-49 years	All causes	Unsafe sex	Rate	1999	24.9593	34.0691	17.5649
Deaths	Middle SDI	Both	75+ years	All causes	Unsafe sex	Number	1999	9820.74	11686	8826.27
Deaths	Middle SDI	Both	75+ years	All causes	Unsafe sex	Percent	1999	0.00294479	0.00347428	0.00263881
Deaths	Middle SDI	Both	75+ years	All causes	Unsafe sex	Rate	1999	20.6917	24.6218	18.5964
Deaths	Low SDI	Both	20-24 years	All causes	Unsafe sex	Number	1999	29497.7	51055.7	15990
Deaths	Low SDI	Both	20-24 years	All causes	Unsafe sex	Percent	2000	0.153856	0.240463	0.0903118
Deaths	Low SDI	Both	20-24 years	All causes	Unsafe sex	Rate	2000	49.0992	84.9827	26.6155
Deaths	Low SDI	Both	50-74 years	All causes	Unsafe sex	Number	1999	103981	118576	89074.7
Deaths	Low SDI	Both	50-74 years	All causes	Unsafe sex	Percent	2000	0.0603646	0.0684815	0.0517565
Deaths	Low SDI	Both	50-74 years	All causes	Unsafe sex	Rate	2000	94.1096	107.319	80.6188
Deaths	Low SDI	Both	<20 years	All causes	Unsafe sex	Number	1999	10571.7	17443.1	6341.8
Deaths	Low SDI	Both	<20 years	All causes	Unsafe sex	Percent	2000	0.0023598	0.00394839	0.00140922
Deaths	Low SDI	Both	<20 years	All causes	Unsafe sex	Rate	2000	2.75376	4.54364	1.65193
Deaths	Low SDI	Both	25-49 years	All causes	Unsafe sex	Number	1999	408081	554043	276280
Deaths	Low SDI	Both	25-49 years	All causes	Unsafe sex	Percent	2000	0.319997	0.392934	0.242441
Deaths	Low SDI	Both	25-49 years	All causes	Unsafe sex	Rate	2000	228.185	309.802	154.486
Deaths	Low SDI	Both	75+ years	All causes	Unsafe sex	Number	1999	5974.54	6903.23	5182.97
Deaths	Low SDI	Both	75+ years	All causes	Unsafe sex	Percent	2000	0.00759873	0.00871087	0.00656494
Deaths	Low SDI	Both	75+ years	All causes	Unsafe sex	Rate	2000	65.8133	76.0434	57.0937
Deaths	Global	Both	20-24 years	All causes	Unsafe sex	Number	2000	75748.3	122054	45351
Deaths	Global	Both	20-24 years	All causes	Unsafe sex	Percent	2001	0.0852359	0.129869	0.0530488
Deaths	Global	Both	20-24 years	All causes	Unsafe sex	Rate	2001	14.5271	23.4077	8.69748
Deaths	Global	Both	50-74 years	All causes	Unsafe sex	Number	2000	322436	357266	285946
Deaths	Global	Both	50-74 years	All causes	Unsafe sex	Percent	2001	0.0188816	0.0209027	0.0168371
Deaths	Global	Both	50-74 years	All causes	Unsafe sex	Rate	2001	18.0973	20.0522	16.0492
Deaths	Global	Both	<20 years	All causes	Unsafe sex	Number	2000	21514.1	35108.1	13610.2
Deaths	Global	Both	<20 years	All causes	Unsafe sex	Percent	2001	0.00205563	0.00330073	0.00128849
Deaths	Global	Both	<20 years	All causes	Unsafe sex	Rate	2001	0.938107	1.5076	0.589161
Deaths	Global	Both	25-49 years	All causes	Unsafe sex	Number	2000	1.03305e+06	1.36657e+06	729047
Deaths	Global	Both	25-49 years	All causes	Unsafe sex	Percent	2001	0.14374	0.184004	0.105647
Deaths	Global	Both	25-49 years	All causes	Unsafe sex	Rate	2001	47.8653	63.3191	33.7798
Deaths	Global	Both	75+ years	All causes	Unsafe sex	Number	2000	41905.7	46791.7	37748.4
Deaths	Global	Both	75+ years	All causes	Unsafe sex	Percent	2001	0.00285225	0.00319291	0.0025707
Deaths	Global	Both	75+ years	All causes	Unsafe sex	Rate	2001	18.118	20.2305	16.3206
Deaths	High SDI	Both	20-24 years	All causes	Unsafe sex	Number	1999	292.655	313.378	269.247
Deaths	High SDI	Both	20-24 years	All causes	Unsafe sex	Percent	1999	0.00651459	0.0069687	0.00598701
Deaths	High SDI	Both	20-24 years	All causes	Unsafe sex	Rate	1999	0.490137	0.524843	0.450934
Deaths	High SDI	Both	50-74 years	All causes	Unsafe sex	Number	1999	15993.4	16860.9	15480.9
Deaths	High SDI	Both	50-74 years	All causes	Unsafe sex	Percent	1999	0.00649166	0.00685009	0.00628867
Deaths	High SDI	Both	50-74 years	All causes	Unsafe sex	Rate	1999	4.21731	4.44608	4.08216
Deaths	High SDI	Both	<20 years	All causes	Unsafe sex	Number	1999	108.295	118.49	95.5895
Deaths	High SDI	Both	<20 years	All causes	Unsafe sex	Percent	1999	0.000763793	0.000840802	0.000673267
Deaths	High SDI	Both	<20 years	All causes	Unsafe sex	Rate	1999	0.0465928	0.0509792	0.0411265
Deaths	High SDI	Both	25-49 years	All causes	Unsafe sex	Number	1999	18372.3	19323.4	16951.9
Deaths	High SDI	Both	25-49 years	All causes	Unsafe sex	Percent	1999	0.0342823	0.0360898	0.0316503
Deaths	High SDI	Both	25-49 years	All causes	Unsafe sex	Rate	1999	5.58363	5.87267	5.15194
Deaths	High SDI	Both	75+ years	All causes	Unsafe sex	Number	1999	8039.26	8586.7	6767.53
Deaths	High SDI	Both	75+ years	All causes	Unsafe sex	Percent	1999	0.00199053	0.00212597	0.00167756
Deaths	High SDI	Both	75+ years	All causes	Unsafe sex	Rate	1999	10.3499	11.0547	8.71269
Deaths	High SDI	Both	20-24 years	All causes	Unsafe sex	Number	2000	253.318	271.849	232.578
Deaths	High SDI	Both	20-24 years	All causes	Unsafe sex	Percent	2000	0.00566211	0.00607007	0.00519469
Deaths	High SDI	Both	20-24 years	All causes	Unsafe sex	Rate	2000	0.420418	0.451173	0.385997
Deaths	High SDI	Both	50-74 years	All causes	Unsafe sex	Number	2000	15907.1	16724	15379.3
Deaths	High SDI	Both	50-74 years	All causes	Unsafe sex	Percent	2000	0.00652288	0.00687562	0.00631217
Deaths	High SDI	Both	50-74 years	All causes	Unsafe sex	Rate	2000	4.10704	4.31796	3.97076
Deaths	High SDI	Both	<20 years	All causes	Unsafe sex	Number	2000	99.2269	108.769	88.0973
Deaths	High SDI	Both	<20 years	All causes	Unsafe sex	Percent	2000	0.000723961	0.000793961	0.000641791
Deaths	High SDI	Both	<20 years	All causes	Unsafe sex	Rate	2000	0.0427746	0.0468878	0.0379768
Deaths	High SDI	Both	25-49 years	All causes	Unsafe sex	Number	2000	17512.1	18374.5	16220.2
Deaths	High SDI	Both	25-49 years	All causes	Unsafe sex	Percent	2000	0.0329431	0.0345696	0.0305023
Deaths	High SDI	Both	25-49 years	All causes	Unsafe sex	Rate	2000	5.31532	5.57708	4.92321
Deaths	High SDI	Both	75+ years	All causes	Unsafe sex	Number	2000	8204.84	8761.99	6882.3
Deaths	High SDI	Both	75+ years	All causes	Unsafe sex	Percent	2000	0.00201188	0.00214695	0.0016875
Deaths	High SDI	Both	75+ years	All causes	Unsafe sex	Rate	2000	10.2498	10.9458	8.59765
Deaths	Low SDI	Both	20-24 years	All causes	Unsafe sex	Number	2000	28855	50043.4	15529.7
Deaths	Low SDI	Both	20-24 years	All causes	Unsafe sex	Percent	2001	0.158356	0.245312	0.0935438
Deaths	Low SDI	Both	20-24 years	All causes	Unsafe sex	Rate	2001	46.5342	80.7045	25.0446
Deaths	Low SDI	Both	50-74 years	All causes	Unsafe sex	Number	2000	108013	121501	94421.8
Deaths	Low SDI	Both	50-74 years	All causes	Unsafe sex	Percent	2001	0.0620372	0.0696163	0.0544035
Deaths	Low SDI	Both	50-74 years	All causes	Unsafe sex	Rate	2001	95.1438	107.024	83.1716
Deaths	Low SDI	Both	<20 years	All causes	Unsafe sex	Number	2000	11659	18614.6	6994.35
Deaths	Low SDI	Both	<20 years	All causes	Unsafe sex	Percent	2001	0.00263663	0.00427694	0.00157772
Deaths	Low SDI	Both	<20 years	All causes	Unsafe sex	Rate	2001	2.96016	4.72614	1.77583
Deaths	Low SDI	Both	25-49 years	All causes	Unsafe sex	Number	2000	419778	563108	288594
Deaths	Low SDI	Both	25-49 years	All causes	Unsafe sex	Percent	2001	0.329555	0.401704	0.251234
Deaths	Low SDI	Both	25-49 years	All causes	Unsafe sex	Rate	2001	228.38	306.359	157.01
Deaths	Low SDI	Both	75+ years	All causes	Unsafe sex	Number	2000	6108.58	7017.21	5331.28
Deaths	Low SDI	Both	75+ years	All causes	Unsafe sex	Percent	2001	0.00758347	0.00868164	0.00664005
Deaths	Low SDI	Both	75+ years	All causes	Unsafe sex	Rate	2001	65.3079	75.0223	56.9978
Deaths	Low-middle SDI	Both	20-24 years	All causes	Unsafe sex	Number	1999	25333.4	40637	15477.9
Deaths	Low-middle SDI	Both	20-24 years	All causes	Unsafe sex	Percent	1999	0.0873297	0.133537	0.0552635
Deaths	Low-middle SDI	Both	20-24 years	All causes	Unsafe sex	Rate	1999	21.552	34.5713	13.1676
Deaths	Low-middle SDI	Both	50-74 years	All causes	Unsafe sex	Number	1999	77139.2	90131.4	64059.3
Deaths	Low-middle SDI	Both	50-74 years	All causes	Unsafe sex	Percent	1999	0.0215571	0.0251232	0.0178446
Deaths	Low-middle SDI	Both	50-74 years	All causes	Unsafe sex	Rate	1999	27.3045	31.9033	22.6747
Deaths	Low-middle SDI	Both	<20 years	All causes	Unsafe sex	Number	1999	5869.8	10328.9	3570.32
Deaths	Low-middle SDI	Both	<20 years	All causes	Unsafe sex	Percent	1999	0.0014027	0.00245221	0.000847616
Deaths	Low-middle SDI	Both	<20 years	All causes	Unsafe sex	Rate	1999	0.924207	1.6263	0.562151
Deaths	Low-middle SDI	Both	25-49 years	All causes	Unsafe sex	Number	1999	262502	365822	173631
Deaths	Low-middle SDI	Both	25-49 years	All causes	Unsafe sex	Percent	1999	0.144366	0.190907	0.0996174
Deaths	Low-middle SDI	Both	25-49 years	All causes	Unsafe sex	Rate	1999	64.9247	90.4788	42.944
Deaths	Low-middle SDI	Both	75+ years	All causes	Unsafe sex	Number	1999	6841.55	8144.4	5928.97
Deaths	Low-middle SDI	Both	75+ years	All causes	Unsafe sex	Percent	1999	0.00350576	0.0041765	0.00304447
Deaths	Low-middle SDI	Both	75+ years	All causes	Unsafe sex	Rate	1999	28.2043	33.5753	24.4422
Deaths	Global	Both	20-24 years	All causes	Unsafe sex	Number	2001	75039.7	120506	45116.4
Deaths	Global	Both	20-24 years	All causes	Unsafe sex	Percent	2000	0.0825794	0.126397	0.0518971
Deaths	Global	Both	20-24 years	All causes	Unsafe sex	Rate	2000	14.5883	23.4274	8.771
Deaths	Global	Both	50-74 years	All causes	Unsafe sex	Number	2001	303712	339769	266533
Deaths	Global	Both	50-74 years	All causes	Unsafe sex	Percent	2000	0.0179661	0.0201482	0.0158808
Deaths	Global	Both	50-74 years	All causes	Unsafe sex	Rate	2000	17.4966	19.5738	15.3547
Deaths	Global	Both	<20 years	All causes	Unsafe sex	Number	2001	22960.9	36899.7	14420.2
Deaths	Global	Both	<20 years	All causes	Unsafe sex	Percent	2000	0.00187568	0.0030868	0.00117446
Deaths	Global	Both	<20 years	All causes	Unsafe sex	Rate	2000	0.883281	1.44139	0.558776
Deaths	Global	Both	25-49 years	All causes	Unsafe sex	Number	2001	966643	1.29546e+06	674004
Deaths	Global	Both	25-49 years	All causes	Unsafe sex	Percent	2000	0.135635	0.175542	0.098079
Deaths	Global	Both	25-49 years	All causes	Unsafe sex	Rate	2000	45.4511	60.9117	31.6913
Deaths	Global	Both	75+ years	All causes	Unsafe sex	Number	2001	40422	45568.4	36588
Deaths	Global	Both	75+ years	All causes	Unsafe sex	Percent	2000	0.00282237	0.00318439	0.0025401
Deaths	Global	Both	75+ years	All causes	Unsafe sex	Rate	2000	18.1047	20.4097	16.3874
Deaths	Low-middle SDI	Both	20-24 years	All causes	Unsafe sex	Number	2000	25630.4	40862	15395
Deaths	Low-middle SDI	Both	20-24 years	All causes	Unsafe sex	Percent	2001	0.0897591	0.13615	0.0557294
Deaths	Low-middle SDI	Both	20-24 years	All causes	Unsafe sex	Rate	2001	21.0986	33.6371	12.673
Deaths	Low-middle SDI	Both	50-74 years	All causes	Unsafe sex	Number	2000	87522	99932	75164.5
Deaths	Low-middle SDI	Both	50-74 years	All causes	Unsafe sex	Percent	2001	0.0237051	0.0269768	0.0204109
Deaths	Low-middle SDI	Both	50-74 years	All causes	Unsafe sex	Rate	2001	29.6153	33.8145	25.4338
Deaths	Low-middle SDI	Both	<20 years	All causes	Unsafe sex	Number	2000	6297.26	10626.9	3830.39
Deaths	Low-middle SDI	Both	<20 years	All causes	Unsafe sex	Percent	2001	0.00160408	0.00274233	0.000982779
Deaths	Low-middle SDI	Both	<20 years	All causes	Unsafe sex	Rate	2001	0.973348	1.64257	0.592052
Deaths	Low-middle SDI	Both	25-49 years	All causes	Unsafe sex	Number	2000	310571	417046	212323
Deaths	Low-middle SDI	Both	25-49 years	All causes	Unsafe sex	Percent	2001	0.163869	0.210769	0.117862
Deaths	Low-middle SDI	Both	25-49 years	All causes	Unsafe sex	Rate	2001	73.446	98.6262	50.2118
Deaths	Low-middle SDI	Both	75+ years	All causes	Unsafe sex	Number	2000	7521.19	9051.41	6653.13
Deaths	Low-middle SDI	Both	75+ years	All causes	Unsafe sex	Percent	2001	0.00362075	0.0042914	0.00319883
Deaths	Low-middle SDI	Both	75+ years	All causes	Unsafe sex	Rate	2001	29.0193	34.9234	25.67
Deaths	High SDI	Both	20-24 years	All causes	Unsafe sex	Number	2001	269.635	289.169	247.95
Deaths	High SDI	Both	20-24 years	All causes	Unsafe sex	Percent	2001	0.00596116	0.00639928	0.00549259
Deaths	High SDI	Both	20-24 years	All causes	Unsafe sex	Rate	2001	0.441746	0.47375	0.40622
Deaths	High SDI	Both	50-74 years	All causes	Unsafe sex	Number	2001	15942	16855	15430.8
Deaths	High SDI	Both	50-74 years	All causes	Unsafe sex	Percent	2001	0.00658785	0.00696928	0.00637737
Deaths	High SDI	Both	50-74 years	All causes	Unsafe sex	Rate	2001	4.03683	4.26801	3.90739
Deaths	High SDI	Both	<20 years	All causes	Unsafe sex	Number	2001	98.1919	107.378	87.5245
Deaths	High SDI	Both	<20 years	All causes	Unsafe sex	Percent	2001	0.00073704	0.000811834	0.000660883
Deaths	High SDI	Both	<20 years	All causes	Unsafe sex	Rate	2001	0.0424304	0.0464001	0.0378208
Deaths	High SDI	Both	25-49 years	All causes	Unsafe sex	Number	2001	16794.4	17593	15592.9
Deaths	High SDI	Both	25-49 years	All causes	Unsafe sex	Percent	2001	0.0315258	0.033006	0.0292855
Deaths	High SDI	Both	25-49 years	All causes	Unsafe sex	Rate	2001	5.08733	5.32922	4.72336
Deaths	High SDI	Both	75+ years	All causes	Unsafe sex	Number	2001	8338.07	8917.61	6952.99
Deaths	High SDI	Both	75+ years	All causes	Unsafe sex	Percent	2001	0.00202279	0.00216476	0.00168757
Deaths	High SDI	Both	75+ years	All causes	Unsafe sex	Rate	2001	10.1018	10.804	8.42376
Deaths	Middle SDI	Both	20-24 years	All causes	Unsafe sex	Number	2000	17235.3	26536	11364.7
Deaths	Middle SDI	Both	20-24 years	All causes	Unsafe sex	Percent	2000	0.0677883	0.101792	0.0451673
Deaths	Middle SDI	Both	20-24 years	All causes	Unsafe sex	Rate	2000	10.0807	15.5206	6.64709
Deaths	Middle SDI	Both	50-74 years	All causes	Unsafe sex	Number	2000	73531.9	83539.5	64004.3
Deaths	Middle SDI	Both	50-74 years	All causes	Unsafe sex	Percent	2000	0.0156622	0.017873	0.0136912
Deaths	Middle SDI	Both	50-74 years	All causes	Unsafe sex	Rate	2000	14.5689	16.5517	12.6812
Deaths	Middle SDI	Both	<20 years	All causes	Unsafe sex	Number	2000	4168.91	7010.84	2692.57
Deaths	Middle SDI	Both	<20 years	All causes	Unsafe sex	Percent	2000	0.00188928	0.00319556	0.00121755
Deaths	Middle SDI	Both	<20 years	All causes	Unsafe sex	Rate	2000	0.527726	0.887476	0.340842
Deaths	Middle SDI	Both	25-49 years	All causes	Unsafe sex	Number	2000	207308	280520	147063
Deaths	Middle SDI	Both	25-49 years	All causes	Unsafe sex	Percent	2000	0.100023	0.131636	0.0725509
Deaths	Middle SDI	Both	25-49 years	All causes	Unsafe sex	Rate	2000	28.9357	39.1544	20.5269
Deaths	Middle SDI	Both	75+ years	All causes	Unsafe sex	Number	2000	10504.2	12213	9434.64
Deaths	Middle SDI	Both	75+ years	All causes	Unsafe sex	Percent	2000	0.00302706	0.00351363	0.00271819
Deaths	Middle SDI	Both	75+ years	All causes	Unsafe sex	Rate	2000	21.2725	24.7329	19.1064
Deaths	High-middle SDI	Both	20-24 years	All causes	Unsafe sex	Number	2000	2230.18	2979.25	1668.88
Deaths	High-middle SDI	Both	20-24 years	All causes	Unsafe sex	Percent	2000	0.0171791	0.0228094	0.0128739
Deaths	High-middle SDI	Both	20-24 years	All causes	Unsafe sex	Rate	2000	2.15695	2.88142	1.61408
Deaths	High-middle SDI	Both	50-74 years	All causes	Unsafe sex	Number	2000	28013.5	32236.6	26709.8
Deaths	High-middle SDI	Both	50-74 years	All causes	Unsafe sex	Percent	2000	0.00634564	0.00726718	0.00602486
Deaths	High-middle SDI	Both	50-74 years	All causes	Unsafe sex	Rate	2000	6.29777	7.24718	6.00469
Deaths	High-middle SDI	Both	<20 years	All causes	Unsafe sex	Number	2000	617.284	833.947	421.042
Deaths	High-middle SDI	Both	<20 years	All causes	Unsafe sex	Percent	2000	0.00102182	0.00137783	0.000689545
Deaths	High-middle SDI	Both	<20 years	All causes	Unsafe sex	Rate	2000	0.15944	0.215403	0.108752
Deaths	High-middle SDI	Both	25-49 years	All causes	Unsafe sex	Number	2000	44214.4	52030	37340.4
Deaths	High-middle SDI	Both	25-49 years	All causes	Unsafe sex	Percent	2000	0.032074	0.0376936	0.0272239
Deaths	High-middle SDI	Both	25-49 years	All causes	Unsafe sex	Rate	2000	9.08576	10.6918	7.67321
Deaths	High-middle SDI	Both	75+ years	All causes	Unsafe sex	Number	2000	8514.98	9659.87	7562.94
Deaths	High-middle SDI	Both	75+ years	All causes	Unsafe sex	Percent	2000	0.00214387	0.00242892	0.00189469
Deaths	High-middle SDI	Both	75+ years	All causes	Unsafe sex	Rate	2000	14.2935	16.2153	12.6953
Deaths	Middle SDI	Both	20-24 years	All causes	Unsafe sex	Number	2001	18741.3	28883.2	12229.3
Deaths	Middle SDI	Both	20-24 years	All causes	Unsafe sex	Percent	2001	0.0748905	0.112799	0.0496907
Deaths	Middle SDI	Both	20-24 years	All causes	Unsafe sex	Rate	2001	10.8762	16.7619	7.0971
Deaths	Middle SDI	Both	50-74 years	All causes	Unsafe sex	Number	2001	81999.2	92624.7	71833.2
Deaths	Middle SDI	Both	50-74 years	All causes	Unsafe sex	Percent	2001	0.0171607	0.0194526	0.0150544
Deaths	Middle SDI	Both	50-74 years	All causes	Unsafe sex	Rate	2001	15.7227	17.7601	13.7735
Deaths	Middle SDI	Both	<20 years	All causes	Unsafe sex	Number	2001	4285.99	7281.57	2742.62
Deaths	Middle SDI	Both	<20 years	All causes	Unsafe sex	Percent	2001	0.00202708	0.00347778	0.00128463
Deaths	Middle SDI	Both	<20 years	All causes	Unsafe sex	Rate	2001	0.542634	0.921894	0.347233
Deaths	Middle SDI	Both	25-49 years	All causes	Unsafe sex	Number	2001	238786	319679	169868
Deaths	Middle SDI	Both	25-49 years	All causes	Unsafe sex	Percent	2001	0.11353	0.148478	0.0828201
Deaths	Middle SDI	Both	25-49 years	All causes	Unsafe sex	Rate	2001	32.7767	43.8802	23.3167
Deaths	Middle SDI	Both	75+ years	All causes	Unsafe sex	Number	2001	11173.2	12849.9	10043.5
Deaths	Middle SDI	Both	75+ years	All causes	Unsafe sex	Percent	2001	0.00310085	0.00359902	0.00277359
Deaths	Middle SDI	Both	75+ years	All causes	Unsafe sex	Rate	2001	21.738	25	19.5401
Deaths	High-middle SDI	Both	20-24 years	All causes	Unsafe sex	Number	2001	2201.95	2978.71	1611.86
Deaths	High-middle SDI	Both	20-24 years	All causes	Unsafe sex	Percent	2001	0.0176471	0.0238152	0.0129802
Deaths	High-middle SDI	Both	20-24 years	All causes	Unsafe sex	Rate	2001	2.11149	2.85634	1.54564
Deaths	High-middle SDI	Both	50-74 years	All causes	Unsafe sex	Number	2001	28684.4	32701.5	27341.3
Deaths	High-middle SDI	Both	50-74 years	All causes	Unsafe sex	Percent	2001	0.00646764	0.00739894	0.00617717
Deaths	High-middle SDI	Both	50-74 years	All causes	Unsafe sex	Rate	2001	6.3007	7.18306	6.00566
Deaths	High-middle SDI	Both	<20 years	All causes	Unsafe sex	Number	2001	603.778	814.646	412.883
Deaths	High-middle SDI	Both	<20 years	All causes	Unsafe sex	Percent	2001	0.00106384	0.00143271	0.000731796
Deaths	High-middle SDI	Both	<20 years	All causes	Unsafe sex	Rate	2001	0.157229	0.212141	0.107518
Deaths	High-middle SDI	Both	25-49 years	All causes	Unsafe sex	Number	2001	46258.9	54261.3	39069.5
Deaths	High-middle SDI	Both	25-49 years	All causes	Unsafe sex	Percent	2001	0.0336272	0.039122	0.0283602
Deaths	High-middle SDI	Both	25-49 years	All causes	Unsafe sex	Rate	2001	9.40703	11.0344	7.94502
Deaths	High-middle SDI	Both	75+ years	All causes	Unsafe sex	Number	2001	8732.06	9748.89	7774.96
Deaths	High-middle SDI	Both	75+ years	All causes	Unsafe sex	Percent	2001	0.00214234	0.00241836	0.00190356
Deaths	High-middle SDI	Both	75+ years	All causes	Unsafe sex	Rate	2001	14.096	15.7375	12.551
Deaths	Low SDI	Both	20-24 years	All causes	Unsafe sex	Number	2001	29788.5	51336.5	16185.7
Deaths	Low SDI	Both	20-24 years	All causes	Unsafe sex	Percent	1999	0.154429	0.240435	0.0909053
Deaths	Low SDI	Both	20-24 years	All causes	Unsafe sex	Rate	1999	51.0425	87.9648	27.7342
Deaths	Low SDI	Both	50-74 years	All causes	Unsafe sex	Number	2001	100667	116142	84810.2
Deaths	Low SDI	Both	50-74 years	All causes	Unsafe sex	Percent	1999	0.0589308	0.0676907	0.0497224
Deaths	Low SDI	Both	50-74 years	All causes	Unsafe sex	Rate	1999	92.5139	106.735	77.941
Deaths	Low SDI	Both	<20 years	All causes	Unsafe sex	Number	2001	9586.49	16325.2	5682.67
Deaths	Low SDI	Both	<20 years	All causes	Unsafe sex	Percent	1999	0.0021298	0.00365791	0.00126278
Deaths	Low SDI	Both	<20 years	All causes	Unsafe sex	Rate	1999	2.55997	4.35947	1.5175
Deaths	Low SDI	Both	25-49 years	All causes	Unsafe sex	Number	2001	388968	536013	259598
Deaths	Low SDI	Both	25-49 years	All causes	Unsafe sex	Percent	1999	0.311936	0.387971	0.232839
Deaths	Low SDI	Both	25-49 years	All causes	Unsafe sex	Rate	1999	224.03	308.722	149.518
Deaths	Low SDI	Both	75+ years	All causes	Unsafe sex	Number	2001	5762.6	6675.04	4928.86
Deaths	Low SDI	Both	75+ years	All causes	Unsafe sex	Percent	1999	0.00751002	0.00870627	0.0064065
Deaths	Low SDI	Both	75+ years	All causes	Unsafe sex	Rate	1999	65.3817	75.734	55.9221
Deaths	Low-middle SDI	Both	20-24 years	All causes	Unsafe sex	Number	2001	25772.6	41215.3	15622.4
Deaths	Low-middle SDI	Both	20-24 years	All causes	Unsafe sex	Percent	2000	0.0896685	0.136188	0.0566059
Deaths	Low-middle SDI	Both	20-24 years	All causes	Unsafe sex	Rate	2000	21.5876	34.5229	13.0857
Deaths	Low-middle SDI	Both	50-74 years	All causes	Unsafe sex	Number	2001	82018.1	94779.2	69083.4
Deaths	Low-middle SDI	Both	50-74 years	All causes	Unsafe sex	Percent	2000	0.022629	0.0261273	0.0191225
Deaths	Low-middle SDI	Both	50-74 years	All causes	Unsafe sex	Rate	2000	28.5175	32.9546	24.0202
Deaths	Low-middle SDI	Both	<20 years	All causes	Unsafe sex	Number	2001	6041.9	10481.7	3701.92
Deaths	Low-middle SDI	Both	<20 years	All causes	Unsafe sex	Percent	2000	0.00149724	0.00258088	0.000914361
Deaths	Low-middle SDI	Both	<20 years	All causes	Unsafe sex	Rate	2000	0.942194	1.63456	0.57729
Deaths	Low-middle SDI	Both	25-49 years	All causes	Unsafe sex	Number	2001	288707	394363	194376
Deaths	Low-middle SDI	Both	25-49 years	All causes	Unsafe sex	Percent	2000	0.154995	0.201934	0.10859
Deaths	Low-middle SDI	Both	25-49 years	All causes	Unsafe sex	Rate	2000	69.6936	95.199	46.9222
Deaths	Low-middle SDI	Both	75+ years	All causes	Unsafe sex	Number	2001	7191.9	8571.96	6289.59
Deaths	Low-middle SDI	Both	75+ years	All causes	Unsafe sex	Percent	2000	0.00358173	0.00425401	0.00314376
Deaths	Low-middle SDI	Both	75+ years	All causes	Unsafe sex	Rate	2000	28.6991	34.2062	25.0985
Deaths	High-middle SDI	Both	20-24 years	All causes	Unsafe sex	Number	2002	2123.16	2927.61	1542.04
Deaths	High-middle SDI	Both	20-24 years	All causes	Unsafe sex	Percent	2002	0.0175759	0.0238909	0.0127631
Deaths	High-middle SDI	Both	20-24 years	All causes	Unsafe sex	Rate	2002	2.01167	2.77389	1.46107
Deaths	High-middle SDI	Both	50-74 years	All causes	Unsafe sex	Number	2002	29613.4	33810	28137.4
Deaths	High-middle SDI	Both	50-74 years	All causes	Unsafe sex	Percent	2002	0.00658428	0.00749886	0.00624575
Deaths	High-middle SDI	Both	50-74 years	All causes	Unsafe sex	Rate	2002	6.35227	7.25247	6.03565
Deaths	High-middle SDI	Both	<20 years	All causes	Unsafe sex	Number	2002	549.519	724.662	397.69
Deaths	High-middle SDI	Both	<20 years	All causes	Unsafe sex	Percent	2002	0.00103076	0.00135117	0.000747899
Deaths	High-middle SDI	Both	<20 years	All causes	Unsafe sex	Rate	2002	0.144379	0.190395	0.104488
Deaths	High-middle SDI	Both	25-49 years	All causes	Unsafe sex	Number	2002	47879.4	55952.2	40453
Deaths	High-middle SDI	Both	25-49 years	All causes	Unsafe sex	Percent	2002	0.0348505	0.040466	0.0295902
Deaths	High-middle SDI	Both	25-49 years	All causes	Unsafe sex	Rate	2002	9.64012	11.2655	8.14487
Deaths	High-middle SDI	Both	75+ years	All causes	Unsafe sex	Number	2002	9033.91	10120.9	8008.53
Deaths	High-middle SDI	Both	75+ years	All causes	Unsafe sex	Percent	2002	0.00213796	0.00238909	0.0018937
Deaths	High-middle SDI	Both	75+ years	All causes	Unsafe sex	Rate	2002	13.9982	15.6825	12.4094
Deaths	Middle SDI	Both	20-24 years	All causes	Unsafe sex	Number	2002	19822.1	30701.7	12723.3
Deaths	Middle SDI	Both	20-24 years	All causes	Unsafe sex	Percent	2002	0.0794316	0.119748	0.0522436
Deaths	Middle SDI	Both	20-24 years	All causes	Unsafe sex	Rate	2002	11.3526	17.5836	7.28689
Deaths	Middle SDI	Both	50-74 years	All causes	Unsafe sex	Number	2002	90788.1	102128	80364.2
Deaths	Middle SDI	Both	50-74 years	All causes	Unsafe sex	Percent	2002	0.0184883	0.0207094	0.0162591
Deaths	Middle SDI	Both	50-74 years	All causes	Unsafe sex	Rate	2002	16.8384	18.9416	14.9051
Deaths	Middle SDI	Both	<20 years	All causes	Unsafe sex	Number	2002	4342.46	7403.39	2776.69
Deaths	Middle SDI	Both	<20 years	All causes	Unsafe sex	Percent	2002	0.00214586	0.00370214	0.00135604
Deaths	Middle SDI	Both	<20 years	All causes	Unsafe sex	Rate	2002	0.550484	0.938512	0.351995
Deaths	Middle SDI	Both	25-49 years	All causes	Unsafe sex	Number	2002	267694	354125	191717
Deaths	Middle SDI	Both	25-49 years	All causes	Unsafe sex	Percent	2002	0.125391	0.161311	0.0931286
Deaths	Middle SDI	Both	25-49 years	All causes	Unsafe sex	Rate	2002	36.1857	47.8691	25.9155
Deaths	Middle SDI	Both	75+ years	All causes	Unsafe sex	Number	2002	11964.6	13613	10618.1
Deaths	Middle SDI	Both	75+ years	All causes	Unsafe sex	Percent	2002	0.00319039	0.00363134	0.00283939
Deaths	Middle SDI	Both	75+ years	All causes	Unsafe sex	Rate	2002	22.3463	25.4251	19.8314
Deaths	Global	Both	20-24 years	All causes	Unsafe sex	Number	2002	75350.7	121503	44917.3
Deaths	Global	Both	20-24 years	All causes	Unsafe sex	Percent	2002	0.085637	0.130712	0.053121
Deaths	Global	Both	20-24 years	All causes	Unsafe sex	Rate	2002	14.2111	22.9154	8.47137
Deaths	Global	Both	50-74 years	All causes	Unsafe sex	Number	2002	339743	372738	306483
Deaths	Global	Both	50-74 years	All causes	Unsafe sex	Percent	2002	0.019604	0.0215136	0.0176693
Deaths	Global	Both	50-74 years	All causes	Unsafe sex	Rate	2002	18.5709	20.3744	16.7528
Deaths	Global	Both	<20 years	All causes	Unsafe sex	Number	2002	24567.2	38828.1	15223.8
Deaths	Global	Both	<20 years	All causes	Unsafe sex	Percent	2002	0.00225934	0.00359769	0.00139003
Deaths	Global	Both	<20 years	All causes	Unsafe sex	Rate	2002	0.999353	1.57946	0.61928
Deaths	Global	Both	25-49 years	All causes	Unsafe sex	Number	2002	1.08941e+06	1.42355e+06	779143
Deaths	Global	Both	25-49 years	All causes	Unsafe sex	Percent	2002	0.150467	0.18948	0.112277
Deaths	Global	Both	25-49 years	All causes	Unsafe sex	Rate	2002	49.7666	65.0309	35.5929
Deaths	Global	Both	75+ years	All causes	Unsafe sex	Number	2002	43547.6	48185.9	39188
Deaths	Global	Both	75+ years	All causes	Unsafe sex	Percent	2002	0.00287527	0.00318851	0.00258883
Deaths	Global	Both	75+ years	All causes	Unsafe sex	Rate	2002	18.1636	20.0983	16.3453
Deaths	Low-middle SDI	Both	20-24 years	All causes	Unsafe sex	Number	2002	25058.5	39955.5	14888.6
Deaths	Low-middle SDI	Both	20-24 years	All causes	Unsafe sex	Percent	2002	0.0897046	0.135466	0.0556621
Deaths	Low-middle SDI	Both	20-24 years	All causes	Unsafe sex	Rate	2002	20.2307	32.2576	12.0202
Deaths	Low-middle SDI	Both	50-74 years	All causes	Unsafe sex	Number	2002	92249.8	104012	81040
Deaths	Low-middle SDI	Both	50-74 years	All causes	Unsafe sex	Percent	2002	0.0246374	0.0276508	0.0216665
Deaths	Low-middle SDI	Both	50-74 years	All causes	Unsafe sex	Rate	2002	30.3824	34.2561	26.6904
Deaths	Low-middle SDI	Both	<20 years	All causes	Unsafe sex	Number	2002	6697.6	11016.1	4001.31
Deaths	Low-middle SDI	Both	<20 years	All causes	Unsafe sex	Percent	2002	0.00176531	0.00292458	0.00105054
Deaths	Low-middle SDI	Both	<20 years	All causes	Unsafe sex	Rate	2002	1.02686	1.68896	0.613472
Deaths	Low-middle SDI	Both	25-49 years	All causes	Unsafe sex	Number	2002	328694	434813	227441
Deaths	Low-middle SDI	Both	25-49 years	All causes	Unsafe sex	Percent	2002	0.172609	0.21832	0.125992
Deaths	Low-middle SDI	Both	25-49 years	All causes	Unsafe sex	Rate	2002	76.1755	100.769	52.71
Deaths	Low-middle SDI	Both	75+ years	All causes	Unsafe sex	Number	2002	7798.15	9222.22	6917.89
Deaths	Low-middle SDI	Both	75+ years	All causes	Unsafe sex	Percent	2002	0.00363934	0.00430743	0.00322384
Deaths	Low-middle SDI	Both	75+ years	All causes	Unsafe sex	Rate	2002	29.0585	34.3651	25.7784
Deaths	High-middle SDI	Both	20-24 years	All causes	Unsafe sex	Number	2003	2007.43	2753.69	1447.52
Deaths	High-middle SDI	Both	20-24 years	All causes	Unsafe sex	Percent	2003	0.0170087	0.0232276	0.0122827
Deaths	High-middle SDI	Both	20-24 years	All causes	Unsafe sex	Rate	2003	1.87382	2.5704	1.35117
Deaths	High-middle SDI	Both	50-74 years	All causes	Unsafe sex	Number	2003	30687.4	34575.4	29108.2
Deaths	High-middle SDI	Both	50-74 years	All causes	Unsafe sex	Percent	2003	0.00677599	0.00767977	0.00643258
Deaths	High-middle SDI	Both	50-74 years	All causes	Unsafe sex	Rate	2003	6.42078	7.23426	6.09036
Deaths	High-middle SDI	Both	<20 years	All causes	Unsafe sex	Number	2003	523.257	673.171	397.232
Deaths	High-middle SDI	Both	<20 years	All causes	Unsafe sex	Percent	2003	0.0010392	0.00135043	0.00078683
Deaths	High-middle SDI	Both	<20 years	All causes	Unsafe sex	Rate	2003	0.138855	0.178637	0.105412
Deaths	High-middle SDI	Both	25-49 years	All causes	Unsafe sex	Number	2003	49182.1	56733.5	41774.7
Deaths	High-middle SDI	Both	25-49 years	All causes	Unsafe sex	Percent	2003	0.0358846	0.0415807	0.0303141
Deaths	High-middle SDI	Both	25-49 years	All causes	Unsafe sex	Rate	2003	9.81282	11.3195	8.33489
Deaths	High-middle SDI	Both	75+ years	All causes	Unsafe sex	Number	2003	9318.9	10377.5	8301.17
Deaths	High-middle SDI	Both	75+ years	All causes	Unsafe sex	Percent	2003	0.00213758	0.00239079	0.00189429
Deaths	High-middle SDI	Both	75+ years	All causes	Unsafe sex	Rate	2003	13.8598	15.4342	12.3461
Deaths	Middle SDI	Both	20-24 years	All causes	Unsafe sex	Number	2003	20470.3	31838.4	13021.1
Deaths	Middle SDI	Both	20-24 years	All causes	Unsafe sex	Percent	2003	0.0813166	0.123297	0.0527288
Deaths	Middle SDI	Both	20-24 years	All causes	Unsafe sex	Rate	2003	11.5242	17.9242	7.33052
Deaths	Middle SDI	Both	50-74 years	All causes	Unsafe sex	Number	2003	99288.9	110196	88674.4
Deaths	Middle SDI	Both	50-74 years	All causes	Unsafe sex	Percent	2003	0.0197192	0.0220127	0.0175946
Deaths	Middle SDI	Both	50-74 years	All causes	Unsafe sex	Rate	2003	17.7762	19.7291	15.8759
Deaths	Middle SDI	Both	<20 years	All causes	Unsafe sex	Number	2003	4416.3	7468.15	2824.06
Deaths	Middle SDI	Both	<20 years	All causes	Unsafe sex	Percent	2003	0.00225738	0.00388229	0.00144013
Deaths	Middle SDI	Both	<20 years	All causes	Unsafe sex	Rate	2003	0.561123	0.948883	0.358817
Deaths	Middle SDI	Both	25-49 years	All causes	Unsafe sex	Number	2003	292002	383138	212341
Deaths	Middle SDI	Both	25-49 years	All causes	Unsafe sex	Percent	2003	0.135079	0.171445	0.100469
Deaths	Middle SDI	Both	25-49 years	All causes	Unsafe sex	Rate	2003	38.9338	51.0854	28.3124
Deaths	Middle SDI	Both	75+ years	All causes	Unsafe sex	Number	2003	12717.2	14155.9	11298.9
Deaths	Middle SDI	Both	75+ years	All causes	Unsafe sex	Percent	2003	0.00327561	0.00366388	0.00289659
Deaths	Middle SDI	Both	75+ years	All causes	Unsafe sex	Rate	2003	22.795	25.3739	20.2528
Deaths	Global	Both	20-24 years	All causes	Unsafe sex	Number	2003	73969.3	118849	44246.7
Deaths	Global	Both	20-24 years	All causes	Unsafe sex	Percent	2003	0.0852211	0.130005	0.0526138
Deaths	Global	Both	20-24 years	All causes	Unsafe sex	Rate	2003	13.6947	22.0037	8.19187
Deaths	Global	Both	50-74 years	All causes	Unsafe sex	Number	2003	355214	385069	325491
Deaths	Global	Both	50-74 years	All causes	Unsafe sex	Percent	2003	0.0203222	0.0220486	0.0185927
Deaths	Global	Both	50-74 years	All causes	Unsafe sex	Rate	2003	18.8933	20.4813	17.3124
Deaths	Global	Both	<20 years	All causes	Unsafe sex	Number	2003	26661.4	41393.5	16266.2
Deaths	Global	Both	<20 years	All causes	Unsafe sex	Percent	2003	0.00251361	0.00394098	0.00154692
Deaths	Global	Both	<20 years	All causes	Unsafe sex	Rate	2003	1.08038	1.67737	0.659147
Deaths	Global	Both	25-49 years	All causes	Unsafe sex	Number	2003	1.13073e+06	1.46159e+06	822321
Deaths	Global	Both	25-49 years	All causes	Unsafe sex	Percent	2003	0.156048	0.1946	0.117824
Deaths	Global	Both	25-49 years	All causes	Unsafe sex	Rate	2003	50.9602	65.8716	37.0608
Deaths	Global	Both	75+ years	All causes	Unsafe sex	Number	2003	44934.9	50059.2	40452.3
Deaths	Global	Both	75+ years	All causes	Unsafe sex	Percent	2003	0.00289655	0.00322749	0.00260997
Deaths	Global	Both	75+ years	All causes	Unsafe sex	Rate	2003	18.0764	20.1378	16.2731
Deaths	High SDI	Both	20-24 years	All causes	Unsafe sex	Number	2002	252.097	270.724	233.595
Deaths	High SDI	Both	20-24 years	All causes	Unsafe sex	Percent	2003	0.00560731	0.00604095	0.00518176
Deaths	High SDI	Both	20-24 years	All causes	Unsafe sex	Rate	2003	0.403782	0.433617	0.374147
Deaths	High SDI	Both	50-74 years	All causes	Unsafe sex	Number	2003	16342.2	17229	15833.5
Deaths	High SDI	Both	50-74 years	All causes	Unsafe sex	Percent	2003	0.00679896	0.00715211	0.00658283
Deaths	High SDI	Both	50-74 years	All causes	Unsafe sex	Rate	2003	3.97651	4.1923	3.85273
Deaths	High SDI	Both	<20 years	All causes	Unsafe sex	Number	2002	92.1942	101.272	82.9692
Deaths	High SDI	Both	<20 years	All causes	Unsafe sex	Percent	2003	0.000732632	0.00080571	0.000657749
Deaths	High SDI	Both	<20 years	All causes	Unsafe sex	Rate	2003	0.040046	0.043989	0.036039
Deaths	High SDI	Both	25-49 years	All causes	Unsafe sex	Number	2003	15860.7	16566.9	14867.6
Deaths	High SDI	Both	25-49 years	All causes	Unsafe sex	Percent	2003	0.0301425	0.031502	0.0282659
Deaths	High SDI	Both	25-49 years	All causes	Unsafe sex	Rate	2003	4.78568	4.99878	4.48604
Deaths	High SDI	Both	75+ years	All causes	Unsafe sex	Number	2003	8587.29	9219.01	7086.59
Deaths	High SDI	Both	75+ years	All causes	Unsafe sex	Percent	2003	0.00201912	0.00216784	0.00166646
Deaths	High SDI	Both	75+ years	All causes	Unsafe sex	Rate	2003	9.80418	10.5254	8.09081
Deaths	Low SDI	Both	20-24 years	All causes	Unsafe sex	Number	2002	27167.7	46709.7	14892.1
Deaths	Low SDI	Both	20-24 years	All causes	Unsafe sex	Percent	2003	0.148582	0.229096	0.0877843
Deaths	Low SDI	Both	20-24 years	All causes	Unsafe sex	Rate	2003	41.0731	70.6175	22.5144
Deaths	Low SDI	Both	50-74 years	All causes	Unsafe sex	Number	2002	112953	124123	101994
Deaths	Low SDI	Both	50-74 years	All causes	Unsafe sex	Percent	2003	0.063674	0.0702309	0.0573808
Deaths	Low SDI	Both	50-74 years	All causes	Unsafe sex	Rate	2003	94.4554	103.796	85.2915
Deaths	Low SDI	Both	<20 years	All causes	Unsafe sex	Number	2002	14282	21902.3	8531.95
Deaths	Low SDI	Both	<20 years	All causes	Unsafe sex	Percent	2003	0.00328609	0.00504223	0.00193489
Deaths	Low SDI	Both	<20 years	All causes	Unsafe sex	Rate	2003	3.44236	5.27908	2.05644
Deaths	Low SDI	Both	25-49 years	All causes	Unsafe sex	Number	2002	432584	566752	307645
Deaths	Low SDI	Both	25-49 years	All causes	Unsafe sex	Percent	2003	0.332559	0.398192	0.262246
Deaths	Low SDI	Both	25-49 years	All causes	Unsafe sex	Rate	2003	222.101	290.987	157.954
Deaths	Low SDI	Both	75+ years	All causes	Unsafe sex	Number	2002	6328.26	7169.49	5640
Deaths	Low SDI	Both	75+ years	All causes	Unsafe sex	Percent	2003	0.0075115	0.00851342	0.00665774
Deaths	Low SDI	Both	75+ years	All causes	Unsafe sex	Rate	2003	63.6462	72.1068	56.724
Deaths	High SDI	Both	20-24 years	All causes	Unsafe sex	Number	2003	258.513	278.51	238.769
Deaths	High SDI	Both	20-24 years	All causes	Unsafe sex	Percent	2004	0.00580621	0.00626207	0.00536484
Deaths	High SDI	Both	20-24 years	All causes	Unsafe sex	Rate	2004	0.411705	0.443553	0.380261
Deaths	High SDI	Both	50-74 years	All causes	Unsafe sex	Number	2004	16375.2	17174.5	15861.6
Deaths	High SDI	Both	50-74 years	All causes	Unsafe sex	Percent	2004	0.00691396	0.00726616	0.00670614
Deaths	High SDI	Both	50-74 years	All causes	Unsafe sex	Rate	2004	3.90479	4.0954	3.78233
Deaths	High SDI	Both	<20 years	All causes	Unsafe sex	Number	2003	87.6611	96.8557	78.6572
Deaths	High SDI	Both	<20 years	All causes	Unsafe sex	Percent	2004	0.000719024	0.000801556	0.000643143
Deaths	High SDI	Both	<20 years	All causes	Unsafe sex	Rate	2004	0.0381572	0.0421594	0.0342379
Deaths	High SDI	Both	25-49 years	All causes	Unsafe sex	Number	2004	15105.2	15749.5	14185.6
Deaths	High SDI	Both	25-49 years	All causes	Unsafe sex	Percent	2004	0.0292151	0.0304431	0.0274667
Deaths	High SDI	Both	25-49 years	All causes	Unsafe sex	Rate	2004	4.5443	4.73814	4.26766
Deaths	High SDI	Both	75+ years	All causes	Unsafe sex	Number	2004	8594.98	9248.86	7082.55
Deaths	High SDI	Both	75+ years	All causes	Unsafe sex	Percent	2004	0.00202152	0.00217525	0.00166527
Deaths	High SDI	Both	75+ years	All causes	Unsafe sex	Rate	2004	9.5347	10.2601	7.85691
Deaths	Low-middle SDI	Both	20-24 years	All causes	Unsafe sex	Number	2003	24024.6	38543.2	14166.9
Deaths	Low-middle SDI	Both	20-24 years	All causes	Unsafe sex	Percent	2003	0.0890652	0.134346	0.055118
Deaths	Low-middle SDI	Both	20-24 years	All causes	Unsafe sex	Rate	2003	18.9956	30.475	11.2014
Deaths	Low-middle SDI	Both	50-74 years	All causes	Unsafe sex	Number	2003	95652.6	106582	85344.2
Deaths	Low-middle SDI	Both	50-74 years	All causes	Unsafe sex	Percent	2003	0.025663	0.0283904	0.0230672
Deaths	Low-middle SDI	Both	50-74 years	All causes	Unsafe sex	Rate	2003	30.6493	34.1512	27.3462
Deaths	Low-middle SDI	Both	<20 years	All causes	Unsafe sex	Number	2003	7327.23	11848.6	4329.41
Deaths	Low-middle SDI	Both	<20 years	All causes	Unsafe sex	Percent	2003	0.00199767	0.00324946	0.00118865
Deaths	Low-middle SDI	Both	<20 years	All causes	Unsafe sex	Rate	2003	1.1148	1.8027	0.658696
Deaths	Low-middle SDI	Both	25-49 years	All causes	Unsafe sex	Number	2003	340206	442562	240336
Deaths	Low-middle SDI	Both	25-49 years	All causes	Unsafe sex	Percent	2003	0.18091	0.224978	0.133883
Deaths	Low-middle SDI	Both	25-49 years	All causes	Unsafe sex	Rate	2003	77.2803	100.531	54.594
Deaths	Low-middle SDI	Both	75+ years	All causes	Unsafe sex	Number	2003	7949.08	9528.67	7071.03
Deaths	Low-middle SDI	Both	75+ years	All causes	Unsafe sex	Percent	2003	0.00366763	0.00432541	0.0032833
Deaths	Low-middle SDI	Both	75+ years	All causes	Unsafe sex	Rate	2003	28.5102	34.1756	25.361
Deaths	Middle SDI	Both	20-24 years	All causes	Unsafe sex	Number	2005	20632	32152	12834.9
Deaths	Middle SDI	Both	20-24 years	All causes	Unsafe sex	Percent	2005	0.0835074	0.1264	0.0536038
Deaths	Middle SDI	Both	20-24 years	All causes	Unsafe sex	Rate	2005	11.1424	17.3639	6.93155
Deaths	Middle SDI	Both	50-74 years	All causes	Unsafe sex	Number	2005	110190	120250	101022
Deaths	Middle SDI	Both	50-74 years	All causes	Unsafe sex	Percent	2005	0.0212781	0.0231513	0.0193621
Deaths	Middle SDI	Both	50-74 years	All causes	Unsafe sex	Rate	2005	18.3316	20.0052	16.8065
Deaths	Middle SDI	Both	<20 years	All causes	Unsafe sex	Number	2005	4613.36	7657.44	2925.82
Deaths	Middle SDI	Both	<20 years	All causes	Unsafe sex	Percent	2005	0.00254127	0.004262	0.00163043
Deaths	Middle SDI	Both	<20 years	All causes	Unsafe sex	Rate	2005	0.5915	0.981795	0.375132
Deaths	Middle SDI	Both	25-49 years	All causes	Unsafe sex	Number	2005	320675	409268	241797
Deaths	Middle SDI	Both	25-49 years	All causes	Unsafe sex	Percent	2005	0.14822	0.183527	0.11557
Deaths	Middle SDI	Both	25-49 years	All causes	Unsafe sex	Rate	2005	41.7339	53.2637	31.4685
Deaths	Middle SDI	Both	75+ years	All causes	Unsafe sex	Number	2005	13890	15484.4	12234.5
Deaths	Middle SDI	Both	75+ years	All causes	Unsafe sex	Percent	2005	0.00333357	0.00368089	0.00293313
Deaths	Middle SDI	Both	75+ years	All causes	Unsafe sex	Rate	2005	22.91	25.5398	20.1795
Deaths	Global	Both	20-24 years	All causes	Unsafe sex	Number	2004	69142.2	109354	41487.8
Deaths	Global	Both	20-24 years	All causes	Unsafe sex	Percent	2005	0.079559	0.121298	0.0495346
Deaths	Global	Both	20-24 years	All causes	Unsafe sex	Rate	2005	12.3174	19.4809	7.3909
Deaths	Global	Both	50-74 years	All causes	Unsafe sex	Number	2004	368488	395022	345552
Deaths	Global	Both	50-74 years	All causes	Unsafe sex	Percent	2005	0.0209792	0.0224821	0.0197162
Deaths	Global	Both	50-74 years	All causes	Unsafe sex	Rate	2005	18.5119	19.8449	17.3596
Deaths	Global	Both	<20 years	All causes	Unsafe sex	Number	2004	29035.5	44368.2	17662.7
Deaths	Global	Both	<20 years	All causes	Unsafe sex	Percent	2005	0.00306691	0.00464674	0.00186021
Deaths	Global	Both	<20 years	All causes	Unsafe sex	Rate	2005	1.255	1.88876	0.756207
Deaths	Global	Both	25-49 years	All causes	Unsafe sex	Number	2004	1.14519e+06	1.44061e+06	875762
Deaths	Global	Both	25-49 years	All causes	Unsafe sex	Percent	2005	0.15769	0.191304	0.124316
Deaths	Global	Both	25-49 years	All causes	Unsafe sex	Rate	2005	50.2864	63.2585	38.4556
Deaths	Global	Both	75+ years	All causes	Unsafe sex	Number	2004	46784.3	51296.5	41920.7
Deaths	Global	Both	75+ years	All causes	Unsafe sex	Percent	2005	0.00287781	0.00315043	0.00257184
Deaths	Global	Both	75+ years	All causes	Unsafe sex	Rate	2005	17.4624	19.1466	15.647
Deaths	Global	Both	20-24 years	All causes	Unsafe sex	Number	2005	71992.8	114778	43055.1
Deaths	Global	Both	20-24 years	All causes	Unsafe sex	Percent	2004	0.081301	0.123928	0.0503523
Deaths	Global	Both	20-24 years	All causes	Unsafe sex	Rate	2004	13.0787	20.8514	7.82169
Deaths	Global	Both	50-74 years	All causes	Unsafe sex	Number	2005	364780	392174	339346
Deaths	Global	Both	50-74 years	All causes	Unsafe sex	Percent	2004	0.0209105	0.0224653	0.0194576
Deaths	Global	Both	50-74 years	All causes	Unsafe sex	Rate	2004	18.8615	20.2779	17.5464
Deaths	Global	Both	<20 years	All causes	Unsafe sex	Number	2005	31151.9	46883.4	18770.8
Deaths	Global	Both	<20 years	All causes	Unsafe sex	Percent	2004	0.00278064	0.00426418	0.00170723
Deaths	Global	Both	<20 years	All causes	Unsafe sex	Rate	2004	1.17271	1.79198	0.713379
Deaths	Global	Both	25-49 years	All causes	Unsafe sex	Number	2005	1.1531e+06	1.46901e+06	857677
Deaths	Global	Both	25-49 years	All causes	Unsafe sex	Percent	2004	0.157397	0.192619	0.121237
Deaths	Global	Both	25-49 years	All causes	Unsafe sex	Rate	2004	51.2931	65.3456	38.1519
Deaths	Global	Both	75+ years	All causes	Unsafe sex	Number	2005	45903.8	50241.4	41270.9
Deaths	Global	Both	75+ years	All causes	Unsafe sex	Percent	2004	0.00290772	0.00318416	0.00260902
Deaths	Global	Both	75+ years	All causes	Unsafe sex	Rate	2004	17.7892	19.4701	15.9938
Deaths	High SDI	Both	20-24 years	All causes	Unsafe sex	Number	2004	245.177	262.971	226.281
Deaths	High SDI	Both	20-24 years	All causes	Unsafe sex	Percent	2002	0.00547395	0.0058787	0.00504094
Deaths	High SDI	Both	20-24 years	All causes	Unsafe sex	Rate	2002	0.39671	0.425501	0.366135
Deaths	High SDI	Both	50-74 years	All causes	Unsafe sex	Number	2002	16059.7	17039.7	15539.9
Deaths	High SDI	Both	50-74 years	All causes	Unsafe sex	Percent	2002	0.00666218	0.00706487	0.00644913
Deaths	High SDI	Both	50-74 years	All causes	Unsafe sex	Rate	2002	3.9856	4.22881	3.85661
Deaths	High SDI	Both	<20 years	All causes	Unsafe sex	Number	2004	91.7542	100.76	82.1436
Deaths	High SDI	Both	<20 years	All causes	Unsafe sex	Percent	2002	0.000711802	0.000782697	0.000639062
Deaths	High SDI	Both	<20 years	All causes	Unsafe sex	Rate	2002	0.0397542	0.043656	0.0355903
Deaths	High SDI	Both	25-49 years	All causes	Unsafe sex	Number	2002	16477.7	17237.5	15367.5
Deaths	High SDI	Both	25-49 years	All causes	Unsafe sex	Percent	2002	0.0311864	0.0326307	0.0290919
Deaths	High SDI	Both	25-49 years	All causes	Unsafe sex	Rate	2002	4.98266	5.21242	4.64695
Deaths	High SDI	Both	75+ years	All causes	Unsafe sex	Number	2002	8464.91	9081.47	7041.83
Deaths	High SDI	Both	75+ years	All causes	Unsafe sex	Percent	2002	0.00201777	0.00216356	0.00167778
Deaths	High SDI	Both	75+ years	All causes	Unsafe sex	Rate	2002	9.95218	10.6771	8.27907
Deaths	High-middle SDI	Both	20-24 years	All causes	Unsafe sex	Number	2005	1897.98	2585.88	1363.65
Deaths	High-middle SDI	Both	20-24 years	All causes	Unsafe sex	Percent	2005	0.0162348	0.0220655	0.0118003
Deaths	High-middle SDI	Both	20-24 years	All causes	Unsafe sex	Rate	2005	1.70994	2.32967	1.22854
Deaths	High-middle SDI	Both	50-74 years	All causes	Unsafe sex	Number	2005	31477.5	34731	29513.5
Deaths	High-middle SDI	Both	50-74 years	All causes	Unsafe sex	Percent	2005	0.00700193	0.00769165	0.00655969
Deaths	High-middle SDI	Both	50-74 years	All causes	Unsafe sex	Rate	2005	6.24535	6.89086	5.85567
Deaths	High-middle SDI	Both	<20 years	All causes	Unsafe sex	Number	2005	504.693	649.502	390.849
Deaths	High-middle SDI	Both	<20 years	All causes	Unsafe sex	Percent	2005	0.0011114	0.00142965	0.000860161
Deaths	High-middle SDI	Both	<20 years	All causes	Unsafe sex	Rate	2005	0.137166	0.176522	0.106225
Deaths	High-middle SDI	Both	25-49 years	All causes	Unsafe sex	Number	2005	50944.3	57925.7	43490.9
Deaths	High-middle SDI	Both	25-49 years	All causes	Unsafe sex	Percent	2005	0.0369235	0.0420993	0.0315347
Deaths	High-middle SDI	Both	25-49 years	All causes	Unsafe sex	Rate	2005	10.0037	11.3745	8.54006
Deaths	High-middle SDI	Both	75+ years	All causes	Unsafe sex	Number	2005	9685.19	10700.8	8474.43
Deaths	High-middle SDI	Both	75+ years	All causes	Unsafe sex	Percent	2005	0.00210993	0.00232302	0.00185509
Deaths	High-middle SDI	Both	75+ years	All causes	Unsafe sex	Rate	2005	13.2317	14.6193	11.5776
Deaths	High-middle SDI	Both	20-24 years	All causes	Unsafe sex	Number	2004	1894.47	2606.23	1346.92
Deaths	High-middle SDI	Both	20-24 years	All causes	Unsafe sex	Percent	2004	0.0158314	0.0217781	0.0113695
Deaths	High-middle SDI	Both	20-24 years	All causes	Unsafe sex	Rate	2004	1.73993	2.39363	1.23704
Deaths	High-middle SDI	Both	50-74 years	All causes	Unsafe sex	Number	2004	30943.2	34467.1	29300.2
Deaths	High-middle SDI	Both	50-74 years	All causes	Unsafe sex	Percent	2004	0.00689154	0.00765574	0.00654158
Deaths	High-middle SDI	Both	50-74 years	All causes	Unsafe sex	Rate	2004	6.30766	7.026	5.97274
Deaths	High-middle SDI	Both	<20 years	All causes	Unsafe sex	Number	2004	507.843	657.34	393.206
Deaths	High-middle SDI	Both	<20 years	All causes	Unsafe sex	Percent	2004	0.00104141	0.00134124	0.000805595
Deaths	High-middle SDI	Both	<20 years	All causes	Unsafe sex	Rate	2004	0.136265	0.176378	0.105505
Deaths	High-middle SDI	Both	25-49 years	All causes	Unsafe sex	Number	2004	49723.9	57177.1	42397
Deaths	High-middle SDI	Both	25-49 years	All causes	Unsafe sex	Percent	2004	0.0360624	0.0415913	0.0308984
Deaths	High-middle SDI	Both	25-49 years	All causes	Unsafe sex	Rate	2004	9.83912	11.3139	8.38931
Deaths	High-middle SDI	Both	75+ years	All causes	Unsafe sex	Number	2004	9496.84	10420.9	8321.28
Deaths	High-middle SDI	Both	75+ years	All causes	Unsafe sex	Percent	2004	0.00213148	0.0023384	0.00187777
Deaths	High-middle SDI	Both	75+ years	All causes	Unsafe sex	Rate	2004	13.5227	14.8384	11.8488
Deaths	Low-middle SDI	Both	20-24 years	All causes	Unsafe sex	Number	2004	21375.3	33756.4	12687.5
Deaths	Low-middle SDI	Both	20-24 years	All causes	Unsafe sex	Percent	2005	0.0767403	0.116418	0.0470955
Deaths	Low-middle SDI	Both	20-24 years	All causes	Unsafe sex	Rate	2005	16.1969	25.5786	9.61384
Deaths	Low-middle SDI	Both	50-74 years	All causes	Unsafe sex	Number	2004	97378.8	106435	89784.3
Deaths	Low-middle SDI	Both	50-74 years	All causes	Unsafe sex	Percent	2005	0.0260269	0.0287705	0.0240306
Deaths	Low-middle SDI	Both	50-74 years	All causes	Unsafe sex	Rate	2005	29.4849	32.2269	27.1854
Deaths	Low-middle SDI	Both	<20 years	All causes	Unsafe sex	Number	2004	8998.44	13935.9	5292.3
Deaths	Low-middle SDI	Both	<20 years	All causes	Unsafe sex	Percent	2005	0.00255423	0.00397548	0.00148042
Deaths	Low-middle SDI	Both	<20 years	All causes	Unsafe sex	Rate	2005	1.34965	2.09021	0.793777
Deaths	Low-middle SDI	Both	25-49 years	All causes	Unsafe sex	Number	2004	339640	429098	253365
Deaths	Low-middle SDI	Both	25-49 years	All causes	Unsafe sex	Percent	2005	0.177863	0.216576	0.138384
Deaths	Low-middle SDI	Both	25-49 years	All causes	Unsafe sex	Rate	2005	74.1211	93.6437	55.2928
Deaths	Low-middle SDI	Both	75+ years	All causes	Unsafe sex	Number	2004	8148.12	9818.73	7341.55
Deaths	Low-middle SDI	Both	75+ years	All causes	Unsafe sex	Percent	2005	0.0035573	0.00427881	0.00321804
Deaths	Low-middle SDI	Both	75+ years	All causes	Unsafe sex	Rate	2005	26.7863	32.2783	24.1347
Deaths	Low SDI	Both	20-24 years	All causes	Unsafe sex	Number	2003	26194.3	44487.1	14585
Deaths	Low SDI	Both	20-24 years	All causes	Unsafe sex	Percent	2004	0.143283	0.219533	0.0856065
Deaths	Low SDI	Both	20-24 years	All causes	Unsafe sex	Rate	2004	38.4553	65.3105	21.4119
Deaths	Low SDI	Both	50-74 years	All causes	Unsafe sex	Number	2003	114177	124659	104714
Deaths	Low SDI	Both	50-74 years	All causes	Unsafe sex	Percent	2004	0.0645796	0.0707275	0.0588372
Deaths	Low SDI	Both	50-74 years	All causes	Unsafe sex	Rate	2004	93.0778	101.623	85.3634
Deaths	Low SDI	Both	<20 years	All causes	Unsafe sex	Number	2003	15793.4	23800.8	9425.29
Deaths	Low SDI	Both	<20 years	All causes	Unsafe sex	Percent	2004	0.00367515	0.00552867	0.00218106
Deaths	Low SDI	Both	<20 years	All causes	Unsafe sex	Rate	2004	3.70996	5.59094	2.21406
Deaths	Low SDI	Both	25-49 years	All causes	Unsafe sex	Number	2003	431702	557606	314515
Deaths	Low SDI	Both	25-49 years	All causes	Unsafe sex	Percent	2004	0.331326	0.39385	0.264269
Deaths	Low SDI	Both	25-49 years	All causes	Unsafe sex	Rate	2004	215.23	278.001	156.805
Deaths	Low SDI	Both	75+ years	All causes	Unsafe sex	Number	2003	6387.17	7211.18	5694.38
Deaths	Low SDI	Both	75+ years	All causes	Unsafe sex	Percent	2004	0.00750297	0.00845285	0.00668533
Deaths	Low SDI	Both	75+ years	All causes	Unsafe sex	Rate	2004	62.251	70.2821	55.4989
Deaths	Low-middle SDI	Both	20-24 years	All causes	Unsafe sex	Number	2005	22820.9	36308.2	13514.7
Deaths	Low-middle SDI	Both	20-24 years	All causes	Unsafe sex	Percent	2004	0.084164	0.127368	0.0517872
Deaths	Low-middle SDI	Both	20-24 years	All causes	Unsafe sex	Rate	2004	17.662	28.1004	10.4596
Deaths	Low-middle SDI	Both	50-74 years	All causes	Unsafe sex	Number	2005	97038	106713	88595.7
Deaths	Low-middle SDI	Both	50-74 years	All causes	Unsafe sex	Percent	2004	0.0265044	0.0293344	0.0242116
Deaths	Low-middle SDI	Both	50-74 years	All causes	Unsafe sex	Rate	2004	30.2322	33.2465	27.602
Deaths	Low-middle SDI	Both	<20 years	All causes	Unsafe sex	Number	2005	8111.57	12767.8	4772.05
Deaths	Low-middle SDI	Both	<20 years	All causes	Unsafe sex	Percent	2004	0.0022605	0.00359755	0.00131756
Deaths	Low-middle SDI	Both	<20 years	All causes	Unsafe sex	Rate	2004	1.22509	1.92831	0.720722
Deaths	Low-middle SDI	Both	25-49 years	All causes	Unsafe sex	Number	2005	344569	441106	248679
Deaths	Low-middle SDI	Both	25-49 years	All causes	Unsafe sex	Percent	2004	0.182781	0.224902	0.13842
Deaths	Low-middle SDI	Both	25-49 years	All causes	Unsafe sex	Rate	2004	76.7198	98.2143	55.3695
Deaths	Low-middle SDI	Both	75+ years	All causes	Unsafe sex	Number	2005	8018.45	9565.53	7182.47
Deaths	Low-middle SDI	Both	75+ years	All causes	Unsafe sex	Percent	2004	0.0036645	0.00432049	0.00329784
Deaths	Low-middle SDI	Both	75+ years	All causes	Unsafe sex	Rate	2004	27.5509	32.8666	24.6785
Deaths	Low SDI	Both	20-24 years	All causes	Unsafe sex	Number	2004	28052.9	48485.1	15191.3
Deaths	Low SDI	Both	20-24 years	All causes	Unsafe sex	Percent	2002	0.151841	0.233127	0.0889867
Deaths	Low SDI	Both	20-24 years	All causes	Unsafe sex	Rate	2002	43.7626	75.6371	23.6985
Deaths	Low SDI	Both	50-74 years	All causes	Unsafe sex	Number	2004	110750	123361	98422.6
Deaths	Low SDI	Both	50-74 years	All causes	Unsafe sex	Percent	2002	0.0630214	0.0701205	0.0561304
Deaths	Low SDI	Both	50-74 years	All causes	Unsafe sex	Rate	2002	95.0122	105.831	84.4367
Deaths	Low SDI	Both	<20 years	All causes	Unsafe sex	Number	2004	12867.4	20113.4	7707.39
Deaths	Low SDI	Both	<20 years	All causes	Unsafe sex	Percent	2002	0.00293304	0.00459784	0.00174147
Deaths	Low SDI	Both	<20 years	All causes	Unsafe sex	Rate	2002	3.18243	4.97455	1.90623
Deaths	Low SDI	Both	25-49 years	All causes	Unsafe sex	Number	2004	427787	567075	298564
Deaths	Low SDI	Both	25-49 years	All causes	Unsafe sex	Percent	2002	0.330951	0.39853	0.257648
Deaths	Low SDI	Both	25-49 years	All causes	Unsafe sex	Rate	2002	226.113	299.736	157.81
Deaths	Low SDI	Both	75+ years	All causes	Unsafe sex	Number	2004	6252.86	7140.05	5523.65
Deaths	Low SDI	Both	75+ years	All causes	Unsafe sex	Percent	2002	0.00759036	0.00865241	0.0066975
Deaths	Low SDI	Both	75+ years	All causes	Unsafe sex	Rate	2002	64.8506	74.052	57.2877
Deaths	Middle SDI	Both	20-24 years	All causes	Unsafe sex	Number	2004	20778.6	32285.9	13160.5
Deaths	Middle SDI	Both	20-24 years	All causes	Unsafe sex	Percent	2004	0.0779305	0.117963	0.0498983
Deaths	Middle SDI	Both	20-24 years	All causes	Unsafe sex	Rate	2004	11.4713	17.8242	7.26558
Deaths	Middle SDI	Both	50-74 years	All causes	Unsafe sex	Number	2004	105950	116749	95704.1
Deaths	Middle SDI	Both	50-74 years	All causes	Unsafe sex	Percent	2004	0.0205853	0.0226773	0.0185789
Deaths	Middle SDI	Both	50-74 years	All causes	Unsafe sex	Rate	2004	18.2857	20.1494	16.5173
Deaths	Middle SDI	Both	<20 years	All causes	Unsafe sex	Number	2004	4512.35	7555.95	2893.74
Deaths	Middle SDI	Both	<20 years	All causes	Unsafe sex	Percent	2004	0.00232677	0.00395267	0.00148949
Deaths	Middle SDI	Both	<20 years	All causes	Unsafe sex	Rate	2004	0.575441	0.96358	0.369027
Deaths	Middle SDI	Both	25-49 years	All causes	Unsafe sex	Number	2004	311104	402708	229869
Deaths	Middle SDI	Both	25-49 years	All causes	Unsafe sex	Percent	2004	0.139144	0.174247	0.105794
Deaths	Middle SDI	Both	25-49 years	All causes	Unsafe sex	Rate	2004	40.9708	53.0346	30.2726
Deaths	Middle SDI	Both	75+ years	All causes	Unsafe sex	Number	2004	13371.2	14867.3	11747.5
Deaths	Middle SDI	Both	75+ years	All causes	Unsafe sex	Percent	2004	0.00331665	0.00365892	0.00295313
Deaths	Middle SDI	Both	75+ years	All causes	Unsafe sex	Rate	2004	22.9915	25.564	20.1995
Deaths	High SDI	Both	20-24 years	All causes	Unsafe sex	Number	2005	241.953	262.846	223.055
Deaths	High SDI	Both	20-24 years	All causes	Unsafe sex	Percent	2005	0.0053767	0.00583052	0.00495856
Deaths	High SDI	Both	20-24 years	All causes	Unsafe sex	Rate	2005	0.385049	0.418299	0.354975
Deaths	High SDI	Both	50-74 years	All causes	Unsafe sex	Number	2005	16469.2	17304.5	15945.6
Deaths	High SDI	Both	50-74 years	All causes	Unsafe sex	Percent	2005	0.00695843	0.00729941	0.00673924
Deaths	High SDI	Both	50-74 years	All causes	Unsafe sex	Rate	2005	3.84578	4.04083	3.72351
Deaths	High SDI	Both	<20 years	All causes	Unsafe sex	Number	2005	80.8134	90.007	72.6219
Deaths	High SDI	Both	<20 years	All causes	Unsafe sex	Percent	2005	0.000673245	0.000753309	0.000601134
Deaths	High SDI	Both	<20 years	All causes	Unsafe sex	Rate	2005	0.0352506	0.0392608	0.0316775
Deaths	High SDI	Both	25-49 years	All causes	Unsafe sex	Number	2005	14447.8	15048.3	13593.8
Deaths	High SDI	Both	25-49 years	All causes	Unsafe sex	Percent	2005	0.027968	0.0291235	0.0262864
Deaths	High SDI	Both	25-49 years	All causes	Unsafe sex	Rate	2005	4.33169	4.51174	4.07567
Deaths	High SDI	Both	75+ years	All causes	Unsafe sex	Number	2005	8663.03	9336.64	7112.24
Deaths	High SDI	Both	75+ years	All causes	Unsafe sex	Percent	2005	0.00200118	0.00215802	0.00164291
Deaths	High SDI	Both	75+ years	All causes	Unsafe sex	Rate	2005	9.32414	10.0492	7.655
Deaths	Low SDI	Both	20-24 years	All causes	Unsafe sex	Number	2005	24951.2	41760.9	14119.7
Deaths	Low SDI	Both	20-24 years	All causes	Unsafe sex	Percent	2005	0.137924	0.208922	0.083507
Deaths	Low SDI	Both	20-24 years	All causes	Unsafe sex	Rate	2005	35.628	59.6306	20.1616
Deaths	Low SDI	Both	50-74 years	All causes	Unsafe sex	Number	2005	112678	123073	102977
Deaths	Low SDI	Both	50-74 years	All causes	Unsafe sex	Percent	2005	0.0636094	0.069498	0.0580179
Deaths	Low SDI	Both	50-74 years	All causes	Unsafe sex	Rate	2005	89.4967	97.7529	81.7913
Deaths	Low SDI	Both	<20 years	All causes	Unsafe sex	Number	2005	16929.6	25230.4	10029.6
Deaths	Low SDI	Both	<20 years	All causes	Unsafe sex	Percent	2005	0.00399506	0.00597137	0.00236382
Deaths	Low SDI	Both	<20 years	All causes	Unsafe sex	Rate	2005	3.87558	5.77582	2.296
Deaths	Low SDI	Both	25-49 years	All causes	Unsafe sex	Number	2005	418607	532196	313804
Deaths	Low SDI	Both	25-49 years	All causes	Unsafe sex	Percent	2005	0.325249	0.383479	0.265881
Deaths	Low SDI	Both	25-49 years	All causes	Unsafe sex	Rate	2005	202.567	257.533	151.852
Deaths	Low SDI	Both	75+ years	All causes	Unsafe sex	Number	2005	6362.2	7164.97	5636.68
Deaths	Low SDI	Both	75+ years	All causes	Unsafe sex	Percent	2005	0.00730032	0.00820274	0.00648292
Deaths	Low SDI	Both	75+ years	All causes	Unsafe sex	Rate	2005	59.9822	67.5506	53.1421
Deaths	Low-middle SDI	Both	20-24 years	All causes	Unsafe sex	Number	2006	19839.6	31329.2	11785.3
Deaths	Low-middle SDI	Both	20-24 years	All causes	Unsafe sex	Percent	2006	0.0725201	0.109371	0.0442773
Deaths	Low-middle SDI	Both	20-24 years	All causes	Unsafe sex	Rate	2006	14.7283	23.2578	8.74906
Deaths	Low-middle SDI	Both	50-74 years	All causes	Unsafe sex	Number	2006	95712	105149	88085.5
Deaths	Low-middle SDI	Both	50-74 years	All causes	Unsafe sex	Percent	2006	0.0250507	0.0275155	0.0229909
Deaths	Low-middle SDI	Both	50-74 years	All causes	Unsafe sex	Rate	2006	28.1722	30.9499	25.9274
Deaths	Low-middle SDI	Both	<20 years	All causes	Unsafe sex	Number	2006	9835.58	14995.7	5810.76
Deaths	Low-middle SDI	Both	<20 years	All causes	Unsafe sex	Percent	2006	0.00291008	0.00445964	0.00168252
Deaths	Low-middle SDI	Both	<20 years	All causes	Unsafe sex	Rate	2006	1.46566	2.2346	0.865895
Deaths	Low-middle SDI	Both	25-49 years	All causes	Unsafe sex	Number	2006	327148	409088	252666
Deaths	Low-middle SDI	Both	25-49 years	All causes	Unsafe sex	Percent	2006	0.17225	0.20691	0.137389
Deaths	Low-middle SDI	Both	25-49 years	All causes	Unsafe sex	Rate	2006	69.9633	87.4867	54.0347
Deaths	Low-middle SDI	Both	75+ years	All causes	Unsafe sex	Number	2006	8157.64	9908.5	7334.95
Deaths	Low-middle SDI	Both	75+ years	All causes	Unsafe sex	Percent	2006	0.00341232	0.00410976	0.00307051
Deaths	Low-middle SDI	Both	75+ years	All causes	Unsafe sex	Rate	2006	25.6634	31.1715	23.0753
Deaths	High SDI	Both	20-24 years	All causes	Unsafe sex	Number	2006	233.468	256.746	214.325
Deaths	High SDI	Both	20-24 years	All causes	Unsafe sex	Percent	2007	0.00524626	0.00576997	0.00481154
Deaths	High SDI	Both	20-24 years	All causes	Unsafe sex	Rate	2007	0.36835	0.405076	0.338148
Deaths	High SDI	Both	50-74 years	All causes	Unsafe sex	Number	2007	16611.5	17419.6	16044.8
Deaths	High SDI	Both	50-74 years	All causes	Unsafe sex	Percent	2007	0.00707782	0.00742511	0.00684377
Deaths	High SDI	Both	50-74 years	All causes	Unsafe sex	Rate	2007	3.72377	3.90493	3.59675
Deaths	High SDI	Both	<20 years	All causes	Unsafe sex	Number	2006	81.1302	91.3776	72.3591
Deaths	High SDI	Both	<20 years	All causes	Unsafe sex	Percent	2007	0.000708929	0.000798733	0.000631137
Deaths	High SDI	Both	<20 years	All causes	Unsafe sex	Rate	2007	0.0354764	0.0399574	0.031641
Deaths	High SDI	Both	25-49 years	All causes	Unsafe sex	Number	2007	12935.4	13492.9	12205.9
Deaths	High SDI	Both	25-49 years	All causes	Unsafe sex	Percent	2007	0.0256676	0.0267816	0.024216
Deaths	High SDI	Both	25-49 years	All causes	Unsafe sex	Rate	2007	3.83931	4.00477	3.62277
Deaths	High SDI	Both	75+ years	All causes	Unsafe sex	Number	2007	8757.72	9488.12	7093.23
Deaths	High SDI	Both	75+ years	All causes	Unsafe sex	Percent	2007	0.00198173	0.00214783	0.00160337
Deaths	High SDI	Both	75+ years	All causes	Unsafe sex	Rate	2007	8.91799	9.66176	7.22304
Deaths	Middle SDI	Both	20-24 years	All causes	Unsafe sex	Number	2006	20089.8	31334.9	12528.2
Deaths	Middle SDI	Both	20-24 years	All causes	Unsafe sex	Percent	2006	0.0812227	0.123532	0.0515006
Deaths	Middle SDI	Both	20-24 years	All causes	Unsafe sex	Rate	2006	10.5601	16.4711	6.58543
Deaths	Middle SDI	Both	50-74 years	All causes	Unsafe sex	Number	2006	111455	120528	103440
Deaths	Middle SDI	Both	50-74 years	All causes	Unsafe sex	Percent	2006	0.021383	0.0230851	0.0197013
Deaths	Middle SDI	Both	50-74 years	All causes	Unsafe sex	Rate	2006	17.9032	19.3606	16.6157
Deaths	Middle SDI	Both	<20 years	All causes	Unsafe sex	Number	2006	4760.4	7757.6	3015.55
Deaths	Middle SDI	Both	<20 years	All causes	Unsafe sex	Percent	2006	0.002723	0.00451786	0.0017701
Deaths	Middle SDI	Both	<20 years	All causes	Unsafe sex	Rate	2006	0.614478	1.00136	0.38925
Deaths	Middle SDI	Both	25-49 years	All causes	Unsafe sex	Number	2006	321258	403206	248782
Deaths	Middle SDI	Both	25-49 years	All causes	Unsafe sex	Percent	2006	0.149078	0.181168	0.119709
Deaths	Middle SDI	Both	25-49 years	All causes	Unsafe sex	Rate	2006	41.273	51.8011	31.9618
Deaths	Middle SDI	Both	75+ years	All causes	Unsafe sex	Number	2006	14133.2	15676	12393.9
Deaths	Middle SDI	Both	75+ years	All causes	Unsafe sex	Percent	2006	0.00333249	0.00367511	0.00292279
Deaths	Middle SDI	Both	75+ years	All causes	Unsafe sex	Rate	2006	22.3456	24.7849	19.5957
Deaths	High-middle SDI	Both	20-24 years	All causes	Unsafe sex	Number	2007	1677.8	2252.01	1251.21
Deaths	High-middle SDI	Both	20-24 years	All causes	Unsafe sex	Percent	2007	0.0149414	0.019864	0.0111114
Deaths	High-middle SDI	Both	20-24 years	All causes	Unsafe sex	Rate	2007	1.43789	1.92999	1.0723
Deaths	High-middle SDI	Both	50-74 years	All causes	Unsafe sex	Number	2007	31534.6	34454.1	29432.5
Deaths	High-middle SDI	Both	50-74 years	All causes	Unsafe sex	Percent	2007	0.00739454	0.00809464	0.00688915
Deaths	High-middle SDI	Both	50-74 years	All causes	Unsafe sex	Rate	2007	5.94442	6.49476	5.54816
Deaths	High-middle SDI	Both	<20 years	All causes	Unsafe sex	Number	2007	507.411	672.205	383.57
Deaths	High-middle SDI	Both	<20 years	All causes	Unsafe sex	Percent	2007	0.00125972	0.00167021	0.000952343
Deaths	High-middle SDI	Both	<20 years	All causes	Unsafe sex	Rate	2007	0.142419	0.188673	0.107659
Deaths	High-middle SDI	Both	25-49 years	All causes	Unsafe sex	Number	2007	48588.6	54683	41867.5
Deaths	High-middle SDI	Both	25-49 years	All causes	Unsafe sex	Percent	2007	0.0381741	0.0430185	0.0329459
Deaths	High-middle SDI	Both	25-49 years	All causes	Unsafe sex	Rate	2007	9.3906	10.5685	8.09165
Deaths	High-middle SDI	Both	75+ years	All causes	Unsafe sex	Number	2007	9823.2	10694.6	8549.47
Deaths	High-middle SDI	Both	75+ years	All causes	Unsafe sex	Percent	2007	0.00209292	0.00230625	0.0018208
Deaths	High-middle SDI	Both	75+ years	All causes	Unsafe sex	Rate	2007	12.39	13.4891	10.7835
Deaths	Low SDI	Both	20-24 years	All causes	Unsafe sex	Number	2006	21899.7	35426.3	12858.2
Deaths	Low SDI	Both	20-24 years	All causes	Unsafe sex	Percent	2007	0.124261	0.186303	0.0777769
Deaths	Low SDI	Both	20-24 years	All causes	Unsafe sex	Rate	2007	29.7635	48.1472	17.4753
Deaths	Low SDI	Both	50-74 years	All causes	Unsafe sex	Number	2006	101164	113006	90306.8
Deaths	Low SDI	Both	50-74 years	All causes	Unsafe sex	Percent	2007	0.0562645	0.0627665	0.0503575
Deaths	Low SDI	Both	50-74 years	All causes	Unsafe sex	Rate	2007	76.0498	84.9513	67.8876
Deaths	Low SDI	Both	<20 years	All causes	Unsafe sex	Number	2006	18339	26945.7	10651.2
Deaths	Low SDI	Both	<20 years	All causes	Unsafe sex	Percent	2007	0.00447598	0.00659953	0.00260722
Deaths	Low SDI	Both	<20 years	All causes	Unsafe sex	Rate	2007	3.98857	5.86046	2.31655
Deaths	Low SDI	Both	25-49 years	All causes	Unsafe sex	Number	2006	363043	455496	288160
Deaths	Low SDI	Both	25-49 years	All causes	Unsafe sex	Percent	2007	0.292527	0.342274	0.245587
Deaths	Low SDI	Both	25-49 years	All causes	Unsafe sex	Rate	2007	165.409	207.532	131.291
Deaths	Low SDI	Both	75+ years	All causes	Unsafe sex	Number	2006	5976.81	6876.53	5224.05
Deaths	Low SDI	Both	75+ years	All causes	Unsafe sex	Percent	2007	0.00651688	0.00745814	0.00569067
Deaths	Low SDI	Both	75+ years	All causes	Unsafe sex	Rate	2007	52.6774	60.6072	46.0429
Deaths	Global	Both	20-24 years	All causes	Unsafe sex	Number	2006	61045.8	95482.8	37194.6
Deaths	Global	Both	20-24 years	All causes	Unsafe sex	Percent	2007	0.0711602	0.107295	0.0446824
Deaths	Global	Both	20-24 years	All causes	Unsafe sex	Rate	2007	10.3934	16.2565	6.33261
Deaths	Global	Both	50-74 years	All causes	Unsafe sex	Number	2006	352242	377952	328157
Deaths	Global	Both	50-74 years	All causes	Unsafe sex	Percent	2007	0.0200624	0.0215766	0.0187124
Deaths	Global	Both	50-74 years	All causes	Unsafe sex	Rate	2007	16.7459	17.9682	15.6009
Deaths	Global	Both	<20 years	All causes	Unsafe sex	Number	2006	32956.8	48908.9	19785.5
Deaths	Global	Both	<20 years	All causes	Unsafe sex	Percent	2007	0.00357683	0.00530415	0.00215115
Deaths	Global	Both	<20 years	All causes	Unsafe sex	Rate	2007	1.3721	2.0208	0.830556
Deaths	Global	Both	25-49 years	All causes	Unsafe sex	Number	2006	1.04491e+06	1.28877e+06	845281
Deaths	Global	Both	25-49 years	All causes	Unsafe sex	Percent	2007	0.147997	0.177451	0.122488
Deaths	Global	Both	25-49 years	All causes	Unsafe sex	Rate	2007	44.6136	55.0255	36.0903
Deaths	Global	Both	75+ years	All causes	Unsafe sex	Number	2006	46908.1	51700.7	41442.6
Deaths	Global	Both	75+ years	All causes	Unsafe sex	Percent	2007	0.00278328	0.0030777	0.00247217
Deaths	Global	Both	75+ years	All causes	Unsafe sex	Rate	2007	16.2705	17.9329	14.3748
Deaths	High-middle SDI	Both	20-24 years	All causes	Unsafe sex	Number	2006	1773.5	2398.8	1285.05
Deaths	High-middle SDI	Both	20-24 years	All causes	Unsafe sex	Percent	2006	0.0155016	0.0208432	0.0112907
Deaths	High-middle SDI	Both	20-24 years	All causes	Unsafe sex	Rate	2006	1.55939	2.1092	1.12991
Deaths	High-middle SDI	Both	50-74 years	All causes	Unsafe sex	Number	2006	31272.3	34128.1	29375.1
Deaths	High-middle SDI	Both	50-74 years	All causes	Unsafe sex	Percent	2006	0.007226	0.00794828	0.00676445
Deaths	High-middle SDI	Both	50-74 years	All causes	Unsafe sex	Rate	2006	6.04469	6.59669	5.67798
Deaths	High-middle SDI	Both	<20 years	All causes	Unsafe sex	Number	2006	498.869	653.071	383.757
Deaths	High-middle SDI	Both	<20 years	All causes	Unsafe sex	Percent	2006	0.00117087	0.00152662	0.000900164
Deaths	High-middle SDI	Both	<20 years	All causes	Unsafe sex	Rate	2006	0.137676	0.180232	0.105908
Deaths	High-middle SDI	Both	25-49 years	All causes	Unsafe sex	Number	2006	49589.4	55951.2	42841.2
Deaths	High-middle SDI	Both	25-49 years	All causes	Unsafe sex	Percent	2006	0.037754	0.0426356	0.0325807
Deaths	High-middle SDI	Both	25-49 years	All causes	Unsafe sex	Rate	2006	9.66338	10.9031	8.34838
Deaths	High-middle SDI	Both	75+ years	All causes	Unsafe sex	Number	2006	9727.08	10563	8457.99
Deaths	High-middle SDI	Both	75+ years	All causes	Unsafe sex	Percent	2006	0.00210788	0.00230407	0.00184308
Deaths	High-middle SDI	Both	75+ years	All causes	Unsafe sex	Rate	2006	12.7515	13.8473	11.0878
Deaths	Middle SDI	Both	20-24 years	All causes	Unsafe sex	Number	2007	19137.5	29862.9	11928.2
Deaths	Middle SDI	Both	20-24 years	All causes	Unsafe sex	Percent	2007	0.0761031	0.115407	0.0482552
Deaths	Middle SDI	Both	20-24 years	All causes	Unsafe sex	Rate	2007	9.76366	15.2356	6.0856
Deaths	Middle SDI	Both	50-74 years	All causes	Unsafe sex	Number	2007	110393	118923	101478
Deaths	Middle SDI	Both	50-74 years	All causes	Unsafe sex	Percent	2007	0.0210513	0.0227946	0.0192467
Deaths	Middle SDI	Both	50-74 years	All causes	Unsafe sex	Rate	2007	17.1631	18.4893	15.7771
Deaths	Middle SDI	Both	<20 years	All causes	Unsafe sex	Number	2007	4880.11	7825.61	3104.69
Deaths	Middle SDI	Both	<20 years	All causes	Unsafe sex	Percent	2007	0.0029074	0.00468748	0.00187755
Deaths	Middle SDI	Both	<20 years	All causes	Unsafe sex	Rate	2007	0.634772	1.0179	0.403838
Deaths	Middle SDI	Both	25-49 years	All causes	Unsafe sex	Number	2007	313340	388952	250059
Deaths	Middle SDI	Both	25-49 years	All causes	Unsafe sex	Percent	2007	0.146289	0.177437	0.120033
Deaths	Middle SDI	Both	25-49 years	All causes	Unsafe sex	Rate	2007	39.6791	49.2539	31.6656
Deaths	Middle SDI	Both	75+ years	All causes	Unsafe sex	Number	2007	14258.3	15677.3	12509.7
Deaths	Middle SDI	Both	75+ years	All causes	Unsafe sex	Percent	2007	0.00328081	0.00360541	0.00287439
Deaths	Middle SDI	Both	75+ years	All causes	Unsafe sex	Rate	2007	21.5738	23.7208	18.9281
Deaths	High SDI	Both	20-24 years	All causes	Unsafe sex	Number	2007	258.108	281.334	237.038
Deaths	High SDI	Both	20-24 years	All causes	Unsafe sex	Percent	2006	0.00576593	0.00627063	0.00529755
Deaths	High SDI	Both	20-24 years	All causes	Unsafe sex	Rate	2006	0.409755	0.446627	0.376305
Deaths	High SDI	Both	50-74 years	All causes	Unsafe sex	Number	2006	16598	17413.4	16062
Deaths	High SDI	Both	50-74 years	All causes	Unsafe sex	Percent	2006	0.00707165	0.00740073	0.00684453
Deaths	High SDI	Both	50-74 years	All causes	Unsafe sex	Rate	2006	3.79776	3.98434	3.67512
Deaths	High SDI	Both	<20 years	All causes	Unsafe sex	Number	2007	88.7969	98.928	79.2507
Deaths	High SDI	Both	<20 years	All causes	Unsafe sex	Percent	2006	0.000759111	0.00084881	0.000676483
Deaths	High SDI	Both	<20 years	All causes	Unsafe sex	Rate	2006	0.0387909	0.0432167	0.0346206
Deaths	High SDI	Both	25-49 years	All causes	Unsafe sex	Number	2006	13683.9	14259.1	12894.5
Deaths	High SDI	Both	25-49 years	All causes	Unsafe sex	Percent	2006	0.0268282	0.0279618	0.0252754
Deaths	High SDI	Both	25-49 years	All causes	Unsafe sex	Rate	2006	4.08393	4.25561	3.84833
Deaths	High SDI	Both	75+ years	All causes	Unsafe sex	Number	2006	8715.55	9421.99	7108.66
Deaths	High SDI	Both	75+ years	All causes	Unsafe sex	Percent	2006	0.00199665	0.00216043	0.00162853
Deaths	High SDI	Both	75+ years	All causes	Unsafe sex	Rate	2006	9.1156	9.85447	7.43495
Deaths	Low-middle SDI	Both	20-24 years	All causes	Unsafe sex	Number	2007	18058.4	28608.4	10779.2
Deaths	Low-middle SDI	Both	20-24 years	All causes	Unsafe sex	Percent	2007	0.0662269	0.100227	0.0404735
Deaths	Low-middle SDI	Both	20-24 years	All causes	Unsafe sex	Rate	2007	13.1474	20.8284	7.84778
Deaths	Low-middle SDI	Both	50-74 years	All causes	Unsafe sex	Number	2007	92262.6	101776	84344.1
Deaths	Low-middle SDI	Both	50-74 years	All causes	Unsafe sex	Percent	2007	0.0237004	0.0264499	0.0215451
Deaths	Low-middle SDI	Both	50-74 years	All causes	Unsafe sex	Rate	2007	26.3948	29.1165	24.1294
Deaths	Low-middle SDI	Both	<20 years	All causes	Unsafe sex	Number	2007	10333.7	15541.2	6183.55
Deaths	Low-middle SDI	Both	<20 years	All causes	Unsafe sex	Percent	2007	0.00317673	0.00475883	0.00188624
Deaths	Low-middle SDI	Both	<20 years	All causes	Unsafe sex	Rate	2007	1.5305	2.30176	0.91583
Deaths	Low-middle SDI	Both	25-49 years	All causes	Unsafe sex	Number	2007	306226	378591	244944
Deaths	Low-middle SDI	Both	25-49 years	All causes	Unsafe sex	Percent	2007	0.161592	0.19314	0.132678
Deaths	Low-middle SDI	Both	25-49 years	All causes	Unsafe sex	Rate	2007	64.1598	79.3214	51.3202
Deaths	Low-middle SDI	Both	75+ years	All causes	Unsafe sex	Number	2007	8056.62	9961.58	7207.93
Deaths	Low-middle SDI	Both	75+ years	All causes	Unsafe sex	Percent	2007	0.00326378	0.00400981	0.00292999
Deaths	Low-middle SDI	Both	75+ years	All causes	Unsafe sex	Rate	2007	24.2568	29.9922	21.7015
Deaths	Low SDI	Both	20-24 years	All causes	Unsafe sex	Number	2007	23477.7	38660.3	13622.7
Deaths	Low SDI	Both	20-24 years	All causes	Unsafe sex	Percent	2006	0.132309	0.198898	0.081444
Deaths	Low SDI	Both	20-24 years	All causes	Unsafe sex	Rate	2006	32.691	53.8317	18.9687
Deaths	Low SDI	Both	50-74 years	All causes	Unsafe sex	Number	2007	107643	118962	97369.9
Deaths	Low SDI	Both	50-74 years	All causes	Unsafe sex	Percent	2006	0.0604638	0.0666738	0.0546743
Deaths	Low SDI	Both	50-74 years	All causes	Unsafe sex	Rate	2006	83.2211	91.9714	75.2784
Deaths	Low SDI	Both	<20 years	All causes	Unsafe sex	Number	2007	17746.2	26297.5	10394.5
Deaths	Low SDI	Both	<20 years	All causes	Unsafe sex	Percent	2006	0.00425908	0.00637203	0.00251273
Deaths	Low SDI	Both	<20 years	All causes	Unsafe sex	Rate	2006	3.96044	5.86884	2.31975
Deaths	Low SDI	Both	25-49 years	All causes	Unsafe sex	Number	2007	393763	496271	304978
Deaths	Low SDI	Both	25-49 years	All causes	Unsafe sex	Percent	2006	0.311749	0.365963	0.258274
Deaths	Low SDI	Both	25-49 years	All causes	Unsafe sex	Rate	2006	184.934	233.077	143.235
Deaths	Low SDI	Both	75+ years	All causes	Unsafe sex	Number	2007	6224.19	7058.01	5496.94
Deaths	Low SDI	Both	75+ years	All causes	Unsafe sex	Percent	2006	0.0069596	0.00788758	0.00614095
Deaths	Low SDI	Both	75+ years	All causes	Unsafe sex	Rate	2006	56.7466	64.3486	50.1162
Deaths	Global	Both	20-24 years	All causes	Unsafe sex	Number	2007	65480.3	102848	39529.9
Deaths	Global	Both	20-24 years	All causes	Unsafe sex	Percent	2006	0.0762999	0.114789	0.0475068
Deaths	Global	Both	20-24 years	All causes	Unsafe sex	Rate	2006	11.4113	17.9234	6.88889
Deaths	Global	Both	50-74 years	All causes	Unsafe sex	Number	2007	362969	389053	340648
Deaths	Global	Both	50-74 years	All causes	Unsafe sex	Percent	2006	0.0207426	0.0221984	0.0194947
Deaths	Global	Both	50-74 years	All causes	Unsafe sex	Rate	2006	17.731	19.0052	16.6406
Deaths	Global	Both	<20 years	All causes	Unsafe sex	Number	2007	34169.4	50323.8	20683.3
Deaths	Global	Both	<20 years	All causes	Unsafe sex	Percent	2006	0.00334759	0.00502801	0.00200773
Deaths	Global	Both	<20 years	All causes	Unsafe sex	Rate	2006	1.32534	1.96684	0.795662
Deaths	Global	Both	25-49 years	All causes	Unsafe sex	Number	2007	1.10627e+06	1.37655e+06	869711
Deaths	Global	Both	25-49 years	All causes	Unsafe sex	Percent	2006	0.154798	0.186702	0.125288
Deaths	Global	Both	25-49 years	All causes	Unsafe sex	Rate	2006	47.9231	59.6311	37.6753
Deaths	Global	Both	75+ years	All causes	Unsafe sex	Number	2007	46993.2	51494.4	41907.1
Deaths	Global	Both	75+ years	All causes	Unsafe sex	Percent	2006	0.00284555	0.00312545	0.00254088
Deaths	Global	Both	75+ years	All causes	Unsafe sex	Rate	2006	16.9006	18.5194	15.0715
Deaths	Low-middle SDI	Both	20-24 years	All causes	Unsafe sex	Number	2008	16473.9	25902.8	9899.88
Deaths	Low-middle SDI	Both	20-24 years	All causes	Unsafe sex	Percent	2008	0.0580227	0.0881127	0.035604
Deaths	Low-middle SDI	Both	20-24 years	All causes	Unsafe sex	Rate	2008	11.7765	18.5168	7.07701
Deaths	Low-middle SDI	Both	50-74 years	All causes	Unsafe sex	Number	2008	88033.6	98545.2	79717.8
Deaths	Low-middle SDI	Both	50-74 years	All causes	Unsafe sex	Percent	2008	0.0220293	0.0245714	0.0199079
Deaths	Low-middle SDI	Both	50-74 years	All causes	Unsafe sex	Rate	2008	24.4796	27.4026	22.1672
Deaths	Low-middle SDI	Both	<20 years	All causes	Unsafe sex	Number	2008	10535.3	15686	6349.32
Deaths	Low-middle SDI	Both	<20 years	All causes	Unsafe sex	Percent	2008	0.00331225	0.00491373	0.00197777
Deaths	Low-middle SDI	Both	<20 years	All causes	Unsafe sex	Rate	2008	1.55161	2.31021	0.935116
Deaths	Low-middle SDI	Both	25-49 years	All causes	Unsafe sex	Number	2008	283215	347367	233796
Deaths	Low-middle SDI	Both	25-49 years	All causes	Unsafe sex	Percent	2008	0.145985	0.173476	0.122393
Deaths	Low-middle SDI	Both	25-49 years	All causes	Unsafe sex	Rate	2008	58.1281	71.2951	47.9852
Deaths	Low-middle SDI	Both	75+ years	All causes	Unsafe sex	Number	2008	7988.43	9882.25	7116.16
Deaths	Low-middle SDI	Both	75+ years	All causes	Unsafe sex	Percent	2008	0.00311459	0.00388539	0.00277562
Deaths	Low-middle SDI	Both	75+ years	All causes	Unsafe sex	Rate	2008	23.0063	28.4604	20.4942
Deaths	Global	Both	20-24 years	All causes	Unsafe sex	Number	2008	53450.8	83107.8	33326.7
Deaths	Global	Both	20-24 years	All causes	Unsafe sex	Percent	2009	0.0633613	0.0959209	0.0404509
Deaths	Global	Both	20-24 years	All causes	Unsafe sex	Rate	2009	8.74984	13.6046	5.45554
Deaths	Global	Both	50-74 years	All causes	Unsafe sex	Number	2008	327964	358522	301879
Deaths	Global	Both	50-74 years	All causes	Unsafe sex	Percent	2009	0.0184492	0.0201737	0.016971
Deaths	Global	Both	50-74 years	All causes	Unsafe sex	Rate	2009	14.8053	16.1847	13.6277
Deaths	Global	Both	<20 years	All causes	Unsafe sex	Number	2008	34885	50790.7	21358.7
Deaths	Global	Both	<20 years	All causes	Unsafe sex	Percent	2009	0.00395281	0.00581921	0.00240831
Deaths	Global	Both	<20 years	All causes	Unsafe sex	Rate	2009	1.42911	2.07336	0.874335
Deaths	Global	Both	25-49 years	All causes	Unsafe sex	Number	2008	910462	1.11928e+06	766234
Deaths	Global	Both	25-49 years	All causes	Unsafe sex	Percent	2009	0.131955	0.157794	0.112602
Deaths	Global	Both	25-49 years	All causes	Unsafe sex	Rate	2009	37.7347	46.3893	31.7571
Deaths	Global	Both	75+ years	All causes	Unsafe sex	Number	2008	47066.4	51711.6	41472.1
Deaths	Global	Both	75+ years	All causes	Unsafe sex	Percent	2009	0.00266463	0.00294906	0.00234831
Deaths	Global	Both	75+ years	All causes	Unsafe sex	Rate	2009	15.2017	16.7021	13.3948
Deaths	Low-middle SDI	Both	20-24 years	All causes	Unsafe sex	Number	2009	15209.2	23850	9274.73
Deaths	Low-middle SDI	Both	20-24 years	All causes	Unsafe sex	Percent	2009	0.056979	0.0870995	0.0355866
Deaths	Low-middle SDI	Both	20-24 years	All causes	Unsafe sex	Rate	2009	10.6892	16.7622	6.51842
Deaths	Low-middle SDI	Both	50-74 years	All causes	Unsafe sex	Number	2009	84077.8	93999.1	76005.3
Deaths	Low-middle SDI	Both	50-74 years	All causes	Unsafe sex	Percent	2009	0.0210919	0.0236931	0.0190191
Deaths	Low-middle SDI	Both	50-74 years	All causes	Unsafe sex	Rate	2009	22.7134	25.3936	20.5326
Deaths	Low-middle SDI	Both	<20 years	All causes	Unsafe sex	Number	2009	10689.6	15950.5	6499.9
Deaths	Low-middle SDI	Both	<20 years	All causes	Unsafe sex	Percent	2009	0.00354852	0.0052491	0.00215378
Deaths	Low-middle SDI	Both	<20 years	All causes	Unsafe sex	Rate	2009	1.56639	2.33731	0.952462
Deaths	Low-middle SDI	Both	25-49 years	All causes	Unsafe sex	Number	2009	261228	319798	219237
Deaths	Low-middle SDI	Both	25-49 years	All causes	Unsafe sex	Percent	2009	0.14025	0.166056	0.119141
Deaths	Low-middle SDI	Both	25-49 years	All causes	Unsafe sex	Rate	2009	52.5271	64.3042	44.0835
Deaths	Low-middle SDI	Both	75+ years	All causes	Unsafe sex	Number	2009	7826.41	9772.13	6991.07
Deaths	Low-middle SDI	Both	75+ years	All causes	Unsafe sex	Percent	2009	0.00307037	0.0038221	0.00273289
Deaths	Low-middle SDI	Both	75+ years	All causes	Unsafe sex	Rate	2009	21.4919	26.835	19.198
Deaths	Global	Both	20-24 years	All causes	Unsafe sex	Number	2009	56835.3	89017.4	35090.8
Deaths	Global	Both	20-24 years	All causes	Unsafe sex	Percent	2008	0.0650374	0.0984577	0.0409554
Deaths	Global	Both	20-24 years	All causes	Unsafe sex	Rate	2008	9.46878	14.8303	5.84615
Deaths	Global	Both	50-74 years	All causes	Unsafe sex	Number	2009	339482	367206	314325
Deaths	Global	Both	50-74 years	All causes	Unsafe sex	Percent	2008	0.0190899	0.0207618	0.0176539
Deaths	Global	Both	50-74 years	All causes	Unsafe sex	Rate	2008	15.7248	17.009	14.5595
Deaths	Global	Both	<20 years	All causes	Unsafe sex	Number	2009	35652.9	51725.4	21812.5
Deaths	Global	Both	<20 years	All causes	Unsafe sex	Percent	2008	0.00373196	0.00552627	0.00225608
Deaths	Global	Both	<20 years	All causes	Unsafe sex	Rate	2008	1.39943	2.0375	0.856818
Deaths	Global	Both	25-49 years	All causes	Unsafe sex	Number	2009	975397	1.19909e+06	810912
Deaths	Global	Both	25-49 years	All causes	Unsafe sex	Percent	2008	0.137536	0.164404	0.115657
Deaths	Global	Both	25-49 years	All causes	Unsafe sex	Rate	2008	41.0284	50.4377	34.1096
Deaths	Global	Both	75+ years	All causes	Unsafe sex	Number	2009	47071.7	51776.6	41712.4
Deaths	Global	Both	75+ years	All causes	Unsafe sex	Percent	2008	0.00271063	0.0029849	0.0024055
Deaths	Global	Both	75+ years	All causes	Unsafe sex	Rate	2008	15.7539	17.3285	13.9603
Deaths	High SDI	Both	20-24 years	All causes	Unsafe sex	Number	2008	238.561	265.341	218.113
Deaths	High SDI	Both	20-24 years	All causes	Unsafe sex	Percent	2009	0.00553964	0.0061414	0.00507347
Deaths	High SDI	Both	20-24 years	All causes	Unsafe sex	Rate	2009	0.367942	0.409246	0.336405
Deaths	High SDI	Both	50-74 years	All causes	Unsafe sex	Number	2009	16698.2	17435.5	16071.7
Deaths	High SDI	Both	50-74 years	All causes	Unsafe sex	Percent	2009	0.007049	0.00736398	0.00677849
Deaths	High SDI	Both	50-74 years	All causes	Unsafe sex	Rate	2009	3.59078	3.74933	3.45605
Deaths	High SDI	Both	<20 years	All causes	Unsafe sex	Number	2008	72.4743	83.3418	64.1767
Deaths	High SDI	Both	<20 years	All causes	Unsafe sex	Percent	2009	0.000688914	0.000792464	0.000608124
Deaths	High SDI	Both	<20 years	All causes	Unsafe sex	Rate	2009	0.0318348	0.0366084	0.02819
Deaths	High SDI	Both	25-49 years	All causes	Unsafe sex	Number	2009	11179.1	11653.7	10552.3
Deaths	High SDI	Both	25-49 years	All causes	Unsafe sex	Percent	2009	0.0226126	0.0235867	0.0212895
Deaths	High SDI	Both	25-49 years	All causes	Unsafe sex	Rate	2009	3.28225	3.42158	3.09822
Deaths	High SDI	Both	75+ years	All causes	Unsafe sex	Number	2009	8820.21	9590.61	7058.22
Deaths	High SDI	Both	75+ years	All causes	Unsafe sex	Percent	2009	0.00194649	0.00211776	0.00155784
Deaths	High SDI	Both	75+ years	All causes	Unsafe sex	Rate	2009	8.53373	9.2791	6.82897
Deaths	Middle SDI	Both	20-24 years	All causes	Unsafe sex	Number	2008	18028.8	28094.7	11225.3
Deaths	Middle SDI	Both	20-24 years	All causes	Unsafe sex	Percent	2008	0.0702347	0.10707	0.0445182
Deaths	Middle SDI	Both	20-24 years	All causes	Unsafe sex	Rate	2008	8.95887	13.9608	5.57811
Deaths	Middle SDI	Both	50-74 years	All causes	Unsafe sex	Number	2008	108386	117740	98826.9
Deaths	Middle SDI	Both	50-74 years	All causes	Unsafe sex	Percent	2008	0.020237	0.0221529	0.0183575
Deaths	Middle SDI	Both	50-74 years	All causes	Unsafe sex	Rate	2008	16.3592	17.7711	14.9164
Deaths	Middle SDI	Both	<20 years	All causes	Unsafe sex	Number	2008	5114.51	8029.88	3291.85
Deaths	Middle SDI	Both	<20 years	All causes	Unsafe sex	Percent	2008	0.00313453	0.00499855	0.00201748
Deaths	Middle SDI	Both	<20 years	All causes	Unsafe sex	Rate	2008	0.671292	1.05394	0.432064
Deaths	Middle SDI	Both	25-49 years	All causes	Unsafe sex	Number	2008	300237	369560	246254
Deaths	Middle SDI	Both	25-49 years	All causes	Unsafe sex	Percent	2008	0.138154	0.165689	0.114696
Deaths	Middle SDI	Both	25-49 years	All causes	Unsafe sex	Rate	2008	37.4618	46.1115	30.7261
Deaths	Middle SDI	Both	75+ years	All causes	Unsafe sex	Number	2008	14497.9	15993.8	12586.9
Deaths	Middle SDI	Both	75+ years	All causes	Unsafe sex	Percent	2008	0.00319132	0.00350718	0.00278671
Deaths	Middle SDI	Both	75+ years	All causes	Unsafe sex	Rate	2008	20.9757	23.14	18.2108
Deaths	High-middle SDI	Both	20-24 years	All causes	Unsafe sex	Number	2008	1551	2067.91	1176.57
Deaths	High-middle SDI	Both	20-24 years	All causes	Unsafe sex	Percent	2008	0.0138552	0.0185484	0.0105426
Deaths	High-middle SDI	Both	20-24 years	All causes	Unsafe sex	Rate	2008	1.3006	1.73405	0.986619
Deaths	High-middle SDI	Both	50-74 years	All causes	Unsafe sex	Number	2008	31763.6	34080.9	29374.8
Deaths	High-middle SDI	Both	50-74 years	All causes	Unsafe sex	Percent	2008	0.00746469	0.00806956	0.00694323
Deaths	High-middle SDI	Both	50-74 years	All causes	Unsafe sex	Rate	2008	5.84809	6.27474	5.40829
Deaths	High-middle SDI	Both	<20 years	All causes	Unsafe sex	Number	2008	526.299	706.077	389.103
Deaths	High-middle SDI	Both	<20 years	All causes	Unsafe sex	Percent	2008	0.00136491	0.00182352	0.00100367
Deaths	High-middle SDI	Both	<20 years	All causes	Unsafe sex	Rate	2008	0.150273	0.201605	0.1111
Deaths	High-middle SDI	Both	25-49 years	All causes	Unsafe sex	Number	2008	47412.3	52980	41130.3
Deaths	High-middle SDI	Both	25-49 years	All causes	Unsafe sex	Percent	2008	0.0377837	0.0419745	0.0328506
Deaths	High-middle SDI	Both	25-49 years	All causes	Unsafe sex	Rate	2008	9.07925	10.1454	7.87629
Deaths	High-middle SDI	Both	75+ years	All causes	Unsafe sex	Number	2008	9960.78	10850.6	8650.13
Deaths	High-middle SDI	Both	75+ years	All causes	Unsafe sex	Percent	2008	0.00206812	0.00226786	0.00179548
Deaths	High-middle SDI	Both	75+ years	All causes	Unsafe sex	Rate	2008	12.1097	13.1915	10.5163
Deaths	Low SDI	Both	20-24 years	All causes	Unsafe sex	Number	2008	19648.7	30755.6	11937
Deaths	Low SDI	Both	20-24 years	All causes	Unsafe sex	Percent	2009	0.110621	0.164701	0.0706084
Deaths	Low SDI	Both	20-24 years	All causes	Unsafe sex	Rate	2009	25.429	39.8034	15.4487
Deaths	Low SDI	Both	50-74 years	All causes	Unsafe sex	Number	2008	89628.2	102174	79464.5
Deaths	Low SDI	Both	50-74 years	All causes	Unsafe sex	Percent	2009	0.0492126	0.0560399	0.0437038
Deaths	Low SDI	Both	50-74 years	All causes	Unsafe sex	Rate	2009	63.5087	72.3987	56.3069
Deaths	Low SDI	Both	<20 years	All causes	Unsafe sex	Number	2008	18903.1	27616.7	11106.7
Deaths	Low SDI	Both	<20 years	All causes	Unsafe sex	Percent	2009	0.00475974	0.00704556	0.00275285
Deaths	Low SDI	Both	<20 years	All causes	Unsafe sex	Rate	2009	3.90573	5.70613	2.29485
Deaths	Low SDI	Both	25-49 years	All causes	Unsafe sex	Number	2008	309659	389464	250723
Deaths	Low SDI	Both	25-49 years	All causes	Unsafe sex	Percent	2009	0.256769	0.304714	0.215822
Deaths	Low SDI	Both	25-49 years	All causes	Unsafe sex	Rate	2009	132.795	167.019	107.52
Deaths	Low SDI	Both	75+ years	All causes	Unsafe sex	Number	2008	5626.51	6542.95	4848.72
Deaths	Low SDI	Both	75+ years	All causes	Unsafe sex	Percent	2009	0.00593834	0.00688518	0.00513526
Deaths	Low SDI	Both	75+ years	All causes	Unsafe sex	Rate	2009	46.2486	53.7816	39.8553
Deaths	High SDI	Both	20-24 years	All causes	Unsafe sex	Number	2009	238.924	264.687	219.982
Deaths	High SDI	Both	20-24 years	All causes	Unsafe sex	Percent	2008	0.00545392	0.00603148	0.0049968
Deaths	High SDI	Both	20-24 years	All causes	Unsafe sex	Rate	2008	0.37267	0.412854	0.343125
Deaths	High SDI	Both	50-74 years	All causes	Unsafe sex	Number	2008	16719.8	17550.7	16100.4
Deaths	High SDI	Both	50-74 years	All causes	Unsafe sex	Percent	2008	0.00708548	0.00743122	0.00682164
Deaths	High SDI	Both	50-74 years	All causes	Unsafe sex	Rate	2008	3.67053	3.85294	3.53455
Deaths	High SDI	Both	<20 years	All causes	Unsafe sex	Number	2009	73.8207	83.9826	65.5432
Deaths	High SDI	Both	<20 years	All causes	Unsafe sex	Percent	2008	0.000670825	0.000762447	0.00059278
Deaths	High SDI	Both	<20 years	All causes	Unsafe sex	Rate	2008	0.0323343	0.0367854	0.0287087
Deaths	High SDI	Both	25-49 years	All causes	Unsafe sex	Number	2008	11956.2	12456.3	11309.1
Deaths	High SDI	Both	25-49 years	All causes	Unsafe sex	Percent	2008	0.0239584	0.0249633	0.0226484
Deaths	High SDI	Both	25-49 years	All causes	Unsafe sex	Rate	2008	3.52825	3.67583	3.33729
Deaths	High SDI	Both	75+ years	All causes	Unsafe sex	Number	2008	8807.11	9564.53	7112.93
Deaths	High SDI	Both	75+ years	All causes	Unsafe sex	Percent	2008	0.00196192	0.00213133	0.00158439
Deaths	High SDI	Both	75+ years	All causes	Unsafe sex	Rate	2008	8.73825	9.48975	7.05732
Deaths	Middle SDI	Both	20-24 years	All causes	Unsafe sex	Number	2009	16860.8	26443.1	10477.7
Deaths	Middle SDI	Both	20-24 years	All causes	Unsafe sex	Percent	2009	0.068059	0.10424	0.0431869
Deaths	Middle SDI	Both	20-24 years	All causes	Unsafe sex	Rate	2009	8.21827	12.8888	5.10701
Deaths	Middle SDI	Both	50-74 years	All causes	Unsafe sex	Number	2009	105583	115874	95528.2
Deaths	Middle SDI	Both	50-74 years	All causes	Unsafe sex	Percent	2009	0.0195111	0.0215884	0.0175297
Deaths	Middle SDI	Both	50-74 years	All causes	Unsafe sex	Rate	2009	15.4875	16.997	14.0126
Deaths	Middle SDI	Both	<20 years	All causes	Unsafe sex	Number	2009	5433.49	8359.89	3493.51
Deaths	Middle SDI	Both	<20 years	All causes	Unsafe sex	Percent	2009	0.00349451	0.00544114	0.00226067
Deaths	Middle SDI	Both	<20 years	All causes	Unsafe sex	Rate	2009	0.720017	1.10781	0.462941
Deaths	Middle SDI	Both	25-49 years	All causes	Unsafe sex	Number	2009	282324	346784	236849
Deaths	Middle SDI	Both	25-49 years	All causes	Unsafe sex	Percent	2009	0.132448	0.159402	0.112724
Deaths	Middle SDI	Both	25-49 years	All causes	Unsafe sex	Rate	2009	34.7234	42.6514	29.1304
Deaths	Middle SDI	Both	75+ years	All causes	Unsafe sex	Number	2009	14716.3	16292.8	12735.4
Deaths	Middle SDI	Both	75+ years	All causes	Unsafe sex	Percent	2009	0.00311827	0.00346655	0.00269824
Deaths	Middle SDI	Both	75+ years	All causes	Unsafe sex	Rate	2009	20.36	22.5411	17.6194
Deaths	High-middle SDI	Both	20-24 years	All causes	Unsafe sex	Number	2009	1458.2	1916.57	1138.67
Deaths	High-middle SDI	Both	20-24 years	All causes	Unsafe sex	Percent	2009	0.0135592	0.0178831	0.0105768
Deaths	High-middle SDI	Both	20-24 years	All causes	Unsafe sex	Rate	2009	1.2054	1.5843	0.941265
Deaths	High-middle SDI	Both	50-74 years	All causes	Unsafe sex	Number	2009	31716.1	33777.4	29112.6
Deaths	High-middle SDI	Both	50-74 years	All causes	Unsafe sex	Percent	2009	0.00759213	0.00811122	0.00694254
Deaths	High-middle SDI	Both	50-74 years	All causes	Unsafe sex	Rate	2009	5.70458	6.07532	5.23629
Deaths	High-middle SDI	Both	<20 years	All causes	Unsafe sex	Number	2009	525.567	713.354	374.71
Deaths	High-middle SDI	Both	<20 years	All causes	Unsafe sex	Percent	2009	0.00142433	0.00195022	0.00101598
Deaths	High-middle SDI	Both	<20 years	All causes	Unsafe sex	Rate	2009	0.152565	0.207076	0.108773
Deaths	High-middle SDI	Both	25-49 years	All causes	Unsafe sex	Number	2009	45381.8	50568.1	39457.2
Deaths	High-middle SDI	Both	25-49 years	All causes	Unsafe sex	Percent	2009	0.0378236	0.0420707	0.0330417
Deaths	High-middle SDI	Both	25-49 years	All causes	Unsafe sex	Rate	2009	8.60717	9.59082	7.4835
Deaths	High-middle SDI	Both	75+ years	All causes	Unsafe sex	Number	2009	10040.8	10894.4	8681.2
Deaths	High-middle SDI	Both	75+ years	All causes	Unsafe sex	Percent	2009	0.00204648	0.00221706	0.0017743
Deaths	High-middle SDI	Both	75+ years	All causes	Unsafe sex	Rate	2009	11.7823	12.784	10.1869
Deaths	Low SDI	Both	20-24 years	All causes	Unsafe sex	Number	2009	20505.9	32528.5	12207.4
Deaths	Low SDI	Both	20-24 years	All causes	Unsafe sex	Percent	2008	0.115971	0.173843	0.0732367
Deaths	Low SDI	Both	20-24 years	All causes	Unsafe sex	Rate	2008	27.1967	43.1421	16.1904
Deaths	Low SDI	Both	50-74 years	All causes	Unsafe sex	Number	2009	94311.7	106506	83764.5
Deaths	Low SDI	Both	50-74 years	All causes	Unsafe sex	Percent	2008	0.0522381	0.059167	0.0462905
Deaths	Low SDI	Both	50-74 years	All causes	Unsafe sex	Rate	2008	68.8628	77.7664	61.1617
Deaths	Low SDI	Both	<20 years	All causes	Unsafe sex	Number	2009	18606.8	27207.4	10931.9
Deaths	Low SDI	Both	<20 years	All causes	Unsafe sex	Percent	2008	0.00461396	0.00676151	0.00268453
Deaths	Low SDI	Both	<20 years	All causes	Unsafe sex	Rate	2008	3.94354	5.76638	2.31691
Deaths	Low SDI	Both	25-49 years	All causes	Unsafe sex	Number	2009	331855	416935	267723
Deaths	Low SDI	Both	25-49 years	All causes	Unsafe sex	Percent	2008	0.272173	0.322054	0.231244
Deaths	Low SDI	Both	25-49 years	All causes	Unsafe sex	Rate	2008	146.667	184.269	118.323
Deaths	Low SDI	Both	75+ years	All causes	Unsafe sex	Number	2009	5781.64	6705.56	5010.36
Deaths	Low SDI	Both	75+ years	All causes	Unsafe sex	Percent	2008	0.00613054	0.00705846	0.0053181
Deaths	Low SDI	Both	75+ years	All causes	Unsafe sex	Rate	2008	49.2398	57.1083	42.6711
Deaths	Global	Both	20-24 years	All causes	Unsafe sex	Number	2010	50638.8	78423.1	31961.8
Deaths	Global	Both	20-24 years	All causes	Unsafe sex	Percent	2010	0.0591691	0.088695	0.0379816
Deaths	Global	Both	20-24 years	All causes	Unsafe sex	Rate	2010	8.19137	12.6858	5.17017
Deaths	Global	Both	50-74 years	All causes	Unsafe sex	Number	2010	321284	353896	296306
Deaths	Global	Both	50-74 years	All causes	Unsafe sex	Percent	2010	0.017828	0.0195239	0.0165
Deaths	Global	Both	50-74 years	All causes	Unsafe sex	Rate	2010	14.1273	15.5613	13.029
Deaths	Global	Both	<20 years	All causes	Unsafe sex	Number	2010	36368.6	52772.8	22247.3
Deaths	Global	Both	<20 years	All causes	Unsafe sex	Percent	2010	0.00411719	0.00601643	0.0024957
Deaths	Global	Both	<20 years	All causes	Unsafe sex	Rate	2010	1.45615	2.11295	0.890752
Deaths	Global	Both	25-49 years	All causes	Unsafe sex	Number	2010	857217	1.05532e+06	725910
Deaths	Global	Both	25-49 years	All causes	Unsafe sex	Percent	2010	0.124152	0.148626	0.105941
Deaths	Global	Both	25-49 years	All causes	Unsafe sex	Rate	2010	35.0071	43.0972	29.6448
Deaths	Global	Both	75+ years	All causes	Unsafe sex	Number	2010	47374.5	52042.9	41635.1
Deaths	Global	Both	75+ years	All causes	Unsafe sex	Percent	2010	0.00261876	0.00287062	0.0022979
Deaths	Global	Both	75+ years	All causes	Unsafe sex	Rate	2010	14.7662	16.2213	12.9772
Deaths	Global	Both	20-24 years	All causes	Unsafe sex	Number	2011	47809.3	73224.8	30936.4
Deaths	Global	Both	20-24 years	All causes	Unsafe sex	Percent	2011	0.0585034	0.0863264	0.0383991
Deaths	Global	Both	20-24 years	All causes	Unsafe sex	Rate	2011	7.69869	11.7913	4.98167
Deaths	Global	Both	50-74 years	All causes	Unsafe sex	Number	2011	316830	347778	293340
Deaths	Global	Both	50-74 years	All causes	Unsafe sex	Percent	2011	0.0174467	0.019123	0.0161926
Deaths	Global	Both	50-74 years	All causes	Unsafe sex	Rate	2011	13.5574	14.8817	12.5522
Deaths	Global	Both	<20 years	All causes	Unsafe sex	Number	2011	36553.9	52860.6	22481.4
Deaths	Global	Both	<20 years	All causes	Unsafe sex	Percent	2011	0.00431301	0.00628461	0.00263402
Deaths	Global	Both	<20 years	All causes	Unsafe sex	Rate	2011	1.46061	2.11218	0.898301
Deaths	Global	Both	25-49 years	All causes	Unsafe sex	Number	2011	807233	993156	684357
Deaths	Global	Both	25-49 years	All causes	Unsafe sex	Percent	2011	0.120145	0.143407	0.103183
Deaths	Global	Both	25-49 years	All causes	Unsafe sex	Rate	2011	32.4766	39.9566	27.533
Deaths	Global	Both	75+ years	All causes	Unsafe sex	Number	2011	47940.3	52660.3	41957.2
Deaths	Global	Both	75+ years	All causes	Unsafe sex	Percent	2011	0.00258896	0.00285041	0.00227145
Deaths	Global	Both	75+ years	All causes	Unsafe sex	Rate	2011	14.4199	15.8396	12.6203
Deaths	Low SDI	Both	20-24 years	All causes	Unsafe sex	Number	2010	18609.4	28592.9	11740.3
Deaths	Low SDI	Both	20-24 years	All causes	Unsafe sex	Percent	2011	0.105383	0.154522	0.0686937
Deaths	Low SDI	Both	20-24 years	All causes	Unsafe sex	Rate	2011	22.8799	35.1544	14.4345
Deaths	Low SDI	Both	50-74 years	All causes	Unsafe sex	Number	2010	86313.8	97511.5	77639.9
Deaths	Low SDI	Both	50-74 years	All causes	Unsafe sex	Percent	2011	0.0463684	0.0523584	0.0415629
Deaths	Low SDI	Both	50-74 years	All causes	Unsafe sex	Rate	2011	57.5021	64.962	51.7236
Deaths	Low SDI	Both	<20 years	All causes	Unsafe sex	Number	2010	18983.3	27989.2	11126.6
Deaths	Low SDI	Both	<20 years	All causes	Unsafe sex	Percent	2011	0.00496487	0.00734501	0.00283768
Deaths	Low SDI	Both	<20 years	All causes	Unsafe sex	Rate	2011	3.73488	5.50673	2.1891
Deaths	Low SDI	Both	25-49 years	All causes	Unsafe sex	Number	2010	282370	356085	227343
Deaths	Low SDI	Both	25-49 years	All causes	Unsafe sex	Percent	2011	0.237235	0.28392	0.198609
Deaths	Low SDI	Both	25-49 years	All causes	Unsafe sex	Rate	2011	114.11	143.899	91.8723
Deaths	Low SDI	Both	75+ years	All causes	Unsafe sex	Number	2010	5585.47	6487.81	4803.78
Deaths	Low SDI	Both	75+ years	All causes	Unsafe sex	Percent	2011	0.00570956	0.00664078	0.00491488
Deaths	Low SDI	Both	75+ years	All causes	Unsafe sex	Rate	2011	42.5206	49.3898	36.5698
Deaths	High-middle SDI	Both	20-24 years	All causes	Unsafe sex	Number	2011	1298.28	1637.51	1056.55
Deaths	High-middle SDI	Both	20-24 years	All causes	Unsafe sex	Percent	2011	0.0134673	0.0169098	0.0109765
Deaths	High-middle SDI	Both	20-24 years	All causes	Unsafe sex	Rate	2011	1.08535	1.36895	0.883265
Deaths	High-middle SDI	Both	50-74 years	All causes	Unsafe sex	Number	2011	32350	34521.4	28874.3
Deaths	High-middle SDI	Both	50-74 years	All causes	Unsafe sex	Percent	2011	0.00787563	0.00835941	0.00704397
Deaths	High-middle SDI	Both	50-74 years	All causes	Unsafe sex	Rate	2011	5.53777	5.90947	4.9428
Deaths	High-middle SDI	Both	<20 years	All causes	Unsafe sex	Number	2011	513.508	694.754	363.091
Deaths	High-middle SDI	Both	<20 years	All causes	Unsafe sex	Percent	2011	0.00154717	0.00209591	0.00109255
Deaths	High-middle SDI	Both	<20 years	All causes	Unsafe sex	Rate	2011	0.153184	0.207251	0.108313
Deaths	High-middle SDI	Both	25-49 years	All causes	Unsafe sex	Number	2011	41807	46502.2	36370.6
Deaths	High-middle SDI	Both	25-49 years	All causes	Unsafe sex	Percent	2011	0.0376112	0.0418278	0.032391
Deaths	High-middle SDI	Both	25-49 years	All causes	Unsafe sex	Rate	2011	7.76532	8.63743	6.75557
Deaths	High-middle SDI	Both	75+ years	All causes	Unsafe sex	Number	2011	10375.9	11209.4	8818.5
Deaths	High-middle SDI	Both	75+ years	All causes	Unsafe sex	Percent	2011	0.0020321	0.00217966	0.00174088
Deaths	High-middle SDI	Both	75+ years	All causes	Unsafe sex	Rate	2011	11.365	12.2781	9.65918
Deaths	High SDI	Both	20-24 years	All causes	Unsafe sex	Number	2010	211.723	236.526	193.838
Deaths	High SDI	Both	20-24 years	All causes	Unsafe sex	Percent	2010	0.00504141	0.00562023	0.00460352
Deaths	High SDI	Both	20-24 years	All causes	Unsafe sex	Rate	2010	0.324666	0.362701	0.297241
Deaths	High SDI	Both	50-74 years	All causes	Unsafe sex	Number	2010	16519.6	17277.4	15835
Deaths	High SDI	Both	50-74 years	All causes	Unsafe sex	Percent	2010	0.00696013	0.00728429	0.00668184
Deaths	High SDI	Both	50-74 years	All causes	Unsafe sex	Rate	2010	3.48038	3.64003	3.33615
Deaths	High SDI	Both	<20 years	All causes	Unsafe sex	Number	2010	65.4752	76.8209	57.4745
Deaths	High SDI	Both	<20 years	All causes	Unsafe sex	Percent	2010	0.000654393	0.000765688	0.00057229
Deaths	High SDI	Both	<20 years	All causes	Unsafe sex	Rate	2010	0.0288867	0.0338922	0.0253569
Deaths	High SDI	Both	25-49 years	All causes	Unsafe sex	Number	2010	10174.1	10608.7	9643.9
Deaths	High SDI	Both	25-49 years	All causes	Unsafe sex	Percent	2010	0.0210326	0.0219718	0.0197198
Deaths	High SDI	Both	25-49 years	All causes	Unsafe sex	Rate	2010	2.97721	3.10438	2.82205
Deaths	High SDI	Both	75+ years	All causes	Unsafe sex	Number	2010	8851.6	9657.04	7076.59
Deaths	High SDI	Both	75+ years	All causes	Unsafe sex	Percent	2010	0.00191975	0.00209321	0.00153396
Deaths	High SDI	Both	75+ years	All causes	Unsafe sex	Rate	2010	8.34039	9.09932	6.66789
Deaths	High-middle SDI	Both	20-24 years	All causes	Unsafe sex	Number	2010	1382.99	1783.05	1107.11
Deaths	High-middle SDI	Both	20-24 years	All causes	Unsafe sex	Percent	2010	0.0132958	0.0171029	0.0106475
Deaths	High-middle SDI	Both	20-24 years	All causes	Unsafe sex	Rate	2010	1.14056	1.47049	0.913038
Deaths	High-middle SDI	Both	50-74 years	All causes	Unsafe sex	Number	2010	32042.3	34044.2	29004.6
Deaths	High-middle SDI	Both	50-74 years	All causes	Unsafe sex	Percent	2010	0.0076675	0.0081201	0.0069947
Deaths	High-middle SDI	Both	50-74 years	All causes	Unsafe sex	Rate	2010	5.6249	5.97634	5.09165
Deaths	High-middle SDI	Both	<20 years	All causes	Unsafe sex	Number	2010	536.558	726.145	380.466
Deaths	High-middle SDI	Both	<20 years	All causes	Unsafe sex	Percent	2010	0.00153974	0.00209922	0.0010897
Deaths	High-middle SDI	Both	<20 years	All causes	Unsafe sex	Rate	2010	0.158136	0.214012	0.112132
Deaths	High-middle SDI	Both	25-49 years	All causes	Unsafe sex	Number	2010	43395.9	48138.9	37812.5
Deaths	High-middle SDI	Both	25-49 years	All causes	Unsafe sex	Percent	2010	0.0370749	0.0413024	0.0322582
Deaths	High-middle SDI	Both	25-49 years	All causes	Unsafe sex	Rate	2010	8.14881	9.03945	7.10037
Deaths	High-middle SDI	Both	75+ years	All causes	Unsafe sex	Number	2010	10205	11046.4	8766.89
Deaths	High-middle SDI	Both	75+ years	All causes	Unsafe sex	Percent	2010	0.00202653	0.00218227	0.00174806
Deaths	High-middle SDI	Both	75+ years	All causes	Unsafe sex	Rate	2010	11.5787	12.5334	9.94702
Deaths	Middle SDI	Both	20-24 years	All causes	Unsafe sex	Number	2010	15893.2	24653.4	9990.03
Deaths	Middle SDI	Both	20-24 years	All causes	Unsafe sex	Percent	2010	0.064944	0.0985212	0.041101
Deaths	Middle SDI	Both	20-24 years	All causes	Unsafe sex	Rate	2010	7.65562	11.8754	4.81213
Deaths	Middle SDI	Both	50-74 years	All causes	Unsafe sex	Number	2010	103490	115021	92447.9
Deaths	Middle SDI	Both	50-74 years	All causes	Unsafe sex	Percent	2010	0.01879	0.0209438	0.0168038
Deaths	Middle SDI	Both	50-74 years	All causes	Unsafe sex	Rate	2010	14.7432	16.3859	13.1702
Deaths	Middle SDI	Both	<20 years	All causes	Unsafe sex	Number	2010	5728.17	8606.5	3707.47
Deaths	Middle SDI	Both	<20 years	All causes	Unsafe sex	Percent	2010	0.00385087	0.00587424	0.00249999
Deaths	Middle SDI	Both	<20 years	All causes	Unsafe sex	Rate	2010	0.765421	1.15004	0.495407
Deaths	Middle SDI	Both	25-49 years	All causes	Unsafe sex	Number	2010	266261	329183	225780
Deaths	Middle SDI	Both	25-49 years	All causes	Unsafe sex	Percent	2010	0.125835	0.152385	0.107294
Deaths	Middle SDI	Both	25-49 years	All causes	Unsafe sex	Rate	2010	32.2654	39.8902	27.3599
Deaths	Middle SDI	Both	75+ years	All causes	Unsafe sex	Number	2010	14950.9	16469.5	12821.7
Deaths	Middle SDI	Both	75+ years	All causes	Unsafe sex	Percent	2010	0.00304877	0.00335563	0.00261777
Deaths	Middle SDI	Both	75+ years	All causes	Unsafe sex	Rate	2010	19.8194	21.8326	16.997
Deaths	Middle SDI	Both	20-24 years	All causes	Unsafe sex	Number	2011	14615.4	22231	9430.72
Deaths	Middle SDI	Both	20-24 years	All causes	Unsafe sex	Percent	2011	0.0610608	0.0912449	0.039681
Deaths	Middle SDI	Both	20-24 years	All causes	Unsafe sex	Rate	2011	7.03805	10.7054	4.54138
Deaths	Middle SDI	Both	50-74 years	All causes	Unsafe sex	Number	2011	101279	112702	90769.7
Deaths	Middle SDI	Both	50-74 years	All causes	Unsafe sex	Percent	2011	0.0180706	0.0201996	0.0161695
Deaths	Middle SDI	Both	50-74 years	All causes	Unsafe sex	Rate	2011	13.9837	15.5609	12.5327
Deaths	Middle SDI	Both	<20 years	All causes	Unsafe sex	Number	2011	5928.17	8672.5	3921.8
Deaths	Middle SDI	Both	<20 years	All causes	Unsafe sex	Percent	2011	0.00413765	0.006086	0.00274877
Deaths	Middle SDI	Both	<20 years	All causes	Unsafe sex	Rate	2011	0.797292	1.16638	0.527451
Deaths	Middle SDI	Both	25-49 years	All causes	Unsafe sex	Number	2011	248045	305655	212130
Deaths	Middle SDI	Both	25-49 years	All causes	Unsafe sex	Percent	2011	0.119105	0.144813	0.102306
Deaths	Middle SDI	Both	25-49 years	All causes	Unsafe sex	Rate	2011	29.6135	36.4915	25.3257
Deaths	Middle SDI	Both	75+ years	All causes	Unsafe sex	Number	2011	15129.6	16803.5	12992.2
Deaths	Middle SDI	Both	75+ years	All causes	Unsafe sex	Percent	2011	0.00299866	0.00332343	0.00257903
Deaths	Middle SDI	Both	75+ years	All causes	Unsafe sex	Rate	2011	19.2361	21.3642	16.5185
Deaths	Low SDI	Both	20-24 years	All causes	Unsafe sex	Number	2011	19044.1	29516.5	11795.6
Deaths	Low SDI	Both	20-24 years	All causes	Unsafe sex	Percent	2010	0.0955326	0.143682	0.0612732
Deaths	Low SDI	Both	20-24 years	All causes	Unsafe sex	Rate	2010	24.0352	37.2521	14.8871
Deaths	Low SDI	Both	50-74 years	All causes	Unsafe sex	Number	2011	87526.5	99590.7	78201.3
Deaths	Low SDI	Both	50-74 years	All causes	Unsafe sex	Percent	2010	0.0467453	0.0529956	0.0416864
Deaths	Low SDI	Both	50-74 years	All causes	Unsafe sex	Rate	2010	60.1603	68.4524	53.7507
Deaths	Low SDI	Both	<20 years	All causes	Unsafe sex	Number	2011	19058.7	28045.9	11133.8
Deaths	Low SDI	Both	<20 years	All causes	Unsafe sex	Percent	2010	0.00477232	0.00707076	0.00273392
Deaths	Low SDI	Both	<20 years	All causes	Unsafe sex	Rate	2010	3.84115	5.65247	2.24395
Deaths	Low SDI	Both	25-49 years	All causes	Unsafe sex	Number	2011	295016	372019	238439
Deaths	Low SDI	Both	25-49 years	All causes	Unsafe sex	Percent	2010	0.23264	0.27895	0.195702
Deaths	Low SDI	Both	25-49 years	All causes	Unsafe sex	Rate	2010	122.795	154.846	99.2454
Deaths	Low SDI	Both	75+ years	All causes	Unsafe sex	Number	2011	5580.45	6493.61	4784.82
Deaths	Low SDI	Both	75+ years	All causes	Unsafe sex	Percent	2010	0.00581473	0.00674997	0.00502496
Deaths	Low SDI	Both	75+ years	All causes	Unsafe sex	Rate	2010	44.1578	51.3837	37.8621
Deaths	Global	Both	20-24 years	All causes	Unsafe sex	Number	2012	44903	67208.3	29651.1
Deaths	Global	Both	20-24 years	All causes	Unsafe sex	Percent	2012	0.0564393	0.0825657	0.0379328
Deaths	Global	Both	20-24 years	All causes	Unsafe sex	Rate	2012	7.24356	10.8417	4.78319
Deaths	Global	Both	50-74 years	All causes	Unsafe sex	Number	2012	313176	344378	289933
Deaths	Global	Both	50-74 years	All causes	Unsafe sex	Percent	2012	0.017073	0.0187627	0.0157884
Deaths	Global	Both	50-74 years	All causes	Unsafe sex	Rate	2012	13.0223	14.3197	12.0558
Deaths	Global	Both	<20 years	All causes	Unsafe sex	Number	2012	36163.6	52328.9	22349.7
Deaths	Global	Both	<20 years	All causes	Unsafe sex	Percent	2012	0.00441053	0.0063844	0.00270445
Deaths	Global	Both	<20 years	All causes	Unsafe sex	Rate	2012	1.44074	2.08475	0.890401
Deaths	Global	Both	25-49 years	All causes	Unsafe sex	Number	2012	752282	921325	638398
Deaths	Global	Both	25-49 years	All causes	Unsafe sex	Percent	2012	0.113984	0.136768	0.0978035
Deaths	Global	Both	25-49 years	All causes	Unsafe sex	Rate	2012	29.8264	36.5286	25.3111
Deaths	Global	Both	75+ years	All causes	Unsafe sex	Number	2012	48431.6	53232.7	42261.5
Deaths	Global	Both	75+ years	All causes	Unsafe sex	Percent	2012	0.0025614	0.00281638	0.00223013
Deaths	Global	Both	75+ years	All causes	Unsafe sex	Rate	2012	14.0707	15.4655	12.2781
Deaths	Low-middle SDI	Both	20-24 years	All causes	Unsafe sex	Number	2010	13050.4	19888.5	8351.81
Deaths	Low-middle SDI	Both	20-24 years	All causes	Unsafe sex	Percent	2011	0.0496759	0.0737111	0.0322829
Deaths	Low-middle SDI	Both	20-24 years	All causes	Unsafe sex	Rate	2011	8.90055	13.5642	5.69604
Deaths	Low-middle SDI	Both	50-74 years	All causes	Unsafe sex	Number	2010	80001.3	90999.2	72339.9
Deaths	Low-middle SDI	Both	50-74 years	All causes	Unsafe sex	Percent	2011	0.0191543	0.02196	0.0172741
Deaths	Low-middle SDI	Both	50-74 years	All causes	Unsafe sex	Rate	2011	20.3554	23.1537	18.406
Deaths	Low-middle SDI	Both	<20 years	All causes	Unsafe sex	Number	2010	11039.9	15983.2	6894.26
Deaths	Low-middle SDI	Both	<20 years	All causes	Unsafe sex	Percent	2011	0.00396673	0.0057593	0.00243086
Deaths	Low-middle SDI	Both	<20 years	All causes	Unsafe sex	Rate	2011	1.60389	2.32205	1.00161
Deaths	Low-middle SDI	Both	25-49 years	All causes	Unsafe sex	Number	2010	224801	274037	191365
Deaths	Low-middle SDI	Both	25-49 years	All causes	Unsafe sex	Percent	2011	0.121426	0.144525	0.104754
Deaths	Low-middle SDI	Both	25-49 years	All causes	Unsafe sex	Rate	2011	43.4084	52.9156	36.9519
Deaths	Low-middle SDI	Both	75+ years	All causes	Unsafe sex	Number	2010	7841	9911.92	6952.24
Deaths	Low-middle SDI	Both	75+ years	All causes	Unsafe sex	Percent	2011	0.00296077	0.00372983	0.00264323
Deaths	Low-middle SDI	Both	75+ years	All causes	Unsafe sex	Rate	2011	19.4104	24.537	17.2103
Deaths	High SDI	Both	20-24 years	All causes	Unsafe sex	Number	2011	202.136	226.655	184.529
Deaths	High SDI	Both	20-24 years	All causes	Unsafe sex	Percent	2011	0.00487458	0.00546244	0.00444817
Deaths	High SDI	Both	20-24 years	All causes	Unsafe sex	Rate	2011	0.309043	0.346529	0.282123
Deaths	High SDI	Both	50-74 years	All causes	Unsafe sex	Number	2011	16620.4	17268.9	15825.3
Deaths	High SDI	Both	50-74 years	All causes	Unsafe sex	Percent	2011	0.00693248	0.00721765	0.00659258
Deaths	High SDI	Both	50-74 years	All causes	Unsafe sex	Rate	2011	3.43268	3.56662	3.26845
Deaths	High SDI	Both	<20 years	All causes	Unsafe sex	Number	2011	59.8648	71.5109	52.1845
Deaths	High SDI	Both	<20 years	All causes	Unsafe sex	Percent	2011	0.000614912	0.000733459	0.000534403
Deaths	High SDI	Both	<20 years	All causes	Unsafe sex	Rate	2011	0.0265201	0.0316793	0.0231177
Deaths	High SDI	Both	25-49 years	All causes	Unsafe sex	Number	2011	9548.12	9964.32	8975.3
Deaths	High SDI	Both	25-49 years	All causes	Unsafe sex	Percent	2011	0.0199878	0.0209397	0.0187555
Deaths	High SDI	Both	25-49 years	All causes	Unsafe sex	Rate	2011	2.78482	2.90621	2.61775
Deaths	High SDI	Both	75+ years	All causes	Unsafe sex	Number	2011	8971.56	9783.03	7152.56
Deaths	High SDI	Both	75+ years	All causes	Unsafe sex	Percent	2011	0.00189714	0.0020692	0.00151025
Deaths	High SDI	Both	75+ years	All causes	Unsafe sex	Rate	2011	8.24625	8.99211	6.57431
Deaths	Low-middle SDI	Both	20-24 years	All causes	Unsafe sex	Number	2011	14072.1	21830.1	8792.28
Deaths	Low-middle SDI	Both	20-24 years	All causes	Unsafe sex	Percent	2010	0.0532432	0.0799211	0.0337559
Deaths	Low-middle SDI	Both	20-24 years	All causes	Unsafe sex	Rate	2010	9.73593	15.1033	6.08301
Deaths	Low-middle SDI	Both	50-74 years	All causes	Unsafe sex	Number	2011	81442	92257.7	73618.2
Deaths	Low-middle SDI	Both	50-74 years	All causes	Unsafe sex	Percent	2010	0.0199811	0.0226422	0.0180047
Deaths	Low-middle SDI	Both	50-74 years	All causes	Unsafe sex	Rate	2010	21.36	24.1967	19.308
Deaths	Low-middle SDI	Both	<20 years	All causes	Unsafe sex	Number	2011	10950.5	16171	6761.23
Deaths	Low-middle SDI	Both	<20 years	All causes	Unsafe sex	Percent	2010	0.00378375	0.0055226	0.00231765
Deaths	Low-middle SDI	Both	<20 years	All causes	Unsafe sex	Rate	2010	1.5974	2.35894	0.98629
Deaths	Low-middle SDI	Both	25-49 years	All causes	Unsafe sex	Number	2011	241691	295054	204811
Deaths	Low-middle SDI	Both	25-49 years	All causes	Unsafe sex	Percent	2010	0.130046	0.155115	0.111091
Deaths	Low-middle SDI	Both	25-49 years	All causes	Unsafe sex	Rate	2010	47.6186	58.1324	40.3525
Deaths	Low-middle SDI	Both	75+ years	All causes	Unsafe sex	Number	2011	7749.87	9780.07	6902.27
Deaths	Low-middle SDI	Both	75+ years	All causes	Unsafe sex	Percent	2010	0.00301531	0.00379335	0.00269056
Deaths	Low-middle SDI	Both	75+ years	All causes	Unsafe sex	Rate	2010	20.2267	25.5254	18.0145
Deaths	Low-middle SDI	Both	20-24 years	All causes	Unsafe sex	Number	2012	12223.3	18477.7	7974.87
Deaths	Low-middle SDI	Both	20-24 years	All causes	Unsafe sex	Percent	2012	0.0475671	0.0702201	0.0314792
Deaths	Low-middle SDI	Both	20-24 years	All causes	Unsafe sex	Rate	2012	8.22754	12.4374	5.36792
Deaths	Low-middle SDI	Both	50-74 years	All causes	Unsafe sex	Number	2012	79752	91121.9	72297.6
[truncated: 3,401 more rows]
[truncated: 2 more columns]

## Sheet: Death
<25years	1990	29925.4	Deaths	Global	926.853	High					7651.5	L-M	20911	L
	1991	36957.3			829.307						10340.9		17687.9
	1992	44794.2			930.031						13483.5		24148.5
	1993	53015.1			965.62						16850.9		27312.2
	1994	61297.9			895.979						20194.6		30307.8
	1995	75238			937.37						23319.1		32950.9
	1996	70525.2			487.2						26016.6		38388.7
	1997	82770.4			698.856						30013.5		37014.7
	1998	88367.1			406.332						28278.2		35185.7
	1999	93177.9			400.95						31203.2		40069.4
	2000	97262.4			352.545						31927.6		40514
	2001	98000.5			367.827						31814.5		39375
	2002	99917.8			344.291						31756.1		41449.7
	2003	100631			346.174						31351.8		41987.7
	2004	98177.8			336.932						30373.7		40920.3
	2005	103145			322.766						30932.5		41880.8
	2006	94002.7			314.598						29675.1		40238.7
	2007	99649.7			346.905						28392.1		41223.9
	2008	88335.9			311.035						27009.1		38551.8
	2009	92488.1			312.745						25898.8		39112.7
	2010	87007.4			277.198						24090.4		37592.7
	2011	84363.2			262.001						25022.6		38102.8
	2012	81066.6			242.785						23154.6		34770
	2013	76045.2			253.003						22148		32869.4
	2014	77083.3			243.102						22620		36446.2
	2015	72842.4			232.319						21319.1		31488.5
	2016	68562.2			232.509						19562.8		28700.7
	2017	69067.1			223.428						20388.3		30288.8
	2018	63984.8			216.316						18795.3		27514.3
	2019	62577.4			210.587						18373.2		27122.2

## Sheet: Daly
<25 years
Golbal	2.31729e+06	High SDI	73142.4	High-middle	136477	Middle SDI	212569	Low-middle	595173	Low SDI	1.54734e+06
	2.8341e+06		79055.6		121305		275664		1.02176e+06		1.3132e+06
	3.40483e+06		78243		172826		364551		793180		2.00744e+06
	4.59346e+06		76363		158401		472859		1.26416e+06		1.78087e+06
	3.99889e+06		77533.9		184614		601710		1.5026e+06		2.40794e+06
	5.16798e+06		80180.1		197884		923242		1.91419e+06		2.22057e+06
	5.67512e+06		60994.8		205542		756908		1.7236e+06		2.69612e+06
	6.13081e+06		46211.8		203506		1.10701e+06		2.07346e+06		2.56678e+06
	6.53121e+06		40098		208278		1.46446e+06		2.19556e+06		2.86446e+06
	6.87451e+06		40556.3		221572		1.28874e+06		2.3226e+06		2.79347e+06
	7.27485e+06		36790.9		226731		1.60953e+06		2.27918e+06		2.98492e+06
	7.11668e+06		37868.1		215222		1.72435e+06		2.32136e+06		2.95164e+06
	7.3675e+06		35898.4		224255		1.80513e+06		2.33183e+06		2.91621e+06
	7.4272e+06		36553.1		196809		1.85733e+06		2.26973e+06		3.06981e+06
	7.4655e+06		36762		205607		1.8873e+06		2.29584e+06		3.02687e+06
	7.42474e+06		35157.9		187589		1.86e+06		2.19085e+06		3.02482e+06
	7.30514e+06		36768.1		196569		1.886e+06		2.23506e+06		3.06684e+06
	6.85093e+06		34543.5		174107		1.80312e+06		2.10517e+06		2.88375e+06
	7.08914e+06		34372.9		181528		1.74305e+06		2.01077e+06		2.95977e+06
	6.67248e+06		34263.4		167480		1.63816e+06		1.87646e+06		2.81663e+06
	6.53097e+06		31983.6		162920		1.68483e+06		1.81381e+06		2.84646e+06
	6.12942e+06		30938.6		155094		1.56493e+06		1.93464e+06		2.7828e+06
	6.3523e+06		30277.7		151062		1.43672e+06		1.74927e+06		2.70757e+06
	5.72413e+06		29464.8		141710		1.48663e+06		1.71166e+06		2.59456e+06
	5.91856e+06		29357.5		136105		1.40986e+06		1.679e+06		2.4655e+06
	5.39588e+06		28463.4		133465		1.40537e+06		1.61996e+06		2.37073e+06
	5.56217e+06		28175.6		129080		1.39362e+06		1.55257e+06		2.28844e+06
	5.15783e+06		26084.2		116083		1.25485e+06		1.49275e+06		2.09504e+06
	4.93332e+06		27249.2		119865		1.33645e+06		1.4048e+06		2.17772e+06
	4.82657e+06		26620		113016		1.2134e+06		1.43704e+06		2.06563e+06
