# Supplementary material for: Global disease burden attributed to unsafe sex in 204 countries and territories from 1990 to 2019: results from the Global Burden of Disease Study 2019
Source: Sci Rep. 2023 Aug 9;13:12900. doi: 10.1038/s41598-023-40001-2 (PMC10412620; doi:10.1038/s41598-023-40001-2)
Supplement: Supplementary file 1 — Supplementary Information 1. [file 41598_2023_40001_MOESM1_ESM.zip › raw data for Additional file 5.xlsx]

## Sheet: IHME-GBD_2019_DATA-68adc448-1
measure	location	sex	age	cause	rei	metric	year	val	upper	lower
DALYs (Disability-Adjusted Life Years)	Global	Both	All ages	HIV/AIDS	Unsafe sex	Number	1990	1.29387e+07	1.83572e+07	9.41431e+06
DALYs (Disability-Adjusted Life Years)	Global	Both	All ages	HIV/AIDS	Unsafe sex	Percent	1990	0.615052	0.679596	0.561157
DALYs (Disability-Adjusted Life Years)	Global	Both	All ages	HIV/AIDS	Unsafe sex	Rate	1990	241.851	343.134	175.973
DALYs (Disability-Adjusted Life Years)	Global	Both	All ages	Sexually transmitted infections excluding HIV	Unsafe sex	Number	1990	986335	1.45002e+06	701301
DALYs (Disability-Adjusted Life Years)	Global	Both	All ages	Sexually transmitted infections excluding HIV	Unsafe sex	Percent	1990	0.120852	0.25859	0.0482724
DALYs (Disability-Adjusted Life Years)	Global	Both	All ages	Sexually transmitted infections excluding HIV	Unsafe sex	Rate	1990	18.4367	27.104	13.1088
DALYs (Disability-Adjusted Life Years)	Middle SDI	Both	All ages	HIV/AIDS	Unsafe sex	Number	1990	640572	855044	509299
DALYs (Disability-Adjusted Life Years)	Middle SDI	Both	All ages	HIV/AIDS	Unsafe sex	Percent	1990	0.577025	0.63531	0.52448
DALYs (Disability-Adjusted Life Years)	Middle SDI	Both	All ages	HIV/AIDS	Unsafe sex	Rate	1990	37.3129	49.8058	29.6663
DALYs (Disability-Adjusted Life Years)	Low-middle SDI	Both	All ages	HIV/AIDS	Unsafe sex	Number	1990	2.28776e+06	3.68201e+06	1.51058e+06
DALYs (Disability-Adjusted Life Years)	Low-middle SDI	Both	All ages	HIV/AIDS	Unsafe sex	Percent	1990	0.566362	0.656225	0.491924
DALYs (Disability-Adjusted Life Years)	Low-middle SDI	Both	All ages	HIV/AIDS	Unsafe sex	Rate	1990	202.52	325.943	133.721
DALYs (Disability-Adjusted Life Years)	Middle SDI	Both	All ages	Sexually transmitted infections excluding HIV	Unsafe sex	Number	1990	282100	426588	191755
DALYs (Disability-Adjusted Life Years)	Middle SDI	Both	All ages	Sexually transmitted infections excluding HIV	Unsafe sex	Percent	1990	0.189055	0.386484	0.078544
DALYs (Disability-Adjusted Life Years)	Middle SDI	Both	All ages	Sexually transmitted infections excluding HIV	Unsafe sex	Rate	1990	16.4322	24.8485	11.1696
DALYs (Disability-Adjusted Life Years)	High SDI	Both	All ages	HIV/AIDS	Unsafe sex	Number	1991	1.76466e+06	1.90245e+06	1.57178e+06
DALYs (Disability-Adjusted Life Years)	High SDI	Both	All ages	HIV/AIDS	Unsafe sex	Percent	1991	0.786888	0.83833	0.703005
DALYs (Disability-Adjusted Life Years)	High SDI	Both	All ages	HIV/AIDS	Unsafe sex	Rate	1991	212.95	229.577	189.674
DALYs (Disability-Adjusted Life Years)	Low-middle SDI	Both	All ages	Sexually transmitted infections excluding HIV	Unsafe sex	Number	1990	246860	335259	186395
DALYs (Disability-Adjusted Life Years)	Low-middle SDI	Both	All ages	Sexually transmitted infections excluding HIV	Unsafe sex	Percent	1990	0.103773	0.223495	0.0388494
DALYs (Disability-Adjusted Life Years)	Low-middle SDI	Both	All ages	Sexually transmitted infections excluding HIV	Unsafe sex	Rate	1990	21.8528	29.6782	16.5003
DALYs (Disability-Adjusted Life Years)	Global	Both	All ages	Cervical cancer	Unsafe sex	Number	1990	6.17625e+06	7.31693e+06	5.43767e+06
DALYs (Disability-Adjusted Life Years)	Global	Both	All ages	Cervical cancer	Unsafe sex	Percent	1990	1	1	1
DALYs (Disability-Adjusted Life Years)	Global	Both	All ages	Cervical cancer	Unsafe sex	Rate	1990	115.447	136.769	101.642
DALYs (Disability-Adjusted Life Years)	Global	Both	All ages	HIV/AIDS	Unsafe sex	Number	1992	2.10053e+07	2.98111e+07	1.50324e+07
DALYs (Disability-Adjusted Life Years)	Global	Both	All ages	HIV/AIDS	Unsafe sex	Percent	1992	0.630027	0.691027	0.576768
DALYs (Disability-Adjusted Life Years)	Global	Both	All ages	HIV/AIDS	Unsafe sex	Rate	1992	380.91	540.595	272.598
DALYs (Disability-Adjusted Life Years)	High SDI	Both	All ages	Sexually transmitted infections excluding HIV	Unsafe sex	Number	1991	104009	182344	61652.7
DALYs (Disability-Adjusted Life Years)	High SDI	Both	All ages	Sexually transmitted infections excluding HIV	Unsafe sex	Percent	1991	0.853159	0.949953	0.703325
DALYs (Disability-Adjusted Life Years)	High SDI	Both	All ages	Sexually transmitted infections excluding HIV	Unsafe sex	Rate	1991	12.5512	22.0044	7.43992
DALYs (Disability-Adjusted Life Years)	Middle SDI	Both	All ages	Cervical cancer	Unsafe sex	Number	1990	1.79063e+06	2.22317e+06	1.58848e+06
DALYs (Disability-Adjusted Life Years)	Middle SDI	Both	All ages	Cervical cancer	Unsafe sex	Percent	1990	1	1	1
DALYs (Disability-Adjusted Life Years)	Middle SDI	Both	All ages	Cervical cancer	Unsafe sex	Rate	1990	104.303	129.498	92.5281
DALYs (Disability-Adjusted Life Years)	High SDI	Both	All ages	Cervical cancer	Unsafe sex	Number	1991	717870	743333	660247
DALYs (Disability-Adjusted Life Years)	High SDI	Both	All ages	Cervical cancer	Unsafe sex	Percent	1991	1	1	1
DALYs (Disability-Adjusted Life Years)	High SDI	Both	All ages	Cervical cancer	Unsafe sex	Rate	1991	86.6288	89.7015	79.6751
DALYs (Disability-Adjusted Life Years)	Global	Both	All ages	Sexually transmitted infections excluding HIV	Unsafe sex	Number	1992	1.03156e+06	1.51036e+06	726907
DALYs (Disability-Adjusted Life Years)	Global	Both	All ages	Sexually transmitted infections excluding HIV	Unsafe sex	Percent	1992	0.123911	0.266801	0.0491097
DALYs (Disability-Adjusted Life Years)	Global	Both	All ages	Sexually transmitted infections excluding HIV	Unsafe sex	Rate	1992	18.7063	27.3889	13.1817
DALYs (Disability-Adjusted Life Years)	Low-middle SDI	Both	All ages	Cervical cancer	Unsafe sex	Number	1990	1.41929e+06	1.78913e+06	1.16075e+06
DALYs (Disability-Adjusted Life Years)	Low-middle SDI	Both	All ages	Cervical cancer	Unsafe sex	Percent	1990	1	1	1
DALYs (Disability-Adjusted Life Years)	Low-middle SDI	Both	All ages	Cervical cancer	Unsafe sex	Rate	1990	125.64	158.379	102.753
DALYs (Disability-Adjusted Life Years)	Global	Both	All ages	Cervical cancer	Unsafe sex	Number	1992	6.29274e+06	7.56615e+06	5.56675e+06
DALYs (Disability-Adjusted Life Years)	Global	Both	All ages	Cervical cancer	Unsafe sex	Percent	1992	1	1	1
DALYs (Disability-Adjusted Life Years)	Global	Both	All ages	Cervical cancer	Unsafe sex	Rate	1992	114.113	137.205	100.947
DALYs (Disability-Adjusted Life Years)	High-middle SDI	Both	All ages	HIV/AIDS	Unsafe sex	Number	1991	754591	839897	657894
DALYs (Disability-Adjusted Life Years)	High-middle SDI	Both	All ages	HIV/AIDS	Unsafe sex	Percent	1991	0.609946	0.667702	0.536473
DALYs (Disability-Adjusted Life Years)	High-middle SDI	Both	All ages	HIV/AIDS	Unsafe sex	Rate	1991	64.922	72.2614	56.6026
DALYs (Disability-Adjusted Life Years)	High-middle SDI	Both	All ages	Cervical cancer	Unsafe sex	Number	1991	1.27615e+06	1.52668e+06	1.19845e+06
DALYs (Disability-Adjusted Life Years)	High-middle SDI	Both	All ages	Cervical cancer	Unsafe sex	Percent	1991	1	1	1
DALYs (Disability-Adjusted Life Years)	High-middle SDI	Both	All ages	Cervical cancer	Unsafe sex	Rate	1991	109.795	131.35	103.11
DALYs (Disability-Adjusted Life Years)	High-middle SDI	Both	All ages	Sexually transmitted infections excluding HIV	Unsafe sex	Number	1991	170311	265207	112226
DALYs (Disability-Adjusted Life Years)	High-middle SDI	Both	All ages	Sexually transmitted infections excluding HIV	Unsafe sex	Percent	1991	0.453433	0.708048	0.243123
DALYs (Disability-Adjusted Life Years)	High-middle SDI	Both	All ages	Sexually transmitted infections excluding HIV	Unsafe sex	Rate	1991	14.6529	22.8173	9.65547
DALYs (Disability-Adjusted Life Years)	Global	Both	All ages	HIV/AIDS	Unsafe sex	Number	1991	1.66755e+07	2.36782e+07	1.20456e+07
DALYs (Disability-Adjusted Life Years)	Global	Both	All ages	HIV/AIDS	Unsafe sex	Percent	1991	0.622504	0.683809	0.56858
DALYs (Disability-Adjusted Life Years)	Global	Both	All ages	HIV/AIDS	Unsafe sex	Rate	1991	306.944	435.842	221.721
DALYs (Disability-Adjusted Life Years)	High SDI	Both	All ages	HIV/AIDS	Unsafe sex	Number	1990	1.5034e+06	1.62348e+06	1.34283e+06
DALYs (Disability-Adjusted Life Years)	High SDI	Both	All ages	HIV/AIDS	Unsafe sex	Percent	1990	0.785072	0.836776	0.700674
DALYs (Disability-Adjusted Life Years)	High SDI	Both	All ages	HIV/AIDS	Unsafe sex	Rate	1990	182.892	197.5	163.359
DALYs (Disability-Adjusted Life Years)	Middle SDI	Both	All ages	Sexually transmitted infections excluding HIV	Unsafe sex	Number	1991	288649	436370	194804
DALYs (Disability-Adjusted Life Years)	Middle SDI	Both	All ages	Sexually transmitted infections excluding HIV	Unsafe sex	Percent	1991	0.19396	0.395085	0.0813171
DALYs (Disability-Adjusted Life Years)	Middle SDI	Both	All ages	Sexually transmitted infections excluding HIV	Unsafe sex	Rate	1991	16.5363	24.9989	11.16
DALYs (Disability-Adjusted Life Years)	Global	Both	All ages	Sexually transmitted infections excluding HIV	Unsafe sex	Number	1991	1.00768e+06	1.47417e+06	712438
DALYs (Disability-Adjusted Life Years)	Global	Both	All ages	Sexually transmitted infections excluding HIV	Unsafe sex	Percent	1991	0.122046	0.261952	0.0484586
DALYs (Disability-Adjusted Life Years)	Global	Both	All ages	Sexually transmitted infections excluding HIV	Unsafe sex	Rate	1991	18.5483	27.135	13.1138
DALYs (Disability-Adjusted Life Years)	Low SDI	Both	All ages	HIV/AIDS	Unsafe sex	Number	1991	9.84078e+06	1.45934e+07	6.48974e+06
DALYs (Disability-Adjusted Life Years)	Low SDI	Both	All ages	HIV/AIDS	Unsafe sex	Percent	1991	0.615835	0.685414	0.551323
DALYs (Disability-Adjusted Life Years)	Low SDI	Both	All ages	HIV/AIDS	Unsafe sex	Rate	1991	1815.63	2692.49	1197.36
DALYs (Disability-Adjusted Life Years)	High-middle SDI	Both	All ages	HIV/AIDS	Unsafe sex	Number	1990	590512	656874	510366
DALYs (Disability-Adjusted Life Years)	High-middle SDI	Both	All ages	HIV/AIDS	Unsafe sex	Percent	1990	0.590841	0.649975	0.515149
DALYs (Disability-Adjusted Life Years)	High-middle SDI	Both	All ages	HIV/AIDS	Unsafe sex	Rate	1990	51.3296	57.098	44.363
DALYs (Disability-Adjusted Life Years)	High SDI	Both	All ages	Sexually transmitted infections excluding HIV	Unsafe sex	Number	1990	102633	179441	60609.6
DALYs (Disability-Adjusted Life Years)	High SDI	Both	All ages	Sexually transmitted infections excluding HIV	Unsafe sex	Percent	1990	0.845113	0.946428	0.689591
DALYs (Disability-Adjusted Life Years)	High SDI	Both	All ages	Sexually transmitted infections excluding HIV	Unsafe sex	Rate	1990	12.4856	21.8294	7.37332
DALYs (Disability-Adjusted Life Years)	Middle SDI	Both	All ages	HIV/AIDS	Unsafe sex	Number	1991	980044	1.33694e+06	759338
DALYs (Disability-Adjusted Life Years)	Middle SDI	Both	All ages	HIV/AIDS	Unsafe sex	Percent	1991	0.607024	0.66684	0.55272
DALYs (Disability-Adjusted Life Years)	Middle SDI	Both	All ages	HIV/AIDS	Unsafe sex	Rate	1991	56.1452	76.591	43.5013
DALYs (Disability-Adjusted Life Years)	High SDI	Both	All ages	Cervical cancer	Unsafe sex	Number	1990	725847	752593	665204
DALYs (Disability-Adjusted Life Years)	High SDI	Both	All ages	Cervical cancer	Unsafe sex	Percent	1990	1	1	1
DALYs (Disability-Adjusted Life Years)	High SDI	Both	All ages	Cervical cancer	Unsafe sex	Rate	1990	88.3012	91.5549	80.9239
DALYs (Disability-Adjusted Life Years)	Middle SDI	Both	All ages	Cervical cancer	Unsafe sex	Number	1991	1.79989e+06	2.29932e+06	1.593e+06
DALYs (Disability-Adjusted Life Years)	Middle SDI	Both	All ages	Cervical cancer	Unsafe sex	Percent	1991	1	1	1
DALYs (Disability-Adjusted Life Years)	Middle SDI	Both	All ages	Cervical cancer	Unsafe sex	Rate	1991	103.113	131.724	91.2606
DALYs (Disability-Adjusted Life Years)	High-middle SDI	Both	All ages	Sexually transmitted infections excluding HIV	Unsafe sex	Number	1990	165428	257134	109193
DALYs (Disability-Adjusted Life Years)	High-middle SDI	Both	All ages	Sexually transmitted infections excluding HIV	Unsafe sex	Percent	1990	0.436227	0.688502	0.23018
DALYs (Disability-Adjusted Life Years)	High-middle SDI	Both	All ages	Sexually transmitted infections excluding HIV	Unsafe sex	Rate	1990	14.3797	22.3511	9.49147
DALYs (Disability-Adjusted Life Years)	Global	Both	All ages	Cervical cancer	Unsafe sex	Number	1991	6.19865e+06	7.5652e+06	5.46926e+06
DALYs (Disability-Adjusted Life Years)	Global	Both	All ages	Cervical cancer	Unsafe sex	Percent	1991	1	1	1
DALYs (Disability-Adjusted Life Years)	Global	Both	All ages	Cervical cancer	Unsafe sex	Rate	1991	114.098	139.252	100.672
DALYs (Disability-Adjusted Life Years)	Low SDI	Both	All ages	Cervical cancer	Unsafe sex	Number	1991	976706	1.19409e+06	750519
DALYs (Disability-Adjusted Life Years)	Low SDI	Both	All ages	Cervical cancer	Unsafe sex	Percent	1991	1	1	1
DALYs (Disability-Adjusted Life Years)	Low SDI	Both	All ages	Cervical cancer	Unsafe sex	Rate	1991	180.203	220.312	138.472
DALYs (Disability-Adjusted Life Years)	Low SDI	Both	All ages	Cervical cancer	Unsafe sex	Number	1992	994172	1.21272e+06	768640
DALYs (Disability-Adjusted Life Years)	Low SDI	Both	All ages	Cervical cancer	Unsafe sex	Percent	1992	1	1	1
DALYs (Disability-Adjusted Life Years)	Low SDI	Both	All ages	Cervical cancer	Unsafe sex	Rate	1992	178.645	217.916	138.119
DALYs (Disability-Adjusted Life Years)	Global	Both	All ages	Sexually transmitted infections excluding HIV	Unsafe sex	Number	1994	1.07047e+06	1.57997e+06	756519
DALYs (Disability-Adjusted Life Years)	Global	Both	All ages	Sexually transmitted infections excluding HIV	Unsafe sex	Percent	1994	0.127114	0.269829	0.0501823
DALYs (Disability-Adjusted Life Years)	Global	Both	All ages	Sexually transmitted infections excluding HIV	Unsafe sex	Rate	1994	18.8624	27.8401	13.3303
DALYs (Disability-Adjusted Life Years)	Low SDI	Both	All ages	Cervical cancer	Unsafe sex	Number	1990	961196	1.17964e+06	732588
DALYs (Disability-Adjusted Life Years)	Low SDI	Both	All ages	Cervical cancer	Unsafe sex	Percent	1990	1	1	1
DALYs (Disability-Adjusted Life Years)	Low SDI	Both	All ages	Cervical cancer	Unsafe sex	Rate	1990	181.996	223.357	138.711
DALYs (Disability-Adjusted Life Years)	High-middle SDI	Both	All ages	Cervical cancer	Unsafe sex	Number	1990	1.27457e+06	1.49701e+06	1.19374e+06
DALYs (Disability-Adjusted Life Years)	High-middle SDI	Both	All ages	Cervical cancer	Unsafe sex	Percent	1990	1	1	1
DALYs (Disability-Adjusted Life Years)	High-middle SDI	Both	All ages	Cervical cancer	Unsafe sex	Rate	1990	110.791	130.126	103.765
DALYs (Disability-Adjusted Life Years)	High-middle SDI	Both	All ages	Cervical cancer	Unsafe sex	Number	1992	1.28699e+06	1.52708e+06	1.21569e+06
DALYs (Disability-Adjusted Life Years)	High-middle SDI	Both	All ages	Cervical cancer	Unsafe sex	Percent	1992	1	1	1
DALYs (Disability-Adjusted Life Years)	High-middle SDI	Both	All ages	Cervical cancer	Unsafe sex	Rate	1992	109.655	130.111	103.579
DALYs (Disability-Adjusted Life Years)	Low SDI	Both	All ages	HIV/AIDS	Unsafe sex	Number	1990	7.90493e+06	1.17494e+07	5.21665e+06
DALYs (Disability-Adjusted Life Years)	Low SDI	Both	All ages	HIV/AIDS	Unsafe sex	Percent	1990	0.608744	0.682639	0.540846
DALYs (Disability-Adjusted Life Years)	Low SDI	Both	All ages	HIV/AIDS	Unsafe sex	Rate	1990	1496.75	2224.67	987.739
DALYs (Disability-Adjusted Life Years)	Low SDI	Both	All ages	Sexually transmitted infections excluding HIV	Unsafe sex	Number	1991	192284	258883	136805
DALYs (Disability-Adjusted Life Years)	Low SDI	Both	All ages	Sexually transmitted infections excluding HIV	Unsafe sex	Percent	1991	0.0509646	0.115312	0.0196371
DALYs (Disability-Adjusted Life Years)	Low SDI	Both	All ages	Sexually transmitted infections excluding HIV	Unsafe sex	Rate	1991	35.4766	47.7641	25.2406
DALYs (Disability-Adjusted Life Years)	Low-middle SDI	Both	All ages	Sexually transmitted infections excluding HIV	Unsafe sex	Number	1992	258663	353992	192666
DALYs (Disability-Adjusted Life Years)	Low-middle SDI	Both	All ages	Sexually transmitted infections excluding HIV	Unsafe sex	Percent	1992	0.105694	0.231092	0.0406961
DALYs (Disability-Adjusted Life Years)	Low-middle SDI	Both	All ages	Sexually transmitted infections excluding HIV	Unsafe sex	Rate	1992	22.0535	30.1812	16.4266
DALYs (Disability-Adjusted Life Years)	Middle SDI	Both	All ages	Sexually transmitted infections excluding HIV	Unsafe sex	Number	1992	295639	450139	199601
DALYs (Disability-Adjusted Life Years)	Middle SDI	Both	All ages	Sexually transmitted infections excluding HIV	Unsafe sex	Percent	1992	0.199679	0.402697	0.0838608
DALYs (Disability-Adjusted Life Years)	Middle SDI	Both	All ages	Sexually transmitted infections excluding HIV	Unsafe sex	Rate	1992	16.6717	25.3843	11.256
DALYs (Disability-Adjusted Life Years)	High SDI	Both	All ages	Sexually transmitted infections excluding HIV	Unsafe sex	Number	1993	105859	185680	62347.4
DALYs (Disability-Adjusted Life Years)	High SDI	Both	All ages	Sexually transmitted infections excluding HIV	Unsafe sex	Percent	1993	0.866446	0.955571	0.72595
DALYs (Disability-Adjusted Life Years)	High SDI	Both	All ages	Sexually transmitted infections excluding HIV	Unsafe sex	Rate	1993	12.5819	22.069	7.41031
DALYs (Disability-Adjusted Life Years)	Low SDI	Both	All ages	HIV/AIDS	Unsafe sex	Number	1993	1.42224e+07	2.09759e+07	9.37282e+06
DALYs (Disability-Adjusted Life Years)	Low SDI	Both	All ages	HIV/AIDS	Unsafe sex	Percent	1993	0.630605	0.692154	0.570869
DALYs (Disability-Adjusted Life Years)	Low SDI	Both	All ages	HIV/AIDS	Unsafe sex	Rate	1993	2490.62	3673.31	1641.37
DALYs (Disability-Adjusted Life Years)	Global	Both	All ages	HIV/AIDS	Unsafe sex	Number	1994	3.13387e+07	4.44382e+07	2.20454e+07
DALYs (Disability-Adjusted Life Years)	Global	Both	All ages	HIV/AIDS	Unsafe sex	Percent	1994	0.645556	0.701331	0.592941
DALYs (Disability-Adjusted Life Years)	Global	Both	All ages	HIV/AIDS	Unsafe sex	Rate	1994	552.208	783.029	388.454
DALYs (Disability-Adjusted Life Years)	Global	Both	All ages	Cervical cancer	Unsafe sex	Number	1994	6.47172e+06	7.79179e+06	5.7807e+06
DALYs (Disability-Adjusted Life Years)	Global	Both	All ages	Cervical cancer	Unsafe sex	Percent	1994	1	1	1
DALYs (Disability-Adjusted Life Years)	Global	Both	All ages	Cervical cancer	Unsafe sex	Rate	1994	114.036	137.296	101.86
DALYs (Disability-Adjusted Life Years)	High-middle SDI	Both	All ages	HIV/AIDS	Unsafe sex	Number	1993	1.16803e+06	1.31906e+06	1.01017e+06
DALYs (Disability-Adjusted Life Years)	High-middle SDI	Both	All ages	HIV/AIDS	Unsafe sex	Percent	1993	0.615147	0.670991	0.542473
DALYs (Disability-Adjusted Life Years)	High-middle SDI	Both	All ages	HIV/AIDS	Unsafe sex	Rate	1993	98.6129	111.364	85.285
DALYs (Disability-Adjusted Life Years)	Low-middle SDI	Both	All ages	HIV/AIDS	Unsafe sex	Number	1992	4.62879e+06	7.28045e+06	3.00169e+06
DALYs (Disability-Adjusted Life Years)	Low-middle SDI	Both	All ages	HIV/AIDS	Unsafe sex	Percent	1992	0.593424	0.67589	0.520394
DALYs (Disability-Adjusted Life Years)	Low-middle SDI	Both	All ages	HIV/AIDS	Unsafe sex	Rate	1992	394.649	620.728	255.922
DALYs (Disability-Adjusted Life Years)	Low-middle SDI	Both	All ages	HIV/AIDS	Unsafe sex	Number	1991	3.32013e+06	5.28231e+06	2.16472e+06
DALYs (Disability-Adjusted Life Years)	Low-middle SDI	Both	All ages	HIV/AIDS	Unsafe sex	Percent	1991	0.579499	0.665081	0.506928
DALYs (Disability-Adjusted Life Years)	Low-middle SDI	Both	All ages	HIV/AIDS	Unsafe sex	Rate	1991	288.381	458.812	188.024
DALYs (Disability-Adjusted Life Years)	Low SDI	Both	All ages	Sexually transmitted infections excluding HIV	Unsafe sex	Number	1993	199481	268920	142548
DALYs (Disability-Adjusted Life Years)	Low SDI	Both	All ages	Sexually transmitted infections excluding HIV	Unsafe sex	Percent	1993	0.0516925	0.116435	0.0198286
DALYs (Disability-Adjusted Life Years)	Low SDI	Both	All ages	Sexually transmitted infections excluding HIV	Unsafe sex	Rate	1993	34.9331	47.0933	24.963
DALYs (Disability-Adjusted Life Years)	Low SDI	Both	All ages	Sexually transmitted infections excluding HIV	Unsafe sex	Number	1990	188721	250805	134301
DALYs (Disability-Adjusted Life Years)	Low SDI	Both	All ages	Sexually transmitted infections excluding HIV	Unsafe sex	Percent	1990	0.0508182	0.114599	0.0195543
DALYs (Disability-Adjusted Life Years)	Low SDI	Both	All ages	Sexually transmitted infections excluding HIV	Unsafe sex	Rate	1990	35.7331	47.4883	25.429
DALYs (Disability-Adjusted Life Years)	High-middle SDI	Both	All ages	Sexually transmitted infections excluding HIV	Unsafe sex	Number	1992	175393	273615	116959
DALYs (Disability-Adjusted Life Years)	High-middle SDI	Both	All ages	Sexually transmitted infections excluding HIV	Unsafe sex	Percent	1992	0.4683	0.72362	0.254494
DALYs (Disability-Adjusted Life Years)	High-middle SDI	Both	All ages	Sexually transmitted infections excluding HIV	Unsafe sex	Rate	1992	14.9439	23.3126	9.96516
DALYs (Disability-Adjusted Life Years)	Middle SDI	Both	All ages	Cervical cancer	Unsafe sex	Number	1992	1.842e+06	2.29598e+06	1.64173e+06
DALYs (Disability-Adjusted Life Years)	Middle SDI	Both	All ages	Cervical cancer	Unsafe sex	Percent	1992	1	1	1
DALYs (Disability-Adjusted Life Years)	Middle SDI	Both	All ages	Cervical cancer	Unsafe sex	Rate	1992	103.875	129.476	92.5811
DALYs (Disability-Adjusted Life Years)	Middle SDI	Both	All ages	HIV/AIDS	Unsafe sex	Number	1992	1.4606e+06	2.03404e+06	1.09605e+06
DALYs (Disability-Adjusted Life Years)	Middle SDI	Both	All ages	HIV/AIDS	Unsafe sex	Percent	1992	0.632132	0.690211	0.5769
DALYs (Disability-Adjusted Life Years)	Middle SDI	Both	All ages	HIV/AIDS	Unsafe sex	Rate	1992	82.3667	114.704	61.809
DALYs (Disability-Adjusted Life Years)	Low-middle SDI	Both	All ages	Sexually transmitted infections excluding HIV	Unsafe sex	Number	1991	251829	342284	188115
DALYs (Disability-Adjusted Life Years)	Low-middle SDI	Both	All ages	Sexually transmitted infections excluding HIV	Unsafe sex	Percent	1991	0.10411	0.227191	0.0401595
DALYs (Disability-Adjusted Life Years)	Low-middle SDI	Both	All ages	Sexually transmitted infections excluding HIV	Unsafe sex	Rate	1991	21.8734	29.7302	16.3393
DALYs (Disability-Adjusted Life Years)	Low-middle SDI	Both	All ages	Cervical cancer	Unsafe sex	Number	1991	1.42327e+06	1.79415e+06	1.16242e+06
DALYs (Disability-Adjusted Life Years)	Low-middle SDI	Both	All ages	Cervical cancer	Unsafe sex	Percent	1991	1	1	1
DALYs (Disability-Adjusted Life Years)	Low-middle SDI	Both	All ages	Cervical cancer	Unsafe sex	Rate	1991	123.622	155.836	100.966
DALYs (Disability-Adjusted Life Years)	High-middle SDI	Both	All ages	Sexually transmitted infections excluding HIV	Unsafe sex	Number	1993	182139	282527	121469
DALYs (Disability-Adjusted Life Years)	High-middle SDI	Both	All ages	Sexually transmitted infections excluding HIV	Unsafe sex	Percent	1993	0.483884	0.733512	0.268695
DALYs (Disability-Adjusted Life Years)	High-middle SDI	Both	All ages	Sexually transmitted infections excluding HIV	Unsafe sex	Rate	1993	15.3774	23.8528	10.2552
DALYs (Disability-Adjusted Life Years)	Low-middle SDI	Both	All ages	Cervical cancer	Unsafe sex	Number	1992	1.45537e+06	1.83573e+06	1.18482e+06
DALYs (Disability-Adjusted Life Years)	Low-middle SDI	Both	All ages	Cervical cancer	Unsafe sex	Percent	1992	1	1	1
DALYs (Disability-Adjusted Life Years)	Low-middle SDI	Both	All ages	Cervical cancer	Unsafe sex	Rate	1992	124.084	156.514	101.017
DALYs (Disability-Adjusted Life Years)	High SDI	Both	All ages	HIV/AIDS	Unsafe sex	Number	1993	2.184e+06	2.35356e+06	1.93624e+06
DALYs (Disability-Adjusted Life Years)	High SDI	Both	All ages	HIV/AIDS	Unsafe sex	Percent	1993	0.787602	0.839465	0.701848
DALYs (Disability-Adjusted Life Years)	High SDI	Both	All ages	HIV/AIDS	Unsafe sex	Rate	1993	259.579	279.733	230.133
DALYs (Disability-Adjusted Life Years)	High-middle SDI	Both	All ages	HIV/AIDS	Unsafe sex	Number	1992	946065	1.0605e+06	823783
DALYs (Disability-Adjusted Life Years)	High-middle SDI	Both	All ages	HIV/AIDS	Unsafe sex	Percent	1992	0.616305	0.67331	0.544018
DALYs (Disability-Adjusted Life Years)	High-middle SDI	Both	All ages	HIV/AIDS	Unsafe sex	Rate	1992	80.6069	90.357	70.1882
DALYs (Disability-Adjusted Life Years)	High SDI	Both	All ages	Cervical cancer	Unsafe sex	Number	1993	706932	731352	653869
DALYs (Disability-Adjusted Life Years)	High SDI	Both	All ages	Cervical cancer	Unsafe sex	Percent	1993	1	1	1
DALYs (Disability-Adjusted Life Years)	High SDI	Both	All ages	Cervical cancer	Unsafe sex	Rate	1993	84.0225	86.9249	77.7157
DALYs (Disability-Adjusted Life Years)	High SDI	Both	All ages	HIV/AIDS	Unsafe sex	Number	1992	1.98214e+06	2.13794e+06	1.76893e+06
DALYs (Disability-Adjusted Life Years)	High SDI	Both	All ages	HIV/AIDS	Unsafe sex	Percent	1992	0.787951	0.839406	0.703528
DALYs (Disability-Adjusted Life Years)	High SDI	Both	All ages	HIV/AIDS	Unsafe sex	Rate	1992	237.335	255.99	211.805
DALYs (Disability-Adjusted Life Years)	High SDI	Both	All ages	Sexually transmitted infections excluding HIV	Unsafe sex	Number	1992	104964	184066	62026.4
DALYs (Disability-Adjusted Life Years)	High SDI	Both	All ages	Sexually transmitted infections excluding HIV	Unsafe sex	Percent	1992	0.860307	0.953369	0.715354
DALYs (Disability-Adjusted Life Years)	High SDI	Both	All ages	Sexually transmitted infections excluding HIV	Unsafe sex	Rate	1992	12.568	22.0394	7.42681
DALYs (Disability-Adjusted Life Years)	Global	Both	All ages	HIV/AIDS	Unsafe sex	Number	1993	2.59286e+07	3.68646e+07	1.8308e+07
DALYs (Disability-Adjusted Life Years)	Global	Both	All ages	HIV/AIDS	Unsafe sex	Percent	1993	0.637473	0.6956	0.584719
DALYs (Disability-Adjusted Life Years)	Global	Both	All ages	HIV/AIDS	Unsafe sex	Rate	1993	463.428	658.889	327.222
DALYs (Disability-Adjusted Life Years)	High-middle SDI	Both	All ages	Cervical cancer	Unsafe sex	Number	1993	1.32516e+06	1.58059e+06	1.24992e+06
DALYs (Disability-Adjusted Life Years)	High-middle SDI	Both	All ages	Cervical cancer	Unsafe sex	Percent	1993	1	1	1
DALYs (Disability-Adjusted Life Years)	High-middle SDI	Both	All ages	Cervical cancer	Unsafe sex	Rate	1993	111.879	133.444	105.526
DALYs (Disability-Adjusted Life Years)	Low SDI	Both	All ages	HIV/AIDS	Unsafe sex	Number	1992	1.19679e+07	1.76918e+07	7.90196e+06
DALYs (Disability-Adjusted Life Years)	Low SDI	Both	All ages	HIV/AIDS	Unsafe sex	Percent	1992	0.623512	0.690528	0.561596
DALYs (Disability-Adjusted Life Years)	Low SDI	Both	All ages	HIV/AIDS	Unsafe sex	Rate	1992	2150.54	3179.08	1419.92
DALYs (Disability-Adjusted Life Years)	Low-middle SDI	Both	All ages	HIV/AIDS	Unsafe sex	Number	1993	6.18927e+06	9.65793e+06	3.99422e+06
DALYs (Disability-Adjusted Life Years)	Low-middle SDI	Both	All ages	HIV/AIDS	Unsafe sex	Percent	1993	0.608078	0.686444	0.535614
DALYs (Disability-Adjusted Life Years)	Low-middle SDI	Both	All ages	HIV/AIDS	Unsafe sex	Rate	1993	518.158	808.549	334.391
DALYs (Disability-Adjusted Life Years)	Global	Both	All ages	Sexually transmitted infections excluding HIV	Unsafe sex	Number	1993	1.04925e+06	1.5453e+06	743352
DALYs (Disability-Adjusted Life Years)	Global	Both	All ages	Sexually transmitted infections excluding HIV	Unsafe sex	Percent	1993	0.125304	0.267239	0.0499673
DALYs (Disability-Adjusted Life Years)	Global	Both	All ages	Sexually transmitted infections excluding HIV	Unsafe sex	Rate	1993	18.7534	27.6195	13.2861
DALYs (Disability-Adjusted Life Years)	Middle SDI	Both	All ages	Sexually transmitted infections excluding HIV	Unsafe sex	Number	1993	299420	458870	200429
DALYs (Disability-Adjusted Life Years)	Middle SDI	Both	All ages	Sexually transmitted infections excluding HIV	Unsafe sex	Percent	1993	0.204143	0.408781	0.0857177
DALYs (Disability-Adjusted Life Years)	Middle SDI	Both	All ages	Sexually transmitted infections excluding HIV	Unsafe sex	Rate	1993	16.6288	25.4841	11.1312
DALYs (Disability-Adjusted Life Years)	Global	Both	All ages	Cervical cancer	Unsafe sex	Number	1993	6.36138e+06	7.62062e+06	5.64977e+06
DALYs (Disability-Adjusted Life Years)	Global	Both	All ages	Cervical cancer	Unsafe sex	Percent	1993	1	1	1
DALYs (Disability-Adjusted Life Years)	Global	Both	All ages	Cervical cancer	Unsafe sex	Rate	1993	113.698	136.205	100.98
DALYs (Disability-Adjusted Life Years)	Middle SDI	Both	All ages	Cervical cancer	Unsafe sex	Number	1993	1.85453e+06	2.3025e+06	1.66423e+06
DALYs (Disability-Adjusted Life Years)	Middle SDI	Both	All ages	Cervical cancer	Unsafe sex	Percent	1993	1	1	1
DALYs (Disability-Adjusted Life Years)	Middle SDI	Both	All ages	Cervical cancer	Unsafe sex	Rate	1993	102.994	127.873	92.4259
DALYs (Disability-Adjusted Life Years)	Low SDI	Both	All ages	Sexually transmitted infections excluding HIV	Unsafe sex	Number	1992	196284	262646	140654
DALYs (Disability-Adjusted Life Years)	Low SDI	Both	All ages	Sexually transmitted infections excluding HIV	Unsafe sex	Percent	1992	0.0513968	0.115497	0.0199401
DALYs (Disability-Adjusted Life Years)	Low SDI	Both	All ages	Sexually transmitted infections excluding HIV	Unsafe sex	Rate	1992	35.2707	47.1954	25.2745
DALYs (Disability-Adjusted Life Years)	Middle SDI	Both	All ages	HIV/AIDS	Unsafe sex	Number	1993	2.14029e+06	3.01886e+06	1.57135e+06
DALYs (Disability-Adjusted Life Years)	Middle SDI	Both	All ages	HIV/AIDS	Unsafe sex	Percent	1993	0.651898	0.709491	0.595773
DALYs (Disability-Adjusted Life Years)	Middle SDI	Both	All ages	HIV/AIDS	Unsafe sex	Rate	1993	118.865	167.657	87.2679
DALYs (Disability-Adjusted Life Years)	Low SDI	Both	All ages	Cervical cancer	Unsafe sex	Number	1993	1.00668e+06	1.21943e+06	776709
DALYs (Disability-Adjusted Life Years)	Low SDI	Both	All ages	Cervical cancer	Unsafe sex	Percent	1993	1	1	1
DALYs (Disability-Adjusted Life Years)	Low SDI	Both	All ages	Cervical cancer	Unsafe sex	Rate	1993	176.29	213.547	136.017
DALYs (Disability-Adjusted Life Years)	Low-middle SDI	Both	All ages	Sexually transmitted infections excluding HIV	Unsafe sex	Number	1993	261722	356676	196354
DALYs (Disability-Adjusted Life Years)	Low-middle SDI	Both	All ages	Sexually transmitted infections excluding HIV	Unsafe sex	Percent	1993	0.10613	0.232262	0.0409884
DALYs (Disability-Adjusted Life Years)	Low-middle SDI	Both	All ages	Sexually transmitted infections excluding HIV	Unsafe sex	Rate	1993	21.911	29.8605	16.4385
DALYs (Disability-Adjusted Life Years)	High SDI	Both	All ages	Cervical cancer	Unsafe sex	Number	1992	709340	735025	654146
DALYs (Disability-Adjusted Life Years)	High SDI	Both	All ages	Cervical cancer	Unsafe sex	Percent	1992	1	1	1
DALYs (Disability-Adjusted Life Years)	High SDI	Both	All ages	Cervical cancer	Unsafe sex	Rate	1992	84.9338	88.0092	78.325
DALYs (Disability-Adjusted Life Years)	High-middle SDI	Both	All ages	Cervical cancer	Unsafe sex	Number	1994	1.35505e+06	1.6337e+06	1.26638e+06
DALYs (Disability-Adjusted Life Years)	High-middle SDI	Both	All ages	Cervical cancer	Unsafe sex	Percent	1994	1	1	1
DALYs (Disability-Adjusted Life Years)	High-middle SDI	Both	All ages	Cervical cancer	Unsafe sex	Rate	1994	113.404	136.725	105.983
DALYs (Disability-Adjusted Life Years)	Low SDI	Both	All ages	Cervical cancer	Unsafe sex	Number	1994	1.02422e+06	1.24411e+06	804006
DALYs (Disability-Adjusted Life Years)	Low SDI	Both	All ages	Cervical cancer	Unsafe sex	Percent	1994	1	1	1
DALYs (Disability-Adjusted Life Years)	Low SDI	Both	All ages	Cervical cancer	Unsafe sex	Rate	1994	174.664	212.162	137.11
DALYs (Disability-Adjusted Life Years)	Middle SDI	Both	All ages	Sexually transmitted infections excluding HIV	Unsafe sex	Number	1994	305674	469125	203317
DALYs (Disability-Adjusted Life Years)	Middle SDI	Both	All ages	Sexually transmitted infections excluding HIV	Unsafe sex	Percent	1994	0.20961	0.418777	0.0874976
DALYs (Disability-Adjusted Life Years)	Middle SDI	Both	All ages	Sexually transmitted infections excluding HIV	Unsafe sex	Rate	1994	16.7263	25.6702	11.1254
DALYs (Disability-Adjusted Life Years)	Low-middle SDI	Both	All ages	HIV/AIDS	Unsafe sex	Number	1994	7.9466e+06	1.22164e+07	5.1194e+06
DALYs (Disability-Adjusted Life Years)	Low-middle SDI	Both	All ages	HIV/AIDS	Unsafe sex	Percent	1994	0.622864	0.697227	0.55304
DALYs (Disability-Adjusted Life Years)	Low-middle SDI	Both	All ages	HIV/AIDS	Unsafe sex	Rate	1994	653.502	1004.64	421.003
DALYs (Disability-Adjusted Life Years)	Middle SDI	Both	All ages	HIV/AIDS	Unsafe sex	Number	1994	3.02199e+06	4.2853e+06	2.1815e+06
DALYs (Disability-Adjusted Life Years)	Middle SDI	Both	All ages	HIV/AIDS	Unsafe sex	Percent	1994	0.66629	0.724068	0.610406
DALYs (Disability-Adjusted Life Years)	Middle SDI	Both	All ages	HIV/AIDS	Unsafe sex	Rate	1994	165.361	234.489	119.371
DALYs (Disability-Adjusted Life Years)	Middle SDI	Both	All ages	Cervical cancer	Unsafe sex	Number	1994	1.89925e+06	2.41973e+06	1.7124e+06
DALYs (Disability-Adjusted Life Years)	Middle SDI	Both	All ages	Cervical cancer	Unsafe sex	Percent	1994	1	1	1
DALYs (Disability-Adjusted Life Years)	Middle SDI	Both	All ages	Cervical cancer	Unsafe sex	Rate	1994	103.926	132.406	93.7013
DALYs (Disability-Adjusted Life Years)	Low-middle SDI	Both	All ages	Cervical cancer	Unsafe sex	Number	1993	1.4631e+06	1.85352e+06	1.21235e+06
DALYs (Disability-Adjusted Life Years)	Low-middle SDI	Both	All ages	Cervical cancer	Unsafe sex	Percent	1993	1	1	1
DALYs (Disability-Adjusted Life Years)	Low-middle SDI	Both	All ages	Cervical cancer	Unsafe sex	Rate	1993	122.489	155.174	101.497
DALYs (Disability-Adjusted Life Years)	Low-middle SDI	Both	All ages	Cervical cancer	Unsafe sex	Number	1994	1.48851e+06	1.84145e+06	1.23393e+06
DALYs (Disability-Adjusted Life Years)	Low-middle SDI	Both	All ages	Cervical cancer	Unsafe sex	Percent	1994	1	1	1
DALYs (Disability-Adjusted Life Years)	Low-middle SDI	Both	All ages	Cervical cancer	Unsafe sex	Rate	1994	122.41	151.435	101.475
DALYs (Disability-Adjusted Life Years)	Low-middle SDI	Both	All ages	Sexually transmitted infections excluding HIV	Unsafe sex	Number	1994	265788	363661	198571
DALYs (Disability-Adjusted Life Years)	Low-middle SDI	Both	All ages	Sexually transmitted infections excluding HIV	Unsafe sex	Percent	1994	0.107225	0.236341	0.0416361
DALYs (Disability-Adjusted Life Years)	Low-middle SDI	Both	All ages	Sexually transmitted infections excluding HIV	Unsafe sex	Rate	1994	21.8575	29.9063	16.3299
DALYs (Disability-Adjusted Life Years)	Global	Both	All ages	HIV/AIDS	Unsafe sex	Number	1996	4.19141e+07	5.89076e+07	2.91681e+07
DALYs (Disability-Adjusted Life Years)	Global	Both	All ages	HIV/AIDS	Unsafe sex	Percent	1996	0.659182	0.711113	0.606292
DALYs (Disability-Adjusted Life Years)	Global	Both	All ages	HIV/AIDS	Unsafe sex	Rate	1996	718.196	1009.38	499.794
DALYs (Disability-Adjusted Life Years)	High SDI	Both	All ages	HIV/AIDS	Unsafe sex	Number	1994	2.40276e+06	2.59466e+06	2.13826e+06
DALYs (Disability-Adjusted Life Years)	High SDI	Both	All ages	HIV/AIDS	Unsafe sex	Percent	1994	0.789074	0.840194	0.702627
DALYs (Disability-Adjusted Life Years)	High SDI	Both	All ages	HIV/AIDS	Unsafe sex	Rate	1994	283.578	306.226	252.361
DALYs (Disability-Adjusted Life Years)	Middle SDI	Both	All ages	HIV/AIDS	Unsafe sex	Number	1996	5.54745e+06	7.82388e+06	3.95502e+06
DALYs (Disability-Adjusted Life Years)	Middle SDI	Both	All ages	HIV/AIDS	Unsafe sex	Percent	1996	0.68628	0.743925	0.628992
DALYs (Disability-Adjusted Life Years)	Middle SDI	Both	All ages	HIV/AIDS	Unsafe sex	Rate	1996	295.129	416.237	210.41
DALYs (Disability-Adjusted Life Years)	High-middle SDI	Both	All ages	HIV/AIDS	Unsafe sex	Number	1994	1.40098e+06	1.5984e+06	1.20987e+06
DALYs (Disability-Adjusted Life Years)	High-middle SDI	Both	All ages	HIV/AIDS	Unsafe sex	Percent	1994	0.614122	0.669569	0.543593
DALYs (Disability-Adjusted Life Years)	High-middle SDI	Both	All ages	HIV/AIDS	Unsafe sex	Rate	1994	117.248	133.77	101.254
DALYs (Disability-Adjusted Life Years)	Low SDI	Both	All ages	Cervical cancer	Unsafe sex	Number	1996	1.06125e+06	1.27741e+06	836561
DALYs (Disability-Adjusted Life Years)	Low SDI	Both	All ages	Cervical cancer	Unsafe sex	Percent	1996	1	1	1
DALYs (Disability-Adjusted Life Years)	Low SDI	Both	All ages	Cervical cancer	Unsafe sex	Rate	1996	171.265	206.149	135.005
DALYs (Disability-Adjusted Life Years)	Global	Both	All ages	Cervical cancer	Unsafe sex	Number	1995	6.52687e+06	7.92022e+06	5.84763e+06
DALYs (Disability-Adjusted Life Years)	Global	Both	All ages	Cervical cancer	Unsafe sex	Percent	1995	1	1	1
DALYs (Disability-Adjusted Life Years)	Global	Both	All ages	Cervical cancer	Unsafe sex	Rate	1995	113.406	137.616	101.604
DALYs (Disability-Adjusted Life Years)	Global	Both	All ages	HIV/AIDS	Unsafe sex	Number	1995	3.68878e+07	5.22027e+07	2.5874e+07
DALYs (Disability-Adjusted Life Years)	Global	Both	All ages	HIV/AIDS	Unsafe sex	Percent	1995	0.652914	0.706198	0.599241
DALYs (Disability-Adjusted Life Years)	Global	Both	All ages	HIV/AIDS	Unsafe sex	Rate	1995	640.934	907.034	449.567
DALYs (Disability-Adjusted Life Years)	High-middle SDI	Both	All ages	HIV/AIDS	Unsafe sex	Number	1995	1.61818e+06	1.86871e+06	1.39129e+06
DALYs (Disability-Adjusted Life Years)	High-middle SDI	Both	All ages	HIV/AIDS	Unsafe sex	Percent	1995	0.612544	0.667245	0.539949
DALYs (Disability-Adjusted Life Years)	High-middle SDI	Both	All ages	HIV/AIDS	Unsafe sex	Rate	1995	134.279	155.069	115.452
DALYs (Disability-Adjusted Life Years)	Global	Both	All ages	Sexually transmitted infections excluding HIV	Unsafe sex	Number	1995	1.08348e+06	1.60746e+06	758882
DALYs (Disability-Adjusted Life Years)	Global	Both	All ages	Sexually transmitted infections excluding HIV	Unsafe sex	Percent	1995	0.128233	0.271079	0.0506681
DALYs (Disability-Adjusted Life Years)	Global	Both	All ages	Sexually transmitted infections excluding HIV	Unsafe sex	Rate	1995	18.8257	27.93	13.1858
DALYs (Disability-Adjusted Life Years)	Global	Both	All ages	Cervical cancer	Unsafe sex	Number	1996	6.60115e+06	7.97085e+06	5.89614e+06
DALYs (Disability-Adjusted Life Years)	Global	Both	All ages	Cervical cancer	Unsafe sex	Percent	1996	1	1	1
DALYs (Disability-Adjusted Life Years)	Global	Both	All ages	Cervical cancer	Unsafe sex	Rate	1996	113.11	136.58	101.03
DALYs (Disability-Adjusted Life Years)	Global	Both	All ages	Sexually transmitted infections excluding HIV	Unsafe sex	Number	1996	1.09278e+06	1.62891e+06	765481
DALYs (Disability-Adjusted Life Years)	Global	Both	All ages	Sexually transmitted infections excluding HIV	Unsafe sex	Percent	1996	0.12922	0.272692	0.0508329
DALYs (Disability-Adjusted Life Years)	Global	Both	All ages	Sexually transmitted infections excluding HIV	Unsafe sex	Rate	1996	18.7248	27.9112	13.1165
DALYs (Disability-Adjusted Life Years)	High SDI	Both	All ages	Cervical cancer	Unsafe sex	Number	1994	699650	724347	649239
DALYs (Disability-Adjusted Life Years)	High SDI	Both	All ages	Cervical cancer	Unsafe sex	Percent	1994	1	1	1
DALYs (Disability-Adjusted Life Years)	High SDI	Both	All ages	Cervical cancer	Unsafe sex	Rate	1994	82.5738	85.4886	76.6243
DALYs (Disability-Adjusted Life Years)	High SDI	Both	All ages	Sexually transmitted infections excluding HIV	Unsafe sex	Number	1995	107068	188099	62525.4
DALYs (Disability-Adjusted Life Years)	High SDI	Both	All ages	Sexually transmitted infections excluding HIV	Unsafe sex	Percent	1995	0.875523	0.960258	0.743459
DALYs (Disability-Adjusted Life Years)	High SDI	Both	All ages	Sexually transmitted infections excluding HIV	Unsafe sex	Rate	1995	12.5499	22.048	7.3289
DALYs (Disability-Adjusted Life Years)	High SDI	Both	All ages	Sexually transmitted infections excluding HIV	Unsafe sex	Number	1994	106506	186881	62468
DALYs (Disability-Adjusted Life Years)	High SDI	Both	All ages	Sexually transmitted infections excluding HIV	Unsafe sex	Percent	1994	0.871637	0.958316	0.736045
DALYs (Disability-Adjusted Life Years)	High SDI	Both	All ages	Sexually transmitted infections excluding HIV	Unsafe sex	Rate	1994	12.57	22.056	7.37257
DALYs (Disability-Adjusted Life Years)	Low-middle SDI	Both	All ages	HIV/AIDS	Unsafe sex	Number	1996	1.17758e+07	1.76253e+07	7.59986e+06
DALYs (Disability-Adjusted Life Years)	Low-middle SDI	Both	All ages	HIV/AIDS	Unsafe sex	Percent	1996	0.650887	0.715171	0.582363
DALYs (Disability-Adjusted Life Years)	Low-middle SDI	Both	All ages	HIV/AIDS	Unsafe sex	Rate	1996	935.334	1399.95	603.648
DALYs (Disability-Adjusted Life Years)	Low SDI	Both	All ages	Cervical cancer	Unsafe sex	Number	1995	1.04135e+06	1.25925e+06	807428
DALYs (Disability-Adjusted Life Years)	Low SDI	Both	All ages	Cervical cancer	Unsafe sex	Percent	1995	1	1	1
DALYs (Disability-Adjusted Life Years)	Low SDI	Both	All ages	Cervical cancer	Unsafe sex	Rate	1995	172.775	208.929	133.965
DALYs (Disability-Adjusted Life Years)	High-middle SDI	Both	All ages	Sexually transmitted infections excluding HIV	Unsafe sex	Number	1994	188712	290527	127276
DALYs (Disability-Adjusted Life Years)	High-middle SDI	Both	All ages	Sexually transmitted infections excluding HIV	Unsafe sex	Percent	1994	0.498707	0.746779	0.281597
DALYs (Disability-Adjusted Life Years)	High-middle SDI	Both	All ages	Sexually transmitted infections excluding HIV	Unsafe sex	Rate	1994	15.7933	24.3143	10.6517
DALYs (Disability-Adjusted Life Years)	High-middle SDI	Both	All ages	Sexually transmitted infections excluding HIV	Unsafe sex	Number	1995	191947	295103	129575
DALYs (Disability-Adjusted Life Years)	High-middle SDI	Both	All ages	Sexually transmitted infections excluding HIV	Unsafe sex	Percent	1995	0.508024	0.753946	0.28954
DALYs (Disability-Adjusted Life Years)	High-middle SDI	Both	All ages	Sexually transmitted infections excluding HIV	Unsafe sex	Rate	1995	15.9281	24.4881	10.7524
DALYs (Disability-Adjusted Life Years)	High-middle SDI	Both	All ages	Cervical cancer	Unsafe sex	Number	1995	1.35623e+06	1.63923e+06	1.26912e+06
DALYs (Disability-Adjusted Life Years)	High-middle SDI	Both	All ages	Cervical cancer	Unsafe sex	Percent	1995	1	1	1
DALYs (Disability-Adjusted Life Years)	High-middle SDI	Both	All ages	Cervical cancer	Unsafe sex	Rate	1995	112.542	136.026	105.314
DALYs (Disability-Adjusted Life Years)	High SDI	Both	All ages	HIV/AIDS	Unsafe sex	Number	1995	2.43202e+06	2.63335e+06	2.16728e+06
DALYs (Disability-Adjusted Life Years)	High SDI	Both	All ages	HIV/AIDS	Unsafe sex	Percent	1995	0.790396	0.842057	0.70443
DALYs (Disability-Adjusted Life Years)	High SDI	Both	All ages	HIV/AIDS	Unsafe sex	Rate	1995	285.068	308.667	254.037
DALYs (Disability-Adjusted Life Years)	High-middle SDI	Both	All ages	Cervical cancer	Unsafe sex	Number	1996	1.34394e+06	1.61028e+06	1.26931e+06
DALYs (Disability-Adjusted Life Years)	High-middle SDI	Both	All ages	Cervical cancer	Unsafe sex	Percent	1996	1	1	1
DALYs (Disability-Adjusted Life Years)	High-middle SDI	Both	All ages	Cervical cancer	Unsafe sex	Rate	1996	110.566	132.477	104.426
DALYs (Disability-Adjusted Life Years)	Low-middle SDI	Both	All ages	Sexually transmitted infections excluding HIV	Unsafe sex	Number	1996	273372	378172	204733
DALYs (Disability-Adjusted Life Years)	Low-middle SDI	Both	All ages	Sexually transmitted infections excluding HIV	Unsafe sex	Percent	1996	0.110438	0.238788	0.0431015
DALYs (Disability-Adjusted Life Years)	Low-middle SDI	Both	All ages	Sexually transmitted infections excluding HIV	Unsafe sex	Rate	1996	21.7136	30.0378	16.2617
DALYs (Disability-Adjusted Life Years)	High SDI	Both	All ages	Cervical cancer	Unsafe sex	Number	1995	698320	722577	648583
DALYs (Disability-Adjusted Life Years)	High SDI	Both	All ages	Cervical cancer	Unsafe sex	Percent	1995	1	1	1
DALYs (Disability-Adjusted Life Years)	High SDI	Both	All ages	Cervical cancer	Unsafe sex	Rate	1995	81.8534	84.6966	76.0234
DALYs (Disability-Adjusted Life Years)	Middle SDI	Both	All ages	Sexually transmitted infections excluding HIV	Unsafe sex	Number	1996	309681	482175	203885
DALYs (Disability-Adjusted Life Years)	Middle SDI	Both	All ages	Sexually transmitted infections excluding HIV	Unsafe sex	Percent	1996	0.215489	0.432859	0.0906076
DALYs (Disability-Adjusted Life Years)	Middle SDI	Both	All ages	Sexually transmitted infections excluding HIV	Unsafe sex	Rate	1996	16.4753	25.6521	10.8468
DALYs (Disability-Adjusted Life Years)	Middle SDI	Both	All ages	Cervical cancer	Unsafe sex	Number	1996	1.95993e+06	2.40741e+06	1.78492e+06
DALYs (Disability-Adjusted Life Years)	Middle SDI	Both	All ages	Cervical cancer	Unsafe sex	Percent	1996	1	1	1
DALYs (Disability-Adjusted Life Years)	Middle SDI	Both	All ages	Cervical cancer	Unsafe sex	Rate	1996	104.27	128.076	94.9591
DALYs (Disability-Adjusted Life Years)	Low SDI	Both	All ages	HIV/AIDS	Unsafe sex	Number	1994	1.65362e+07	2.41179e+07	1.092e+07
DALYs (Disability-Adjusted Life Years)	Low SDI	Both	All ages	HIV/AIDS	Unsafe sex	Percent	1994	0.637662	0.695641	0.580759
DALYs (Disability-Adjusted Life Years)	Low SDI	Both	All ages	HIV/AIDS	Unsafe sex	Rate	1994	2819.98	4112.92	1862.23
DALYs (Disability-Adjusted Life Years)	High SDI	Both	All ages	HIV/AIDS	Unsafe sex	Number	1996	1.85573e+06	2.01573e+06	1.65959e+06
DALYs (Disability-Adjusted Life Years)	High SDI	Both	All ages	HIV/AIDS	Unsafe sex	Percent	1996	0.789805	0.840808	0.708093
DALYs (Disability-Adjusted Life Years)	High SDI	Both	All ages	HIV/AIDS	Unsafe sex	Rate	1996	216.03	234.656	193.197
DALYs (Disability-Adjusted Life Years)	Low SDI	Both	All ages	HIV/AIDS	Unsafe sex	Number	1995	1.88057e+07	2.7259e+07	1.25125e+07
DALYs (Disability-Adjusted Life Years)	Low SDI	Both	All ages	HIV/AIDS	Unsafe sex	Percent	1995	0.644157	0.700054	0.589355
DALYs (Disability-Adjusted Life Years)	Low SDI	Both	All ages	HIV/AIDS	Unsafe sex	Rate	1995	3120.16	4522.69	2076.01
DALYs (Disability-Adjusted Life Years)	Middle SDI	Both	All ages	Sexually transmitted infections excluding HIV	Unsafe sex	Number	1995	308242	481069	204257
DALYs (Disability-Adjusted Life Years)	Middle SDI	Both	All ages	Sexually transmitted infections excluding HIV	Unsafe sex	Percent	1995	0.2129	0.426963	0.0896077
DALYs (Disability-Adjusted Life Years)	Middle SDI	Both	All ages	Sexually transmitted infections excluding HIV	Unsafe sex	Rate	1995	16.6275	25.9504	11.0183
DALYs (Disability-Adjusted Life Years)	Middle SDI	Both	All ages	HIV/AIDS	Unsafe sex	Number	1995	4.16801e+06	5.92759e+06	2.9835e+06
DALYs (Disability-Adjusted Life Years)	Middle SDI	Both	All ages	HIV/AIDS	Unsafe sex	Percent	1995	0.676479	0.733187	0.621344
DALYs (Disability-Adjusted Life Years)	Middle SDI	Both	All ages	HIV/AIDS	Unsafe sex	Rate	1995	224.836	319.753	160.939
DALYs (Disability-Adjusted Life Years)	Low SDI	Both	All ages	Sexually transmitted infections excluding HIV	Unsafe sex	Number	1994	203156	275544	145155
DALYs (Disability-Adjusted Life Years)	Low SDI	Both	All ages	Sexually transmitted infections excluding HIV	Unsafe sex	Percent	1994	0.0521188	0.117688	0.0201806
DALYs (Disability-Adjusted Life Years)	Low SDI	Both	All ages	Sexually transmitted infections excluding HIV	Unsafe sex	Rate	1994	34.645	46.9896	24.7538
DALYs (Disability-Adjusted Life Years)	Low SDI	Both	All ages	Sexually transmitted infections excluding HIV	Unsafe sex	Number	1995	206535	281364	147849
DALYs (Disability-Adjusted Life Years)	Low SDI	Both	All ages	Sexually transmitted infections excluding HIV	Unsafe sex	Percent	1995	0.0524101	0.118045	0.020241
DALYs (Disability-Adjusted Life Years)	Low SDI	Both	All ages	Sexually transmitted infections excluding HIV	Unsafe sex	Rate	1995	34.2673	46.6825	24.5305
DALYs (Disability-Adjusted Life Years)	Low-middle SDI	Both	All ages	Cervical cancer	Unsafe sex	Number	1996	1.53916e+06	1.89522e+06	1.28742e+06
DALYs (Disability-Adjusted Life Years)	Low-middle SDI	Both	All ages	Cervical cancer	Unsafe sex	Percent	1996	1	1	1
DALYs (Disability-Adjusted Life Years)	Low-middle SDI	Both	All ages	Cervical cancer	Unsafe sex	Rate	1996	122.253	150.535	102.259
DALYs (Disability-Adjusted Life Years)	Global	Both	All ages	Sexually transmitted infections excluding HIV	Unsafe sex	Number	1997	1.10628e+06	1.64568e+06	770820
DALYs (Disability-Adjusted Life Years)	Global	Both	All ages	Sexually transmitted infections excluding HIV	Unsafe sex	Percent	1997	0.130681	0.275718	0.0516414
DALYs (Disability-Adjusted Life Years)	Global	Both	All ages	Sexually transmitted infections excluding HIV	Unsafe sex	Rate	1997	18.6976	27.8141	13.0278
DALYs (Disability-Adjusted Life Years)	Middle SDI	Both	All ages	Cervical cancer	Unsafe sex	Number	1995	1.92082e+06	2.4245e+06	1.73556e+06
DALYs (Disability-Adjusted Life Years)	Middle SDI	Both	All ages	Cervical cancer	Unsafe sex	Percent	1995	1	1	1
DALYs (Disability-Adjusted Life Years)	Middle SDI	Both	All ages	Cervical cancer	Unsafe sex	Rate	1995	103.615	130.785	93.6215
DALYs (Disability-Adjusted Life Years)	Low-middle SDI	Both	All ages	Cervical cancer	Unsafe sex	Number	1995	1.50504e+06	1.85788e+06	1.25204e+06
DALYs (Disability-Adjusted Life Years)	Low-middle SDI	Both	All ages	Cervical cancer	Unsafe sex	Percent	1995	1	1	1
DALYs (Disability-Adjusted Life Years)	Low-middle SDI	Both	All ages	Cervical cancer	Unsafe sex	Rate	1995	121.623	150.137	101.178
DALYs (Disability-Adjusted Life Years)	Global	Both	All ages	Cervical cancer	Unsafe sex	Number	1997	6.71189e+06	8.16466e+06	6.02072e+06
DALYs (Disability-Adjusted Life Years)	Global	Both	All ages	Cervical cancer	Unsafe sex	Percent	1997	1	1	1
DALYs (Disability-Adjusted Life Years)	Global	Both	All ages	Cervical cancer	Unsafe sex	Rate	1997	113.439	137.993	101.758
DALYs (Disability-Adjusted Life Years)	High SDI	Both	All ages	Sexually transmitted infections excluding HIV	Unsafe sex	Number	1996	107258	188329	62169.8
DALYs (Disability-Adjusted Life Years)	High SDI	Both	All ages	Sexually transmitted infections excluding HIV	Unsafe sex	Percent	1996	0.876646	0.961075	0.744793
DALYs (Disability-Adjusted Life Years)	High SDI	Both	All ages	Sexually transmitted infections excluding HIV	Unsafe sex	Rate	1996	12.4861	21.9238	7.23733
DALYs (Disability-Adjusted Life Years)	High-middle SDI	Both	All ages	HIV/AIDS	Unsafe sex	Number	1996	1.7465e+06	2.04462e+06	1.48899e+06
DALYs (Disability-Adjusted Life Years)	High-middle SDI	Both	All ages	HIV/AIDS	Unsafe sex	Percent	1996	0.60673	0.661592	0.537456
DALYs (Disability-Adjusted Life Years)	High-middle SDI	Both	All ages	HIV/AIDS	Unsafe sex	Rate	1996	143.684	168.211	122.499
DALYs (Disability-Adjusted Life Years)	High-middle SDI	Both	All ages	Sexually transmitted infections excluding HIV	Unsafe sex	Number	1996	191986	296948	128733
DALYs (Disability-Adjusted Life Years)	High-middle SDI	Both	All ages	Sexually transmitted infections excluding HIV	Unsafe sex	Percent	1996	0.509325	0.755903	0.291407
DALYs (Disability-Adjusted Life Years)	High-middle SDI	Both	All ages	Sexually transmitted infections excluding HIV	Unsafe sex	Rate	1996	15.7947	24.4299	10.5908
DALYs (Disability-Adjusted Life Years)	Low-middle SDI	Both	All ages	HIV/AIDS	Unsafe sex	Number	1995	9.82897e+06	1.4966e+07	6.30739e+06
DALYs (Disability-Adjusted Life Years)	Low-middle SDI	Both	All ages	HIV/AIDS	Unsafe sex	Percent	1995	0.637408	0.707277	0.567487
DALYs (Disability-Adjusted Life Years)	Low-middle SDI	Both	All ages	HIV/AIDS	Unsafe sex	Rate	1995	794.289	1209.42	509.707
DALYs (Disability-Adjusted Life Years)	Global	Both	All ages	HIV/AIDS	Unsafe sex	Number	1997	4.66234e+07	6.51084e+07	3.21597e+07
DALYs (Disability-Adjusted Life Years)	Global	Both	All ages	HIV/AIDS	Unsafe sex	Percent	1997	0.665773	0.716704	0.610835
DALYs (Disability-Adjusted Life Years)	Global	Both	All ages	HIV/AIDS	Unsafe sex	Rate	1997	787.994	1100.41	543.54
DALYs (Disability-Adjusted Life Years)	Low-middle SDI	Both	All ages	Sexually transmitted infections excluding HIV	Unsafe sex	Number	1995	269038	374878	200760
DALYs (Disability-Adjusted Life Years)	Low-middle SDI	Both	All ages	Sexually transmitted infections excluding HIV	Unsafe sex	Percent	1995	0.108754	0.234907	0.0420453
DALYs (Disability-Adjusted Life Years)	Low-middle SDI	Both	All ages	Sexually transmitted infections excluding HIV	Unsafe sex	Rate	1995	21.7412	30.2943	16.2236
DALYs (Disability-Adjusted Life Years)	High-middle SDI	Both	All ages	Sexually transmitted infections excluding HIV	Unsafe sex	Number	1998	191579	299312	127360
DALYs (Disability-Adjusted Life Years)	High-middle SDI	Both	All ages	Sexually transmitted infections excluding HIV	Unsafe sex	Percent	1998	0.505486	0.750108	0.288382
DALYs (Disability-Adjusted Life Years)	High-middle SDI	Both	All ages	Sexually transmitted infections excluding HIV	Unsafe sex	Rate	1998	15.4915	24.2031	10.2986
DALYs (Disability-Adjusted Life Years)	Low SDI	Both	All ages	Sexually transmitted infections excluding HIV	Unsafe sex	Number	1998	214588	292866	152031
DALYs (Disability-Adjusted Life Years)	Low SDI	Both	All ages	Sexually transmitted infections excluding HIV	Unsafe sex	Percent	1998	0.054657	0.120654	0.0208371
DALYs (Disability-Adjusted Life Years)	Low SDI	Both	All ages	Sexually transmitted infections excluding HIV	Unsafe sex	Rate	1998	32.8463	44.8281	23.2709
DALYs (Disability-Adjusted Life Years)	High SDI	Both	All ages	HIV/AIDS	Unsafe sex	Number	1997	1.0928e+06	1.20474e+06	982793
DALYs (Disability-Adjusted Life Years)	High SDI	Both	All ages	HIV/AIDS	Unsafe sex	Percent	1997	0.790182	0.83934	0.713195
DALYs (Disability-Adjusted Life Years)	High SDI	Both	All ages	HIV/AIDS	Unsafe sex	Rate	1997	126.348	139.289	113.629
DALYs (Disability-Adjusted Life Years)	Global	Both	All ages	HIV/AIDS	Unsafe sex	Number	1998	5.19381e+07	7.16116e+07	3.58906e+07
DALYs (Disability-Adjusted Life Years)	Global	Both	All ages	HIV/AIDS	Unsafe sex	Percent	1998	0.672356	0.720522	0.619463
DALYs (Disability-Adjusted Life Years)	Global	Both	All ages	HIV/AIDS	Unsafe sex	Rate	1998	866.126	1194.2	598.516
DALYs (Disability-Adjusted Life Years)	High SDI	Both	All ages	Cervical cancer	Unsafe sex	Number	1996	691632	715714	644368
DALYs (Disability-Adjusted Life Years)	High SDI	Both	All ages	Cervical cancer	Unsafe sex	Percent	1996	1	1	1
DALYs (Disability-Adjusted Life Years)	High SDI	Both	All ages	Cervical cancer	Unsafe sex	Rate	1996	80.5144	83.3179	75.0124
DALYs (Disability-Adjusted Life Years)	Low SDI	Both	All ages	HIV/AIDS	Unsafe sex	Number	1996	2.09494e+07	3.01595e+07	1.40038e+07
DALYs (Disability-Adjusted Life Years)	Low SDI	Both	All ages	HIV/AIDS	Unsafe sex	Percent	1996	0.651452	0.704956	0.599225
DALYs (Disability-Adjusted Life Years)	Low SDI	Both	All ages	HIV/AIDS	Unsafe sex	Rate	1996	3380.83	4867.17	2259.95
DALYs (Disability-Adjusted Life Years)	Middle SDI	Both	All ages	HIV/AIDS	Unsafe sex	Number	1998	9.00704e+06	1.25463e+07	6.39385e+06
DALYs (Disability-Adjusted Life Years)	Middle SDI	Both	All ages	HIV/AIDS	Unsafe sex	Percent	1998	0.70143	0.754913	0.645083
DALYs (Disability-Adjusted Life Years)	Middle SDI	Both	All ages	HIV/AIDS	Unsafe sex	Rate	1998	466.555	649.885	331.194
DALYs (Disability-Adjusted Life Years)	Global	Both	All ages	Sexually transmitted infections excluding HIV	Unsafe sex	Number	1998	1.11651e+06	1.66913e+06	780161
DALYs (Disability-Adjusted Life Years)	Global	Both	All ages	Sexually transmitted infections excluding HIV	Unsafe sex	Percent	1998	0.131895	0.278835	0.0524392
DALYs (Disability-Adjusted Life Years)	Global	Both	All ages	Sexually transmitted infections excluding HIV	Unsafe sex	Rate	1998	18.619	27.8347	13.0101
DALYs (Disability-Adjusted Life Years)	Low-middle SDI	Both	All ages	HIV/AIDS	Unsafe sex	Number	1998	1.5634e+07	2.23052e+07	1.03607e+07
DALYs (Disability-Adjusted Life Years)	Low-middle SDI	Both	All ages	HIV/AIDS	Unsafe sex	Percent	1998	0.671	0.725535	0.60738
DALYs (Disability-Adjusted Life Years)	Low-middle SDI	Both	All ages	HIV/AIDS	Unsafe sex	Rate	1998	1200.84	1713.25	795.796
DALYs (Disability-Adjusted Life Years)	High SDI	Both	All ages	Sexually transmitted infections excluding HIV	Unsafe sex	Number	1997	107245	188231	62180.3
DALYs (Disability-Adjusted Life Years)	High SDI	Both	All ages	Sexually transmitted infections excluding HIV	Unsafe sex	Percent	1997	0.877414	0.961675	0.747603
DALYs (Disability-Adjusted Life Years)	High SDI	Both	All ages	Sexually transmitted infections excluding HIV	Unsafe sex	Rate	1997	12.3995	21.7628	7.18916
DALYs (Disability-Adjusted Life Years)	Low SDI	Both	All ages	Sexually transmitted infections excluding HIV	Unsafe sex	Number	1996	209825	285772	150157
DALYs (Disability-Adjusted Life Years)	Low SDI	Both	All ages	Sexually transmitted infections excluding HIV	Unsafe sex	Percent	1996	0.0530034	0.119907	0.0204667
DALYs (Disability-Adjusted Life Years)	Low SDI	Both	All ages	Sexually transmitted infections excluding HIV	Unsafe sex	Rate	1996	33.8617	46.1182	24.2325
DALYs (Disability-Adjusted Life Years)	High SDI	Both	All ages	Cervical cancer	Unsafe sex	Number	1997	686361	710986	643015
DALYs (Disability-Adjusted Life Years)	High SDI	Both	All ages	Cervical cancer	Unsafe sex	Percent	1997	1	1	1
DALYs (Disability-Adjusted Life Years)	High SDI	Both	All ages	Cervical cancer	Unsafe sex	Rate	1997	79.3557	82.2028	74.3441
DALYs (Disability-Adjusted Life Years)	Global	Both	All ages	Cervical cancer	Unsafe sex	Number	1998	6.78762e+06	8.1051e+06	6.05759e+06
DALYs (Disability-Adjusted Life Years)	Global	Both	All ages	Cervical cancer	Unsafe sex	Percent	1998	1	1	1
DALYs (Disability-Adjusted Life Years)	Global	Both	All ages	Cervical cancer	Unsafe sex	Rate	1998	113.191	135.162	101.017
DALYs (Disability-Adjusted Life Years)	High-middle SDI	Both	All ages	Cervical cancer	Unsafe sex	Number	1997	1.3398e+06	1.59735e+06	1.27301e+06
DALYs (Disability-Adjusted Life Years)	High-middle SDI	Both	All ages	Cervical cancer	Unsafe sex	Percent	1997	1	1	1
DALYs (Disability-Adjusted Life Years)	High-middle SDI	Both	All ages	Cervical cancer	Unsafe sex	Rate	1997	109.275	130.281	103.827
DALYs (Disability-Adjusted Life Years)	Low-middle SDI	Both	All ages	Sexually transmitted infections excluding HIV	Unsafe sex	Number	1998	283224	394892	212219
DALYs (Disability-Adjusted Life Years)	Low-middle SDI	Both	All ages	Sexually transmitted infections excluding HIV	Unsafe sex	Percent	1998	0.111915	0.241911	0.0441782
DALYs (Disability-Adjusted Life Years)	Low-middle SDI	Both	All ages	Sexually transmitted infections excluding HIV	Unsafe sex	Rate	1998	21.7542	30.3313	16.3004
DALYs (Disability-Adjusted Life Years)	Low SDI	Both	All ages	Cervical cancer	Unsafe sex	Number	1998	1.09745e+06	1.32781e+06	871584
DALYs (Disability-Adjusted Life Years)	Low SDI	Both	All ages	Cervical cancer	Unsafe sex	Percent	1998	1	1	1
DALYs (Disability-Adjusted Life Years)	Low SDI	Both	All ages	Cervical cancer	Unsafe sex	Rate	1998	167.983	203.244	133.411
DALYs (Disability-Adjusted Life Years)	Low SDI	Both	All ages	Cervical cancer	Unsafe sex	Number	1997	1.07815e+06	1.31125e+06	851438
DALYs (Disability-Adjusted Life Years)	Low SDI	Both	All ages	Cervical cancer	Unsafe sex	Percent	1997	1	1	1
DALYs (Disability-Adjusted Life Years)	Low SDI	Both	All ages	Cervical cancer	Unsafe sex	Rate	1997	169.346	205.959	133.736
DALYs (Disability-Adjusted Life Years)	High-middle SDI	Both	All ages	Cervical cancer	Unsafe sex	Number	1998	1.33402e+06	1.60261e+06	1.272e+06
DALYs (Disability-Adjusted Life Years)	High-middle SDI	Both	All ages	Cervical cancer	Unsafe sex	Percent	1998	1	1	1
DALYs (Disability-Adjusted Life Years)	High-middle SDI	Both	All ages	Cervical cancer	Unsafe sex	Rate	1998	107.872	129.591	102.857
DALYs (Disability-Adjusted Life Years)	High-middle SDI	Both	All ages	HIV/AIDS	Unsafe sex	Number	1997	1.66485e+06	2.0004e+06	1.39881e+06
DALYs (Disability-Adjusted Life Years)	High-middle SDI	Both	All ages	HIV/AIDS	Unsafe sex	Percent	1997	0.593226	0.64928	0.526078
DALYs (Disability-Adjusted Life Years)	High-middle SDI	Both	All ages	HIV/AIDS	Unsafe sex	Rate	1997	135.785	163.153	114.088
DALYs (Disability-Adjusted Life Years)	High SDI	Both	All ages	HIV/AIDS	Unsafe sex	Number	1998	904148	1.01095e+06	814363
DALYs (Disability-Adjusted Life Years)	High SDI	Both	All ages	HIV/AIDS	Unsafe sex	Percent	1998	0.793271	0.84017	0.723631
DALYs (Disability-Adjusted Life Years)	High SDI	Both	All ages	HIV/AIDS	Unsafe sex	Rate	1998	103.825	116.089	93.5147
DALYs (Disability-Adjusted Life Years)	Middle SDI	Both	All ages	Sexually transmitted infections excluding HIV	Unsafe sex	Number	1997	314394	492262	208329
DALYs (Disability-Adjusted Life Years)	Middle SDI	Both	All ages	Sexually transmitted infections excluding HIV	Unsafe sex	Percent	1997	0.219955	0.437859	0.0928062
DALYs (Disability-Adjusted Life Years)	Middle SDI	Both	All ages	Sexually transmitted infections excluding HIV	Unsafe sex	Rate	1997	16.5013	25.8369	10.9344
DALYs (Disability-Adjusted Life Years)	High SDI	Both	All ages	Sexually transmitted infections excluding HIV	Unsafe sex	Number	1998	107147	187892	61966.5
DALYs (Disability-Adjusted Life Years)	High SDI	Both	All ages	Sexually transmitted infections excluding HIV	Unsafe sex	Percent	1998	0.879362	0.962542	0.749214
DALYs (Disability-Adjusted Life Years)	High SDI	Both	All ages	Sexually transmitted infections excluding HIV	Unsafe sex	Rate	1998	12.3039	21.5759	7.11573
DALYs (Disability-Adjusted Life Years)	Middle SDI	Both	All ages	HIV/AIDS	Unsafe sex	Number	1997	7.16668e+06	1.00435e+07	5.06827e+06
DALYs (Disability-Adjusted Life Years)	Middle SDI	Both	All ages	HIV/AIDS	Unsafe sex	Percent	1997	0.695853	0.751701	0.638412
DALYs (Disability-Adjusted Life Years)	Middle SDI	Both	All ages	HIV/AIDS	Unsafe sex	Rate	1997	376.151	527.144	266.014
DALYs (Disability-Adjusted Life Years)	High-middle SDI	Both	All ages	HIV/AIDS	Unsafe sex	Number	1998	1.68483e+06	2.06343e+06	1.39901e+06
DALYs (Disability-Adjusted Life Years)	High-middle SDI	Both	All ages	HIV/AIDS	Unsafe sex	Percent	1998	0.591851	0.64758	0.522874
DALYs (Disability-Adjusted Life Years)	High-middle SDI	Both	All ages	HIV/AIDS	Unsafe sex	Rate	1998	136.239	166.854	113.128
DALYs (Disability-Adjusted Life Years)	High-middle SDI	Both	All ages	Sexually transmitted infections excluding HIV	Unsafe sex	Number	1997	191625	298007	127831
DALYs (Disability-Adjusted Life Years)	High-middle SDI	Both	All ages	Sexually transmitted infections excluding HIV	Unsafe sex	Percent	1997	0.507452	0.753177	0.290105
DALYs (Disability-Adjusted Life Years)	High-middle SDI	Both	All ages	Sexually transmitted infections excluding HIV	Unsafe sex	Rate	1997	15.629	24.3055	10.4259
DALYs (Disability-Adjusted Life Years)	Low-middle SDI	Both	All ages	Cervical cancer	Unsafe sex	Number	1997	1.59301e+06	1.99348e+06	1.33181e+06
DALYs (Disability-Adjusted Life Years)	Low-middle SDI	Both	All ages	Cervical cancer	Unsafe sex	Percent	1997	1	1	1
DALYs (Disability-Adjusted Life Years)	Low-middle SDI	Both	All ages	Cervical cancer	Unsafe sex	Rate	1997	124.4	155.674	104.003
DALYs (Disability-Adjusted Life Years)	Low SDI	Both	All ages	HIV/AIDS	Unsafe sex	Number	1997	2.29306e+07	3.26082e+07	1.54014e+07
DALYs (Disability-Adjusted Life Years)	Low SDI	Both	All ages	HIV/AIDS	Unsafe sex	Percent	1997	0.659255	0.708536	0.608379
DALYs (Disability-Adjusted Life Years)	Low SDI	Both	All ages	HIV/AIDS	Unsafe sex	Rate	1997	3601.74	5121.82	2419.12
DALYs (Disability-Adjusted Life Years)	Middle SDI	Both	All ages	Cervical cancer	Unsafe sex	Number	1997	2.00927e+06	2.46252e+06	1.83506e+06
DALYs (Disability-Adjusted Life Years)	Middle SDI	Both	All ages	Cervical cancer	Unsafe sex	Percent	1997	1	1	1
DALYs (Disability-Adjusted Life Years)	Middle SDI	Both	All ages	Cervical cancer	Unsafe sex	Rate	1997	105.459	129.248	96.3151
DALYs (Disability-Adjusted Life Years)	Middle SDI	Both	All ages	Sexually transmitted infections excluding HIV	Unsafe sex	Number	1998	319270	499813	210347
DALYs (Disability-Adjusted Life Years)	Middle SDI	Both	All ages	Sexually transmitted infections excluding HIV	Unsafe sex	Percent	1998	0.224827	0.44472	0.0949015
DALYs (Disability-Adjusted Life Years)	Middle SDI	Both	All ages	Sexually transmitted infections excluding HIV	Unsafe sex	Rate	1998	16.5378	25.8898	10.8957
DALYs (Disability-Adjusted Life Years)	Low-middle SDI	Both	All ages	Cervical cancer	Unsafe sex	Number	1998	1.61578e+06	2.01083e+06	1.34441e+06
DALYs (Disability-Adjusted Life Years)	Low-middle SDI	Both	All ages	Cervical cancer	Unsafe sex	Percent	1998	1	1	1
DALYs (Disability-Adjusted Life Years)	Low-middle SDI	Both	All ages	Cervical cancer	Unsafe sex	Rate	1998	124.107	154.45	103.263
DALYs (Disability-Adjusted Life Years)	Low SDI	Both	All ages	Sexually transmitted infections excluding HIV	Unsafe sex	Number	1997	212386	290950	150480
DALYs (Disability-Adjusted Life Years)	Low SDI	Both	All ages	Sexually transmitted infections excluding HIV	Unsafe sex	Percent	1997	0.0537908	0.120633	0.0207352
DALYs (Disability-Adjusted Life Years)	Low SDI	Both	All ages	Sexually transmitted infections excluding HIV	Unsafe sex	Rate	1997	33.3597	45.7	23.6361
DALYs (Disability-Adjusted Life Years)	Low-middle SDI	Both	All ages	HIV/AIDS	Unsafe sex	Number	1997	1.37263e+07	2.01383e+07	8.95326e+06
DALYs (Disability-Adjusted Life Years)	Low-middle SDI	Both	All ages	HIV/AIDS	Unsafe sex	Percent	1997	0.662738	0.72221	0.596223
DALYs (Disability-Adjusted Life Years)	Low-middle SDI	Both	All ages	HIV/AIDS	Unsafe sex	Rate	1997	1071.91	1572.63	699.173
DALYs (Disability-Adjusted Life Years)	Low-middle SDI	Both	All ages	Sexually transmitted infections excluding HIV	Unsafe sex	Number	1997	279953	386775	209013
DALYs (Disability-Adjusted Life Years)	Low-middle SDI	Both	All ages	Sexually transmitted infections excluding HIV	Unsafe sex	Percent	1997	0.111892	0.242712	0.0437972
DALYs (Disability-Adjusted Life Years)	Low-middle SDI	Both	All ages	Sexually transmitted infections excluding HIV	Unsafe sex	Rate	1997	21.8619	30.2038	16.3222
DALYs (Disability-Adjusted Life Years)	Middle SDI	Both	All ages	Cervical cancer	Unsafe sex	Number	1998	2.05485e+06	2.51912e+06	1.86506e+06
DALYs (Disability-Adjusted Life Years)	Middle SDI	Both	All ages	Cervical cancer	Unsafe sex	Percent	1998	1	1	1
DALYs (Disability-Adjusted Life Years)	Middle SDI	Both	All ages	Cervical cancer	Unsafe sex	Rate	1998	106.439	130.488	96.6083
DALYs (Disability-Adjusted Life Years)	Low SDI	Both	All ages	HIV/AIDS	Unsafe sex	Number	1998	2.46626e+07	3.4494e+07	1.6742e+07
DALYs (Disability-Adjusted Life Years)	Low SDI	Both	All ages	HIV/AIDS	Unsafe sex	Percent	1998	0.665422	0.712245	0.614666
DALYs (Disability-Adjusted Life Years)	Low SDI	Both	All ages	HIV/AIDS	Unsafe sex	Rate	1998	3775.03	5279.9	2562.65
DALYs (Disability-Adjusted Life Years)	High SDI	Both	All ages	Cervical cancer	Unsafe sex	Number	1998	680138	704757	639532
DALYs (Disability-Adjusted Life Years)	High SDI	Both	All ages	Cervical cancer	Unsafe sex	Percent	1998	1	1	1
DALYs (Disability-Adjusted Life Years)	High SDI	Both	All ages	Cervical cancer	Unsafe sex	Rate	1998	78.1015	80.9285	73.4385
DALYs (Disability-Adjusted Life Years)	Low SDI	Both	All ages	HIV/AIDS	Unsafe sex	Number	2000	2.72406e+07	3.68877e+07	1.89565e+07
DALYs (Disability-Adjusted Life Years)	Low SDI	Both	All ages	HIV/AIDS	Unsafe sex	Percent	2000	0.676105	0.71813	0.627638
DALYs (Disability-Adjusted Life Years)	Low SDI	Both	All ages	HIV/AIDS	Unsafe sex	Rate	2000	3962.1	5365.25	2757.19
DALYs (Disability-Adjusted Life Years)	High-middle SDI	Both	All ages	HIV/AIDS	Unsafe sex	Number	1999	1.89547e+06	2.31614e+06	1.56769e+06
DALYs (Disability-Adjusted Life Years)	High-middle SDI	Both	All ages	HIV/AIDS	Unsafe sex	Percent	1999	0.588173	0.645116	0.520908
DALYs (Disability-Adjusted Life Years)	High-middle SDI	Both	All ages	HIV/AIDS	Unsafe sex	Rate	1999	151.972	185.7	125.692
DALYs (Disability-Adjusted Life Years)	Low SDI	Both	All ages	Cervical cancer	Unsafe sex	Number	2000	1.12115e+06	1.35814e+06	886046
DALYs (Disability-Adjusted Life Years)	Low SDI	Both	All ages	Cervical cancer	Unsafe sex	Percent	2000	1	1	1
DALYs (Disability-Adjusted Life Years)	Low SDI	Both	All ages	Cervical cancer	Unsafe sex	Rate	2000	163.069	197.539	128.874
DALYs (Disability-Adjusted Life Years)	Global	Both	All ages	Sexually transmitted infections excluding HIV	Unsafe sex	Number	1999	1.12838e+06	1.69103e+06	787379
DALYs (Disability-Adjusted Life Years)	Global	Both	All ages	Sexually transmitted infections excluding HIV	Unsafe sex	Percent	1999	0.133652	0.282985	0.0536623
DALYs (Disability-Adjusted Life Years)	Global	Both	All ages	Sexually transmitted infections excluding HIV	Unsafe sex	Rate	1999	18.5714	27.8317	12.959
DALYs (Disability-Adjusted Life Years)	High-middle SDI	Both	All ages	Sexually transmitted infections excluding HIV	Unsafe sex	Number	1999	194083	300061	129040
DALYs (Disability-Adjusted Life Years)	High-middle SDI	Both	All ages	Sexually transmitted infections excluding HIV	Unsafe sex	Percent	1999	0.508245	0.749125	0.291658
DALYs (Disability-Adjusted Life Years)	High-middle SDI	Both	All ages	Sexually transmitted infections excluding HIV	Unsafe sex	Rate	1999	15.5609	24.0578	10.346
DALYs (Disability-Adjusted Life Years)	High SDI	Both	All ages	Sexually transmitted infections excluding HIV	Unsafe sex	Number	1999	107378	188235	62021.9
DALYs (Disability-Adjusted Life Years)	High SDI	Both	All ages	Sexually transmitted infections excluding HIV	Unsafe sex	Percent	1999	0.882062	0.963358	0.753646
DALYs (Disability-Adjusted Life Years)	High SDI	Both	All ages	Sexually transmitted infections excluding HIV	Unsafe sex	Rate	1999	12.2467	21.4687	7.07378
DALYs (Disability-Adjusted Life Years)	Low SDI	Both	All ages	HIV/AIDS	Unsafe sex	Number	1999	2.61075e+07	3.59183e+07	1.79437e+07
DALYs (Disability-Adjusted Life Years)	Low SDI	Both	All ages	HIV/AIDS	Unsafe sex	Percent	1999	0.670963	0.714921	0.620728
DALYs (Disability-Adjusted Life Years)	Low SDI	Both	All ages	HIV/AIDS	Unsafe sex	Rate	1999	3896.22	5360.35	2677.87
DALYs (Disability-Adjusted Life Years)	High-middle SDI	Both	All ages	Sexually transmitted infections excluding HIV	Unsafe sex	Number	2000	194544	303666	128334
DALYs (Disability-Adjusted Life Years)	High-middle SDI	Both	All ages	Sexually transmitted infections excluding HIV	Unsafe sex	Percent	2000	0.512627	0.75276	0.294044
DALYs (Disability-Adjusted Life Years)	High-middle SDI	Both	All ages	Sexually transmitted infections excluding HIV	Unsafe sex	Rate	2000	15.4693	24.1462	10.2046
DALYs (Disability-Adjusted Life Years)	Low SDI	Both	All ages	Sexually transmitted infections excluding HIV	Unsafe sex	Number	2000	215699	297682	153838
DALYs (Disability-Adjusted Life Years)	Low SDI	Both	All ages	Sexually transmitted infections excluding HIV	Unsafe sex	Percent	2000	0.0554434	0.124303	0.0213071
DALYs (Disability-Adjusted Life Years)	Low SDI	Both	All ages	Sexually transmitted infections excluding HIV	Unsafe sex	Rate	2000	31.373	43.2973	22.3754
DALYs (Disability-Adjusted Life Years)	High SDI	Both	All ages	Cervical cancer	Unsafe sex	Number	1999	676435	701055	636654
DALYs (Disability-Adjusted Life Years)	High SDI	Both	All ages	Cervical cancer	Unsafe sex	Percent	1999	1	1	1
DALYs (Disability-Adjusted Life Years)	High SDI	Both	All ages	Cervical cancer	Unsafe sex	Rate	1999	77.1494	79.9574	72.6122
DALYs (Disability-Adjusted Life Years)	Middle SDI	Both	All ages	Sexually transmitted infections excluding HIV	Unsafe sex	Number	2000	329011	515693	216266
DALYs (Disability-Adjusted Life Years)	Middle SDI	Both	All ages	Sexually transmitted infections excluding HIV	Unsafe sex	Percent	2000	0.23605	0.464683	0.101014
DALYs (Disability-Adjusted Life Years)	Middle SDI	Both	All ages	Sexually transmitted infections excluding HIV	Unsafe sex	Rate	2000	16.6234	26.0556	10.9269
DALYs (Disability-Adjusted Life Years)	Low-middle SDI	Both	All ages	Cervical cancer	Unsafe sex	Number	2000	1.65058e+06	2.0338e+06	1.39185e+06
DALYs (Disability-Adjusted Life Years)	Low-middle SDI	Both	All ages	Cervical cancer	Unsafe sex	Percent	2000	1	1	1
DALYs (Disability-Adjusted Life Years)	Low-middle SDI	Both	All ages	Cervical cancer	Unsafe sex	Rate	2000	122.753	151.253	103.511
DALYs (Disability-Adjusted Life Years)	High-middle SDI	Both	All ages	Cervical cancer	Unsafe sex	Number	1999	1.36838e+06	1.627e+06	1.2987e+06
DALYs (Disability-Adjusted Life Years)	High-middle SDI	Both	All ages	Cervical cancer	Unsafe sex	Percent	1999	1	1	1
DALYs (Disability-Adjusted Life Years)	High-middle SDI	Both	All ages	Cervical cancer	Unsafe sex	Rate	1999	109.712	130.447	104.125
DALYs (Disability-Adjusted Life Years)	Low-middle SDI	Both	All ages	Sexually transmitted infections excluding HIV	Unsafe sex	Number	2000	288010	403288	213895
DALYs (Disability-Adjusted Life Years)	Low-middle SDI	Both	All ages	Sexually transmitted infections excluding HIV	Unsafe sex	Percent	2000	0.113869	0.243223	0.0446529
DALYs (Disability-Adjusted Life Years)	Low-middle SDI	Both	All ages	Sexually transmitted infections excluding HIV	Unsafe sex	Rate	2000	21.4192	29.9923	15.9073
DALYs (Disability-Adjusted Life Years)	High-middle SDI	Both	All ages	Cervical cancer	Unsafe sex	Number	2000	1.3872e+06	1.65098e+06	1.32205e+06
DALYs (Disability-Adjusted Life Years)	High-middle SDI	Both	All ages	Cervical cancer	Unsafe sex	Percent	2000	1	1	1
DALYs (Disability-Adjusted Life Years)	High-middle SDI	Both	All ages	Cervical cancer	Unsafe sex	Rate	2000	110.304	131.279	105.124
DALYs (Disability-Adjusted Life Years)	Global	Both	All ages	HIV/AIDS	Unsafe sex	Number	2000	6.23627e+07	8.37417e+07	4.40258e+07
DALYs (Disability-Adjusted Life Years)	Global	Both	All ages	HIV/AIDS	Unsafe sex	Percent	2000	0.685868	0.729795	0.63551
DALYs (Disability-Adjusted Life Years)	Global	Both	All ages	HIV/AIDS	Unsafe sex	Rate	2000	1013.14	1360.46	715.238
DALYs (Disability-Adjusted Life Years)	Middle SDI	Both	All ages	Cervical cancer	Unsafe sex	Number	2000	2.16402e+06	2.5283e+06	1.95142e+06
DALYs (Disability-Adjusted Life Years)	Middle SDI	Both	All ages	Cervical cancer	Unsafe sex	Percent	2000	1	1	1
DALYs (Disability-Adjusted Life Years)	Middle SDI	Both	All ages	Cervical cancer	Unsafe sex	Rate	2000	109.338	127.744	98.5964
DALYs (Disability-Adjusted Life Years)	Middle SDI	Both	All ages	HIV/AIDS	Unsafe sex	Number	2000	1.31177e+07	1.7853e+07	9.36454e+06
DALYs (Disability-Adjusted Life Years)	Middle SDI	Both	All ages	HIV/AIDS	Unsafe sex	Percent	2000	0.722055	0.768766	0.666988
DALYs (Disability-Adjusted Life Years)	Middle SDI	Both	All ages	HIV/AIDS	Unsafe sex	Rate	2000	662.779	902.03	473.148
DALYs (Disability-Adjusted Life Years)	High SDI	Both	All ages	HIV/AIDS	Unsafe sex	Number	1999	933730	1.03412e+06	848358
DALYs (Disability-Adjusted Life Years)	High SDI	Both	All ages	HIV/AIDS	Unsafe sex	Percent	1999	0.799535	0.844763	0.736654
DALYs (Disability-Adjusted Life Years)	High SDI	Both	All ages	HIV/AIDS	Unsafe sex	Rate	1999	106.495	117.945	96.7577
DALYs (Disability-Adjusted Life Years)	Low SDI	Both	All ages	Sexually transmitted infections excluding HIV	Unsafe sex	Number	1999	216141	296430	153853
DALYs (Disability-Adjusted Life Years)	Low SDI	Both	All ages	Sexually transmitted infections excluding HIV	Unsafe sex	Percent	1999	0.0553144	0.123459	0.0215411
DALYs (Disability-Adjusted Life Years)	Low SDI	Both	All ages	Sexually transmitted infections excluding HIV	Unsafe sex	Rate	1999	32.2563	44.2384	22.9606
DALYs (Disability-Adjusted Life Years)	Global	Both	All ages	HIV/AIDS	Unsafe sex	Number	2001	6.659e+07	8.83922e+07	4.76913e+07
DALYs (Disability-Adjusted Life Years)	Global	Both	All ages	HIV/AIDS	Unsafe sex	Percent	2001	0.692134	0.732964	0.643406
DALYs (Disability-Adjusted Life Years)	Global	Both	All ages	HIV/AIDS	Unsafe sex	Rate	2001	1067.91	1417.56	764.833
DALYs (Disability-Adjusted Life Years)	Global	Both	All ages	Sexually transmitted infections excluding HIV	Unsafe sex	Number	2000	1.1357e+06	1.70523e+06	788470
DALYs (Disability-Adjusted Life Years)	Global	Both	All ages	Sexually transmitted infections excluding HIV	Unsafe sex	Percent	2000	0.135125	0.282827	0.0545022
DALYs (Disability-Adjusted Life Years)	Global	Both	All ages	Sexually transmitted infections excluding HIV	Unsafe sex	Rate	2000	18.4505	27.7029	12.8094
DALYs (Disability-Adjusted Life Years)	Global	Both	All ages	Cervical cancer	Unsafe sex	Number	1999	6.90042e+06	8.21153e+06	6.16272e+06
DALYs (Disability-Adjusted Life Years)	Global	Both	All ages	Cervical cancer	Unsafe sex	Percent	1999	1	1	1
DALYs (Disability-Adjusted Life Years)	Global	Both	All ages	Cervical cancer	Unsafe sex	Rate	1999	113.57	135.149	101.429
DALYs (Disability-Adjusted Life Years)	Low-middle SDI	Both	All ages	HIV/AIDS	Unsafe sex	Number	2000	1.90126e+07	2.602e+07	1.29868e+07
DALYs (Disability-Adjusted Life Years)	Low-middle SDI	Both	All ages	HIV/AIDS	Unsafe sex	Percent	2000	0.683551	0.730992	0.625775
DALYs (Disability-Adjusted Life Years)	Low-middle SDI	Both	All ages	HIV/AIDS	Unsafe sex	Rate	2000	1413.96	1935.09	965.821
DALYs (Disability-Adjusted Life Years)	Global	Both	All ages	Cervical cancer	Unsafe sex	Number	2000	7.00013e+06	8.27087e+06	6.2989e+06
DALYs (Disability-Adjusted Life Years)	Global	Both	All ages	Cervical cancer	Unsafe sex	Percent	2000	1	1	1
DALYs (Disability-Adjusted Life Years)	Global	Both	All ages	Cervical cancer	Unsafe sex	Rate	2000	113.723	134.367	102.331
DALYs (Disability-Adjusted Life Years)	Low SDI	Both	All ages	Cervical cancer	Unsafe sex	Number	1999	1.1106e+06	1.33509e+06	879152
DALYs (Disability-Adjusted Life Years)	Low SDI	Both	All ages	Cervical cancer	Unsafe sex	Percent	1999	1	1	1
DALYs (Disability-Adjusted Life Years)	Low SDI	Both	All ages	Cervical cancer	Unsafe sex	Rate	1999	165.743	199.246	131.202
DALYs (Disability-Adjusted Life Years)	Middle SDI	Both	All ages	Sexually transmitted infections excluding HIV	Unsafe sex	Number	1999	323851	508653	212856
DALYs (Disability-Adjusted Life Years)	Middle SDI	Both	All ages	Sexually transmitted infections excluding HIV	Unsafe sex	Percent	1999	0.230419	0.454107	0.0978977
DALYs (Disability-Adjusted Life Years)	Middle SDI	Both	All ages	Sexually transmitted infections excluding HIV	Unsafe sex	Rate	1999	16.564	26.0161	10.887
DALYs (Disability-Adjusted Life Years)	Low-middle SDI	Both	All ages	HIV/AIDS	Unsafe sex	Number	1999	1.74252e+07	2.4347e+07	1.17344e+07
DALYs (Disability-Adjusted Life Years)	Low-middle SDI	Both	All ages	HIV/AIDS	Unsafe sex	Percent	1999	0.677547	0.728114	0.617118
DALYs (Disability-Adjusted Life Years)	Low-middle SDI	Both	All ages	HIV/AIDS	Unsafe sex	Rate	1999	1316.82	1839.91	886.767
DALYs (Disability-Adjusted Life Years)	High-middle SDI	Both	All ages	HIV/AIDS	Unsafe sex	Number	2000	2.05559e+06	2.51085e+06	1.69106e+06
DALYs (Disability-Adjusted Life Years)	High-middle SDI	Both	All ages	HIV/AIDS	Unsafe sex	Percent	2000	0.589902	0.647579	0.519019
DALYs (Disability-Adjusted Life Years)	High-middle SDI	Both	All ages	HIV/AIDS	Unsafe sex	Rate	2000	163.451	199.651	134.465
DALYs (Disability-Adjusted Life Years)	Global	Both	All ages	Sexually transmitted infections excluding HIV	Unsafe sex	Number	2001	1.13963e+06	1.71463e+06	783862
DALYs (Disability-Adjusted Life Years)	Global	Both	All ages	Sexually transmitted infections excluding HIV	Unsafe sex	Percent	2001	0.136111	0.287128	0.0548856
DALYs (Disability-Adjusted Life Years)	Global	Both	All ages	Sexually transmitted infections excluding HIV	Unsafe sex	Rate	2001	18.2764	27.4978	12.5709
DALYs (Disability-Adjusted Life Years)	Middle SDI	Both	All ages	HIV/AIDS	Unsafe sex	Number	1999	1.1038e+07	1.52106e+07	7.85944e+06
DALYs (Disability-Adjusted Life Years)	Middle SDI	Both	All ages	HIV/AIDS	Unsafe sex	Percent	1999	0.710888	0.761147	0.655866
DALYs (Disability-Adjusted Life Years)	Middle SDI	Both	All ages	HIV/AIDS	Unsafe sex	Rate	1999	564.562	777.976	401.986
DALYs (Disability-Adjusted Life Years)	High SDI	Both	All ages	HIV/AIDS	Unsafe sex	Number	2000	884133	971386	807588
DALYs (Disability-Adjusted Life Years)	High SDI	Both	All ages	HIV/AIDS	Unsafe sex	Percent	2000	0.80719	0.851151	0.746015
DALYs (Disability-Adjusted Life Years)	High SDI	Both	All ages	HIV/AIDS	Unsafe sex	Rate	2000	100.131	110.013	91.4619
DALYs (Disability-Adjusted Life Years)	Global	Both	All ages	HIV/AIDS	Unsafe sex	Number	1999	5.7449e+07	7.80683e+07	4.00694e+07
DALYs (Disability-Adjusted Life Years)	Global	Both	All ages	HIV/AIDS	Unsafe sex	Percent	1999	0.678972	0.724707	0.627649
DALYs (Disability-Adjusted Life Years)	Global	Both	All ages	HIV/AIDS	Unsafe sex	Rate	1999	945.521	1284.88	659.48
DALYs (Disability-Adjusted Life Years)	Low-middle SDI	Both	All ages	Sexually transmitted infections excluding HIV	Unsafe sex	Number	1999	286214	396710	213143
DALYs (Disability-Adjusted Life Years)	Low-middle SDI	Both	All ages	Sexually transmitted infections excluding HIV	Unsafe sex	Percent	1999	0.11276	0.240049	0.0446107
DALYs (Disability-Adjusted Life Years)	Low-middle SDI	Both	All ages	Sexually transmitted infections excluding HIV	Unsafe sex	Rate	1999	21.6292	29.9794	16.1072
DALYs (Disability-Adjusted Life Years)	Middle SDI	Both	All ages	Cervical cancer	Unsafe sex	Number	1999	2.10558e+06	2.53656e+06	1.91311e+06
DALYs (Disability-Adjusted Life Years)	Middle SDI	Both	All ages	Cervical cancer	Unsafe sex	Percent	1999	1	1	1
DALYs (Disability-Adjusted Life Years)	Middle SDI	Both	All ages	Cervical cancer	Unsafe sex	Rate	1999	107.694	129.737	97.8499
DALYs (Disability-Adjusted Life Years)	High SDI	Both	All ages	Cervical cancer	Unsafe sex	Number	2000	671595	695958	632811
DALYs (Disability-Adjusted Life Years)	High SDI	Both	All ages	Cervical cancer	Unsafe sex	Percent	2000	1	1	1
DALYs (Disability-Adjusted Life Years)	High SDI	Both	All ages	Cervical cancer	Unsafe sex	Rate	2000	76.0602	78.8194	71.6679
DALYs (Disability-Adjusted Life Years)	Global	Both	All ages	Cervical cancer	Unsafe sex	Number	2001	7.09992e+06	8.35705e+06	6.34401e+06
DALYs (Disability-Adjusted Life Years)	Global	Both	All ages	Cervical cancer	Unsafe sex	Percent	2001	1	1	1
DALYs (Disability-Adjusted Life Years)	Global	Both	All ages	Cervical cancer	Unsafe sex	Rate	2001	113.862	134.023	101.74
DALYs (Disability-Adjusted Life Years)	High SDI	Both	All ages	Sexually transmitted infections excluding HIV	Unsafe sex	Number	2000	107705	187855	62046.1
DALYs (Disability-Adjusted Life Years)	High SDI	Both	All ages	Sexually transmitted infections excluding HIV	Unsafe sex	Percent	2000	0.885615	0.965311	0.758714
DALYs (Disability-Adjusted Life Years)	High SDI	Both	All ages	Sexually transmitted infections excluding HIV	Unsafe sex	Rate	2000	12.1979	21.2752	7.02691
DALYs (Disability-Adjusted Life Years)	Low-middle SDI	Both	All ages	Cervical cancer	Unsafe sex	Number	1999	1.63393e+06	2.01799e+06	1.3742e+06
DALYs (Disability-Adjusted Life Years)	Low-middle SDI	Both	All ages	Cervical cancer	Unsafe sex	Percent	1999	1	1	1
DALYs (Disability-Adjusted Life Years)	Low-middle SDI	Both	All ages	Cervical cancer	Unsafe sex	Rate	1999	123.476	152.5	103.848
DALYs (Disability-Adjusted Life Years)	Middle SDI	Both	All ages	Cervical cancer	Unsafe sex	Number	2001	2.20179e+06	2.60384e+06	1.97711e+06
DALYs (Disability-Adjusted Life Years)	Middle SDI	Both	All ages	Cervical cancer	Unsafe sex	Percent	2001	1	1	1
DALYs (Disability-Adjusted Life Years)	Middle SDI	Both	All ages	Cervical cancer	Unsafe sex	Rate	2001	109.935	130.009	98.7163
DALYs (Disability-Adjusted Life Years)	Low SDI	Both	All ages	HIV/AIDS	Unsafe sex	Number	2002	2.85087e+07	3.77154e+07	2.04079e+07
DALYs (Disability-Adjusted Life Years)	Low SDI	Both	All ages	HIV/AIDS	Unsafe sex	Percent	2002	0.68436	0.722437	0.639111
DALYs (Disability-Adjusted Life Years)	Low SDI	Both	All ages	HIV/AIDS	Unsafe sex	Rate	2002	3927.27	5195.57	2811.33
DALYs (Disability-Adjusted Life Years)	High-middle SDI	Both	All ages	HIV/AIDS	Unsafe sex	Number	2002	2.25979e+06	2.73744e+06	1.86121e+06
DALYs (Disability-Adjusted Life Years)	High-middle SDI	Both	All ages	HIV/AIDS	Unsafe sex	Percent	2002	0.602101	0.659308	0.529638
DALYs (Disability-Adjusted Life Years)	High-middle SDI	Both	All ages	HIV/AIDS	Unsafe sex	Rate	2002	176.826	214.202	145.638
DALYs (Disability-Adjusted Life Years)	Global	Both	All ages	HIV/AIDS	Unsafe sex	Number	2002	7.01081e+07	9.19144e+07	5.09723e+07
DALYs (Disability-Adjusted Life Years)	Global	Both	All ages	HIV/AIDS	Unsafe sex	Percent	2002	0.698243	0.736493	0.650783
DALYs (Disability-Adjusted Life Years)	Global	Both	All ages	HIV/AIDS	Unsafe sex	Rate	2002	1109.92	1455.15	806.974
DALYs (Disability-Adjusted Life Years)	High-middle SDI	Both	All ages	Sexually transmitted infections excluding HIV	Unsafe sex	Number	2002	193814	304409	126829
DALYs (Disability-Adjusted Life Years)	High-middle SDI	Both	All ages	Sexually transmitted infections excluding HIV	Unsafe sex	Percent	2002	0.517173	0.758797	0.293812
DALYs (Disability-Adjusted Life Years)	High-middle SDI	Both	All ages	Sexually transmitted infections excluding HIV	Unsafe sex	Rate	2002	15.1658	23.8197	9.92422
DALYs (Disability-Adjusted Life Years)	Low SDI	Both	All ages	Sexually transmitted infections excluding HIV	Unsafe sex	Number	2002	213854	299347	153052
DALYs (Disability-Adjusted Life Years)	Low SDI	Both	All ages	Sexually transmitted infections excluding HIV	Unsafe sex	Percent	2002	0.0552505	0.125045	0.0213593
DALYs (Disability-Adjusted Life Years)	Low SDI	Both	All ages	Sexually transmitted infections excluding HIV	Unsafe sex	Rate	2002	29.4599	41.2371	21.0839
DALYs (Disability-Adjusted Life Years)	Global	Both	All ages	Sexually transmitted infections excluding HIV	Unsafe sex	Number	2002	1.14253e+06	1.73199e+06	782837
DALYs (Disability-Adjusted Life Years)	Global	Both	All ages	Sexually transmitted infections excluding HIV	Unsafe sex	Percent	2002	0.136862	0.289782	0.0550548
DALYs (Disability-Adjusted Life Years)	Global	Both	All ages	Sexually transmitted infections excluding HIV	Unsafe sex	Rate	2002	18.0881	27.4202	12.3936
DALYs (Disability-Adjusted Life Years)	High SDI	Both	All ages	HIV/AIDS	Unsafe sex	Number	2001	854604	935060	781212
DALYs (Disability-Adjusted Life Years)	High SDI	Both	All ages	HIV/AIDS	Unsafe sex	Percent	2001	0.809531	0.852129	0.750153
DALYs (Disability-Adjusted Life Years)	High SDI	Both	All ages	HIV/AIDS	Unsafe sex	Rate	2001	96.1003	105.148	87.8474
DALYs (Disability-Adjusted Life Years)	Global	Both	All ages	Cervical cancer	Unsafe sex	Number	2002	7.22446e+06	8.41603e+06	6.4615e+06
DALYs (Disability-Adjusted Life Years)	Global	Both	All ages	Cervical cancer	Unsafe sex	Percent	2002	1	1	1
DALYs (Disability-Adjusted Life Years)	Global	Both	All ages	Cervical cancer	Unsafe sex	Rate	2002	114.375	133.239	102.296
DALYs (Disability-Adjusted Life Years)	Middle SDI	Both	All ages	HIV/AIDS	Unsafe sex	Number	2002	1.70178e+07	2.26221e+07	1.24022e+07
DALYs (Disability-Adjusted Life Years)	Middle SDI	Both	All ages	HIV/AIDS	Unsafe sex	Percent	2002	0.740931	0.782117	0.688344
DALYs (Disability-Adjusted Life Years)	Middle SDI	Both	All ages	HIV/AIDS	Unsafe sex	Rate	2002	839.907	1116.5	612.108
DALYs (Disability-Adjusted Life Years)	High SDI	Both	All ages	Sexually transmitted infections excluding HIV	Unsafe sex	Number	2001	108298	188990	62276.4
DALYs (Disability-Adjusted Life Years)	High SDI	Both	All ages	Sexually transmitted infections excluding HIV	Unsafe sex	Percent	2001	0.889496	0.966888	0.765842
DALYs (Disability-Adjusted Life Years)	High SDI	Both	All ages	Sexually transmitted infections excluding HIV	Unsafe sex	Rate	2001	12.1781	21.2519	7.00299
DALYs (Disability-Adjusted Life Years)	High SDI	Both	All ages	Cervical cancer	Unsafe sex	Number	2001	665834	691059	630665
DALYs (Disability-Adjusted Life Years)	High SDI	Both	All ages	Cervical cancer	Unsafe sex	Percent	2001	1	1	1
DALYs (Disability-Adjusted Life Years)	High SDI	Both	All ages	Cervical cancer	Unsafe sex	Rate	2001	74.873	77.7096	70.9183
DALYs (Disability-Adjusted Life Years)	High-middle SDI	Both	All ages	Cervical cancer	Unsafe sex	Number	2002	1.43022e+06	1.64711e+06	1.36207e+06
DALYs (Disability-Adjusted Life Years)	High-middle SDI	Both	All ages	Cervical cancer	Unsafe sex	Percent	2002	1	1	1
DALYs (Disability-Adjusted Life Years)	High-middle SDI	Both	All ages	Cervical cancer	Unsafe sex	Rate	2002	111.914	128.885	106.581
DALYs (Disability-Adjusted Life Years)	Low SDI	Both	All ages	Cervical cancer	Unsafe sex	Number	2002	1.15939e+06	1.38556e+06	918817
DALYs (Disability-Adjusted Life Years)	Low SDI	Both	All ages	Cervical cancer	Unsafe sex	Percent	2002	1	1	1
DALYs (Disability-Adjusted Life Years)	Low SDI	Both	All ages	Cervical cancer	Unsafe sex	Rate	2002	159.714	190.871	126.573
DALYs (Disability-Adjusted Life Years)	High-middle SDI	Both	All ages	Cervical cancer	Unsafe sex	Number	2001	1.40933e+06	1.6353e+06	1.34214e+06
DALYs (Disability-Adjusted Life Years)	High-middle SDI	Both	All ages	Cervical cancer	Unsafe sex	Percent	2001	1	1	1
DALYs (Disability-Adjusted Life Years)	High-middle SDI	Both	All ages	Cervical cancer	Unsafe sex	Rate	2001	111.165	128.99	105.866
DALYs (Disability-Adjusted Life Years)	High-middle SDI	Both	All ages	HIV/AIDS	Unsafe sex	Number	2001	2.16644e+06	2.63776e+06	1.77627e+06
DALYs (Disability-Adjusted Life Years)	High-middle SDI	Both	All ages	HIV/AIDS	Unsafe sex	Percent	2001	0.596079	0.652813	0.525335
DALYs (Disability-Adjusted Life Years)	High-middle SDI	Both	All ages	HIV/AIDS	Unsafe sex	Rate	2001	170.885	208.062	140.109
DALYs (Disability-Adjusted Life Years)	High-middle SDI	Both	All ages	Sexually transmitted infections excluding HIV	Unsafe sex	Number	2001	194188	303394	127903
DALYs (Disability-Adjusted Life Years)	High-middle SDI	Both	All ages	Sexually transmitted infections excluding HIV	Unsafe sex	Percent	2001	0.516172	0.758978	0.295456
DALYs (Disability-Adjusted Life Years)	High-middle SDI	Both	All ages	Sexually transmitted infections excluding HIV	Unsafe sex	Rate	2001	15.3172	23.9312	10.0888
DALYs (Disability-Adjusted Life Years)	Low-middle SDI	Both	All ages	HIV/AIDS	Unsafe sex	Number	2002	2.14182e+07	2.83133e+07	1.51766e+07
DALYs (Disability-Adjusted Life Years)	Low-middle SDI	Both	All ages	HIV/AIDS	Unsafe sex	Percent	2002	0.692948	0.734282	0.639653
DALYs (Disability-Adjusted Life Years)	Low-middle SDI	Both	All ages	HIV/AIDS	Unsafe sex	Rate	2002	1543.9	2040.92	1093.99
DALYs (Disability-Adjusted Life Years)	Low SDI	Both	All ages	Cervical cancer	Unsafe sex	Number	2001	1.14021e+06	1.3539e+06	902262
DALYs (Disability-Adjusted Life Years)	Low SDI	Both	All ages	Cervical cancer	Unsafe sex	Percent	2001	1	1	1
DALYs (Disability-Adjusted Life Years)	Low SDI	Both	All ages	Cervical cancer	Unsafe sex	Rate	2001	161.462	191.722	127.767
DALYs (Disability-Adjusted Life Years)	Low-middle SDI	Both	All ages	Sexually transmitted infections excluding HIV	Unsafe sex	Number	2002	288939	408379	210790
DALYs (Disability-Adjusted Life Years)	Low-middle SDI	Both	All ages	Sexually transmitted infections excluding HIV	Unsafe sex	Percent	2002	0.115355	0.247996	0.0453194
DALYs (Disability-Adjusted Life Years)	Low-middle SDI	Both	All ages	Sexually transmitted infections excluding HIV	Unsafe sex	Rate	2002	20.8277	29.4374	15.1945
DALYs (Disability-Adjusted Life Years)	Middle SDI	Both	All ages	Sexually transmitted infections excluding HIV	Unsafe sex	Number	2001	332666	523346	217870
DALYs (Disability-Adjusted Life Years)	Middle SDI	Both	All ages	Sexually transmitted infections excluding HIV	Unsafe sex	Percent	2001	0.239579	0.468822	0.102005
DALYs (Disability-Adjusted Life Years)	Middle SDI	Both	All ages	Sexually transmitted infections excluding HIV	Unsafe sex	Rate	2001	16.6099	26.1305	10.8782
DALYs (Disability-Adjusted Life Years)	High SDI	Both	All ages	HIV/AIDS	Unsafe sex	Number	2002	847872	928245	775522
DALYs (Disability-Adjusted Life Years)	High SDI	Both	All ages	HIV/AIDS	Unsafe sex	Percent	2002	0.81758	0.858339	0.760479
DALYs (Disability-Adjusted Life Years)	High SDI	Both	All ages	HIV/AIDS	Unsafe sex	Rate	2002	94.6747	103.649	86.596
DALYs (Disability-Adjusted Life Years)	Low SDI	Both	All ages	HIV/AIDS	Unsafe sex	Number	2001	2.8001e+07	3.75221e+07	1.97706e+07
DALYs (Disability-Adjusted Life Years)	Low SDI	Both	All ages	HIV/AIDS	Unsafe sex	Percent	2001	0.680256	0.720268	0.632673
DALYs (Disability-Adjusted Life Years)	Low SDI	Both	All ages	HIV/AIDS	Unsafe sex	Rate	2001	3965.14	5313.41	2799.66
DALYs (Disability-Adjusted Life Years)	Middle SDI	Both	All ages	Sexually transmitted infections excluding HIV	Unsafe sex	Number	2002	336260	528711	218717
DALYs (Disability-Adjusted Life Years)	Middle SDI	Both	All ages	Sexually transmitted infections excluding HIV	Unsafe sex	Percent	2002	0.242617	0.466021	0.102683
DALYs (Disability-Adjusted Life Years)	Middle SDI	Both	All ages	Sexually transmitted infections excluding HIV	Unsafe sex	Rate	2002	16.596	26.0943	10.7947
DALYs (Disability-Adjusted Life Years)	Low SDI	Both	All ages	Sexually transmitted infections excluding HIV	Unsafe sex	Number	2001	214589	295906	152363
DALYs (Disability-Adjusted Life Years)	Low SDI	Both	All ages	Sexually transmitted infections excluding HIV	Unsafe sex	Percent	2001	0.0552987	0.12472	0.0212427
DALYs (Disability-Adjusted Life Years)	Low SDI	Both	All ages	Sexually transmitted infections excluding HIV	Unsafe sex	Rate	2001	30.3874	41.9024	21.5757
DALYs (Disability-Adjusted Life Years)	High SDI	Both	All ages	Sexually transmitted infections excluding HIV	Unsafe sex	Number	2002	108901	188698	62779.1
DALYs (Disability-Adjusted Life Years)	High SDI	Both	All ages	Sexually transmitted infections excluding HIV	Unsafe sex	Percent	2002	0.891148	0.967517	0.769152
DALYs (Disability-Adjusted Life Years)	High SDI	Both	All ages	Sexually transmitted infections excluding HIV	Unsafe sex	Rate	2002	12.1601	21.0703	7.01001
DALYs (Disability-Adjusted Life Years)	Low-middle SDI	Both	All ages	Cervical cancer	Unsafe sex	Number	2002	1.70445e+06	2.09559e+06	1.45931e+06
DALYs (Disability-Adjusted Life Years)	Low-middle SDI	Both	All ages	Cervical cancer	Unsafe sex	Percent	2002	1	1	1
DALYs (Disability-Adjusted Life Years)	Low-middle SDI	Both	All ages	Cervical cancer	Unsafe sex	Rate	2002	122.863	151.057	105.192
DALYs (Disability-Adjusted Life Years)	Middle SDI	Both	All ages	HIV/AIDS	Unsafe sex	Number	2001	1.51667e+07	2.03885e+07	1.09287e+07
DALYs (Disability-Adjusted Life Years)	Middle SDI	Both	All ages	HIV/AIDS	Unsafe sex	Percent	2001	0.732063	0.77569	0.677479
DALYs (Disability-Adjusted Life Years)	Middle SDI	Both	All ages	HIV/AIDS	Unsafe sex	Rate	2001	757.271	1017.99	545.668
DALYs (Disability-Adjusted Life Years)	Middle SDI	Both	All ages	Cervical cancer	Unsafe sex	Number	2002	2.26569e+06	2.62421e+06	1.99717e+06
DALYs (Disability-Adjusted Life Years)	Middle SDI	Both	All ages	Cervical cancer	Unsafe sex	Percent	2002	1	1	1
DALYs (Disability-Adjusted Life Years)	Middle SDI	Both	All ages	Cervical cancer	Unsafe sex	Rate	2002	111.822	129.517	98.5696
DALYs (Disability-Adjusted Life Years)	Low-middle SDI	Both	All ages	HIV/AIDS	Unsafe sex	Number	2001	2.03469e+07	2.74245e+07	1.41173e+07
DALYs (Disability-Adjusted Life Years)	Low-middle SDI	Both	All ages	HIV/AIDS	Unsafe sex	Percent	2001	0.688303	0.732637	0.632634
DALYs (Disability-Adjusted Life Years)	Low-middle SDI	Both	All ages	HIV/AIDS	Unsafe sex	Rate	2001	1489.57	2007.72	1033.51
DALYs (Disability-Adjusted Life Years)	Low-middle SDI	Both	All ages	Cervical cancer	Unsafe sex	Number	2001	1.67708e+06	2.02481e+06	1.4238e+06
DALYs (Disability-Adjusted Life Years)	Low-middle SDI	Both	All ages	Cervical cancer	Unsafe sex	Percent	2001	1	1	1
DALYs (Disability-Adjusted Life Years)	Low-middle SDI	Both	All ages	Cervical cancer	Unsafe sex	Rate	2001	122.777	148.234	104.235
DALYs (Disability-Adjusted Life Years)	Low-middle SDI	Both	All ages	Sexually transmitted infections excluding HIV	Unsafe sex	Number	2001	289139	405005	213602
DALYs (Disability-Adjusted Life Years)	Low-middle SDI	Both	All ages	Sexually transmitted infections excluding HIV	Unsafe sex	Percent	2001	0.114942	0.246093	0.0455575
DALYs (Disability-Adjusted Life Years)	Low-middle SDI	Both	All ages	Sexually transmitted infections excluding HIV	Unsafe sex	Rate	2001	21.1675	29.65	15.6376
DALYs (Disability-Adjusted Life Years)	High SDI	Both	All ages	Cervical cancer	Unsafe sex	Number	2002	658956	686700	623638
DALYs (Disability-Adjusted Life Years)	High SDI	Both	All ages	Cervical cancer	Unsafe sex	Percent	2002	1	1	1
DALYs (Disability-Adjusted Life Years)	High SDI	Both	All ages	Cervical cancer	Unsafe sex	Rate	2002	73.5801	76.678	69.6364
DALYs (Disability-Adjusted Life Years)	Middle SDI	Both	All ages	Cervical cancer	Unsafe sex	Number	2003	2.32673e+06	2.66178e+06	2.02686e+06
DALYs (Disability-Adjusted Life Years)	Middle SDI	Both	All ages	Cervical cancer	Unsafe sex	Percent	2003	1	1	1
DALYs (Disability-Adjusted Life Years)	Middle SDI	Both	All ages	Cervical cancer	Unsafe sex	Rate	2003	113.534	129.883	98.9019
DALYs (Disability-Adjusted Life Years)	High-middle SDI	Both	All ages	HIV/AIDS	Unsafe sex	Number	2004	2.3635e+06	2.79629e+06	1.97312e+06
DALYs (Disability-Adjusted Life Years)	High-middle SDI	Both	All ages	HIV/AIDS	Unsafe sex	Percent	2004	0.609142	0.665257	0.533767
DALYs (Disability-Adjusted Life Years)	High-middle SDI	Both	All ages	HIV/AIDS	Unsafe sex	Rate	2004	182.074	215.415	152.001
DALYs (Disability-Adjusted Life Years)	Low-middle SDI	Both	All ages	Cervical cancer	Unsafe sex	Number	2003	1.70336e+06	2.09283e+06	1.47155e+06
DALYs (Disability-Adjusted Life Years)	Low-middle SDI	Both	All ages	Cervical cancer	Unsafe sex	Percent	2003	1	1	1
DALYs (Disability-Adjusted Life Years)	Low-middle SDI	Both	All ages	Cervical cancer	Unsafe sex	Rate	2003	120.897	148.539	104.444
DALYs (Disability-Adjusted Life Years)	Low SDI	Both	All ages	Sexually transmitted infections excluding HIV	Unsafe sex	Number	2004	213494	300992	153639
DALYs (Disability-Adjusted Life Years)	Low SDI	Both	All ages	Sexually transmitted infections excluding HIV	Unsafe sex	Percent	2004	0.0554704	0.127344	0.0212956
DALYs (Disability-Adjusted Life Years)	Low SDI	Both	All ages	Sexually transmitted infections excluding HIV	Unsafe sex	Rate	2004	27.8588	39.2764	20.0483
DALYs (Disability-Adjusted Life Years)	Low SDI	Both	All ages	HIV/AIDS	Unsafe sex	Number	2004	2.88074e+07	3.70474e+07	2.1534e+07
DALYs (Disability-Adjusted Life Years)	Low SDI	Both	All ages	HIV/AIDS	Unsafe sex	Percent	2004	0.691958	0.725845	0.652889
DALYs (Disability-Adjusted Life Years)	Low SDI	Both	All ages	HIV/AIDS	Unsafe sex	Rate	2004	3759.07	4834.31	2809.97
DALYs (Disability-Adjusted Life Years)	High-middle SDI	Both	All ages	Sexually transmitted infections excluding HIV	Unsafe sex	Number	2004	193461	307399	124519
DALYs (Disability-Adjusted Life Years)	High-middle SDI	Both	All ages	Sexually transmitted infections excluding HIV	Unsafe sex	Percent	2004	0.520598	0.763188	0.296274
DALYs (Disability-Adjusted Life Years)	High-middle SDI	Both	All ages	Sexually transmitted infections excluding HIV	Unsafe sex	Rate	2004	14.9035	23.6808	9.59246
DALYs (Disability-Adjusted Life Years)	Low SDI	Both	All ages	Cervical cancer	Unsafe sex	Number	2004	1.19787e+06	1.41391e+06	957522
DALYs (Disability-Adjusted Life Years)	Low SDI	Both	All ages	Cervical cancer	Unsafe sex	Percent	2004	1	1	1
DALYs (Disability-Adjusted Life Years)	Low SDI	Both	All ages	Cervical cancer	Unsafe sex	Rate	2004	156.309	184.501	124.947
DALYs (Disability-Adjusted Life Years)	High SDI	Both	All ages	HIV/AIDS	Unsafe sex	Number	2003	830401	910377	760133
DALYs (Disability-Adjusted Life Years)	High SDI	Both	All ages	HIV/AIDS	Unsafe sex	Percent	2003	0.821111	0.85918	0.769581
DALYs (Disability-Adjusted Life Years)	High SDI	Both	All ages	HIV/AIDS	Unsafe sex	Rate	2003	92.0739	100.942	84.2827
DALYs (Disability-Adjusted Life Years)	Low-middle SDI	Both	All ages	HIV/AIDS	Unsafe sex	Number	2004	2.2338e+07	2.86695e+07	1.66227e+07
DALYs (Disability-Adjusted Life Years)	Low-middle SDI	Both	All ages	HIV/AIDS	Unsafe sex	Percent	2004	0.697401	0.734509	0.651889
DALYs (Disability-Adjusted Life Years)	Low-middle SDI	Both	All ages	HIV/AIDS	Unsafe sex	Rate	2004	1560.93	2003.36	1161.56
DALYs (Disability-Adjusted Life Years)	High-middle SDI	Both	All ages	Cervical cancer	Unsafe sex	Number	2003	1.45094e+06	1.6294e+06	1.37416e+06
DALYs (Disability-Adjusted Life Years)	High-middle SDI	Both	All ages	Cervical cancer	Unsafe sex	Percent	2003	1	1	1
DALYs (Disability-Adjusted Life Years)	High-middle SDI	Both	All ages	Cervical cancer	Unsafe sex	Rate	2003	112.642	126.497	106.681
DALYs (Disability-Adjusted Life Years)	High-middle SDI	Both	All ages	Cervical cancer	Unsafe sex	Number	2004	1.46209e+06	1.62074e+06	1.3775e+06
DALYs (Disability-Adjusted Life Years)	High-middle SDI	Both	All ages	Cervical cancer	Unsafe sex	Percent	2004	1	1	1
DALYs (Disability-Adjusted Life Years)	High-middle SDI	Both	All ages	Cervical cancer	Unsafe sex	Rate	2004	112.633	124.856	106.117
DALYs (Disability-Adjusted Life Years)	Global	Both	All ages	Sexually transmitted infections excluding HIV	Unsafe sex	Number	2003	1.14428e+06	1.74622e+06	778793
DALYs (Disability-Adjusted Life Years)	Global	Both	All ages	Sexually transmitted infections excluding HIV	Unsafe sex	Percent	2003	0.137788	0.291762	0.0550671
DALYs (Disability-Adjusted Life Years)	Global	Both	All ages	Sexually transmitted infections excluding HIV	Unsafe sex	Rate	2003	17.8854	27.2939	12.1727
DALYs (Disability-Adjusted Life Years)	High-middle SDI	Both	All ages	HIV/AIDS	Unsafe sex	Number	2003	2.33799e+06	2.79712e+06	1.93669e+06
DALYs (Disability-Adjusted Life Years)	High-middle SDI	Both	All ages	HIV/AIDS	Unsafe sex	Percent	2003	0.606482	0.662991	0.533981
DALYs (Disability-Adjusted Life Years)	High-middle SDI	Both	All ages	HIV/AIDS	Unsafe sex	Rate	2003	181.507	217.151	150.352
DALYs (Disability-Adjusted Life Years)	Low-middle SDI	Both	All ages	Sexually transmitted infections excluding HIV	Unsafe sex	Number	2004	287649	411629	207464
DALYs (Disability-Adjusted Life Years)	Low-middle SDI	Both	All ages	Sexually transmitted infections excluding HIV	Unsafe sex	Percent	2004	0.116638	0.251493	0.0457226
DALYs (Disability-Adjusted Life Years)	Low-middle SDI	Both	All ages	Sexually transmitted infections excluding HIV	Unsafe sex	Rate	2004	20.1003	28.7637	14.4971
DALYs (Disability-Adjusted Life Years)	Global	Both	All ages	HIV/AIDS	Unsafe sex	Number	2004	7.41724e+07	9.47317e+07	5.58712e+07
DALYs (Disability-Adjusted Life Years)	Global	Both	All ages	HIV/AIDS	Unsafe sex	Percent	2004	0.707624	0.741615	0.665213
DALYs (Disability-Adjusted Life Years)	Global	Both	All ages	HIV/AIDS	Unsafe sex	Rate	2004	1144.69	1461.98	862.249
DALYs (Disability-Adjusted Life Years)	High SDI	Both	All ages	Sexually transmitted infections excluding HIV	Unsafe sex	Number	2003	109684	190308	62805.5
DALYs (Disability-Adjusted Life Years)	High SDI	Both	All ages	Sexually transmitted infections excluding HIV	Unsafe sex	Percent	2003	0.891449	0.967588	0.76974
DALYs (Disability-Adjusted Life Years)	High SDI	Both	All ages	Sexually transmitted infections excluding HIV	Unsafe sex	Rate	2003	12.1616	21.1011	6.9638
DALYs (Disability-Adjusted Life Years)	Middle SDI	Both	All ages	Sexually transmitted infections excluding HIV	Unsafe sex	Number	2004	342644	541960	220315
DALYs (Disability-Adjusted Life Years)	Middle SDI	Both	All ages	Sexually transmitted infections excluding HIV	Unsafe sex	Percent	2004	0.249193	0.481976	0.105287
DALYs (Disability-Adjusted Life Years)	Middle SDI	Both	All ages	Sexually transmitted infections excluding HIV	Unsafe sex	Rate	2004	16.5373	26.157	10.6332
DALYs (Disability-Adjusted Life Years)	High SDI	Both	All ages	Cervical cancer	Unsafe sex	Number	2003	657981	688382	620946
DALYs (Disability-Adjusted Life Years)	High SDI	Both	All ages	Cervical cancer	Unsafe sex	Percent	2003	1	1	1
DALYs (Disability-Adjusted Life Years)	High SDI	Both	All ages	Cervical cancer	Unsafe sex	Rate	2003	72.9562	76.3271	68.8498
DALYs (Disability-Adjusted Life Years)	Middle SDI	Both	All ages	HIV/AIDS	Unsafe sex	Number	2004	1.98014e+07	2.56476e+07	1.48956e+07
DALYs (Disability-Adjusted Life Years)	Middle SDI	Both	All ages	HIV/AIDS	Unsafe sex	Percent	2004	0.755325	0.793128	0.706208
DALYs (Disability-Adjusted Life Years)	Middle SDI	Both	All ages	HIV/AIDS	Unsafe sex	Rate	2004	955.688	1237.85	718.915
DALYs (Disability-Adjusted Life Years)	Middle SDI	Both	All ages	Cervical cancer	Unsafe sex	Number	2004	2.3743e+06	2.60592e+06	2.02085e+06
DALYs (Disability-Adjusted Life Years)	Middle SDI	Both	All ages	Cervical cancer	Unsafe sex	Percent	2004	1	1	1
DALYs (Disability-Adjusted Life Years)	Middle SDI	Both	All ages	Cervical cancer	Unsafe sex	Rate	2004	114.592	125.771	97.5336
DALYs (Disability-Adjusted Life Years)	Global	Both	All ages	HIV/AIDS	Unsafe sex	Number	2005	7.37169e+07	9.29084e+07	5.6978e+07
DALYs (Disability-Adjusted Life Years)	Global	Both	All ages	HIV/AIDS	Unsafe sex	Percent	2005	0.709962	0.742121	0.669815
DALYs (Disability-Adjusted Life Years)	Global	Both	All ages	HIV/AIDS	Unsafe sex	Rate	2005	1123.41	1415.88	868.316
DALYs (Disability-Adjusted Life Years)	High-middle SDI	Both	All ages	Sexually transmitted infections excluding HIV	Unsafe sex	Number	2003	193336	305879	124700
DALYs (Disability-Adjusted Life Years)	High-middle SDI	Both	All ages	Sexually transmitted infections excluding HIV	Unsafe sex	Percent	2003	0.518044	0.762481	0.294562
DALYs (Disability-Adjusted Life Years)	High-middle SDI	Both	All ages	Sexually transmitted infections excluding HIV	Unsafe sex	Rate	2003	15.0094	23.7466	9.68092
DALYs (Disability-Adjusted Life Years)	Low-middle SDI	Both	All ages	Cervical cancer	Unsafe sex	Number	2004	1.70215e+06	2.06972e+06	1.50691e+06
DALYs (Disability-Adjusted Life Years)	Low-middle SDI	Both	All ages	Cervical cancer	Unsafe sex	Percent	2004	1	1	1
DALYs (Disability-Adjusted Life Years)	Low-middle SDI	Both	All ages	Cervical cancer	Unsafe sex	Rate	2004	118.943	144.628	105.3
DALYs (Disability-Adjusted Life Years)	Low SDI	Both	All ages	HIV/AIDS	Unsafe sex	Number	2003	2.88257e+07	3.76407e+07	2.09849e+07
DALYs (Disability-Adjusted Life Years)	Low SDI	Both	All ages	HIV/AIDS	Unsafe sex	Percent	2003	0.688801	0.724905	0.646341
DALYs (Disability-Adjusted Life Years)	Low SDI	Both	All ages	HIV/AIDS	Unsafe sex	Rate	2003	3864.56	5046.35	2813.37
DALYs (Disability-Adjusted Life Years)	Global	Both	All ages	Cervical cancer	Unsafe sex	Number	2003	7.32537e+06	8.45537e+06	6.53316e+06
DALYs (Disability-Adjusted Life Years)	Global	Both	All ages	Cervical cancer	Unsafe sex	Percent	2003	1	1	1
DALYs (Disability-Adjusted Life Years)	Global	Both	All ages	Cervical cancer	Unsafe sex	Rate	2003	114.497	132.16	102.115
DALYs (Disability-Adjusted Life Years)	Middle SDI	Both	All ages	HIV/AIDS	Unsafe sex	Number	2003	1.8583e+07	2.4433e+07	1.37353e+07
DALYs (Disability-Adjusted Life Years)	Middle SDI	Both	All ages	HIV/AIDS	Unsafe sex	Percent	2003	0.74899	0.788288	0.698282
DALYs (Disability-Adjusted Life Years)	Middle SDI	Both	All ages	HIV/AIDS	Unsafe sex	Rate	2003	906.768	1192.22	670.222
DALYs (Disability-Adjusted Life Years)	Middle SDI	Both	All ages	Sexually transmitted infections excluding HIV	Unsafe sex	Number	2003	339477	537303	218828
DALYs (Disability-Adjusted Life Years)	Middle SDI	Both	All ages	Sexually transmitted infections excluding HIV	Unsafe sex	Percent	2003	0.245757	0.475925	0.104881
DALYs (Disability-Adjusted Life Years)	Middle SDI	Both	All ages	Sexually transmitted infections excluding HIV	Unsafe sex	Rate	2003	16.5649	26.218	10.6778
DALYs (Disability-Adjusted Life Years)	Global	Both	All ages	Sexually transmitted infections excluding HIV	Unsafe sex	Number	2005	1.15761e+06	1.77509e+06	783460
DALYs (Disability-Adjusted Life Years)	Global	Both	All ages	Sexually transmitted infections excluding HIV	Unsafe sex	Percent	2005	0.139906	0.293031	0.0561153
DALYs (Disability-Adjusted Life Years)	Global	Both	All ages	Sexually transmitted infections excluding HIV	Unsafe sex	Rate	2005	17.6414	27.0515	11.9396
DALYs (Disability-Adjusted Life Years)	Low SDI	Both	All ages	Sexually transmitted infections excluding HIV	Unsafe sex	Number	2003	213724	299282	152210
DALYs (Disability-Adjusted Life Years)	Low SDI	Both	All ages	Sexually transmitted infections excluding HIV	Unsafe sex	Percent	2003	0.0554213	0.125394	0.0214003
DALYs (Disability-Adjusted Life Years)	Low SDI	Both	All ages	Sexually transmitted infections excluding HIV	Unsafe sex	Rate	2003	28.6532	40.1236	20.4063
DALYs (Disability-Adjusted Life Years)	High SDI	Both	All ages	HIV/AIDS	Unsafe sex	Number	2004	805169	885287	736508
DALYs (Disability-Adjusted Life Years)	High SDI	Both	All ages	HIV/AIDS	Unsafe sex	Percent	2004	0.826174	0.860911	0.778677
DALYs (Disability-Adjusted Life Years)	High SDI	Both	All ages	HIV/AIDS	Unsafe sex	Rate	2004	88.625	97.4436	81.0674
DALYs (Disability-Adjusted Life Years)	Global	Both	All ages	Sexually transmitted infections excluding HIV	Unsafe sex	Number	2004	1.14833e+06	1.75639e+06	778362
DALYs (Disability-Adjusted Life Years)	Global	Both	All ages	Sexually transmitted infections excluding HIV	Unsafe sex	Percent	2004	0.138812	0.291192	0.0556119
DALYs (Disability-Adjusted Life Years)	Global	Both	All ages	Sexually transmitted infections excluding HIV	Unsafe sex	Rate	2004	17.722	27.1061	12.0123
DALYs (Disability-Adjusted Life Years)	High SDI	Both	All ages	Sexually transmitted infections excluding HIV	Unsafe sex	Number	2004	110300	192006	63250.9
DALYs (Disability-Adjusted Life Years)	High SDI	Both	All ages	Sexually transmitted infections excluding HIV	Unsafe sex	Percent	2004	0.89174	0.967753	0.769101
DALYs (Disability-Adjusted Life Years)	High SDI	Both	All ages	Sexually transmitted infections excluding HIV	Unsafe sex	Rate	2004	12.1407	21.1341	6.96203
DALYs (Disability-Adjusted Life Years)	Global	Both	All ages	Cervical cancer	Unsafe sex	Number	2005	7.48237e+06	8.607e+06	6.71271e+06
DALYs (Disability-Adjusted Life Years)	Global	Both	All ages	Cervical cancer	Unsafe sex	Percent	2005	1	1	1
DALYs (Disability-Adjusted Life Years)	Global	Both	All ages	Cervical cancer	Unsafe sex	Rate	2005	114.028	131.166	102.298
DALYs (Disability-Adjusted Life Years)	Global	Both	All ages	HIV/AIDS	Unsafe sex	Number	2003	7.27374e+07	9.42233e+07	5.36388e+07
DALYs (Disability-Adjusted Life Years)	Global	Both	All ages	HIV/AIDS	Unsafe sex	Percent	2003	0.703765	0.739586	0.657568
DALYs (Disability-Adjusted Life Years)	Global	Both	All ages	HIV/AIDS	Unsafe sex	Rate	2003	1136.9	1472.73	838.387
DALYs (Disability-Adjusted Life Years)	Low-middle SDI	Both	All ages	HIV/AIDS	Unsafe sex	Number	2003	2.21038e+07	2.88057e+07	1.60069e+07
DALYs (Disability-Adjusted Life Years)	Low-middle SDI	Both	All ages	HIV/AIDS	Unsafe sex	Percent	2003	0.696312	0.735047	0.64717
DALYs (Disability-Adjusted Life Years)	Low-middle SDI	Both	All ages	HIV/AIDS	Unsafe sex	Rate	2003	1568.83	2044.5	1136.1
DALYs (Disability-Adjusted Life Years)	Low SDI	Both	All ages	Cervical cancer	Unsafe sex	Number	2003	1.18046e+06	1.38016e+06	937277
DALYs (Disability-Adjusted Life Years)	Low SDI	Both	All ages	Cervical cancer	Unsafe sex	Percent	2003	1	1	1
DALYs (Disability-Adjusted Life Years)	Low SDI	Both	All ages	Cervical cancer	Unsafe sex	Rate	2003	158.26	185.034	125.657
DALYs (Disability-Adjusted Life Years)	Low-middle SDI	Both	All ages	Sexually transmitted infections excluding HIV	Unsafe sex	Number	2003	287285	408121	209232
DALYs (Disability-Adjusted Life Years)	Low-middle SDI	Both	All ages	Sexually transmitted infections excluding HIV	Unsafe sex	Percent	2003	0.115729	0.25107	0.0457724
DALYs (Disability-Adjusted Life Years)	Low-middle SDI	Both	All ages	Sexually transmitted infections excluding HIV	Unsafe sex	Rate	2003	20.3902	28.9666	14.8504
DALYs (Disability-Adjusted Life Years)	High SDI	Both	All ages	Cervical cancer	Unsafe sex	Number	2004	649935	682819	612386
DALYs (Disability-Adjusted Life Years)	High SDI	Both	All ages	Cervical cancer	Unsafe sex	Percent	2004	1	1	1
DALYs (Disability-Adjusted Life Years)	High SDI	Both	All ages	Cervical cancer	Unsafe sex	Rate	2004	71.5383	75.1579	67.4053
DALYs (Disability-Adjusted Life Years)	Global	Both	All ages	Cervical cancer	Unsafe sex	Number	2004	7.39233e+06	8.49032e+06	6.60945e+06
DALYs (Disability-Adjusted Life Years)	Global	Both	All ages	Cervical cancer	Unsafe sex	Percent	2004	1	1	1
DALYs (Disability-Adjusted Life Years)	Global	Both	All ages	Cervical cancer	Unsafe sex	Rate	2004	114.084	131.029	102.002
DALYs (Disability-Adjusted Life Years)	Middle SDI	Both	All ages	Cervical cancer	Unsafe sex	Number	2005	2.39923e+06	2.64762e+06	2.02197e+06
DALYs (Disability-Adjusted Life Years)	Middle SDI	Both	All ages	Cervical cancer	Unsafe sex	Percent	2005	1	1	1
DALYs (Disability-Adjusted Life Years)	Middle SDI	Both	All ages	Cervical cancer	Unsafe sex	Rate	2005	114.583	126.446	96.5659
DALYs (Disability-Adjusted Life Years)	Low-middle SDI	Both	All ages	Cervical cancer	Unsafe sex	Number	2005	1.7342e+06	2.10847e+06	1.53558e+06
DALYs (Disability-Adjusted Life Years)	Low-middle SDI	Both	All ages	Cervical cancer	Unsafe sex	Percent	2005	1	1	1
DALYs (Disability-Adjusted Life Years)	Low-middle SDI	Both	All ages	Cervical cancer	Unsafe sex	Rate	2005	119.317	145.067	105.651
DALYs (Disability-Adjusted Life Years)	Global	Both	All ages	HIV/AIDS	Unsafe sex	Number	2006	7.13409e+07	8.89557e+07	5.67238e+07
DALYs (Disability-Adjusted Life Years)	Global	Both	All ages	HIV/AIDS	Unsafe sex	Percent	2006	0.713218	0.743745	0.676612
DALYs (Disability-Adjusted Life Years)	Global	Both	All ages	HIV/AIDS	Unsafe sex	Rate	2006	1073.44	1338.49	853.503
DALYs (Disability-Adjusted Life Years)	High-middle SDI	Both	All ages	HIV/AIDS	Unsafe sex	Number	2006	2.37689e+06	2.73463e+06	2.01246e+06
DALYs (Disability-Adjusted Life Years)	High-middle SDI	Both	All ages	HIV/AIDS	Unsafe sex	Percent	2006	0.600431	0.656726	0.525131
DALYs (Disability-Adjusted Life Years)	High-middle SDI	Both	All ages	HIV/AIDS	Unsafe sex	Rate	2006	180.372	207.519	152.717
DALYs (Disability-Adjusted Life Years)	Low SDI	Both	All ages	HIV/AIDS	Unsafe sex	Number	2006	2.64757e+07	3.33291e+07	2.09523e+07
DALYs (Disability-Adjusted Life Years)	Low SDI	Both	All ages	HIV/AIDS	Unsafe sex	Percent	2006	0.696812	0.727666	0.666478
DALYs (Disability-Adjusted Life Years)	Low SDI	Both	All ages	HIV/AIDS	Unsafe sex	Rate	2006	3273.56	4120.94	2590.62
DALYs (Disability-Adjusted Life Years)	High SDI	Both	All ages	HIV/AIDS	Unsafe sex	Number	2005	779351	860545	710487
DALYs (Disability-Adjusted Life Years)	High SDI	Both	All ages	HIV/AIDS	Unsafe sex	Percent	2005	0.828193	0.86173	0.781521
DALYs (Disability-Adjusted Life Years)	High SDI	Both	All ages	HIV/AIDS	Unsafe sex	Rate	2005	85.1382	94.008	77.6153
DALYs (Disability-Adjusted Life Years)	Global	Both	All ages	Sexually transmitted infections excluding HIV	Unsafe sex	Number	2006	1.16403e+06	1.78783e+06	788460
DALYs (Disability-Adjusted Life Years)	Global	Both	All ages	Sexually transmitted infections excluding HIV	Unsafe sex	Percent	2006	0.141566	0.298449	0.0569779
DALYs (Disability-Adjusted Life Years)	Global	Both	All ages	Sexually transmitted infections excluding HIV	Unsafe sex	Rate	2006	17.5148	26.9009	11.8637
DALYs (Disability-Adjusted Life Years)	High-middle SDI	Both	All ages	Sexually transmitted infections excluding HIV	Unsafe sex	Number	2006	192908	310597	121808
DALYs (Disability-Adjusted Life Years)	High-middle SDI	Both	All ages	Sexually transmitted infections excluding HIV	Unsafe sex	Percent	2006	0.522048	0.768261	0.299271
DALYs (Disability-Adjusted Life Years)	High-middle SDI	Both	All ages	Sexually transmitted infections excluding HIV	Unsafe sex	Rate	2006	14.639	23.5698	9.24349
DALYs (Disability-Adjusted Life Years)	High SDI	Both	All ages	Cervical cancer	Unsafe sex	Number	2005	648113	683149	609509
DALYs (Disability-Adjusted Life Years)	High SDI	Both	All ages	Cervical cancer	Unsafe sex	Percent	2005	1	1	1
DALYs (Disability-Adjusted Life Years)	High SDI	Both	All ages	Cervical cancer	Unsafe sex	Rate	2005	70.8014	74.6288	66.5842
DALYs (Disability-Adjusted Life Years)	Low SDI	Both	All ages	Sexually transmitted infections excluding HIV	Unsafe sex	Number	2006	215170	302513	154450
DALYs (Disability-Adjusted Life Years)	Low SDI	Both	All ages	Sexually transmitted infections excluding HIV	Unsafe sex	Percent	2006	0.0559626	0.125986	0.0216217
DALYs (Disability-Adjusted Life Years)	Low SDI	Both	All ages	Sexually transmitted infections excluding HIV	Unsafe sex	Rate	2006	26.6045	37.4039	19.0968
DALYs (Disability-Adjusted Life Years)	High SDI	Both	All ages	Sexually transmitted infections excluding HIV	Unsafe sex	Number	2005	111042	194008	63493.3
DALYs (Disability-Adjusted Life Years)	High SDI	Both	All ages	Sexually transmitted infections excluding HIV	Unsafe sex	Percent	2005	0.891503	0.967668	0.768341
DALYs (Disability-Adjusted Life Years)	High SDI	Both	All ages	Sexually transmitted infections excluding HIV	Unsafe sex	Rate	2005	12.1305	21.1939	6.93617
DALYs (Disability-Adjusted Life Years)	Global	Both	All ages	Cervical cancer	Unsafe sex	Number	2006	7.50657e+06	8.47349e+06	6.63612e+06
DALYs (Disability-Adjusted Life Years)	Global	Both	All ages	Cervical cancer	Unsafe sex	Percent	2006	1	1	1
DALYs (Disability-Adjusted Life Years)	Global	Both	All ages	Cervical cancer	Unsafe sex	Rate	2006	112.949	127.498	99.8514
DALYs (Disability-Adjusted Life Years)	Middle SDI	Both	All ages	HIV/AIDS	Unsafe sex	Number	2006	2.04816e+07	2.574e+07	1.63126e+07
DALYs (Disability-Adjusted Life Years)	Middle SDI	Both	All ages	HIV/AIDS	Unsafe sex	Percent	2006	0.76927	0.802134	0.727133
DALYs (Disability-Adjusted Life Years)	Middle SDI	Both	All ages	HIV/AIDS	Unsafe sex	Rate	2006	967.593	1216.01	770.64
DALYs (Disability-Adjusted Life Years)	High-middle SDI	Both	All ages	Cervical cancer	Unsafe sex	Number	2005	1.48166e+06	1.63301e+06	1.38224e+06
DALYs (Disability-Adjusted Life Years)	High-middle SDI	Both	All ages	Cervical cancer	Unsafe sex	Percent	2005	1	1	1
DALYs (Disability-Adjusted Life Years)	High-middle SDI	Both	All ages	Cervical cancer	Unsafe sex	Rate	2005	113.279	124.851	105.678
DALYs (Disability-Adjusted Life Years)	Middle SDI	Both	All ages	Sexually transmitted infections excluding HIV	Unsafe sex	Number	2005	345897	549612	223047
DALYs (Disability-Adjusted Life Years)	Middle SDI	Both	All ages	Sexually transmitted infections excluding HIV	Unsafe sex	Percent	2005	0.251789	0.488011	0.107451
DALYs (Disability-Adjusted Life Years)	Middle SDI	Both	All ages	Sexually transmitted infections excluding HIV	Unsafe sex	Rate	2005	16.5195	26.2485	10.6524
DALYs (Disability-Adjusted Life Years)	Low-middle SDI	Both	All ages	HIV/AIDS	Unsafe sex	Number	2006	2.11988e+07	2.65136e+07	1.67355e+07
DALYs (Disability-Adjusted Life Years)	Low-middle SDI	Both	All ages	HIV/AIDS	Unsafe sex	Percent	2006	0.696029	0.730048	0.656944
DALYs (Disability-Adjusted Life Years)	Low-middle SDI	Both	All ages	HIV/AIDS	Unsafe sex	Rate	2006	1436.3	1796.4	1133.9
DALYs (Disability-Adjusted Life Years)	Global	Both	All ages	Sexually transmitted infections excluding HIV	Unsafe sex	Number	2007	1.1689e+06	1.81064e+06	782260
DALYs (Disability-Adjusted Life Years)	Global	Both	All ages	Sexually transmitted infections excluding HIV	Unsafe sex	Percent	2007	0.145684	0.3083	0.0586839
DALYs (Disability-Adjusted Life Years)	Global	Both	All ages	Sexually transmitted infections excluding HIV	Unsafe sex	Rate	2007	17.3609	26.8923	11.6184
DALYs (Disability-Adjusted Life Years)	Low SDI	Both	All ages	Cervical cancer	Unsafe sex	Number	2005	1.21307e+06	1.43768e+06	961873
DALYs (Disability-Adjusted Life Years)	Low SDI	Both	All ages	Cervical cancer	Unsafe sex	Percent	2005	1	1	1
DALYs (Disability-Adjusted Life Years)	Low SDI	Both	All ages	Cervical cancer	Unsafe sex	Rate	2005	154.06	182.585	122.157
DALYs (Disability-Adjusted Life Years)	Global	Both	All ages	Cervical cancer	Unsafe sex	Number	2007	7.5472e+06	8.50648e+06	6.72011e+06
DALYs (Disability-Adjusted Life Years)	Global	Both	All ages	Cervical cancer	Unsafe sex	Percent	2007	1	1	1
DALYs (Disability-Adjusted Life Years)	Global	Both	All ages	Cervical cancer	Unsafe sex	Rate	2007	112.094	126.341	99.8094
DALYs (Disability-Adjusted Life Years)	High-middle SDI	Both	All ages	Cervical cancer	Unsafe sex	Number	2006	1.46284e+06	1.5803e+06	1.35873e+06
DALYs (Disability-Adjusted Life Years)	High-middle SDI	Both	All ages	Cervical cancer	Unsafe sex	Percent	2006	1	1	1
DALYs (Disability-Adjusted Life Years)	High-middle SDI	Both	All ages	Cervical cancer	Unsafe sex	Rate	2006	111.008	119.922	103.108
DALYs (Disability-Adjusted Life Years)	Low-middle SDI	Both	All ages	Sexually transmitted infections excluding HIV	Unsafe sex	Number	2006	295118	421181	213417
DALYs (Disability-Adjusted Life Years)	Low-middle SDI	Both	All ages	Sexually transmitted infections excluding HIV	Unsafe sex	Percent	2006	0.121842	0.264147	0.0485996
DALYs (Disability-Adjusted Life Years)	Low-middle SDI	Both	All ages	Sexually transmitted infections excluding HIV	Unsafe sex	Rate	2006	19.9953	28.5366	14.4598
DALYs (Disability-Adjusted Life Years)	High-middle SDI	Both	All ages	HIV/AIDS	Unsafe sex	Number	2005	2.43505e+06	2.82652e+06	2.04361e+06
DALYs (Disability-Adjusted Life Years)	High-middle SDI	Both	All ages	HIV/AIDS	Unsafe sex	Percent	2005	0.601369	0.657785	0.524385
DALYs (Disability-Adjusted Life Years)	High-middle SDI	Both	All ages	HIV/AIDS	Unsafe sex	Rate	2005	186.17	216.099	156.243
DALYs (Disability-Adjusted Life Years)	High SDI	Both	All ages	HIV/AIDS	Unsafe sex	Number	2006	754867	836737	686579
DALYs (Disability-Adjusted Life Years)	High SDI	Both	All ages	HIV/AIDS	Unsafe sex	Percent	2006	0.830906	0.863275	0.785188
DALYs (Disability-Adjusted Life Years)	High SDI	Both	All ages	HIV/AIDS	Unsafe sex	Rate	2006	81.7928	90.6637	74.3935
DALYs (Disability-Adjusted Life Years)	Low SDI	Both	All ages	Cervical cancer	Unsafe sex	Number	2006	1.22375e+06	1.44112e+06	970905
DALYs (Disability-Adjusted Life Years)	Low SDI	Both	All ages	Cervical cancer	Unsafe sex	Percent	2006	1	1	1
DALYs (Disability-Adjusted Life Years)	Low SDI	Both	All ages	Cervical cancer	Unsafe sex	Rate	2006	151.31	178.185	120.047
DALYs (Disability-Adjusted Life Years)	High SDI	Both	All ages	Sexually transmitted infections excluding HIV	Unsafe sex	Number	2006	111416	195141	63636.1
DALYs (Disability-Adjusted Life Years)	High SDI	Both	All ages	Sexually transmitted infections excluding HIV	Unsafe sex	Percent	2006	0.8889	0.96673	0.762641
DALYs (Disability-Adjusted Life Years)	High SDI	Both	All ages	Sexually transmitted infections excluding HIV	Unsafe sex	Rate	2006	12.0723	21.1442	6.89521
DALYs (Disability-Adjusted Life Years)	High-middle SDI	Both	All ages	Sexually transmitted infections excluding HIV	Unsafe sex	Number	2005	193818	310033	123712
DALYs (Disability-Adjusted Life Years)	High-middle SDI	Both	All ages	Sexually transmitted infections excluding HIV	Unsafe sex	Percent	2005	0.522981	0.767828	0.299941
DALYs (Disability-Adjusted Life Years)	High-middle SDI	Both	All ages	Sexually transmitted infections excluding HIV	Unsafe sex	Rate	2005	14.8182	23.7033	9.45831
DALYs (Disability-Adjusted Life Years)	Low SDI	Both	All ages	HIV/AIDS	Unsafe sex	Number	2005	2.80169e+07	3.55797e+07	2.15411e+07
DALYs (Disability-Adjusted Life Years)	Low SDI	Both	All ages	HIV/AIDS	Unsafe sex	Percent	2005	0.693975	0.725871	0.659979
DALYs (Disability-Adjusted Life Years)	Low SDI	Both	All ages	HIV/AIDS	Unsafe sex	Rate	2005	3558.13	4518.6	2735.7
DALYs (Disability-Adjusted Life Years)	Low SDI	Both	All ages	Sexually transmitted infections excluding HIV	Unsafe sex	Number	2005	214192	302300	153927
DALYs (Disability-Adjusted Life Years)	Low SDI	Both	All ages	Sexually transmitted infections excluding HIV	Unsafe sex	Percent	2005	0.0555576	0.126913	0.0213271
DALYs (Disability-Adjusted Life Years)	Low SDI	Both	All ages	Sexually transmitted infections excluding HIV	Unsafe sex	Rate	2005	27.2023	38.3919	19.5486
DALYs (Disability-Adjusted Life Years)	Middle SDI	Both	All ages	HIV/AIDS	Unsafe sex	Number	2005	2.04321e+07	2.60647e+07	1.57677e+07
DALYs (Disability-Adjusted Life Years)	Middle SDI	Both	All ages	HIV/AIDS	Unsafe sex	Percent	2005	0.761682	0.797258	0.716566
DALYs (Disability-Adjusted Life Years)	Middle SDI	Both	All ages	HIV/AIDS	Unsafe sex	Rate	2005	975.803	1244.81	753.041
DALYs (Disability-Adjusted Life Years)	Middle SDI	Both	All ages	Sexually transmitted infections excluding HIV	Unsafe sex	Number	2006	348612	555754	223381
DALYs (Disability-Adjusted Life Years)	Middle SDI	Both	All ages	Sexually transmitted infections excluding HIV	Unsafe sex	Percent	2006	0.253619	0.489392	0.107741
DALYs (Disability-Adjusted Life Years)	Middle SDI	Both	All ages	Sexually transmitted infections excluding HIV	Unsafe sex	Rate	2006	16.4692	26.255	10.553
DALYs (Disability-Adjusted Life Years)	Low-middle SDI	Both	All ages	Sexually transmitted infections excluding HIV	Unsafe sex	Number	2007	296803	425855	212592
DALYs (Disability-Adjusted Life Years)	Low-middle SDI	Both	All ages	Sexually transmitted infections excluding HIV	Unsafe sex	Percent	2007	0.128348	0.274318	0.0516421
DALYs (Disability-Adjusted Life Years)	Low-middle SDI	Both	All ages	Sexually transmitted infections excluding HIV	Unsafe sex	Rate	2007	19.8052	28.4166	14.1859
DALYs (Disability-Adjusted Life Years)	Middle SDI	Both	All ages	Sexually transmitted infections excluding HIV	Unsafe sex	Number	2007	350407	561637	223420
DALYs (Disability-Adjusted Life Years)	Middle SDI	Both	All ages	Sexually transmitted infections excluding HIV	Unsafe sex	Percent	2007	0.255535	0.491123	0.107912
DALYs (Disability-Adjusted Life Years)	Middle SDI	Both	All ages	Sexually transmitted infections excluding HIV	Unsafe sex	Rate	2007	16.3691	26.2365	10.437
DALYs (Disability-Adjusted Life Years)	Middle SDI	Both	All ages	Cervical cancer	Unsafe sex	Number	2006	2.41401e+06	2.64019e+06	2.03966e+06
DALYs (Disability-Adjusted Life Years)	Middle SDI	Both	All ages	Cervical cancer	Unsafe sex	Percent	2006	1	1	1
DALYs (Disability-Adjusted Life Years)	Middle SDI	Both	All ages	Cervical cancer	Unsafe sex	Rate	2006	114.043	124.728	96.3579
DALYs (Disability-Adjusted Life Years)	Global	Both	All ages	HIV/AIDS	Unsafe sex	Number	2007	6.75126e+07	8.33633e+07	5.52702e+07
DALYs (Disability-Adjusted Life Years)	Global	Both	All ages	HIV/AIDS	Unsafe sex	Percent	2007	0.714653	0.744203	0.681379
DALYs (Disability-Adjusted Life Years)	Global	Both	All ages	HIV/AIDS	Unsafe sex	Rate	2007	1002.72	1238.14	820.891
DALYs (Disability-Adjusted Life Years)	Middle SDI	Both	All ages	Cervical cancer	Unsafe sex	Number	2007	2.42287e+06	2.65233e+06	2.04981e+06
DALYs (Disability-Adjusted Life Years)	Middle SDI	Both	All ages	Cervical cancer	Unsafe sex	Percent	2007	1	1	1
DALYs (Disability-Adjusted Life Years)	Middle SDI	Both	All ages	Cervical cancer	Unsafe sex	Rate	2007	113.183	123.902	95.7559
DALYs (Disability-Adjusted Life Years)	Low SDI	Both	All ages	Sexually transmitted infections excluding HIV	Unsafe sex	Number	2008	218032	311429	156055
DALYs (Disability-Adjusted Life Years)	Low SDI	Both	All ages	Sexually transmitted infections excluding HIV	Unsafe sex	Percent	2008	0.0598415	0.136164	0.0231099
DALYs (Disability-Adjusted Life Years)	Low SDI	Both	All ages	Sexually transmitted infections excluding HIV	Unsafe sex	Rate	2008	25.5317	36.4685	18.2742
DALYs (Disability-Adjusted Life Years)	Middle SDI	Both	All ages	Cervical cancer	Unsafe sex	Number	2008	2.44731e+06	2.67715e+06	2.05541e+06
DALYs (Disability-Adjusted Life Years)	Middle SDI	Both	All ages	Cervical cancer	Unsafe sex	Percent	2008	1	1	1
DALYs (Disability-Adjusted Life Years)	Middle SDI	Both	All ages	Cervical cancer	Unsafe sex	Rate	2008	113.15	123.777	95.0308
DALYs (Disability-Adjusted Life Years)	Middle SDI	Both	All ages	Sexually transmitted infections excluding HIV	Unsafe sex	Number	2008	352299	567806	224391
DALYs (Disability-Adjusted Life Years)	Middle SDI	Both	All ages	Sexually transmitted infections excluding HIV	Unsafe sex	Percent	2008	0.258374	0.49672	0.109371
DALYs (Disability-Adjusted Life Years)	Middle SDI	Both	All ages	Sexually transmitted infections excluding HIV	Unsafe sex	Rate	2008	16.2884	26.2523	10.3746
DALYs (Disability-Adjusted Life Years)	Global	Both	All ages	HIV/AIDS	Unsafe sex	Number	2008	6.31541e+07	7.76008e+07	5.31594e+07
DALYs (Disability-Adjusted Life Years)	Global	Both	All ages	HIV/AIDS	Unsafe sex	Percent	2008	0.714506	0.742949	0.681931
DALYs (Disability-Adjusted Life Years)	Global	Both	All ages	HIV/AIDS	Unsafe sex	Rate	2008	926.107	1137.96	779.542
DALYs (Disability-Adjusted Life Years)	High-middle SDI	Both	All ages	Cervical cancer	Unsafe sex	Number	2008	1.46723e+06	1.55476e+06	1.31844e+06
DALYs (Disability-Adjusted Life Years)	High-middle SDI	Both	All ages	Cervical cancer	Unsafe sex	Percent	2008	1	1	1
DALYs (Disability-Adjusted Life Years)	High-middle SDI	Both	All ages	Cervical cancer	Unsafe sex	Rate	2008	109.715	116.261	98.5896
DALYs (Disability-Adjusted Life Years)	High-middle SDI	Both	All ages	Sexually transmitted infections excluding HIV	Unsafe sex	Number	2008	192716	313098	121639
DALYs (Disability-Adjusted Life Years)	High-middle SDI	Both	All ages	Sexually transmitted infections excluding HIV	Unsafe sex	Percent	2008	0.527437	0.773841	0.303033
DALYs (Disability-Adjusted Life Years)	High-middle SDI	Both	All ages	Sexually transmitted infections excluding HIV	Unsafe sex	Rate	2008	14.4108	23.4126	9.09587
DALYs (Disability-Adjusted Life Years)	Low-middle SDI	Both	All ages	HIV/AIDS	Unsafe sex	Number	2005	2.19979e+07	2.7839e+07	1.68378e+07
DALYs (Disability-Adjusted Life Years)	Low-middle SDI	Both	All ages	HIV/AIDS	Unsafe sex	Percent	2005	0.69703	0.732999	0.654937
DALYs (Disability-Adjusted Life Years)	Low-middle SDI	Both	All ages	HIV/AIDS	Unsafe sex	Rate	2005	1513.51	1915.38	1158.48
DALYs (Disability-Adjusted Life Years)	High SDI	Both	All ages	Sexually transmitted infections excluding HIV	Unsafe sex	Number	2007	111587	196089	63609.7
DALYs (Disability-Adjusted Life Years)	High SDI	Both	All ages	Sexually transmitted infections excluding HIV	Unsafe sex	Percent	2007	0.883733	0.96522	0.754363
DALYs (Disability-Adjusted Life Years)	High SDI	Both	All ages	Sexually transmitted infections excluding HIV	Unsafe sex	Rate	2007	11.9836	21.0584	6.83119
DALYs (Disability-Adjusted Life Years)	High-middle SDI	Both	All ages	Sexually transmitted infections excluding HIV	Unsafe sex	Number	2007	192765	309983	121909
DALYs (Disability-Adjusted Life Years)	High-middle SDI	Both	All ages	Sexually transmitted infections excluding HIV	Unsafe sex	Percent	2007	0.523386	0.771216	0.300395
DALYs (Disability-Adjusted Life Years)	High-middle SDI	Both	All ages	Sexually transmitted infections excluding HIV	Unsafe sex	Rate	2007	14.5199	23.3492	9.18273
DALYs (Disability-Adjusted Life Years)	Low SDI	Both	All ages	HIV/AIDS	Unsafe sex	Number	2008	2.26125e+07	2.82453e+07	1.86483e+07
DALYs (Disability-Adjusted Life Years)	Low SDI	Both	All ages	HIV/AIDS	Unsafe sex	Percent	2008	0.690593	0.721708	0.660016
DALYs (Disability-Adjusted Life Years)	Low SDI	Both	All ages	HIV/AIDS	Unsafe sex	Rate	2008	2647.94	3307.55	2183.73
DALYs (Disability-Adjusted Life Years)	High SDI	Both	All ages	HIV/AIDS	Unsafe sex	Number	2007	718975	801652	651158
DALYs (Disability-Adjusted Life Years)	High SDI	Both	All ages	HIV/AIDS	Unsafe sex	Percent	2007	0.829686	0.861626	0.784738
DALYs (Disability-Adjusted Life Years)	High SDI	Both	All ages	HIV/AIDS	Unsafe sex	Rate	2007	77.2123	86.0911	69.9293
DALYs (Disability-Adjusted Life Years)	Middle SDI	Both	All ages	HIV/AIDS	Unsafe sex	Number	2008	1.91632e+07	2.35898e+07	1.60876e+07
DALYs (Disability-Adjusted Life Years)	Middle SDI	Both	All ages	HIV/AIDS	Unsafe sex	Percent	2008	0.778191	0.807986	0.741771
DALYs (Disability-Adjusted Life Years)	Middle SDI	Both	All ages	HIV/AIDS	Unsafe sex	Rate	2008	886.002	1090.66	743.802
DALYs (Disability-Adjusted Life Years)	High SDI	Both	All ages	Cervical cancer	Unsafe sex	Number	2007	645186	678505	604236
DALYs (Disability-Adjusted Life Years)	High SDI	Both	All ages	Cervical cancer	Unsafe sex	Percent	2007	1	1	1
DALYs (Disability-Adjusted Life Years)	High SDI	Both	All ages	Cervical cancer	Unsafe sex	Rate	2007	69.2879	72.8661	64.8903
DALYs (Disability-Adjusted Life Years)	High SDI	Both	All ages	Cervical cancer	Unsafe sex	Number	2006	644897	678839	605153
DALYs (Disability-Adjusted Life Years)	High SDI	Both	All ages	Cervical cancer	Unsafe sex	Percent	2006	1	1	1
DALYs (Disability-Adjusted Life Years)	High SDI	Both	All ages	Cervical cancer	Unsafe sex	Rate	2006	69.8771	73.5548	65.5707
DALYs (Disability-Adjusted Life Years)	High-middle SDI	Both	All ages	HIV/AIDS	Unsafe sex	Number	2007	2.33286e+06	2.66427e+06	1.98047e+06
DALYs (Disability-Adjusted Life Years)	High-middle SDI	Both	All ages	HIV/AIDS	Unsafe sex	Percent	2007	0.597933	0.65341	0.522591
DALYs (Disability-Adjusted Life Years)	High-middle SDI	Both	All ages	HIV/AIDS	Unsafe sex	Rate	2007	175.721	200.684	149.177
DALYs (Disability-Adjusted Life Years)	Low SDI	Both	All ages	Cervical cancer	Unsafe sex	Number	2008	1.25572e+06	1.48652e+06	998012
DALYs (Disability-Adjusted Life Years)	Low SDI	Both	All ages	Cervical cancer	Unsafe sex	Percent	2008	1	1	1
DALYs (Disability-Adjusted Life Years)	Low SDI	Both	All ages	Cervical cancer	Unsafe sex	Rate	2008	147.045	174.072	116.868
DALYs (Disability-Adjusted Life Years)	Low-middle SDI	Both	All ages	HIV/AIDS	Unsafe sex	Number	2008	1.83843e+07	2.25111e+07	1.53883e+07
DALYs (Disability-Adjusted Life Years)	Low-middle SDI	Both	All ages	HIV/AIDS	Unsafe sex	Percent	2008	0.699112	0.729982	0.66692
DALYs (Disability-Adjusted Life Years)	Low-middle SDI	Both	All ages	HIV/AIDS	Unsafe sex	Rate	2008	1208.47	1479.75	1011.54
DALYs (Disability-Adjusted Life Years)	Low-middle SDI	Both	All ages	Cervical cancer	Unsafe sex	Number	2007	1.77415e+06	2.13313e+06	1.56934e+06
DALYs (Disability-Adjusted Life Years)	Low-middle SDI	Both	All ages	Cervical cancer	Unsafe sex	Percent	2007	1	1	1
DALYs (Disability-Adjusted Life Years)	Low-middle SDI	Both	All ages	Cervical cancer	Unsafe sex	Rate	2007	118.386	142.34	104.72
DALYs (Disability-Adjusted Life Years)	High-middle SDI	Both	All ages	Cervical cancer	Unsafe sex	Number	2007	1.46245e+06	1.57892e+06	1.32289e+06
DALYs (Disability-Adjusted Life Years)	High-middle SDI	Both	All ages	Cervical cancer	Unsafe sex	Percent	2007	1	1	1
DALYs (Disability-Adjusted Life Years)	High-middle SDI	Both	All ages	Cervical cancer	Unsafe sex	Rate	2007	110.158	118.931	99.6456
DALYs (Disability-Adjusted Life Years)	Low-middle SDI	Both	All ages	Sexually transmitted infections excluding HIV	Unsafe sex	Number	2005	291861	418821	211647
DALYs (Disability-Adjusted Life Years)	Low-middle SDI	Both	All ages	Sexually transmitted infections excluding HIV	Unsafe sex	Percent	2005	0.118501	0.256482	0.0465991
DALYs (Disability-Adjusted Life Years)	Low-middle SDI	Both	All ages	Sexually transmitted infections excluding HIV	Unsafe sex	Rate	2005	20.0807	28.8158	14.5618
DALYs (Disability-Adjusted Life Years)	Low-middle SDI	Both	All ages	Cervical cancer	Unsafe sex	Number	2006	1.75491e+06	2.14755e+06	1.55322e+06
DALYs (Disability-Adjusted Life Years)	Low-middle SDI	Both	All ages	Cervical cancer	Unsafe sex	Percent	2006	1	1	1
DALYs (Disability-Adjusted Life Years)	Low-middle SDI	Both	All ages	Cervical cancer	Unsafe sex	Rate	2006	118.902	145.505	105.236
DALYs (Disability-Adjusted Life Years)	High-middle SDI	Both	All ages	HIV/AIDS	Unsafe sex	Number	2008	2.27184e+06	2.57177e+06	1.93797e+06
DALYs (Disability-Adjusted Life Years)	High-middle SDI	Both	All ages	HIV/AIDS	Unsafe sex	Percent	2008	0.592229	0.64811	0.516583
DALYs (Disability-Adjusted Life Years)	High-middle SDI	Both	All ages	HIV/AIDS	Unsafe sex	Rate	2008	169.882	192.31	144.916
DALYs (Disability-Adjusted Life Years)	Global	Both	All ages	Cervical cancer	Unsafe sex	Number	2009	7.69423e+06	8.68727e+06	6.79058e+06
DALYs (Disability-Adjusted Life Years)	Global	Both	All ages	Cervical cancer	Unsafe sex	Percent	2009	1	1	1
DALYs (Disability-Adjusted Life Years)	Global	Both	All ages	Cervical cancer	Unsafe sex	Rate	2009	111.454	125.839	98.3646
DALYs (Disability-Adjusted Life Years)	Low-middle SDI	Both	All ages	Sexually transmitted infections excluding HIV	Unsafe sex	Number	2008	298787	432315	213533
DALYs (Disability-Adjusted Life Years)	Low-middle SDI	Both	All ages	Sexually transmitted infections excluding HIV	Unsafe sex	Percent	2008	0.137762	0.291717	0.0554976
DALYs (Disability-Adjusted Life Years)	Low-middle SDI	Both	All ages	Sexually transmitted infections excluding HIV	Unsafe sex	Rate	2008	19.6405	28.4178	14.0364
DALYs (Disability-Adjusted Life Years)	Global	Both	All ages	Sexually transmitted infections excluding HIV	Unsafe sex	Number	2008	1.17432e+06	1.82826e+06	788088
DALYs (Disability-Adjusted Life Years)	Global	Both	All ages	Sexually transmitted infections excluding HIV	Unsafe sex	Percent	2008	0.15151	0.317276	0.061154
DALYs (Disability-Adjusted Life Years)	Global	Both	All ages	Sexually transmitted infections excluding HIV	Unsafe sex	Rate	2008	17.2206	26.8101	11.5567
DALYs (Disability-Adjusted Life Years)	Global	Both	All ages	HIV/AIDS	Unsafe sex	Number	2009	5.91403e+07	7.26608e+07	5.06045e+07
DALYs (Disability-Adjusted Life Years)	Global	Both	All ages	HIV/AIDS	Unsafe sex	Percent	2009	0.716895	0.745808	0.685813
DALYs (Disability-Adjusted Life Years)	Global	Both	All ages	HIV/AIDS	Unsafe sex	Rate	2009	856.673	1052.52	733.029
DALYs (Disability-Adjusted Life Years)	Low SDI	Both	All ages	Cervical cancer	Unsafe sex	Number	2007	1.23629e+06	1.46818e+06	974896
DALYs (Disability-Adjusted Life Years)	Low SDI	Both	All ages	Cervical cancer	Unsafe sex	Percent	2007	1	1	1
DALYs (Disability-Adjusted Life Years)	Low SDI	Both	All ages	Cervical cancer	Unsafe sex	Rate	2007	148.773	176.679	117.317
DALYs (Disability-Adjusted Life Years)	Low SDI	Both	All ages	HIV/AIDS	Unsafe sex	Number	2007	2.45652e+07	3.07306e+07	1.99223e+07
DALYs (Disability-Adjusted Life Years)	Low SDI	Both	All ages	HIV/AIDS	Unsafe sex	Percent	2007	0.696383	0.726905	0.667808
DALYs (Disability-Adjusted Life Years)	Low SDI	Both	All ages	HIV/AIDS	Unsafe sex	Rate	2007	2956.13	3698.07	2397.42
DALYs (Disability-Adjusted Life Years)	Middle SDI	Both	All ages	HIV/AIDS	Unsafe sex	Number	2007	1.99835e+07	2.47841e+07	1.63459e+07
DALYs (Disability-Adjusted Life Years)	Middle SDI	Both	All ages	HIV/AIDS	Unsafe sex	Percent	2007	0.774698	0.805971	0.736707
DALYs (Disability-Adjusted Life Years)	Middle SDI	Both	All ages	HIV/AIDS	Unsafe sex	Rate	2007	933.519	1157.78	763.59
DALYs (Disability-Adjusted Life Years)	Low SDI	Both	All ages	Sexually transmitted infections excluding HIV	Unsafe sex	Number	2007	216514	306689	156143
DALYs (Disability-Adjusted Life Years)	Low SDI	Both	All ages	Sexually transmitted infections excluding HIV	Unsafe sex	Percent	2007	0.0575734	0.130815	0.0223554
DALYs (Disability-Adjusted Life Years)	Low SDI	Both	All ages	Sexually transmitted infections excluding HIV	Unsafe sex	Rate	2007	26.055	36.9064	18.79
DALYs (Disability-Adjusted Life Years)	Low-middle SDI	Both	All ages	Cervical cancer	Unsafe sex	Number	2008	1.79631e+06	2.17648e+06	1.58785e+06
DALYs (Disability-Adjusted Life Years)	Low-middle SDI	Both	All ages	Cervical cancer	Unsafe sex	Percent	2008	1	1	1
DALYs (Disability-Adjusted Life Years)	Low-middle SDI	Both	All ages	Cervical cancer	Unsafe sex	Rate	2008	118.079	143.069	104.376
DALYs (Disability-Adjusted Life Years)	Global	Both	All ages	Cervical cancer	Unsafe sex	Number	2008	7.61994e+06	8.64856e+06	6.73602e+06
DALYs (Disability-Adjusted Life Years)	Global	Both	All ages	Cervical cancer	Unsafe sex	Percent	2008	1	1	1
DALYs (Disability-Adjusted Life Years)	Global	Both	All ages	Cervical cancer	Unsafe sex	Rate	2008	111.741	126.825	98.7786
DALYs (Disability-Adjusted Life Years)	High SDI	Both	All ages	Cervical cancer	Unsafe sex	Number	2008	647032	676285	604881
DALYs (Disability-Adjusted Life Years)	High SDI	Both	All ages	Cervical cancer	Unsafe sex	Percent	2008	1	1	1
DALYs (Disability-Adjusted Life Years)	High SDI	Both	All ages	Cervical cancer	Unsafe sex	Rate	2008	68.8399	71.9522	64.3553
DALYs (Disability-Adjusted Life Years)	High SDI	Both	All ages	HIV/AIDS	Unsafe sex	Number	2008	676096	760998	607405
DALYs (Disability-Adjusted Life Years)	High SDI	Both	All ages	HIV/AIDS	Unsafe sex	Percent	2008	0.831585	0.862739	0.787884
DALYs (Disability-Adjusted Life Years)	High SDI	Both	All ages	HIV/AIDS	Unsafe sex	Rate	2008	71.9321	80.9651	64.6239
DALYs (Disability-Adjusted Life Years)	High SDI	Both	All ages	Sexually transmitted infections excluding HIV	Unsafe sex	Number	2008	111662	196931	63635.7
DALYs (Disability-Adjusted Life Years)	High SDI	Both	All ages	Sexually transmitted infections excluding HIV	Unsafe sex	Percent	2008	0.878987	0.964563	0.744034
DALYs (Disability-Adjusted Life Years)	High SDI	Both	All ages	Sexually transmitted infections excluding HIV	Unsafe sex	Rate	2008	11.88	20.9521	6.77041
DALYs (Disability-Adjusted Life Years)	Low-middle SDI	Both	All ages	HIV/AIDS	Unsafe sex	Number	2007	1.98627e+07	2.45296e+07	1.62195e+07
DALYs (Disability-Adjusted Life Years)	Low-middle SDI	Both	All ages	HIV/AIDS	Unsafe sex	Percent	2007	0.695663	0.728469	0.660261
DALYs (Disability-Adjusted Life Years)	Low-middle SDI	Both	All ages	HIV/AIDS	Unsafe sex	Rate	2007	1325.41	1636.82	1082.3
DALYs (Disability-Adjusted Life Years)	Low-middle SDI	Both	All ages	HIV/AIDS	Unsafe sex	Number	2009	1.69971e+07	2.07301e+07	1.45144e+07
DALYs (Disability-Adjusted Life Years)	Low-middle SDI	Both	All ages	HIV/AIDS	Unsafe sex	Percent	2009	0.704637	0.734658	0.67331
DALYs (Disability-Adjusted Life Years)	Low-middle SDI	Both	All ages	HIV/AIDS	Unsafe sex	Rate	2009	1100.9	1342.69	940.093
DALYs (Disability-Adjusted Life Years)	Middle SDI	Both	All ages	HIV/AIDS	Unsafe sex	Number	2009	1.80553e+07	2.21299e+07	1.54831e+07
DALYs (Disability-Adjusted Life Years)	Middle SDI	Both	All ages	HIV/AIDS	Unsafe sex	Percent	2009	0.785918	0.813989	0.75325
DALYs (Disability-Adjusted Life Years)	Middle SDI	Both	All ages	HIV/AIDS	Unsafe sex	Rate	2009	826.998	1013.63	709.185
DALYs (Disability-Adjusted Life Years)	Middle SDI	Both	All ages	Sexually transmitted infections excluding HIV	Unsafe sex	Number	2009	354117	571505	223703
DALYs (Disability-Adjusted Life Years)	Middle SDI	Both	All ages	Sexually transmitted infections excluding HIV	Unsafe sex	Percent	2009	0.26178	0.50175	0.112113
DALYs (Disability-Adjusted Life Years)	Middle SDI	Both	All ages	Sexually transmitted infections excluding HIV	Unsafe sex	Rate	2009	16.2199	26.1771	10.2464
DALYs (Disability-Adjusted Life Years)	Low-middle SDI	Both	All ages	Sexually transmitted infections excluding HIV	Unsafe sex	Number	2009	298495	435135	213001
DALYs (Disability-Adjusted Life Years)	Low-middle SDI	Both	All ages	Sexually transmitted infections excluding HIV	Unsafe sex	Percent	2009	0.146351	0.307246	0.0587409
DALYs (Disability-Adjusted Life Years)	Low-middle SDI	Both	All ages	Sexually transmitted infections excluding HIV	Unsafe sex	Rate	2009	19.3335	28.1836	13.7961
DALYs (Disability-Adjusted Life Years)	Low-middle SDI	Both	All ages	Cervical cancer	Unsafe sex	Number	2009	1.81195e+06	2.16969e+06	1.61346e+06
DALYs (Disability-Adjusted Life Years)	Low-middle SDI	Both	All ages	Cervical cancer	Unsafe sex	Percent	2009	1	1	1
DALYs (Disability-Adjusted Life Years)	Low-middle SDI	Both	All ages	Cervical cancer	Unsafe sex	Rate	2009	117.36	140.531	104.503
DALYs (Disability-Adjusted Life Years)	Middle SDI	Both	All ages	Cervical cancer	Unsafe sex	Number	2009	2.47991e+06	2.70608e+06	2.06489e+06
DALYs (Disability-Adjusted Life Years)	Middle SDI	Both	All ages	Cervical cancer	Unsafe sex	Percent	2009	1	1	1
DALYs (Disability-Adjusted Life Years)	Middle SDI	Both	All ages	Cervical cancer	Unsafe sex	Rate	2009	113.589	123.949	94.5796
DALYs (Disability-Adjusted Life Years)	Global	Both	All ages	HIV/AIDS	Unsafe sex	Number	2010	5.58964e+07	6.89037e+07	4.79183e+07
DALYs (Disability-Adjusted Life Years)	Global	Both	All ages	HIV/AIDS	Unsafe sex	Percent	2010	0.721368	0.75012	0.691153
DALYs (Disability-Adjusted Life Years)	Global	Both	All ages	HIV/AIDS	Unsafe sex	Rate	2010	799.969	986.125	685.789
DALYs (Disability-Adjusted Life Years)	High SDI	Both	All ages	HIV/AIDS	Unsafe sex	Number	2009	639465	724887	570493
DALYs (Disability-Adjusted Life Years)	High SDI	Both	All ages	HIV/AIDS	Unsafe sex	Percent	2009	0.831721	0.863062	0.788542
DALYs (Disability-Adjusted Life Years)	High SDI	Both	All ages	HIV/AIDS	Unsafe sex	Rate	2009	67.4386	76.4473	60.1647
DALYs (Disability-Adjusted Life Years)	High SDI	Both	All ages	Sexually transmitted infections excluding HIV	Unsafe sex	Number	2009	111833	197531	63797.4
DALYs (Disability-Adjusted Life Years)	High SDI	Both	All ages	Sexually transmitted infections excluding HIV	Unsafe sex	Percent	2009	0.875169	0.963583	0.738229
DALYs (Disability-Adjusted Life Years)	High SDI	Both	All ages	Sexually transmitted infections excluding HIV	Unsafe sex	Rate	2009	11.794	20.8318	6.72814
DALYs (Disability-Adjusted Life Years)	Global	Both	All ages	Sexually transmitted infections excluding HIV	Unsafe sex	Number	2010	1.18741e+06	1.86778e+06	789040
DALYs (Disability-Adjusted Life Years)	Global	Both	All ages	Sexually transmitted infections excluding HIV	Unsafe sex	Percent	2010	0.160729	0.333043	0.0656623
DALYs (Disability-Adjusted Life Years)	Global	Both	All ages	Sexually transmitted infections excluding HIV	Unsafe sex	Rate	2010	16.9938	26.7311	11.2925
DALYs (Disability-Adjusted Life Years)	Global	Both	All ages	Sexually transmitted infections excluding HIV	Unsafe sex	Number	2009	1.17721e+06	1.83645e+06	778428
DALYs (Disability-Adjusted Life Years)	Global	Both	All ages	Sexually transmitted infections excluding HIV	Unsafe sex	Percent	2009	0.156909	0.326706	0.0635809
DALYs (Disability-Adjusted Life Years)	Global	Both	All ages	Sexually transmitted infections excluding HIV	Unsafe sex	Rate	2009	17.0524	26.6018	11.2759
DALYs (Disability-Adjusted Life Years)	High SDI	Both	All ages	Cervical cancer	Unsafe sex	Number	2010	648913	678798	602428
DALYs (Disability-Adjusted Life Years)	High SDI	Both	All ages	Cervical cancer	Unsafe sex	Percent	2010	1	1	1
DALYs (Disability-Adjusted Life Years)	High SDI	Both	All ages	Cervical cancer	Unsafe sex	Rate	2010	67.9123	71.04	63.0474
DALYs (Disability-Adjusted Life Years)	Global	Both	All ages	Cervical cancer	Unsafe sex	Number	2010	7.81734e+06	8.68143e+06	6.85464e+06
DALYs (Disability-Adjusted Life Years)	Global	Both	All ages	Cervical cancer	Unsafe sex	Percent	2010	1	1	1
DALYs (Disability-Adjusted Life Years)	Global	Both	All ages	Cervical cancer	Unsafe sex	Rate	2010	111.879	124.246	98.1012
DALYs (Disability-Adjusted Life Years)	High SDI	Both	All ages	Cervical cancer	Unsafe sex	Number	2009	648361	676570	603616
DALYs (Disability-Adjusted Life Years)	High SDI	Both	All ages	Cervical cancer	Unsafe sex	Percent	2009	1	1	1
DALYs (Disability-Adjusted Life Years)	High SDI	Both	All ages	Cervical cancer	Unsafe sex	Rate	2009	68.3767	71.3517	63.6579
DALYs (Disability-Adjusted Life Years)	High-middle SDI	Both	All ages	HIV/AIDS	Unsafe sex	Number	2009	2.16022e+06	2.44287e+06	1.84857e+06
DALYs (Disability-Adjusted Life Years)	High-middle SDI	Both	All ages	HIV/AIDS	Unsafe sex	Percent	2009	0.590174	0.647035	0.514386
DALYs (Disability-Adjusted Life Years)	High-middle SDI	Both	All ages	HIV/AIDS	Unsafe sex	Rate	2009	160.407	181.396	137.266
DALYs (Disability-Adjusted Life Years)	High-middle SDI	Both	All ages	Cervical cancer	Unsafe sex	Number	2009	1.46713e+06	1.54954e+06	1.30126e+06
DALYs (Disability-Adjusted Life Years)	High-middle SDI	Both	All ages	Cervical cancer	Unsafe sex	Percent	2009	1	1	1
DALYs (Disability-Adjusted Life Years)	High-middle SDI	Both	All ages	Cervical cancer	Unsafe sex	Rate	2009	108.942	115.062	96.6254
DALYs (Disability-Adjusted Life Years)	High-middle SDI	Both	All ages	Sexually transmitted infections excluding HIV	Unsafe sex	Number	2009	192286	311850	120489
DALYs (Disability-Adjusted Life Years)	High-middle SDI	Both	All ages	Sexually transmitted infections excluding HIV	Unsafe sex	Percent	2009	0.533735	0.777476	0.308781
DALYs (Disability-Adjusted Life Years)	High-middle SDI	Both	All ages	Sexually transmitted infections excluding HIV	Unsafe sex	Rate	2009	14.2782	23.1565	8.94691
DALYs (Disability-Adjusted Life Years)	Low SDI	Both	All ages	HIV/AIDS	Unsafe sex	Number	2009	2.1244e+07	2.65969e+07	1.76093e+07
DALYs (Disability-Adjusted Life Years)	Low SDI	Both	All ages	HIV/AIDS	Unsafe sex	Percent	2009	0.687502	0.720126	0.655257
DALYs (Disability-Adjusted Life Years)	Low SDI	Both	All ages	HIV/AIDS	Unsafe sex	Rate	2009	2421.29	3031.39	2007.03
DALYs (Disability-Adjusted Life Years)	Low SDI	Both	All ages	Cervical cancer	Unsafe sex	Number	2010	1.30527e+06	1.54947e+06	1.0375e+06
DALYs (Disability-Adjusted Life Years)	Low SDI	Both	All ages	Cervical cancer	Unsafe sex	Percent	2010	1	1	1
DALYs (Disability-Adjusted Life Years)	Low SDI	Both	All ages	Cervical cancer	Unsafe sex	Rate	2010	144.837	171.933	115.125
DALYs (Disability-Adjusted Life Years)	High-middle SDI	Both	All ages	Cervical cancer	Unsafe sex	Number	2010	1.47418e+06	1.56233e+06	1.29259e+06
DALYs (Disability-Adjusted Life Years)	High-middle SDI	Both	All ages	Cervical cancer	Unsafe sex	Percent	2010	1	1	1
DALYs (Disability-Adjusted Life Years)	High-middle SDI	Both	All ages	Cervical cancer	Unsafe sex	Rate	2010	108.733	115.235	95.3397
DALYs (Disability-Adjusted Life Years)	Low SDI	Both	All ages	Sexually transmitted infections excluding HIV	Unsafe sex	Number	2009	219636	314359	157013
DALYs (Disability-Adjusted Life Years)	Low SDI	Both	All ages	Sexually transmitted infections excluding HIV	Unsafe sex	Percent	2009	0.0620296	0.141394	0.0240653
DALYs (Disability-Adjusted Life Years)	Low SDI	Both	All ages	Sexually transmitted infections excluding HIV	Unsafe sex	Rate	2009	25.0331	35.8292	17.8955
DALYs (Disability-Adjusted Life Years)	Low SDI	Both	All ages	Cervical cancer	Unsafe sex	Number	2009	1.28051e+06	1.52325e+06	1.01182e+06
DALYs (Disability-Adjusted Life Years)	Low SDI	Both	All ages	Cervical cancer	Unsafe sex	Percent	2009	1	1	1
DALYs (Disability-Adjusted Life Years)	Low SDI	Both	All ages	Cervical cancer	Unsafe sex	Rate	2009	145.946	173.612	115.322
DALYs (Disability-Adjusted Life Years)	Middle SDI	Both	All ages	Sexually transmitted infections excluding HIV	Unsafe sex	Number	2010	356895	577049	225717
DALYs (Disability-Adjusted Life Years)	Middle SDI	Both	All ages	Sexually transmitted infections excluding HIV	Unsafe sex	Percent	2010	0.266038	0.510498	0.115851
DALYs (Disability-Adjusted Life Years)	Middle SDI	Both	All ages	Sexually transmitted infections excluding HIV	Unsafe sex	Rate	2010	16.192	26.1802	10.2406
DALYs (Disability-Adjusted Life Years)	Middle SDI	Both	All ages	Cervical cancer	Unsafe sex	Number	2010	2.51739e+06	2.7406e+06	2.07415e+06
DALYs (Disability-Adjusted Life Years)	Middle SDI	Both	All ages	Cervical cancer	Unsafe sex	Percent	2010	1	1	1
DALYs (Disability-Adjusted Life Years)	Middle SDI	Both	All ages	Cervical cancer	Unsafe sex	Rate	2010	114.212	124.339	94.1025
DALYs (Disability-Adjusted Life Years)	Low SDI	Both	All ages	HIV/AIDS	Unsafe sex	Number	2010	2.0355e+07	2.55464e+07	1.68718e+07
DALYs (Disability-Adjusted Life Years)	Low SDI	Both	All ages	HIV/AIDS	Unsafe sex	Percent	2010	0.692876	0.727008	0.658901
DALYs (Disability-Adjusted Life Years)	Low SDI	Both	All ages	HIV/AIDS	Unsafe sex	Rate	2010	2258.65	2834.7	1872.15
DALYs (Disability-Adjusted Life Years)	High-middle SDI	Both	All ages	HIV/AIDS	Unsafe sex	Number	2010	2.06098e+06	2.32368e+06	1.7658e+06
DALYs (Disability-Adjusted Life Years)	High-middle SDI	Both	All ages	HIV/AIDS	Unsafe sex	Percent	2010	0.585033	0.642138	0.509604
DALYs (Disability-Adjusted Life Years)	High-middle SDI	Both	All ages	HIV/AIDS	Unsafe sex	Rate	2010	152.015	171.391	130.242
DALYs (Disability-Adjusted Life Years)	Low-middle SDI	Both	All ages	Cervical cancer	Unsafe sex	Number	2010	1.86516e+06	2.24363e+06	1.65049e+06
DALYs (Disability-Adjusted Life Years)	Low-middle SDI	Both	All ages	Cervical cancer	Unsafe sex	Percent	2010	1	1	1
DALYs (Disability-Adjusted Life Years)	Low-middle SDI	Both	All ages	Cervical cancer	Unsafe sex	Rate	2010	119.056	143.214	105.353
DALYs (Disability-Adjusted Life Years)	Low SDI	Both	All ages	Sexually transmitted infections excluding HIV	Unsafe sex	Number	2010	222044	321202	157832
DALYs (Disability-Adjusted Life Years)	Low SDI	Both	All ages	Sexually transmitted infections excluding HIV	Unsafe sex	Percent	2010	0.0634398	0.141577	0.0245518
DALYs (Disability-Adjusted Life Years)	Low SDI	Both	All ages	Sexually transmitted infections excluding HIV	Unsafe sex	Rate	2010	24.6386	35.6415	17.5135
DALYs (Disability-Adjusted Life Years)	High-middle SDI	Both	All ages	Sexually transmitted infections excluding HIV	Unsafe sex	Number	2010	192813	314765	121102
DALYs (Disability-Adjusted Life Years)	High-middle SDI	Both	All ages	Sexually transmitted infections excluding HIV	Unsafe sex	Percent	2010	0.542242	0.782592	0.318596
DALYs (Disability-Adjusted Life Years)	High-middle SDI	Both	All ages	Sexually transmitted infections excluding HIV	Unsafe sex	Rate	2010	14.2216	23.2165	8.93228
DALYs (Disability-Adjusted Life Years)	Middle SDI	Both	All ages	HIV/AIDS	Unsafe sex	Number	2010	1.70884e+07	2.10066e+07	1.47721e+07
DALYs (Disability-Adjusted Life Years)	Middle SDI	Both	All ages	HIV/AIDS	Unsafe sex	Percent	2010	0.791939	0.819207	0.760157
DALYs (Disability-Adjusted Life Years)	Middle SDI	Both	All ages	HIV/AIDS	Unsafe sex	Rate	2010	775.287	953.051	670.198
DALYs (Disability-Adjusted Life Years)	Low-middle SDI	Both	All ages	HIV/AIDS	Unsafe sex	Number	2011	1.47051e+07	1.79571e+07	1.262e+07
DALYs (Disability-Adjusted Life Years)	Low-middle SDI	Both	All ages	HIV/AIDS	Unsafe sex	Percent	2011	0.713973	0.743404	0.683754
DALYs (Disability-Adjusted Life Years)	Low-middle SDI	Both	All ages	HIV/AIDS	Unsafe sex	Rate	2011	925.237	1129.85	794.04
DALYs (Disability-Adjusted Life Years)	Middle SDI	Both	All ages	HIV/AIDS	Unsafe sex	Number	2011	1.59621e+07	1.9523e+07	1.38317e+07
DALYs (Disability-Adjusted Life Years)	Middle SDI	Both	All ages	HIV/AIDS	Unsafe sex	Percent	2011	0.789215	0.81627	0.756212
DALYs (Disability-Adjusted Life Years)	Middle SDI	Both	All ages	HIV/AIDS	Unsafe sex	Rate	2011	717.26	877.267	621.528
DALYs (Disability-Adjusted Life Years)	Low-middle SDI	Both	All ages	Sexually transmitted infections excluding HIV	Unsafe sex	Number	2011	305559	447624	216973
DALYs (Disability-Adjusted Life Years)	Low-middle SDI	Both	All ages	Sexually transmitted infections excluding HIV	Unsafe sex	Percent	2011	0.155417	0.321448	0.0632461
DALYs (Disability-Adjusted Life Years)	Low-middle SDI	Both	All ages	Sexually transmitted infections excluding HIV	Unsafe sex	Rate	2011	19.2256	28.1642	13.6518
DALYs (Disability-Adjusted Life Years)	High-middle SDI	Both	All ages	HIV/AIDS	Unsafe sex	Number	2012	1.89508e+06	2.14004e+06	1.62926e+06
DALYs (Disability-Adjusted Life Years)	High-middle SDI	Both	All ages	HIV/AIDS	Unsafe sex	Percent	2012	0.57444	0.63304	0.501353
DALYs (Disability-Adjusted Life Years)	High-middle SDI	Both	All ages	HIV/AIDS	Unsafe sex	Rate	2012	137.842	155.659	118.507
DALYs (Disability-Adjusted Life Years)	Low SDI	Both	All ages	Sexually transmitted infections excluding HIV	Unsafe sex	Number	2012	226584	334145	160385
DALYs (Disability-Adjusted Life Years)	Low SDI	Both	All ages	Sexually transmitted infections excluding HIV	Unsafe sex	Percent	2012	0.0638416	0.143843	0.024519
DALYs (Disability-Adjusted Life Years)	Low SDI	Both	All ages	Sexually transmitted infections excluding HIV	Unsafe sex	Rate	2012	23.8533	35.1767	16.8844
DALYs (Disability-Adjusted Life Years)	Low SDI	Both	All ages	HIV/AIDS	Unsafe sex	Number	2012	1.85258e+07	2.32089e+07	1.52889e+07
DALYs (Disability-Adjusted Life Years)	Low SDI	Both	All ages	HIV/AIDS	Unsafe sex	Percent	2012	0.713773	0.74848	0.679451
DALYs (Disability-Adjusted Life Years)	Low SDI	Both	All ages	HIV/AIDS	Unsafe sex	Rate	2012	1950.28	2443.29	1609.52
DALYs (Disability-Adjusted Life Years)	Middle SDI	Both	All ages	Sexually transmitted infections excluding HIV	Unsafe sex	Number	2011	359521	582242	225818
DALYs (Disability-Adjusted Life Years)	Middle SDI	Both	All ages	Sexually transmitted infections excluding HIV	Unsafe sex	Percent	2011	0.268379	0.513487	0.117628
DALYs (Disability-Adjusted Life Years)	Middle SDI	Both	All ages	Sexually transmitted infections excluding HIV	Unsafe sex	Rate	2011	16.1551	26.1631	10.1472
DALYs (Disability-Adjusted Life Years)	Low-middle SDI	Both	All ages	HIV/AIDS	Unsafe sex	Number	2010	1.5761e+07	1.92743e+07	1.35364e+07
DALYs (Disability-Adjusted Life Years)	Low-middle SDI	Both	All ages	HIV/AIDS	Unsafe sex	Percent	2010	0.708913	0.739148	0.67821
DALYs (Disability-Adjusted Life Years)	Low-middle SDI	Both	All ages	HIV/AIDS	Unsafe sex	Rate	2010	1006.04	1230.31	864.05
DALYs (Disability-Adjusted Life Years)	High-middle SDI	Both	All ages	Cervical cancer	Unsafe sex	Number	2012	1.47557e+06	1.5714e+06	1.24295e+06
DALYs (Disability-Adjusted Life Years)	High-middle SDI	Both	All ages	Cervical cancer	Unsafe sex	Percent	2012	1	1	1
DALYs (Disability-Adjusted Life Years)	High-middle SDI	Both	All ages	Cervical cancer	Unsafe sex	Rate	2012	107.328	114.298	90.4085
DALYs (Disability-Adjusted Life Years)	High-middle SDI	Both	All ages	Sexually transmitted infections excluding HIV	Unsafe sex	Number	2012	193563	318371	119899
DALYs (Disability-Adjusted Life Years)	High-middle SDI	Both	All ages	Sexually transmitted infections excluding HIV	Unsafe sex	Percent	2012	0.535092	0.778001	0.308847
DALYs (Disability-Adjusted Life Years)	High-middle SDI	Both	All ages	Sexually transmitted infections excluding HIV	Unsafe sex	Rate	2012	14.0791	23.1573	8.72107
DALYs (Disability-Adjusted Life Years)	High SDI	Both	All ages	HIV/AIDS	Unsafe sex	Number	2011	560052	655931	486131
DALYs (Disability-Adjusted Life Years)	High SDI	Both	All ages	HIV/AIDS	Unsafe sex	Percent	2011	0.830891	0.861446	0.788776
DALYs (Disability-Adjusted Life Years)	High SDI	Both	All ages	HIV/AIDS	Unsafe sex	Rate	2011	58.1781	68.138	50.4992
DALYs (Disability-Adjusted Life Years)	Low-middle SDI	Both	All ages	Sexually transmitted infections excluding HIV	Unsafe sex	Number	2010	302749	441112	215766
DALYs (Disability-Adjusted Life Years)	Low-middle SDI	Both	All ages	Sexually transmitted infections excluding HIV	Unsafe sex	Percent	2010	0.152847	0.317986	0.0612347
DALYs (Disability-Adjusted Life Years)	Low-middle SDI	Both	All ages	Sexually transmitted infections excluding HIV	Unsafe sex	Rate	2010	19.3249	28.1568	13.7727
DALYs (Disability-Adjusted Life Years)	Global	Both	All ages	Sexually transmitted infections excluding HIV	Unsafe sex	Number	2012	1.20066e+06	1.89881e+06	795043
DALYs (Disability-Adjusted Life Years)	Global	Both	All ages	Sexually transmitted infections excluding HIV	Unsafe sex	Percent	2012	0.161744	0.33765	0.0658632
DALYs (Disability-Adjusted Life Years)	Global	Both	All ages	Sexually transmitted infections excluding HIV	Unsafe sex	Rate	2012	16.7755	26.53	11.1083
DALYs (Disability-Adjusted Life Years)	High SDI	Both	All ages	HIV/AIDS	Unsafe sex	Number	2010	587382	676303	515940
DALYs (Disability-Adjusted Life Years)	High SDI	Both	All ages	HIV/AIDS	Unsafe sex	Percent	2010	0.831255	0.861564	0.789629
DALYs (Disability-Adjusted Life Years)	High SDI	Both	All ages	HIV/AIDS	Unsafe sex	Rate	2010	61.4728	70.7789	53.9959
DALYs (Disability-Adjusted Life Years)	High SDI	Both	All ages	Sexually transmitted infections excluding HIV	Unsafe sex	Number	2011	112633	199588	63862.6
DALYs (Disability-Adjusted Life Years)	High SDI	Both	All ages	Sexually transmitted infections excluding HIV	Unsafe sex	Percent	2011	0.873298	0.961669	0.733536
DALYs (Disability-Adjusted Life Years)	High SDI	Both	All ages	Sexually transmitted infections excluding HIV	Unsafe sex	Rate	2011	11.7003	20.7332	6.63404
DALYs (Disability-Adjusted Life Years)	Global	Both	All ages	Cervical cancer	Unsafe sex	Number	2012	7.99238e+06	8.7727e+06	6.98044e+06
DALYs (Disability-Adjusted Life Years)	Global	Both	All ages	Cervical cancer	Unsafe sex	Percent	2012	1	1	1
DALYs (Disability-Adjusted Life Years)	Global	Both	All ages	Cervical cancer	Unsafe sex	Rate	2012	111.669	122.571	97.5302
DALYs (Disability-Adjusted Life Years)	Global	Both	All ages	Cervical cancer	Unsafe sex	Number	2011	7.9117e+06	8.77558e+06	6.92103e+06
DALYs (Disability-Adjusted Life Years)	Global	Both	All ages	Cervical cancer	Unsafe sex	Percent	2011	1	1	1
DALYs (Disability-Adjusted Life Years)	Global	Both	All ages	Cervical cancer	Unsafe sex	Rate	2011	111.875	124.091	97.8666
DALYs (Disability-Adjusted Life Years)	Low-middle SDI	Both	All ages	Cervical cancer	Unsafe sex	Number	2011	1.90243e+06	2.28216e+06	1.69647e+06
DALYs (Disability-Adjusted Life Years)	Low-middle SDI	Both	All ages	Cervical cancer	Unsafe sex	Percent	2011	1	1	1
DALYs (Disability-Adjusted Life Years)	Low-middle SDI	Both	All ages	Cervical cancer	Unsafe sex	Rate	2011	119.699	143.592	106.741
DALYs (Disability-Adjusted Life Years)	High-middle SDI	Both	All ages	HIV/AIDS	Unsafe sex	Number	2011	1.98587e+06	2.24165e+06	1.70292e+06
DALYs (Disability-Adjusted Life Years)	High-middle SDI	Both	All ages	HIV/AIDS	Unsafe sex	Percent	2011	0.579329	0.637923	0.503817
DALYs (Disability-Adjusted Life Years)	High-middle SDI	Both	All ages	HIV/AIDS	Unsafe sex	Rate	2011	145.479	164.217	124.751
DALYs (Disability-Adjusted Life Years)	Middle SDI	Both	All ages	HIV/AIDS	Unsafe sex	Number	2012	1.46536e+07	1.78994e+07	1.27755e+07
DALYs (Disability-Adjusted Life Years)	Middle SDI	Both	All ages	HIV/AIDS	Unsafe sex	Percent	2012	0.784997	0.81254	0.750734
DALYs (Disability-Adjusted Life Years)	Middle SDI	Both	All ages	HIV/AIDS	Unsafe sex	Rate	2012	652.268	796.746	568.67
DALYs (Disability-Adjusted Life Years)	High SDI	Both	All ages	Cervical cancer	Unsafe sex	Number	2012	655199	683145	600271
DALYs (Disability-Adjusted Life Years)	High SDI	Both	All ages	Cervical cancer	Unsafe sex	Percent	2012	1	1	1
DALYs (Disability-Adjusted Life Years)	High SDI	Both	All ages	Cervical cancer	Unsafe sex	Rate	2012	67.5621	70.4438	61.8981
DALYs (Disability-Adjusted Life Years)	High SDI	Both	All ages	Sexually transmitted infections excluding HIV	Unsafe sex	Number	2010	112068	198839	63567
DALYs (Disability-Adjusted Life Years)	High SDI	Both	All ages	Sexually transmitted infections excluding HIV	Unsafe sex	Percent	2010	0.873162	0.961834	0.733698
DALYs (Disability-Adjusted Life Years)	High SDI	Both	All ages	Sexually transmitted infections excluding HIV	Unsafe sex	Rate	2010	11.7285	20.8096	6.65264
DALYs (Disability-Adjusted Life Years)	Low-middle SDI	Both	All ages	HIV/AIDS	Unsafe sex	Number	2012	1.38575e+07	1.68899e+07	1.18922e+07
DALYs (Disability-Adjusted Life Years)	Low-middle SDI	Both	All ages	HIV/AIDS	Unsafe sex	Percent	2012	0.719836	0.749468	0.689499
DALYs (Disability-Adjusted Life Years)	Low-middle SDI	Both	All ages	HIV/AIDS	Unsafe sex	Rate	2012	859.635	1047.74	737.718
DALYs (Disability-Adjusted Life Years)	Middle SDI	Both	All ages	Sexually transmitted infections excluding HIV	Unsafe sex	Number	2012	361314	584811	227087
DALYs (Disability-Adjusted Life Years)	Middle SDI	Both	All ages	Sexually transmitted infections excluding HIV	Unsafe sex	Percent	2012	0.266998	0.512724	0.115274
DALYs (Disability-Adjusted Life Years)	Middle SDI	Both	All ages	Sexually transmitted infections excluding HIV	Unsafe sex	Rate	2012	16.083	26.0314	10.1082
DALYs (Disability-Adjusted Life Years)	Middle SDI	Both	All ages	Cervical cancer	Unsafe sex	Number	2012	2.57107e+06	2.79049e+06	2.10453e+06
DALYs (Disability-Adjusted Life Years)	Middle SDI	Both	All ages	Cervical cancer	Unsafe sex	Percent	2012	1	1	1
DALYs (Disability-Adjusted Life Years)	Middle SDI	Both	All ages	Cervical cancer	Unsafe sex	Rate	2012	114.445	124.212	93.6779
DALYs (Disability-Adjusted Life Years)	Global	Both	All ages	HIV/AIDS	Unsafe sex	Number	2011	5.2847e+07	6.50668e+07	4.54003e+07
DALYs (Disability-Adjusted Life Years)	Global	Both	All ages	HIV/AIDS	Unsafe sex	Percent	2011	0.726102	0.754382	0.696171
DALYs (Disability-Adjusted Life Years)	Global	Both	All ages	HIV/AIDS	Unsafe sex	Rate	2011	747.281	920.074	641.982
DALYs (Disability-Adjusted Life Years)	Global	Both	All ages	Sexually transmitted infections excluding HIV	Unsafe sex	Number	2011	1.19623e+06	1.89051e+06	792934
DALYs (Disability-Adjusted Life Years)	Global	Both	All ages	Sexually transmitted infections excluding HIV	Unsafe sex	Percent	2011	0.161785	0.336175	0.0661928
DALYs (Disability-Adjusted Life Years)	Global	Both	All ages	Sexually transmitted infections excluding HIV	Unsafe sex	Rate	2011	16.9153	26.7326	11.2125
DALYs (Disability-Adjusted Life Years)	High-middle SDI	Both	All ages	Sexually transmitted infections excluding HIV	Unsafe sex	Number	2011	193144	317589	120280
DALYs (Disability-Adjusted Life Years)	High-middle SDI	Both	All ages	Sexually transmitted infections excluding HIV	Unsafe sex	Percent	2011	0.54288	0.783435	0.31848
DALYs (Disability-Adjusted Life Years)	High-middle SDI	Both	All ages	Sexually transmitted infections excluding HIV	Unsafe sex	Rate	2011	14.1492	23.2657	8.81141
DALYs (Disability-Adjusted Life Years)	Low SDI	Both	All ages	Cervical cancer	Unsafe sex	Number	2012	1.36368e+06	1.62799e+06	1.08195e+06
DALYs (Disability-Adjusted Life Years)	Low SDI	Both	All ages	Cervical cancer	Unsafe sex	Percent	2012	1	1	1
DALYs (Disability-Adjusted Life Years)	Low SDI	Both	All ages	Cervical cancer	Unsafe sex	Rate	2012	143.559	171.385	113.901
DALYs (Disability-Adjusted Life Years)	Middle SDI	Both	All ages	Cervical cancer	Unsafe sex	Number	2011	2.54422e+06	2.77681e+06	2.10815e+06
DALYs (Disability-Adjusted Life Years)	Middle SDI	Both	All ages	Cervical cancer	Unsafe sex	Percent	2011	1	1	1
DALYs (Disability-Adjusted Life Years)	Middle SDI	Both	All ages	Cervical cancer	Unsafe sex	Rate	2011	114.325	124.776	94.7298
DALYs (Disability-Adjusted Life Years)	Low-middle SDI	Both	All ages	Sexually transmitted infections excluding HIV	Unsafe sex	Number	2012	305383	447241	216592
DALYs (Disability-Adjusted Life Years)	Low-middle SDI	Both	All ages	Sexually transmitted infections excluding HIV	Unsafe sex	Percent	2012	0.156815	0.32435	0.0639805
DALYs (Disability-Adjusted Life Years)	Low-middle SDI	Both	All ages	Sexually transmitted infections excluding HIV	Unsafe sex	Rate	2012	18.9441	27.744	13.436
DALYs (Disability-Adjusted Life Years)	Low SDI	Both	All ages	HIV/AIDS	Unsafe sex	Number	2011	1.95912e+07	2.46182e+07	1.61645e+07
DALYs (Disability-Adjusted Life Years)	Low SDI	Both	All ages	HIV/AIDS	Unsafe sex	Percent	2011	0.704923	0.739183	0.670388
DALYs (Disability-Adjusted Life Years)	Low SDI	Both	All ages	HIV/AIDS	Unsafe sex	Rate	2011	2117.18	2660.44	1746.87
DALYs (Disability-Adjusted Life Years)	Low-middle SDI	Both	All ages	Cervical cancer	Unsafe sex	Number	2012	1.92033e+06	2.31852e+06	1.70162e+06
DALYs (Disability-Adjusted Life Years)	Low-middle SDI	Both	All ages	Cervical cancer	Unsafe sex	Percent	2012	1	1	1
DALYs (Disability-Adjusted Life Years)	Low-middle SDI	Both	All ages	Cervical cancer	Unsafe sex	Rate	2012	119.126	143.827	105.558
DALYs (Disability-Adjusted Life Years)	Low SDI	Both	All ages	Sexually transmitted infections excluding HIV	Unsafe sex	Number	2011	224523	327570	160372
DALYs (Disability-Adjusted Life Years)	Low SDI	Both	All ages	Sexually transmitted infections excluding HIV	Unsafe sex	Percent	2011	0.0637542	0.142355	0.0246182
DALYs (Disability-Adjusted Life Years)	Low SDI	Both	All ages	Sexually transmitted infections excluding HIV	Unsafe sex	Rate	2011	24.2638	35.3998	17.3311
DALYs (Disability-Adjusted Life Years)	High SDI	Both	All ages	HIV/AIDS	Unsafe sex	Number	2012	540008	635083	465912
DALYs (Disability-Adjusted Life Years)	High SDI	Both	All ages	HIV/AIDS	Unsafe sex	Percent	2012	0.831746	0.86292	0.788622
DALYs (Disability-Adjusted Life Years)	High SDI	Both	All ages	HIV/AIDS	Unsafe sex	Rate	2012	55.6839	65.4877	48.0434
DALYs (Disability-Adjusted Life Years)	High SDI	Both	All ages	Cervical cancer	Unsafe sex	Number	2011	654597	683324	602377
DALYs (Disability-Adjusted Life Years)	High SDI	Both	All ages	Cervical cancer	Unsafe sex	Percent	2011	1	1	1
DALYs (Disability-Adjusted Life Years)	High SDI	Both	All ages	Cervical cancer	Unsafe sex	Rate	2011	67.9994	70.9836	62.5748
DALYs (Disability-Adjusted Life Years)	High SDI	Both	All ages	Sexually transmitted infections excluding HIV	Unsafe sex	Number	2012	112953	199849	63923.5
DALYs (Disability-Adjusted Life Years)	High SDI	Both	All ages	Sexually transmitted infections excluding HIV	Unsafe sex	Percent	2012	0.874578	0.962199	0.734612
DALYs (Disability-Adjusted Life Years)	High SDI	Both	All ages	Sexually transmitted infections excluding HIV	Unsafe sex	Rate	2012	11.6474	20.6078	6.59159
DALYs (Disability-Adjusted Life Years)	Global	Both	All ages	HIV/AIDS	Unsafe sex	Number	2012	4.9513e+07	6.06374e+07	4.27854e+07
DALYs (Disability-Adjusted Life Years)	Global	Both	All ages	HIV/AIDS	Unsafe sex	Percent	2012	0.72937	0.758076	0.699822
DALYs (Disability-Adjusted Life Years)	Global	Both	All ages	HIV/AIDS	Unsafe sex	Rate	2012	691.791	847.221	597.794
DALYs (Disability-Adjusted Life Years)	High-middle SDI	Both	All ages	Cervical cancer	Unsafe sex	Number	2011	1.47341e+06	1.56586e+06	1.2539e+06
DALYs (Disability-Adjusted Life Years)	High-middle SDI	Both	All ages	Cervical cancer	Unsafe sex	Percent	2011	1	1	1
DALYs (Disability-Adjusted Life Years)	High-middle SDI	Both	All ages	Cervical cancer	Unsafe sex	Rate	2011	107.938	114.711	91.8575
DALYs (Disability-Adjusted Life Years)	Low SDI	Both	All ages	Cervical cancer	Unsafe sex	Number	2011	1.33059e+06	1.58058e+06	1.05228e+06
DALYs (Disability-Adjusted Life Years)	Low SDI	Both	All ages	Cervical cancer	Unsafe sex	Percent	2011	1	1	1
DALYs (Disability-Adjusted Life Years)	Low SDI	Both	All ages	Cervical cancer	Unsafe sex	Rate	2011	143.794	170.81	113.718
DALYs (Disability-Adjusted Life Years)	Middle SDI	Both	All ages	HIV/AIDS	Unsafe sex	Number	2013	1.37607e+07	1.69878e+07	1.19639e+07
DALYs (Disability-Adjusted Life Years)	Middle SDI	Both	All ages	HIV/AIDS	Unsafe sex	Percent	2013	0.783255	0.810996	0.750474
DALYs (Disability-Adjusted Life Years)	Middle SDI	Both	All ages	HIV/AIDS	Unsafe sex	Rate	2013	606.773	749.069	527.543
DALYs (Disability-Adjusted Life Years)	Middle SDI	Both	All ages	Sexually transmitted infections excluding HIV	Unsafe sex	Number	2013	363724	588665	228094
DALYs (Disability-Adjusted Life Years)	Middle SDI	Both	All ages	Sexually transmitted infections excluding HIV	Unsafe sex	Percent	2013	0.26669	0.513317	0.115837
DALYs (Disability-Adjusted Life Years)	Middle SDI	Both	All ages	Sexually transmitted infections excluding HIV	Unsafe sex	Rate	2013	16.0382	25.9569	10.0577
DALYs (Disability-Adjusted Life Years)	Low-middle SDI	Both	All ages	HIV/AIDS	Unsafe sex	Number	2013	1.33451e+07	1.63296e+07	1.14603e+07
DALYs (Disability-Adjusted Life Years)	Low-middle SDI	Both	All ages	HIV/AIDS	Unsafe sex	Percent	2013	0.727757	0.757095	0.696752
DALYs (Disability-Adjusted Life Years)	Low-middle SDI	Both	All ages	HIV/AIDS	Unsafe sex	Rate	2013	816.357	998.93	701.058
DALYs (Disability-Adjusted Life Years)	Low-middle SDI	Both	All ages	Cervical cancer	Unsafe sex	Number	2013	1.98128e+06	2.37007e+06	1.74649e+06
DALYs (Disability-Adjusted Life Years)	Low-middle SDI	Both	All ages	Cervical cancer	Unsafe sex	Percent	2013	1	1	1
DALYs (Disability-Adjusted Life Years)	Low-middle SDI	Both	All ages	Cervical cancer	Unsafe sex	Rate	2013	121.201	144.984	106.838
DALYs (Disability-Adjusted Life Years)	Middle SDI	Both	All ages	Cervical cancer	Unsafe sex	Number	2013	2.62656e+06	2.86374e+06	2.13214e+06
DALYs (Disability-Adjusted Life Years)	Middle SDI	Both	All ages	Cervical cancer	Unsafe sex	Percent	2013	1	1	1
DALYs (Disability-Adjusted Life Years)	Middle SDI	Both	All ages	Cervical cancer	Unsafe sex	Rate	2013	115.817	126.275	94.0158
DALYs (Disability-Adjusted Life Years)	Low-middle SDI	Both	All ages	Sexually transmitted infections excluding HIV	Unsafe sex	Number	2013	310011	456678	219232
DALYs (Disability-Adjusted Life Years)	Low-middle SDI	Both	All ages	Sexually transmitted infections excluding HIV	Unsafe sex	Percent	2013	0.16077	0.333397	0.0656618
DALYs (Disability-Adjusted Life Years)	Low-middle SDI	Both	All ages	Sexually transmitted infections excluding HIV	Unsafe sex	Rate	2013	18.9643	27.9363	13.411
DALYs (Disability-Adjusted Life Years)	Global	Both	All ages	Sexually transmitted infections excluding HIV	Unsafe sex	Number	2013	1.21202e+06	1.91568e+06	795841
DALYs (Disability-Adjusted Life Years)	Global	Both	All ages	Sexually transmitted infections excluding HIV	Unsafe sex	Percent	2013	0.162626	0.340362	0.0659761
DALYs (Disability-Adjusted Life Years)	Global	Both	All ages	Sexually transmitted infections excluding HIV	Unsafe sex	Rate	2013	16.7351	26.451	10.9887
DALYs (Disability-Adjusted Life Years)	Global	Both	All ages	HIV/AIDS	Unsafe sex	Number	2013	4.66453e+07	5.70635e+07	4.02694e+07
DALYs (Disability-Adjusted Life Years)	Global	Both	All ages	HIV/AIDS	Unsafe sex	Percent	2013	0.7327	0.761953	0.702322
DALYs (Disability-Adjusted Life Years)	Global	Both	All ages	HIV/AIDS	Unsafe sex	Rate	2013	644.063	787.914	556.025
DALYs (Disability-Adjusted Life Years)	Global	Both	All ages	Cervical cancer	Unsafe sex	Number	2013	8.16068e+06	8.83668e+06	7.08844e+06
DALYs (Disability-Adjusted Life Years)	Global	Both	All ages	Cervical cancer	Unsafe sex	Percent	2013	1	1	1
DALYs (Disability-Adjusted Life Years)	Global	Both	All ages	Cervical cancer	Unsafe sex	Rate	2013	112.68	122.014	97.8747
DALYs (Disability-Adjusted Life Years)	High SDI	Both	All ages	HIV/AIDS	Unsafe sex	Number	2013	529122	627138	454386
DALYs (Disability-Adjusted Life Years)	High SDI	Both	All ages	HIV/AIDS	Unsafe sex	Percent	2013	0.833663	0.864647	0.790803
DALYs (Disability-Adjusted Life Years)	High SDI	Both	All ages	HIV/AIDS	Unsafe sex	Rate	2013	54.1701	64.2047	46.5189
DALYs (Disability-Adjusted Life Years)	High SDI	Both	All ages	Sexually transmitted infections excluding HIV	Unsafe sex	Number	2013	113427	200234	64291.3
DALYs (Disability-Adjusted Life Years)	High SDI	Both	All ages	Sexually transmitted infections excluding HIV	Unsafe sex	Percent	2013	0.876626	0.96304	0.737668
DALYs (Disability-Adjusted Life Years)	High SDI	Both	All ages	Sexually transmitted infections excluding HIV	Unsafe sex	Rate	2013	11.6124	20.4994	6.58197
DALYs (Disability-Adjusted Life Years)	High-middle SDI	Both	All ages	HIV/AIDS	Unsafe sex	Number	2013	1.78973e+06	2.01565e+06	1.53733e+06
DALYs (Disability-Adjusted Life Years)	High-middle SDI	Both	All ages	HIV/AIDS	Unsafe sex	Percent	2013	0.577982	0.637511	0.502633
DALYs (Disability-Adjusted Life Years)	High-middle SDI	Both	All ages	HIV/AIDS	Unsafe sex	Rate	2013	129.29	145.611	111.057
DALYs (Disability-Adjusted Life Years)	High SDI	Both	All ages	Cervical cancer	Unsafe sex	Number	2013	658295	686228	605655
DALYs (Disability-Adjusted Life Years)	High SDI	Both	All ages	Cervical cancer	Unsafe sex	Percent	2013	1	1	1
DALYs (Disability-Adjusted Life Years)	High SDI	Both	All ages	Cervical cancer	Unsafe sex	Rate	2013	67.3944	70.2542	62.0053
DALYs (Disability-Adjusted Life Years)	High-middle SDI	Both	All ages	Sexually transmitted infections excluding HIV	Unsafe sex	Number	2013	193846	319586	120217
DALYs (Disability-Adjusted Life Years)	High-middle SDI	Both	All ages	Sexually transmitted infections excluding HIV	Unsafe sex	Percent	2013	0.53065	0.776685	0.30367
DALYs (Disability-Adjusted Life Years)	High-middle SDI	Both	All ages	Sexually transmitted infections excluding HIV	Unsafe sex	Rate	2013	14.0034	23.0869	8.68447
DALYs (Disability-Adjusted Life Years)	High-middle SDI	Both	All ages	Cervical cancer	Unsafe sex	Number	2013	1.48605e+06	1.58275e+06	1.21641e+06
DALYs (Disability-Adjusted Life Years)	High-middle SDI	Both	All ages	Cervical cancer	Unsafe sex	Percent	2013	1	1	1
DALYs (Disability-Adjusted Life Years)	High-middle SDI	Both	All ages	Cervical cancer	Unsafe sex	Rate	2013	107.352	114.338	87.8733
DALYs (Disability-Adjusted Life Years)	Low SDI	Both	All ages	Cervical cancer	Unsafe sex	Number	2013	1.40186e+06	1.66671e+06	1.10951e+06
DALYs (Disability-Adjusted Life Years)	Low SDI	Both	All ages	Cervical cancer	Unsafe sex	Percent	2013	1	1	1
DALYs (Disability-Adjusted Life Years)	Low SDI	Both	All ages	Cervical cancer	Unsafe sex	Rate	2013	143.844	171.02	113.846
DALYs (Disability-Adjusted Life Years)	Low SDI	Both	All ages	HIV/AIDS	Unsafe sex	Number	2013	1.71817e+07	2.14094e+07	1.4269e+07
DALYs (Disability-Adjusted Life Years)	Low SDI	Both	All ages	HIV/AIDS	Unsafe sex	Percent	2013	0.716991	0.7523	0.682213
DALYs (Disability-Adjusted Life Years)	Low SDI	Both	All ages	HIV/AIDS	Unsafe sex	Rate	2013	1763	2196.8	1464.13
DALYs (Disability-Adjusted Life Years)	Low SDI	Both	All ages	Sexually transmitted infections excluding HIV	Unsafe sex	Number	2013	230139	343627	162985
DALYs (Disability-Adjusted Life Years)	Low SDI	Both	All ages	Sexually transmitted infections excluding HIV	Unsafe sex	Percent	2013	0.0642138	0.142441	0.0245924
DALYs (Disability-Adjusted Life Years)	Low SDI	Both	All ages	Sexually transmitted infections excluding HIV	Unsafe sex	Rate	2013	23.6143	35.2593	16.7237
DALYs (Disability-Adjusted Life Years)	Global	Both	All ages	Sexually transmitted infections excluding HIV	Unsafe sex	Number	2015	1.23852e+06	1.96206e+06	813889
DALYs (Disability-Adjusted Life Years)	Global	Both	All ages	Sexually transmitted infections excluding HIV	Unsafe sex	Percent	2015	0.16637	0.346988	0.0683406
DALYs (Disability-Adjusted Life Years)	Global	Both	All ages	Sexually transmitted infections excluding HIV	Unsafe sex	Rate	2015	16.7143	26.4788	10.9837
DALYs (Disability-Adjusted Life Years)	Global	Both	All ages	HIV/AIDS	Unsafe sex	Number	2015	4.28492e+07	5.23296e+07	3.70213e+07
DALYs (Disability-Adjusted Life Years)	Global	Both	All ages	HIV/AIDS	Unsafe sex	Percent	2015	0.742766	0.773054	0.712037
DALYs (Disability-Adjusted Life Years)	Global	Both	All ages	HIV/AIDS	Unsafe sex	Rate	2015	578.266	706.208	499.616
DALYs (Disability-Adjusted Life Years)	High SDI	Both	All ages	Cervical cancer	Unsafe sex	Number	2014	661256	690884	605499
DALYs (Disability-Adjusted Life Years)	High SDI	Both	All ages	Cervical cancer	Unsafe sex	Percent	2014	1	1	1
DALYs (Disability-Adjusted Life Years)	High SDI	Both	All ages	Cervical cancer	Unsafe sex	Rate	2014	67.2194	70.2313	61.5515
DALYs (Disability-Adjusted Life Years)	Low SDI	Both	All ages	Sexually transmitted infections excluding HIV	Unsafe sex	Number	2014	234120	348970	164340
DALYs (Disability-Adjusted Life Years)	Low SDI	Both	All ages	Sexually transmitted infections excluding HIV	Unsafe sex	Percent	2014	0.0649684	0.144577	0.0249486
DALYs (Disability-Adjusted Life Years)	Low SDI	Both	All ages	Sexually transmitted infections excluding HIV	Unsafe sex	Rate	2014	23.4336	34.9291	16.4491
DALYs (Disability-Adjusted Life Years)	High-middle SDI	Both	All ages	Sexually transmitted infections excluding HIV	Unsafe sex	Number	2014	194026	321177	119005
DALYs (Disability-Adjusted Life Years)	High-middle SDI	Both	All ages	Sexually transmitted infections excluding HIV	Unsafe sex	Percent	2014	0.539017	0.783305	0.313591
DALYs (Disability-Adjusted Life Years)	High-middle SDI	Both	All ages	Sexually transmitted infections excluding HIV	Unsafe sex	Rate	2014	13.9291	23.0572	8.54332
DALYs (Disability-Adjusted Life Years)	Global	Both	All ages	HIV/AIDS	Unsafe sex	Number	2014	4.44915e+07	5.42943e+07	3.83747e+07
DALYs (Disability-Adjusted Life Years)	Global	Both	All ages	HIV/AIDS	Unsafe sex	Percent	2014	0.736201	0.765954	0.705972
DALYs (Disability-Adjusted Life Years)	Global	Both	All ages	HIV/AIDS	Unsafe sex	Rate	2014	607.293	741.097	523.8
DALYs (Disability-Adjusted Life Years)	Global	Both	All ages	Cervical cancer	Unsafe sex	Number	2014	8.3519e+06	9.13643e+06	7.17589e+06
DALYs (Disability-Adjusted Life Years)	Global	Both	All ages	Cervical cancer	Unsafe sex	Percent	2014	1	1	1
DALYs (Disability-Adjusted Life Years)	Global	Both	All ages	Cervical cancer	Unsafe sex	Rate	2014	114	124.709	97.9482
DALYs (Disability-Adjusted Life Years)	High-middle SDI	Both	All ages	HIV/AIDS	Unsafe sex	Number	2014	1.78362e+06	2.00884e+06	1.52221e+06
DALYs (Disability-Adjusted Life Years)	High-middle SDI	Both	All ages	HIV/AIDS	Unsafe sex	Percent	2014	0.568047	0.630619	0.487797
DALYs (Disability-Adjusted Life Years)	High-middle SDI	Both	All ages	HIV/AIDS	Unsafe sex	Rate	2014	128.045	144.214	109.279
DALYs (Disability-Adjusted Life Years)	Global	Both	All ages	Sexually transmitted infections excluding HIV	Unsafe sex	Number	2014	1.2222e+06	1.93138e+06	802263
DALYs (Disability-Adjusted Life Years)	Global	Both	All ages	Sexually transmitted infections excluding HIV	Unsafe sex	Percent	2014	0.164384	0.344289	0.0669733
DALYs (Disability-Adjusted Life Years)	Global	Both	All ages	Sexually transmitted infections excluding HIV	Unsafe sex	Rate	2014	16.6826	26.3626	10.9506
DALYs (Disability-Adjusted Life Years)	Low SDI	Both	All ages	Cervical cancer	Unsafe sex	Number	2014	1.44762e+06	1.75678e+06	1.138e+06
DALYs (Disability-Adjusted Life Years)	Low SDI	Both	All ages	Cervical cancer	Unsafe sex	Percent	2014	1	1	1
DALYs (Disability-Adjusted Life Years)	Low SDI	Both	All ages	Cervical cancer	Unsafe sex	Rate	2014	144.895	175.84	113.905
DALYs (Disability-Adjusted Life Years)	High-middle SDI	Both	All ages	Cervical cancer	Unsafe sex	Number	2014	1.51119e+06	1.62848e+06	1.22382e+06
DALYs (Disability-Adjusted Life Years)	High-middle SDI	Both	All ages	Cervical cancer	Unsafe sex	Percent	2014	1	1	1
DALYs (Disability-Adjusted Life Years)	High-middle SDI	Both	All ages	Cervical cancer	Unsafe sex	Rate	2014	108.488	116.908	87.8577
DALYs (Disability-Adjusted Life Years)	Middle SDI	Both	All ages	Sexually transmitted infections excluding HIV	Unsafe sex	Number	2014	365296	594072	228312
DALYs (Disability-Adjusted Life Years)	Middle SDI	Both	All ages	Sexually transmitted infections excluding HIV	Unsafe sex	Percent	2014	0.269388	0.517001	0.116016
DALYs (Disability-Adjusted Life Years)	Middle SDI	Both	All ages	Sexually transmitted infections excluding HIV	Unsafe sex	Rate	2014	15.9588	25.9533	9.97432
DALYs (Disability-Adjusted Life Years)	Low SDI	Both	All ages	HIV/AIDS	Unsafe sex	Number	2014	1.5838e+07	1.96673e+07	1.32705e+07
DALYs (Disability-Adjusted Life Years)	Low SDI	Both	All ages	HIV/AIDS	Unsafe sex	Percent	2014	0.720189	0.755839	0.684225
DALYs (Disability-Adjusted Life Years)	Low SDI	Both	All ages	HIV/AIDS	Unsafe sex	Rate	2014	1585.25	1968.54	1328.28
DALYs (Disability-Adjusted Life Years)	Middle SDI	Both	All ages	HIV/AIDS	Unsafe sex	Number	2014	1.3351e+07	1.65725e+07	1.15289e+07
DALYs (Disability-Adjusted Life Years)	Middle SDI	Both	All ages	HIV/AIDS	Unsafe sex	Percent	2014	0.784185	0.813627	0.750663
DALYs (Disability-Adjusted Life Years)	Middle SDI	Both	All ages	HIV/AIDS	Unsafe sex	Rate	2014	583.268	724.007	503.665
DALYs (Disability-Adjusted Life Years)	Global	Both	All ages	Cervical cancer	Unsafe sex	Number	2015	8.55047e+06	9.29283e+06	7.26413e+06
DALYs (Disability-Adjusted Life Years)	Global	Both	All ages	Cervical cancer	Unsafe sex	Percent	2015	1	1	1
DALYs (Disability-Adjusted Life Years)	Global	Both	All ages	Cervical cancer	Unsafe sex	Rate	2015	115.392	125.41	98.0323
DALYs (Disability-Adjusted Life Years)	Middle SDI	Both	All ages	Cervical cancer	Unsafe sex	Number	2014	2.67495e+06	2.92608e+06	2.1264e+06
DALYs (Disability-Adjusted Life Years)	Middle SDI	Both	All ages	Cervical cancer	Unsafe sex	Percent	2014	1	1	1
DALYs (Disability-Adjusted Life Years)	Middle SDI	Both	All ages	Cervical cancer	Unsafe sex	Rate	2014	116.861	127.832	92.8965
DALYs (Disability-Adjusted Life Years)	Low-middle SDI	Both	All ages	HIV/AIDS	Unsafe sex	Number	2014	1.29662e+07	1.58915e+07	1.11212e+07
DALYs (Disability-Adjusted Life Years)	Low-middle SDI	Both	All ages	HIV/AIDS	Unsafe sex	Percent	2014	0.736828	0.765483	0.705459
DALYs (Disability-Adjusted Life Years)	Low-middle SDI	Both	All ages	HIV/AIDS	Unsafe sex	Rate	2014	782.401	958.915	671.069
DALYs (Disability-Adjusted Life Years)	Low-middle SDI	Both	All ages	Cervical cancer	Unsafe sex	Number	2014	2.05013e+06	2.42698e+06	1.80353e+06
DALYs (Disability-Adjusted Life Years)	Low-middle SDI	Both	All ages	Cervical cancer	Unsafe sex	Percent	2014	1	1	1
DALYs (Disability-Adjusted Life Years)	Low-middle SDI	Both	All ages	Cervical cancer	Unsafe sex	Rate	2014	123.708	146.448	108.828
DALYs (Disability-Adjusted Life Years)	Low-middle SDI	Both	All ages	Sexually transmitted infections excluding HIV	Unsafe sex	Number	2014	313973	463479	220248
DALYs (Disability-Adjusted Life Years)	Low-middle SDI	Both	All ages	Sexually transmitted infections excluding HIV	Unsafe sex	Percent	2014	0.164933	0.336877	0.0671018
DALYs (Disability-Adjusted Life Years)	Low-middle SDI	Both	All ages	Sexually transmitted infections excluding HIV	Unsafe sex	Rate	2014	18.9456	27.967	13.2901
DALYs (Disability-Adjusted Life Years)	High SDI	Both	All ages	HIV/AIDS	Unsafe sex	Number	2014	515347	615302	439665
DALYs (Disability-Adjusted Life Years)	High SDI	Both	All ages	HIV/AIDS	Unsafe sex	Percent	2014	0.831585	0.863066	0.788626
DALYs (Disability-Adjusted Life Years)	High SDI	Both	All ages	HIV/AIDS	Unsafe sex	Rate	2014	52.3872	62.5481	44.6938
DALYs (Disability-Adjusted Life Years)	High SDI	Both	All ages	Sexually transmitted infections excluding HIV	Unsafe sex	Number	2014	113906	200272	64661.5
DALYs (Disability-Adjusted Life Years)	High SDI	Both	All ages	Sexually transmitted infections excluding HIV	Unsafe sex	Percent	2014	0.877064	0.963456	0.738167
DALYs (Disability-Adjusted Life Years)	High SDI	Both	All ages	Sexually transmitted infections excluding HIV	Unsafe sex	Rate	2014	11.579	20.3585	6.57311
DALYs (Disability-Adjusted Life Years)	Middle SDI	Both	All ages	HIV/AIDS	Unsafe sex	Number	2015	1.33508e+07	1.66383e+07	1.14377e+07
DALYs (Disability-Adjusted Life Years)	Middle SDI	Both	All ages	HIV/AIDS	Unsafe sex	Percent	2015	0.794249	0.823631	0.762305
DALYs (Disability-Adjusted Life Years)	Middle SDI	Both	All ages	HIV/AIDS	Unsafe sex	Rate	2015	577.815	720.096	495.016
DALYs (Disability-Adjusted Life Years)	Low-middle SDI	Both	All ages	HIV/AIDS	Unsafe sex	Number	2015	1.2451e+07	1.51482e+07	1.07381e+07
DALYs (Disability-Adjusted Life Years)	Low-middle SDI	Both	All ages	HIV/AIDS	Unsafe sex	Percent	2015	0.744878	0.773253	0.711734
DALYs (Disability-Adjusted Life Years)	Low-middle SDI	Both	All ages	HIV/AIDS	Unsafe sex	Rate	2015	741.304	901.891	639.324
DALYs (Disability-Adjusted Life Years)	Low-middle SDI	Both	All ages	Sexually transmitted infections excluding HIV	Unsafe sex	Number	2015	320838	477140	226484
DALYs (Disability-Adjusted Life Years)	Low-middle SDI	Both	All ages	Sexually transmitted infections excluding HIV	Unsafe sex	Percent	2015	0.169757	0.347118	0.0695647
DALYs (Disability-Adjusted Life Years)	Low-middle SDI	Both	All ages	Sexually transmitted infections excluding HIV	Unsafe sex	Rate	2015	19.102	28.4079	13.4844
DALYs (Disability-Adjusted Life Years)	Middle SDI	Both	All ages	Sexually transmitted infections excluding HIV	Unsafe sex	Number	2015	368634	601578	229833
DALYs (Disability-Adjusted Life Years)	Middle SDI	Both	All ages	Sexually transmitted infections excluding HIV	Unsafe sex	Percent	2015	0.269974	0.517213	0.118309
DALYs (Disability-Adjusted Life Years)	Middle SDI	Both	All ages	Sexually transmitted infections excluding HIV	Unsafe sex	Rate	2015	15.9543	26.0359	9.94702
DALYs (Disability-Adjusted Life Years)	High SDI	Both	All ages	Sexually transmitted infections excluding HIV	Unsafe sex	Number	2016	115049	203108	65211.5
DALYs (Disability-Adjusted Life Years)	High SDI	Both	All ages	Sexually transmitted infections excluding HIV	Unsafe sex	Percent	2016	0.87483	0.96291	0.73788
DALYs (Disability-Adjusted Life Years)	High SDI	Both	All ages	Sexually transmitted infections excluding HIV	Unsafe sex	Rate	2016	11.5401	20.3728	6.54105
DALYs (Disability-Adjusted Life Years)	Low-middle SDI	Both	All ages	Cervical cancer	Unsafe sex	Number	2015	2.13564e+06	2.57701e+06	1.86349e+06
DALYs (Disability-Adjusted Life Years)	Low-middle SDI	Both	All ages	Cervical cancer	Unsafe sex	Percent	2015	1	1	1
DALYs (Disability-Adjusted Life Years)	Low-middle SDI	Both	All ages	Cervical cancer	Unsafe sex	Rate	2015	127.151	153.43	110.948
DALYs (Disability-Adjusted Life Years)	High SDI	Both	All ages	Cervical cancer	Unsafe sex	Number	2016	670253	701030	613819
DALYs (Disability-Adjusted Life Years)	High SDI	Both	All ages	Cervical cancer	Unsafe sex	Percent	2016	1	1	1
DALYs (Disability-Adjusted Life Years)	High SDI	Both	All ages	Cervical cancer	Unsafe sex	Rate	2016	67.2299	70.317	61.5693
DALYs (Disability-Adjusted Life Years)	Middle SDI	Both	All ages	Cervical cancer	Unsafe sex	Number	2015	2.7238e+06	2.98671e+06	2.12476e+06
DALYs (Disability-Adjusted Life Years)	Middle SDI	Both	All ages	Cervical cancer	Unsafe sex	Percent	2015	1	1	1
DALYs (Disability-Adjusted Life Years)	Middle SDI	Both	All ages	Cervical cancer	Unsafe sex	Rate	2015	117.884	129.263	91.9586
DALYs (Disability-Adjusted Life Years)	High-middle SDI	Both	All ages	HIV/AIDS	Unsafe sex	Number	2016	1.76746e+06	1.99756e+06	1.5024e+06
DALYs (Disability-Adjusted Life Years)	High-middle SDI	Both	All ages	HIV/AIDS	Unsafe sex	Percent	2016	0.560664	0.626327	0.476518
DALYs (Disability-Adjusted Life Years)	High-middle SDI	Both	All ages	HIV/AIDS	Unsafe sex	Rate	2016	125.35	141.669	106.552
DALYs (Disability-Adjusted Life Years)	High SDI	Both	All ages	HIV/AIDS	Unsafe sex	Number	2015	508894	612083	432523
DALYs (Disability-Adjusted Life Years)	High SDI	Both	All ages	HIV/AIDS	Unsafe sex	Percent	2015	0.833148	0.865196	0.79007
DALYs (Disability-Adjusted Life Years)	High SDI	Both	All ages	HIV/AIDS	Unsafe sex	Rate	2015	51.3769	61.7947	43.6667
DALYs (Disability-Adjusted Life Years)	High-middle SDI	Both	All ages	Sexually transmitted infections excluding HIV	Unsafe sex	Number	2016	196764	326125	121005
DALYs (Disability-Adjusted Life Years)	High-middle SDI	Both	All ages	Sexually transmitted infections excluding HIV	Unsafe sex	Percent	2016	0.531653	0.779593	0.306875
DALYs (Disability-Adjusted Life Years)	High-middle SDI	Both	All ages	Sexually transmitted infections excluding HIV	Unsafe sex	Rate	2016	13.9547	23.1291	8.5818
DALYs (Disability-Adjusted Life Years)	High-middle SDI	Both	All ages	Cervical cancer	Unsafe sex	Number	2016	1.55513e+06	1.68572e+06	1.23502e+06
DALYs (Disability-Adjusted Life Years)	High-middle SDI	Both	All ages	Cervical cancer	Unsafe sex	Percent	2016	1	1	1
DALYs (Disability-Adjusted Life Years)	High-middle SDI	Both	All ages	Cervical cancer	Unsafe sex	Rate	2016	110.291	119.553	87.589
DALYs (Disability-Adjusted Life Years)	High SDI	Both	All ages	Sexually transmitted infections excluding HIV	Unsafe sex	Number	2015	114347	201976	64623.1
DALYs (Disability-Adjusted Life Years)	High SDI	Both	All ages	Sexually transmitted infections excluding HIV	Unsafe sex	Percent	2015	0.873738	0.962548	0.734089
DALYs (Disability-Adjusted Life Years)	High SDI	Both	All ages	Sexually transmitted infections excluding HIV	Unsafe sex	Rate	2015	11.5443	20.3911	6.52421
DALYs (Disability-Adjusted Life Years)	High-middle SDI	Both	All ages	HIV/AIDS	Unsafe sex	Number	2015	1.76117e+06	1.98576e+06	1.50452e+06
DALYs (Disability-Adjusted Life Years)	High-middle SDI	Both	All ages	HIV/AIDS	Unsafe sex	Percent	2015	0.562873	0.627154	0.480606
DALYs (Disability-Adjusted Life Years)	High-middle SDI	Both	All ages	HIV/AIDS	Unsafe sex	Rate	2015	125.675	141.701	107.36
DALYs (Disability-Adjusted Life Years)	Global	Both	All ages	Sexually transmitted infections excluding HIV	Unsafe sex	Number	2016	1.25582e+06	1.99875e+06	824152
DALYs (Disability-Adjusted Life Years)	Global	Both	All ages	Sexually transmitted infections excluding HIV	Unsafe sex	Percent	2016	0.169163	0.35317	0.0696949
DALYs (Disability-Adjusted Life Years)	Global	Both	All ages	Sexually transmitted infections excluding HIV	Unsafe sex	Rate	2016	16.7564	26.6693	10.9967
DALYs (Disability-Adjusted Life Years)	High-middle SDI	Both	All ages	Sexually transmitted infections excluding HIV	Unsafe sex	Number	2015	195109	321263	119762
DALYs (Disability-Adjusted Life Years)	High-middle SDI	Both	All ages	Sexually transmitted infections excluding HIV	Unsafe sex	Percent	2015	0.531868	0.779345	0.304207
DALYs (Disability-Adjusted Life Years)	High-middle SDI	Both	All ages	Sexually transmitted infections excluding HIV	Unsafe sex	Rate	2015	13.9227	22.9248	8.54601
DALYs (Disability-Adjusted Life Years)	Global	Both	All ages	Cervical cancer	Unsafe sex	Number	2016	8.7069e+06	9.57158e+06	7.3855e+06
DALYs (Disability-Adjusted Life Years)	Global	Both	All ages	Cervical cancer	Unsafe sex	Percent	2016	1	1	1
DALYs (Disability-Adjusted Life Years)	Global	Both	All ages	Cervical cancer	Unsafe sex	Rate	2016	116.176	127.714	98.5448
DALYs (Disability-Adjusted Life Years)	Low SDI	Both	All ages	HIV/AIDS	Unsafe sex	Number	2016	1.38772e+07	1.72317e+07	1.17242e+07
DALYs (Disability-Adjusted Life Years)	Low SDI	Both	All ages	HIV/AIDS	Unsafe sex	Percent	2016	0.727183	0.764508	0.690163
DALYs (Disability-Adjusted Life Years)	Low SDI	Both	All ages	HIV/AIDS	Unsafe sex	Rate	2016	1323.02	1642.83	1117.75
DALYs (Disability-Adjusted Life Years)	Middle SDI	Both	All ages	HIV/AIDS	Unsafe sex	Number	2016	1.35477e+07	1.6786e+07	1.15985e+07
DALYs (Disability-Adjusted Life Years)	Middle SDI	Both	All ages	HIV/AIDS	Unsafe sex	Percent	2016	0.808504	0.836516	0.775906
DALYs (Disability-Adjusted Life Years)	Middle SDI	Both	All ages	HIV/AIDS	Unsafe sex	Rate	2016	580.658	719.454	497.115
DALYs (Disability-Adjusted Life Years)	Low SDI	Both	All ages	Cervical cancer	Unsafe sex	Number	2016	1.51505e+06	1.85519e+06	1.19172e+06
DALYs (Disability-Adjusted Life Years)	Low SDI	Both	All ages	Cervical cancer	Unsafe sex	Percent	2016	1	1	1
DALYs (Disability-Adjusted Life Years)	Low SDI	Both	All ages	Cervical cancer	Unsafe sex	Rate	2016	144.441	176.869	113.615
DALYs (Disability-Adjusted Life Years)	Middle SDI	Both	All ages	Sexually transmitted infections excluding HIV	Unsafe sex	Number	2016	373861	612379	233578
DALYs (Disability-Adjusted Life Years)	Middle SDI	Both	All ages	Sexually transmitted infections excluding HIV	Unsafe sex	Percent	2016	0.274547	0.522919	0.119171
DALYs (Disability-Adjusted Life Years)	Middle SDI	Both	All ages	Sexually transmitted infections excluding HIV	Unsafe sex	Rate	2016	16.0238	26.2467	10.0112
DALYs (Disability-Adjusted Life Years)	Low SDI	Both	All ages	Sexually transmitted infections excluding HIV	Unsafe sex	Number	2016	243824	367334	168854
DALYs (Disability-Adjusted Life Years)	Low SDI	Both	All ages	Sexually transmitted infections excluding HIV	Unsafe sex	Percent	2016	0.0675057	0.151164	0.0259573
DALYs (Disability-Adjusted Life Years)	Low SDI	Both	All ages	Sexually transmitted infections excluding HIV	Unsafe sex	Rate	2016	23.2456	35.0207	16.0982
DALYs (Disability-Adjusted Life Years)	Middle SDI	Both	All ages	Cervical cancer	Unsafe sex	Number	2016	2.778e+06	3.07551e+06	2.17372e+06
DALYs (Disability-Adjusted Life Years)	Middle SDI	Both	All ages	Cervical cancer	Unsafe sex	Percent	2016	1	1	1
DALYs (Disability-Adjusted Life Years)	Middle SDI	Both	All ages	Cervical cancer	Unsafe sex	Rate	2016	119.066	131.817	93.1663
DALYs (Disability-Adjusted Life Years)	Low SDI	Both	All ages	HIV/AIDS	Unsafe sex	Number	2015	1.47413e+07	1.82913e+07	1.2437e+07
DALYs (Disability-Adjusted Life Years)	Low SDI	Both	All ages	HIV/AIDS	Unsafe sex	Percent	2015	0.723826	0.759771	0.687851
DALYs (Disability-Adjusted Life Years)	Low SDI	Both	All ages	HIV/AIDS	Unsafe sex	Rate	2015	1440.09	1786.9	1214.99
DALYs (Disability-Adjusted Life Years)	Low-middle SDI	Both	All ages	Cervical cancer	Unsafe sex	Number	2016	2.1815e+06	2.60062e+06	1.9043e+06
DALYs (Disability-Adjusted Life Years)	Low-middle SDI	Both	All ages	Cervical cancer	Unsafe sex	Percent	2016	1	1	1
DALYs (Disability-Adjusted Life Years)	Low-middle SDI	Both	All ages	Cervical cancer	Unsafe sex	Rate	2016	128.231	152.867	111.937
DALYs (Disability-Adjusted Life Years)	Low SDI	Both	All ages	Sexually transmitted infections excluding HIV	Unsafe sex	Number	2015	238700	356875	168697
DALYs (Disability-Adjusted Life Years)	Low SDI	Both	All ages	Sexually transmitted infections excluding HIV	Unsafe sex	Percent	2015	0.0661148	0.146764	0.0252549
DALYs (Disability-Adjusted Life Years)	Low SDI	Both	All ages	Sexually transmitted infections excluding HIV	Unsafe sex	Rate	2015	23.3189	34.8635	16.4801
DALYs (Disability-Adjusted Life Years)	Low-middle SDI	Both	All ages	HIV/AIDS	Unsafe sex	Number	2016	1.18801e+07	1.43425e+07	1.02966e+07
DALYs (Disability-Adjusted Life Years)	Low-middle SDI	Both	All ages	HIV/AIDS	Unsafe sex	Percent	2016	0.752326	0.780813	0.718211
DALYs (Disability-Adjusted Life Years)	Low-middle SDI	Both	All ages	HIV/AIDS	Unsafe sex	Rate	2016	698.326	843.07	605.247
DALYs (Disability-Adjusted Life Years)	High SDI	Both	All ages	HIV/AIDS	Unsafe sex	Number	2016	526678	631196	448554
DALYs (Disability-Adjusted Life Years)	High SDI	Both	All ages	HIV/AIDS	Unsafe sex	Percent	2016	0.832313	0.864653	0.788008
DALYs (Disability-Adjusted Life Years)	High SDI	Both	All ages	HIV/AIDS	Unsafe sex	Rate	2016	52.8286	63.3123	44.9923
DALYs (Disability-Adjusted Life Years)	High-middle SDI	Both	All ages	Cervical cancer	Unsafe sex	Number	2015	1.53784e+06	1.65743e+06	1.23073e+06
DALYs (Disability-Adjusted Life Years)	High-middle SDI	Both	All ages	Cervical cancer	Unsafe sex	Percent	2015	1	1	1
DALYs (Disability-Adjusted Life Years)	High-middle SDI	Both	All ages	Cervical cancer	Unsafe sex	Rate	2015	109.738	118.272	87.8231
DALYs (Disability-Adjusted Life Years)	Low-middle SDI	Both	All ages	Sexually transmitted infections excluding HIV	Unsafe sex	Number	2016	325426	485966	227895
DALYs (Disability-Adjusted Life Years)	Low-middle SDI	Both	All ages	Sexually transmitted infections excluding HIV	Unsafe sex	Percent	2016	0.174218	0.357565	0.0714621
DALYs (Disability-Adjusted Life Years)	Low-middle SDI	Both	All ages	Sexually transmitted infections excluding HIV	Unsafe sex	Rate	2016	19.1289	28.5656	13.3959
DALYs (Disability-Adjusted Life Years)	Global	Both	All ages	HIV/AIDS	Unsafe sex	Number	2016	4.16336e+07	5.06584e+07	3.60098e+07
DALYs (Disability-Adjusted Life Years)	Global	Both	All ages	HIV/AIDS	Unsafe sex	Percent	2016	0.750531	0.780835	0.718792
DALYs (Disability-Adjusted Life Years)	Global	Both	All ages	HIV/AIDS	Unsafe sex	Rate	2016	555.517	675.935	480.479
DALYs (Disability-Adjusted Life Years)	High SDI	Both	All ages	Cervical cancer	Unsafe sex	Number	2015	666130	696601	607704
DALYs (Disability-Adjusted Life Years)	High SDI	Both	All ages	Cervical cancer	Unsafe sex	Percent	2015	1	1	1
DALYs (Disability-Adjusted Life Years)	High SDI	Both	All ages	Cervical cancer	Unsafe sex	Rate	2015	67.2512	70.3274	61.3525
DALYs (Disability-Adjusted Life Years)	Low SDI	Both	All ages	Cervical cancer	Unsafe sex	Number	2015	1.48017e+06	1.79602e+06	1.1631e+06
DALYs (Disability-Adjusted Life Years)	Low SDI	Both	All ages	Cervical cancer	Unsafe sex	Percent	2015	1	1	1
DALYs (Disability-Adjusted Life Years)	Low SDI	Both	All ages	Cervical cancer	Unsafe sex	Rate	2015	144.599	175.455	113.625
DALYs (Disability-Adjusted Life Years)	Global	Both	All ages	Cervical cancer	Unsafe sex	Number	2017	8.78859e+06	9.70602e+06	7.48638e+06
DALYs (Disability-Adjusted Life Years)	Global	Both	All ages	Cervical cancer	Unsafe sex	Percent	2017	1	1	1
DALYs (Disability-Adjusted Life Years)	Global	Both	All ages	Cervical cancer	Unsafe sex	Rate	2017	115.975	128.081	98.7908
DALYs (Disability-Adjusted Life Years)	Middle SDI	Both	All ages	HIV/AIDS	Unsafe sex	Number	2017	1.33122e+07	1.62688e+07	1.15073e+07
DALYs (Disability-Adjusted Life Years)	Middle SDI	Both	All ages	HIV/AIDS	Unsafe sex	Percent	2017	0.815398	0.841614	0.783617
DALYs (Disability-Adjusted Life Years)	Middle SDI	Both	All ages	HIV/AIDS	Unsafe sex	Rate	2017	565.075	690.573	488.458
DALYs (Disability-Adjusted Life Years)	High SDI	Both	All ages	HIV/AIDS	Unsafe sex	Number	2018	521033	630532	439648
DALYs (Disability-Adjusted Life Years)	High SDI	Both	All ages	HIV/AIDS	Unsafe sex	Percent	2018	0.833791	0.867243	0.78779
DALYs (Disability-Adjusted Life Years)	High SDI	Both	All ages	HIV/AIDS	Unsafe sex	Rate	2018	51.6668	62.5249	43.5965
DALYs (Disability-Adjusted Life Years)	Middle SDI	Both	All ages	Cervical cancer	Unsafe sex	Number	2017	2.79601e+06	3.12014e+06	2.1988e+06
DALYs (Disability-Adjusted Life Years)	Middle SDI	Both	All ages	Cervical cancer	Unsafe sex	Percent	2017	1	1	1
DALYs (Disability-Adjusted Life Years)	Middle SDI	Both	All ages	Cervical cancer	Unsafe sex	Rate	2017	118.685	132.443	93.3342
DALYs (Disability-Adjusted Life Years)	Global	Both	All ages	Sexually transmitted infections excluding HIV	Unsafe sex	Number	2018	1.28921e+06	2.06005e+06	840287
DALYs (Disability-Adjusted Life Years)	Global	Both	All ages	Sexually transmitted infections excluding HIV	Unsafe sex	Percent	2018	0.175677	0.36883	0.0736619
DALYs (Disability-Adjusted Life Years)	Global	Both	All ages	Sexually transmitted infections excluding HIV	Unsafe sex	Rate	2018	16.8336	26.8986	10.9719
DALYs (Disability-Adjusted Life Years)	High SDI	Both	All ages	HIV/AIDS	Unsafe sex	Number	2017	523160	627439	443697
DALYs (Disability-Adjusted Life Years)	High SDI	Both	All ages	HIV/AIDS	Unsafe sex	Percent	2017	0.833035	0.866259	0.789016
DALYs (Disability-Adjusted Life Years)	High SDI	Both	All ages	HIV/AIDS	Unsafe sex	Rate	2017	52.1613	62.5583	44.2385
DALYs (Disability-Adjusted Life Years)	High-middle SDI	Both	All ages	Cervical cancer	Unsafe sex	Number	2018	1.54537e+06	1.71222e+06	1.20805e+06
DALYs (Disability-Adjusted Life Years)	High-middle SDI	Both	All ages	Cervical cancer	Unsafe sex	Percent	2018	1	1	1
DALYs (Disability-Adjusted Life Years)	High-middle SDI	Both	All ages	Cervical cancer	Unsafe sex	Rate	2018	108.475	120.187	84.7979
DALYs (Disability-Adjusted Life Years)	Global	Both	All ages	HIV/AIDS	Unsafe sex	Number	2018	3.75731e+07	4.45748e+07	3.31579e+07
DALYs (Disability-Adjusted Life Years)	Global	Both	All ages	HIV/AIDS	Unsafe sex	Percent	2018	0.760656	0.789196	0.72804
DALYs (Disability-Adjusted Life Years)	Global	Both	All ages	HIV/AIDS	Unsafe sex	Rate	2018	490.603	582.026	432.952
DALYs (Disability-Adjusted Life Years)	Low-middle SDI	Both	All ages	Sexually transmitted infections excluding HIV	Unsafe sex	Number	2017	329952	490042	230137
DALYs (Disability-Adjusted Life Years)	Low-middle SDI	Both	All ages	Sexually transmitted infections excluding HIV	Unsafe sex	Percent	2017	0.179865	0.369693	0.0741957
DALYs (Disability-Adjusted Life Years)	Low-middle SDI	Both	All ages	Sexually transmitted infections excluding HIV	Unsafe sex	Rate	2017	19.1626	28.4602	13.3656
DALYs (Disability-Adjusted Life Years)	Low-middle SDI	Both	All ages	HIV/AIDS	Unsafe sex	Number	2017	1.13579e+07	1.35789e+07	9.91779e+06
DALYs (Disability-Adjusted Life Years)	Low-middle SDI	Both	All ages	HIV/AIDS	Unsafe sex	Percent	2017	0.75874	0.78721	0.72393
DALYs (Disability-Adjusted Life Years)	Low-middle SDI	Both	All ages	HIV/AIDS	Unsafe sex	Rate	2017	659.63	788.624	575.995
DALYs (Disability-Adjusted Life Years)	Low-middle SDI	Both	All ages	Cervical cancer	Unsafe sex	Number	2017	2.21366e+06	2.65932e+06	1.92589e+06
DALYs (Disability-Adjusted Life Years)	Low-middle SDI	Both	All ages	Cervical cancer	Unsafe sex	Percent	2017	1	1	1
DALYs (Disability-Adjusted Life Years)	Low-middle SDI	Both	All ages	Cervical cancer	Unsafe sex	Rate	2017	128.563	154.445	111.85
DALYs (Disability-Adjusted Life Years)	Global	Both	All ages	HIV/AIDS	Unsafe sex	Number	2017	3.97758e+07	4.78124e+07	3.46905e+07
DALYs (Disability-Adjusted Life Years)	Global	Both	All ages	HIV/AIDS	Unsafe sex	Percent	2017	0.757087	0.787204	0.724439
DALYs (Disability-Adjusted Life Years)	Global	Both	All ages	HIV/AIDS	Unsafe sex	Rate	2017	524.885	630.936	457.778
DALYs (Disability-Adjusted Life Years)	Global	Both	All ages	Cervical cancer	Unsafe sex	Number	2018	8.86858e+06	9.94403e+06	7.59157e+06
DALYs (Disability-Adjusted Life Years)	Global	Both	All ages	Cervical cancer	Unsafe sex	Percent	2018	1	1	1
DALYs (Disability-Adjusted Life Years)	Global	Both	All ages	Cervical cancer	Unsafe sex	Rate	2018	115.799	129.842	99.1252
DALYs (Disability-Adjusted Life Years)	High SDI	Both	All ages	Sexually transmitted infections excluding HIV	Unsafe sex	Number	2018	116231	207678	65440.8
DALYs (Disability-Adjusted Life Years)	High SDI	Both	All ages	Sexually transmitted infections excluding HIV	Unsafe sex	Percent	2018	0.888952	0.968113	0.758529
DALYs (Disability-Adjusted Life Years)	High SDI	Both	All ages	Sexually transmitted infections excluding HIV	Unsafe sex	Rate	2018	11.5258	20.5938	6.48926
DALYs (Disability-Adjusted Life Years)	High-middle SDI	Both	All ages	HIV/AIDS	Unsafe sex	Number	2018	1.58363e+06	1.79139e+06	1.34754e+06
DALYs (Disability-Adjusted Life Years)	High-middle SDI	Both	All ages	HIV/AIDS	Unsafe sex	Percent	2018	0.562022	0.628392	0.478072
DALYs (Disability-Adjusted Life Years)	High-middle SDI	Both	All ages	HIV/AIDS	Unsafe sex	Rate	2018	111.161	125.744	94.5885
DALYs (Disability-Adjusted Life Years)	Global	Both	All ages	Sexually transmitted infections excluding HIV	Unsafe sex	Number	2017	1.27258e+06	2.03066e+06	817341
DALYs (Disability-Adjusted Life Years)	Global	Both	All ages	Sexually transmitted infections excluding HIV	Unsafe sex	Percent	2017	0.173713	0.362137	0.0723185
DALYs (Disability-Adjusted Life Years)	Global	Both	All ages	Sexually transmitted infections excluding HIV	Unsafe sex	Rate	2017	16.7931	26.7968	10.7857
DALYs (Disability-Adjusted Life Years)	Middle SDI	Both	All ages	Sexually transmitted infections excluding HIV	Unsafe sex	Number	2018	382542	631447	238027
DALYs (Disability-Adjusted Life Years)	Middle SDI	Both	All ages	Sexually transmitted infections excluding HIV	Unsafe sex	Percent	2018	0.291935	0.550845	0.129478
DALYs (Disability-Adjusted Life Years)	Middle SDI	Both	All ages	Sexually transmitted infections excluding HIV	Unsafe sex	Rate	2018	16.0942	26.5661	10.0142
DALYs (Disability-Adjusted Life Years)	Middle SDI	Both	All ages	Sexually transmitted infections excluding HIV	Unsafe sex	Number	2017	378753	619940	236375
DALYs (Disability-Adjusted Life Years)	Middle SDI	Both	All ages	Sexually transmitted infections excluding HIV	Unsafe sex	Percent	2017	0.285498	0.538142	0.125665
DALYs (Disability-Adjusted Life Years)	Middle SDI	Both	All ages	Sexually transmitted infections excluding HIV	Unsafe sex	Rate	2017	16.0772	26.3151	10.0336
DALYs (Disability-Adjusted Life Years)	High-middle SDI	Both	All ages	Sexually transmitted infections excluding HIV	Unsafe sex	Number	2017	197830	328203	121051
DALYs (Disability-Adjusted Life Years)	High-middle SDI	Both	All ages	Sexually transmitted infections excluding HIV	Unsafe sex	Percent	2017	0.563671	0.805273	0.335795
DALYs (Disability-Adjusted Life Years)	High-middle SDI	Both	All ages	Sexually transmitted infections excluding HIV	Unsafe sex	Rate	2017	13.9514	23.1455	8.53672
DALYs (Disability-Adjusted Life Years)	High-middle SDI	Both	All ages	Sexually transmitted infections excluding HIV	Unsafe sex	Number	2018	198611	331980	120422
DALYs (Disability-Adjusted Life Years)	High-middle SDI	Both	All ages	Sexually transmitted infections excluding HIV	Unsafe sex	Percent	2018	0.581034	0.816637	0.35267
DALYs (Disability-Adjusted Life Years)	High-middle SDI	Both	All ages	Sexually transmitted infections excluding HIV	Unsafe sex	Rate	2018	13.9412	23.3029	8.45288
DALYs (Disability-Adjusted Life Years)	Low SDI	Both	All ages	HIV/AIDS	Unsafe sex	Number	2018	1.20512e+07	1.49346e+07	1.02897e+07
DALYs (Disability-Adjusted Life Years)	Low SDI	Both	All ages	HIV/AIDS	Unsafe sex	Percent	2018	0.740621	0.776777	0.700426
DALYs (Disability-Adjusted Life Years)	Low SDI	Both	All ages	HIV/AIDS	Unsafe sex	Rate	2018	1094.02	1355.78	934.115
DALYs (Disability-Adjusted Life Years)	Middle SDI	Both	All ages	Cervical cancer	Unsafe sex	Number	2018	2.80385e+06	3.16744e+06	2.16211e+06
DALYs (Disability-Adjusted Life Years)	Middle SDI	Both	All ages	Cervical cancer	Unsafe sex	Percent	2018	1	1	1
DALYs (Disability-Adjusted Life Years)	Middle SDI	Both	All ages	Cervical cancer	Unsafe sex	Rate	2018	117.963	133.26	90.9637
DALYs (Disability-Adjusted Life Years)	High SDI	Both	All ages	Cervical cancer	Unsafe sex	Number	2018	670832	713135	603902
DALYs (Disability-Adjusted Life Years)	High SDI	Both	All ages	Cervical cancer	Unsafe sex	Percent	2018	1	1	1
DALYs (Disability-Adjusted Life Years)	High SDI	Both	All ages	Cervical cancer	Unsafe sex	Rate	2018	66.5212	70.716	59.8843
DALYs (Disability-Adjusted Life Years)	High SDI	Both	All ages	Cervical cancer	Unsafe sex	Number	2017	669437	706404	611228
DALYs (Disability-Adjusted Life Years)	High SDI	Both	All ages	Cervical cancer	Unsafe sex	Percent	2017	1	1	1
DALYs (Disability-Adjusted Life Years)	High SDI	Both	All ages	Cervical cancer	Unsafe sex	Rate	2017	66.7458	70.4315	60.942
DALYs (Disability-Adjusted Life Years)	High-middle SDI	Both	All ages	HIV/AIDS	Unsafe sex	Number	2017	1.6377e+06	1.85558e+06	1.39127e+06
DALYs (Disability-Adjusted Life Years)	High-middle SDI	Both	All ages	HIV/AIDS	Unsafe sex	Percent	2017	0.559841	0.625689	0.476535
DALYs (Disability-Adjusted Life Years)	High-middle SDI	Both	All ages	HIV/AIDS	Unsafe sex	Rate	2017	115.494	130.859	98.1153
DALYs (Disability-Adjusted Life Years)	Low SDI	Both	All ages	Cervical cancer	Unsafe sex	Number	2018	1.59379e+06	1.97773e+06	1.25628e+06
DALYs (Disability-Adjusted Life Years)	Low SDI	Both	All ages	Cervical cancer	Unsafe sex	Percent	2018	1	1	1
DALYs (Disability-Adjusted Life Years)	Low SDI	Both	All ages	Cervical cancer	Unsafe sex	Rate	2018	144.686	179.541	114.047
DALYs (Disability-Adjusted Life Years)	Low SDI	Both	All ages	Sexually transmitted infections excluding HIV	Unsafe sex	Number	2017	249511	374864	173625
DALYs (Disability-Adjusted Life Years)	Low SDI	Both	All ages	Sexually transmitted infections excluding HIV	Unsafe sex	Percent	2017	0.0693098	0.156746	0.0269027
DALYs (Disability-Adjusted Life Years)	Low SDI	Both	All ages	Sexually transmitted infections excluding HIV	Unsafe sex	Rate	2017	23.2101	34.8707	16.1509
DALYs (Disability-Adjusted Life Years)	Low SDI	Both	All ages	Cervical cancer	Unsafe sex	Number	2017	1.55126e+06	1.90794e+06	1.23154e+06
DALYs (Disability-Adjusted Life Years)	Low SDI	Both	All ages	Cervical cancer	Unsafe sex	Percent	2017	1	1	1
DALYs (Disability-Adjusted Life Years)	Low SDI	Both	All ages	Cervical cancer	Unsafe sex	Rate	2017	144.302	177.481	114.561
DALYs (Disability-Adjusted Life Years)	High SDI	Both	All ages	Sexually transmitted infections excluding HIV	Unsafe sex	Number	2017	115634	205959	65312.6
DALYs (Disability-Adjusted Life Years)	High SDI	Both	All ages	Sexually transmitted infections excluding HIV	Unsafe sex	Percent	2017	0.88234	0.966109	0.74749
DALYs (Disability-Adjusted Life Years)	High SDI	Both	All ages	Sexually transmitted infections excluding HIV	Unsafe sex	Rate	2017	11.5292	20.535	6.51194
DALYs (Disability-Adjusted Life Years)	Low SDI	Both	All ages	HIV/AIDS	Unsafe sex	Number	2017	1.29122e+07	1.60161e+07	1.09624e+07
DALYs (Disability-Adjusted Life Years)	Low SDI	Both	All ages	HIV/AIDS	Unsafe sex	Percent	2017	0.732101	0.769098	0.693702
DALYs (Disability-Adjusted Life Years)	Low SDI	Both	All ages	HIV/AIDS	Unsafe sex	Rate	2017	1201.12	1489.85	1019.75
DALYs (Disability-Adjusted Life Years)	High-middle SDI	Both	All ages	Cervical cancer	Unsafe sex	Number	2017	1.55117e+06	1.70689e+06	1.23481e+06
DALYs (Disability-Adjusted Life Years)	High-middle SDI	Both	All ages	Cervical cancer	Unsafe sex	Percent	2017	1	1	1
DALYs (Disability-Adjusted Life Years)	High-middle SDI	Both	All ages	Cervical cancer	Unsafe sex	Rate	2017	109.391	120.373	87.0814
DALYs (Disability-Adjusted Life Years)	Low-middle SDI	Both	All ages	Sexually transmitted infections excluding HIV	Unsafe sex	Number	2018	335770	503397	235195
DALYs (Disability-Adjusted Life Years)	Low-middle SDI	Both	All ages	Sexually transmitted infections excluding HIV	Unsafe sex	Percent	2018	0.184284	0.373512	0.0761493
DALYs (Disability-Adjusted Life Years)	Low-middle SDI	Both	All ages	Sexually transmitted infections excluding HIV	Unsafe sex	Rate	2018	19.2678	28.8868	13.4964
DALYs (Disability-Adjusted Life Years)	Low-middle SDI	Both	All ages	HIV/AIDS	Unsafe sex	Number	2018	1.09405e+07	1.29252e+07	9.56718e+06
DALYs (Disability-Adjusted Life Years)	Low-middle SDI	Both	All ages	HIV/AIDS	Unsafe sex	Percent	2018	0.764505	0.793067	0.727508
DALYs (Disability-Adjusted Life Years)	Low-middle SDI	Both	All ages	HIV/AIDS	Unsafe sex	Rate	2018	627.81	741.698	549.001
DALYs (Disability-Adjusted Life Years)	Low-middle SDI	Both	All ages	Cervical cancer	Unsafe sex	Number	2018	2.2476e+06	2.74898e+06	1.91156e+06
DALYs (Disability-Adjusted Life Years)	Low-middle SDI	Both	All ages	Cervical cancer	Unsafe sex	Percent	2018	1	1	1
DALYs (Disability-Adjusted Life Years)	Low-middle SDI	Both	All ages	Cervical cancer	Unsafe sex	Rate	2018	128.976	157.747	109.693
DALYs (Disability-Adjusted Life Years)	Low SDI	Both	All ages	Sexually transmitted infections excluding HIV	Unsafe sex	Number	2018	255148	384207	176848
DALYs (Disability-Adjusted Life Years)	Low SDI	Both	All ages	Sexually transmitted infections excluding HIV	Unsafe sex	Percent	2018	0.0699341	0.159073	0.0270502
DALYs (Disability-Adjusted Life Years)	Low SDI	Both	All ages	Sexually transmitted infections excluding HIV	Unsafe sex	Rate	2018	23.1626	34.8787	16.0544
DALYs (Disability-Adjusted Life Years)	Middle SDI	Both	All ages	HIV/AIDS	Unsafe sex	Number	2018	1.24451e+07	1.49361e+07	1.09409e+07
DALYs (Disability-Adjusted Life Years)	Middle SDI	Both	All ages	HIV/AIDS	Unsafe sex	Percent	2018	0.812302	0.837596	0.780887
DALYs (Disability-Adjusted Life Years)	Middle SDI	Both	All ages	HIV/AIDS	Unsafe sex	Rate	2018	523.587	628.39	460.302
DALYs (Disability-Adjusted Life Years)	Global	Both	All ages	HIV/AIDS	Unsafe sex	Number	2019	3.63828e+07	4.3083e+07	3.22324e+07
DALYs (Disability-Adjusted Life Years)	Global	Both	All ages	HIV/AIDS	Unsafe sex	Percent	2019	0.763579	0.791128	0.730138
DALYs (Disability-Adjusted Life Years)	Global	Both	All ages	HIV/AIDS	Unsafe sex	Rate	2019	470.215	556.81	416.575
DALYs (Disability-Adjusted Life Years)	Global	Both	All ages	Sexually transmitted infections excluding HIV	Unsafe sex	Number	2019	1.3077e+06	2.09918e+06	849159
DALYs (Disability-Adjusted Life Years)	Global	Both	All ages	Sexually transmitted infections excluding HIV	Unsafe sex	Percent	2019	0.174966	0.359265	0.0723018
DALYs (Disability-Adjusted Life Years)	Global	Both	All ages	Sexually transmitted infections excluding HIV	Unsafe sex	Rate	2019	16.9009	27.13	10.9746
DALYs (Disability-Adjusted Life Years)	Low-middle SDI	Both	All ages	HIV/AIDS	Unsafe sex	Number	2019	1.07171e+07	1.26712e+07	9.41091e+06
DALYs (Disability-Adjusted Life Years)	Low-middle SDI	Both	All ages	HIV/AIDS	Unsafe sex	Percent	2019	0.768228	0.797958	0.728797
DALYs (Disability-Adjusted Life Years)	Low-middle SDI	Both	All ages	HIV/AIDS	Unsafe sex	Rate	2019	607.55	718.331	533.503
DALYs (Disability-Adjusted Life Years)	Middle SDI	Both	All ages	HIV/AIDS	Unsafe sex	Number	2019	1.19258e+07	1.432e+07	1.05704e+07
DALYs (Disability-Adjusted Life Years)	Middle SDI	Both	All ages	HIV/AIDS	Unsafe sex	Percent	2019	0.810076	0.835892	0.778144
DALYs (Disability-Adjusted Life Years)	Middle SDI	Both	All ages	HIV/AIDS	Unsafe sex	Rate	2019	497.62	597.52	441.063
DALYs (Disability-Adjusted Life Years)	Global	Both	All ages	Cervical cancer	Unsafe sex	Number	2019	8.95501e+06	9.97846e+06	7.54773e+06
DALYs (Disability-Adjusted Life Years)	Global	Both	All ages	Cervical cancer	Unsafe sex	Percent	2019	1	1	1
DALYs (Disability-Adjusted Life Years)	Global	Both	All ages	Cervical cancer	Unsafe sex	Rate	2019	115.736	128.963	97.5479
DALYs (Disability-Adjusted Life Years)	Low-middle SDI	Both	All ages	Sexually transmitted infections excluding HIV	Unsafe sex	Number	2019	342193	514949	239262
DALYs (Disability-Adjusted Life Years)	Low-middle SDI	Both	All ages	Sexually transmitted infections excluding HIV	Unsafe sex	Percent	2019	0.185475	0.374238	0.0769534
DALYs (Disability-Adjusted Life Years)	Low-middle SDI	Both	All ages	Sexually transmitted infections excluding HIV	Unsafe sex	Rate	2019	19.3989	29.1924	13.5637
DALYs (Disability-Adjusted Life Years)	Middle SDI	Both	All ages	Sexually transmitted infections excluding HIV	Unsafe sex	Number	2019	387208	641638	240722
DALYs (Disability-Adjusted Life Years)	Middle SDI	Both	All ages	Sexually transmitted infections excluding HIV	Unsafe sex	Percent	2019	0.293208	0.551829	0.130095
DALYs (Disability-Adjusted Life Years)	Middle SDI	Both	All ages	Sexually transmitted infections excluding HIV	Unsafe sex	Rate	2019	16.1568	26.7732	10.0445
DALYs (Disability-Adjusted Life Years)	High SDI	Both	All ages	HIV/AIDS	Unsafe sex	Number	2019	518472	629197	435391
DALYs (Disability-Adjusted Life Years)	High SDI	Both	All ages	HIV/AIDS	Unsafe sex	Percent	2019	0.835192	0.868525	0.78926
DALYs (Disability-Adjusted Life Years)	High SDI	Both	All ages	HIV/AIDS	Unsafe sex	Rate	2019	51.1624	62.0887	42.9641
DALYs (Disability-Adjusted Life Years)	Middle SDI	Both	All ages	Cervical cancer	Unsafe sex	Number	2019	2.81725e+06	3.21772e+06	2.22319e+06
DALYs (Disability-Adjusted Life Years)	Middle SDI	Both	All ages	Cervical cancer	Unsafe sex	Percent	2019	1	1	1
DALYs (Disability-Adjusted Life Years)	Middle SDI	Both	All ages	Cervical cancer	Unsafe sex	Rate	2019	117.553	134.264	92.7657
DALYs (Disability-Adjusted Life Years)	Low-middle SDI	Both	All ages	Cervical cancer	Unsafe sex	Number	2019	2.28224e+06	2.72293e+06	1.94833e+06
DALYs (Disability-Adjusted Life Years)	Low-middle SDI	Both	All ages	Cervical cancer	Unsafe sex	Percent	2019	1	1	1
DALYs (Disability-Adjusted Life Years)	Low-middle SDI	Both	All ages	Cervical cancer	Unsafe sex	Rate	2019	129.38	154.362	110.451
DALYs (Disability-Adjusted Life Years)	High SDI	Both	All ages	Sexually transmitted infections excluding HIV	Unsafe sex	Number	2019	116831	208955	66099
DALYs (Disability-Adjusted Life Years)	High SDI	Both	All ages	Sexually transmitted infections excluding HIV	Unsafe sex	Percent	2019	0.89557	0.969893	0.770645
DALYs (Disability-Adjusted Life Years)	High SDI	Both	All ages	Sexually transmitted infections excluding HIV	Unsafe sex	Rate	2019	11.5288	20.6195	6.5226
DALYs (Disability-Adjusted Life Years)	High-middle SDI	Both	All ages	HIV/AIDS	Unsafe sex	Number	2019	1.55927e+06	1.76071e+06	1.32974e+06
DALYs (Disability-Adjusted Life Years)	High-middle SDI	Both	All ages	HIV/AIDS	Unsafe sex	Percent	2019	0.566429	0.633708	0.481411
DALYs (Disability-Adjusted Life Years)	High-middle SDI	Both	All ages	HIV/AIDS	Unsafe sex	Rate	2019	109.009	123.092	92.9628
DALYs (Disability-Adjusted Life Years)	Low SDI	Both	All ages	HIV/AIDS	Unsafe sex	Number	2019	1.1631e+07	1.43853e+07	9.89799e+06
DALYs (Disability-Adjusted Life Years)	Low SDI	Both	All ages	HIV/AIDS	Unsafe sex	Percent	2019	0.747848	0.784478	0.706268
DALYs (Disability-Adjusted Life Years)	Low SDI	Both	All ages	HIV/AIDS	Unsafe sex	Rate	2019	1030.5	1274.53	876.955
DALYs (Disability-Adjusted Life Years)	High-middle SDI	Both	All ages	Sexually transmitted infections excluding HIV	Unsafe sex	Number	2019	199865	332551	121898
DALYs (Disability-Adjusted Life Years)	High-middle SDI	Both	All ages	Sexually transmitted infections excluding HIV	Unsafe sex	Percent	2019	0.581432	0.814961	0.351588
DALYs (Disability-Adjusted Life Years)	High-middle SDI	Both	All ages	Sexually transmitted infections excluding HIV	Unsafe sex	Rate	2019	13.9727	23.2487	8.52194
DALYs (Disability-Adjusted Life Years)	Low SDI	Both	All ages	Sexually transmitted infections excluding HIV	Unsafe sex	Number	2019	260686	396072	180020
DALYs (Disability-Adjusted Life Years)	Low SDI	Both	All ages	Sexually transmitted infections excluding HIV	Unsafe sex	Percent	2019	0.0695596	0.157307	0.026973
DALYs (Disability-Adjusted Life Years)	Low SDI	Both	All ages	Sexually transmitted infections excluding HIV	Unsafe sex	Rate	2019	23.0966	35.0917	15.9497
DALYs (Disability-Adjusted Life Years)	High-middle SDI	Both	All ages	Cervical cancer	Unsafe sex	Number	2019	1.5437e+06	1.72987e+06	1.236e+06
DALYs (Disability-Adjusted Life Years)	High-middle SDI	Both	All ages	Cervical cancer	Unsafe sex	Percent	2019	1	1	1
DALYs (Disability-Adjusted Life Years)	High-middle SDI	Both	All ages	Cervical cancer	Unsafe sex	Rate	2019	107.921	120.936	86.409
DALYs (Disability-Adjusted Life Years)	High SDI	Both	All ages	Cervical cancer	Unsafe sex	Number	2019	672113	721998	608748
DALYs (Disability-Adjusted Life Years)	High SDI	Both	All ages	Cervical cancer	Unsafe sex	Percent	2019	1	1	1
DALYs (Disability-Adjusted Life Years)	High SDI	Both	All ages	Cervical cancer	Unsafe sex	Rate	2019	66.3236	71.2461	60.0708
DALYs (Disability-Adjusted Life Years)	Low SDI	Both	All ages	Cervical cancer	Unsafe sex	Number	2019	1.63249e+06	2.04429e+06	1.27161e+06
DALYs (Disability-Adjusted Life Years)	Low SDI	Both	All ages	Cervical cancer	Unsafe sex	Percent	2019	1	1	1
DALYs (Disability-Adjusted Life Years)	Low SDI	Both	All ages	Cervical cancer	Unsafe sex	Rate	2019	144.638	181.123	112.664
Deaths	Global	Both	All ages	HIV/AIDS	Unsafe sex	Number	1990	236753	335837	167002
Deaths	Global	Both	All ages	HIV/AIDS	Unsafe sex	Percent	1990	0.700161	0.756182	0.648154
Deaths	Global	Both	All ages	HIV/AIDS	Unsafe sex	Rate	1990	4.42542	6.27751	3.12162
Deaths	Global	Both	All ages	Sexually transmitted infections excluding HIV	Unsafe sex	Number	1990	8711.43	9848.45	6475.78
Deaths	Global	Both	All ages	Sexually transmitted infections excluding HIV	Unsafe sex	Percent	1990	0.0980279	0.216801	0.0399518
Deaths	Global	Both	All ages	Sexually transmitted infections excluding HIV	Unsafe sex	Rate	1990	0.162835	0.184089	0.121046
Deaths	Middle SDI	Both	All ages	Cervical cancer	Unsafe sex	Number	1990	52526.3	65120.7	46633.6
Deaths	Middle SDI	Both	All ages	Cervical cancer	Unsafe sex	Percent	1990	1	1	1
Deaths	Middle SDI	Both	All ages	Cervical cancer	Unsafe sex	Rate	1990	3.05962	3.79324	2.71638
Deaths	Global	Both	All ages	Cervical cancer	Unsafe sex	Number	1990	184527	218942	164836
Deaths	Global	Both	All ages	Cervical cancer	Unsafe sex	Percent	1990	1	1	1
Deaths	Global	Both	All ages	Cervical cancer	Unsafe sex	Rate	1990	3.4492	4.09249	3.08113
Deaths	Low-middle SDI	Both	All ages	HIV/AIDS	Unsafe sex	Number	1990	40013.3	65782.7	25357.3
Deaths	Low-middle SDI	Both	All ages	HIV/AIDS	Unsafe sex	Percent	1990	0.653348	0.735271	0.582911
Deaths	Low-middle SDI	Both	All ages	HIV/AIDS	Unsafe sex	Rate	1990	3.5421	5.82329	2.2447
Deaths	Low-middle SDI	Both	All ages	Sexually transmitted infections excluding HIV	Unsafe sex	Number	1990	2943.28	3525.11	2184.82
Deaths	Low-middle SDI	Both	All ages	Sexually transmitted infections excluding HIV	Unsafe sex	Percent	1990	0.108947	0.240143	0.0431167
Deaths	Low-middle SDI	Both	All ages	Sexually transmitted infections excluding HIV	Unsafe sex	Rate	1990	0.260548	0.312054	0.193407
Deaths	Low-middle SDI	Both	All ages	Cervical cancer	Unsafe sex	Number	1990	39209.4	50054.3	32460.8
Deaths	Low-middle SDI	Both	All ages	Cervical cancer	Unsafe sex	Percent	1990	1	1	1
Deaths	Low-middle SDI	Both	All ages	Cervical cancer	Unsafe sex	Rate	1990	3.47094	4.43096	2.87354
Deaths	High-middle SDI	Both	All ages	HIV/AIDS	Unsafe sex	Number	1990	10628.1	11896	9198.04
Deaths	High-middle SDI	Both	All ages	HIV/AIDS	Unsafe sex	Percent	1990	0.60614	0.667968	0.526894
Deaths	High-middle SDI	Both	All ages	HIV/AIDS	Unsafe sex	Rate	1990	0.923835	1.03405	0.799529
Deaths	Global	Both	All ages	Sexually transmitted infections excluding HIV	Unsafe sex	Number	1991	8787.18	9893.8	6357.45
Deaths	Global	Both	All ages	Sexually transmitted infections excluding HIV	Unsafe sex	Percent	1991	0.097925	0.212767	0.0404887
Deaths	Global	Both	All ages	Sexually transmitted infections excluding HIV	Unsafe sex	Rate	1991	0.161745	0.182114	0.117021
Deaths	Global	Both	All ages	HIV/AIDS	Unsafe sex	Number	1991	306338	436191	214521
Deaths	Global	Both	All ages	HIV/AIDS	Unsafe sex	Percent	1991	0.706868	0.760475	0.656601
Deaths	Global	Both	All ages	HIV/AIDS	Unsafe sex	Rate	1991	5.63873	8.02892	3.94867
Deaths	High SDI	Both	All ages	HIV/AIDS	Unsafe sex	Number	1990	28878.5	30659.6	25895.1
Deaths	High SDI	Both	All ages	HIV/AIDS	Unsafe sex	Percent	1990	0.802633	0.851277	0.719966
Deaths	High SDI	Both	All ages	HIV/AIDS	Unsafe sex	Rate	1990	3.51314	3.72982	3.15021
Deaths	Global	Both	All ages	Cervical cancer	Unsafe sex	Number	1991	185386	226806	165659
Deaths	Global	Both	All ages	Cervical cancer	Unsafe sex	Percent	1991	1	1	1
Deaths	Global	Both	All ages	Cervical cancer	Unsafe sex	Rate	1991	3.41238	4.17479	3.04926
Deaths	High SDI	Both	All ages	Sexually transmitted infections excluding HIV	Unsafe sex	Number	1990	574.153	599.649	501.764
Deaths	High SDI	Both	All ages	Sexually transmitted infections excluding HIV	Unsafe sex	Percent	1990	0.746446	0.893556	0.55752
Deaths	High SDI	Both	All ages	Sexually transmitted infections excluding HIV	Unsafe sex	Rate	1990	0.0698472	0.0729489	0.0610409
Deaths	High-middle SDI	Both	All ages	Sexually transmitted infections excluding HIV	Unsafe sex	Number	1990	1081.91	1155.88	906.128
Deaths	High-middle SDI	Both	All ages	Sexually transmitted infections excluding HIV	Unsafe sex	Percent	1990	0.319897	0.547153	0.158611
Deaths	High-middle SDI	Both	All ages	Sexually transmitted infections excluding HIV	Unsafe sex	Rate	1990	0.094044	0.100474	0.0787642
Deaths	High SDI	Both	All ages	Cervical cancer	Unsafe sex	Number	1990	25222	26192.5	23275.4
Deaths	High SDI	Both	All ages	Cervical cancer	Unsafe sex	Percent	1990	1	1	1
Deaths	High SDI	Both	All ages	Cervical cancer	Unsafe sex	Rate	1990	3.06833	3.18639	2.83152
Deaths	Middle SDI	Both	All ages	HIV/AIDS	Unsafe sex	Number	1990	11076.1	15160.1	8567.65
Deaths	Middle SDI	Both	All ages	HIV/AIDS	Unsafe sex	Percent	1990	0.642435	0.69738	0.591255
Deaths	Middle SDI	Both	All ages	HIV/AIDS	Unsafe sex	Rate	1990	0.645178	0.883065	0.49906
Deaths	Middle SDI	Both	All ages	Sexually transmitted infections excluding HIV	Unsafe sex	Number	1990	1835.58	2049.28	1335.72
Deaths	Middle SDI	Both	All ages	Sexually transmitted infections excluding HIV	Unsafe sex	Percent	1990	0.121263	0.260426	0.0485763
Deaths	Middle SDI	Both	All ages	Sexually transmitted infections excluding HIV	Unsafe sex	Rate	1990	0.106921	0.119369	0.077805
Deaths	High-middle SDI	Both	All ages	Cervical cancer	Unsafe sex	Number	1990	41352.7	48404.5	38693.8
Deaths	High-middle SDI	Both	All ages	Cervical cancer	Unsafe sex	Percent	1990	1	1	1
Deaths	High-middle SDI	Both	All ages	Cervical cancer	Unsafe sex	Rate	1990	3.59454	4.20751	3.36342
Deaths	Low SDI	Both	All ages	HIV/AIDS	Unsafe sex	Number	1990	145944	218874	92980.7
Deaths	Low SDI	Both	All ages	HIV/AIDS	Unsafe sex	Percent	1990	0.707598	0.768457	0.647168
Deaths	Low SDI	Both	All ages	HIV/AIDS	Unsafe sex	Rate	1990	27.6336	41.4424	17.6053
Deaths	Low SDI	Both	All ages	Sexually transmitted infections excluding HIV	Unsafe sex	Number	1990	2271.94	2972.19	1360.68
Deaths	Low SDI	Both	All ages	Sexually transmitted infections excluding HIV	Unsafe sex	Percent	1990	0.0538503	0.1237	0.0193582
Deaths	Low SDI	Both	All ages	Sexually transmitted infections excluding HIV	Unsafe sex	Rate	1990	0.430177	0.562766	0.257637
Deaths	Low SDI	Both	All ages	Cervical cancer	Unsafe sex	Number	1990	26080.4	32111.2	20233.5
Deaths	Low SDI	Both	All ages	Cervical cancer	Unsafe sex	Percent	1990	1	1	1
Deaths	Low SDI	Both	All ages	Cervical cancer	Unsafe sex	Rate	1990	4.93816	6.08006	3.83109
Deaths	High SDI	Both	All ages	Sexually transmitted infections excluding HIV	Unsafe sex	Number	1991	554.231	578.216	484.358
Deaths	High SDI	Both	All ages	Sexually transmitted infections excluding HIV	Unsafe sex	Percent	1991	0.749515	0.894522	0.565366
Deaths	High SDI	Both	All ages	Sexually transmitted infections excluding HIV	Unsafe sex	Rate	1991	0.0668817	0.0697761	0.0584498
Deaths	High-middle SDI	Both	All ages	Sexually transmitted infections excluding HIV	Unsafe sex	Number	1992	1203.96	1279.41	929.53
Deaths	High-middle SDI	Both	All ages	Sexually transmitted infections excluding HIV	Unsafe sex	Percent	1992	0.359564	0.599635	0.186114
Deaths	High-middle SDI	Both	All ages	Sexually transmitted infections excluding HIV	Unsafe sex	Rate	1992	0.10258	0.109008	0.0791981
Deaths	High SDI	Both	All ages	Cervical cancer	Unsafe sex	Number	1991	24956.3	25899.6	23090.3
Deaths	High SDI	Both	All ages	Cervical cancer	Unsafe sex	Percent	1991	1	1	1
Deaths	High SDI	Both	All ages	Cervical cancer	Unsafe sex	Rate	1991	3.01159	3.12543	2.78641
Deaths	High-middle SDI	Both	All ages	Cervical cancer	Unsafe sex	Number	1991	41441.5	49271.2	38976.7
Deaths	High-middle SDI	Both	All ages	Cervical cancer	Unsafe sex	Percent	1991	1	1	1
Deaths	High-middle SDI	Both	All ages	Cervical cancer	Unsafe sex	Rate	1991	3.56546	4.2391	3.3534
Deaths	Low SDI	Both	All ages	Cervical cancer	Unsafe sex	Number	1991	26499.1	32508.7	20778.9
Deaths	Low SDI	Both	All ages	Cervical cancer	Unsafe sex	Percent	1991	1	1	1
Deaths	Low SDI	Both	All ages	Cervical cancer	Unsafe sex	Rate	1991	4.88911	5.99789	3.83374
Deaths	Low SDI	Both	All ages	Sexually transmitted infections excluding HIV	Unsafe sex	Number	1992	2316.81	3023.06	1369.62
Deaths	Low SDI	Both	All ages	Sexually transmitted infections excluding HIV	Unsafe sex	Percent	1992	0.0534826	0.120941	0.0196721
Deaths	Low SDI	Both	All ages	Sexually transmitted infections excluding HIV	Unsafe sex	Rate	1992	0.416314	0.543221	0.24611
Deaths	High-middle SDI	Both	All ages	HIV/AIDS	Unsafe sex	Number	1992	17069.7	19191.8	14803.4
Deaths	High-middle SDI	Both	All ages	HIV/AIDS	Unsafe sex	Percent	1992	0.628161	0.686807	0.552725
Deaths	High-middle SDI	Both	All ages	HIV/AIDS	Unsafe sex	Rate	1992	1.45437	1.63518	1.26129
Deaths	Middle SDI	Both	All ages	HIV/AIDS	Unsafe sex	Number	1991	16899	23714.3	12635.1
Deaths	Middle SDI	Both	All ages	HIV/AIDS	Unsafe sex	Percent	1991	0.66704	0.720846	0.614115
Deaths	Middle SDI	Both	All ages	HIV/AIDS	Unsafe sex	Rate	1991	0.968115	1.35855	0.723848
Deaths	Low-middle SDI	Both	All ages	HIV/AIDS	Unsafe sex	Number	1992	82877.9	132978	51684.7
Deaths	Low-middle SDI	Both	All ages	HIV/AIDS	Unsafe sex	Percent	1992	0.68112	0.752415	0.614658
Deaths	Low-middle SDI	Both	All ages	HIV/AIDS	Unsafe sex	Rate	1992	7.06613	11.3376	4.40661
Deaths	Middle SDI	Both	All ages	HIV/AIDS	Unsafe sex	Number	1992	25355.5	36352.4	18394.5
Deaths	Middle SDI	Both	All ages	HIV/AIDS	Unsafe sex	Percent	1992	0.688579	0.741344	0.636467
Deaths	Middle SDI	Both	All ages	HIV/AIDS	Unsafe sex	Rate	1992	1.42986	2.04999	1.03731
Deaths	Middle SDI	Both	All ages	Sexually transmitted infections excluding HIV	Unsafe sex	Number	1991	1834.98	2049.13	1328.37
Deaths	Middle SDI	Both	All ages	Sexually transmitted infections excluding HIV	Unsafe sex	Percent	1991	0.122305	0.258681	0.0492113
Deaths	Middle SDI	Both	All ages	Sexually transmitted infections excluding HIV	Unsafe sex	Rate	1991	0.105123	0.117392	0.0761006
Deaths	High-middle SDI	Both	All ages	HIV/AIDS	Unsafe sex	Number	1991	13598.6	15205.2	11811.2
Deaths	High-middle SDI	Both	All ages	HIV/AIDS	Unsafe sex	Percent	1991	0.623126	0.683322	0.546476
Deaths	High-middle SDI	Both	All ages	HIV/AIDS	Unsafe sex	Rate	1991	1.16997	1.3082	1.01619
Deaths	High SDI	Both	All ages	HIV/AIDS	Unsafe sex	Number	1991	34125	36233.4	30592.1
Deaths	High SDI	Both	All ages	HIV/AIDS	Unsafe sex	Percent	1991	0.803819	0.852664	0.719429
Deaths	High SDI	Both	All ages	HIV/AIDS	Unsafe sex	Rate	1991	4.11802	4.37246	3.6917
Deaths	Low-middle SDI	Both	All ages	Sexually transmitted infections excluding HIV	Unsafe sex	Number	1992	3033.19	3559.79	2244.01
Deaths	Low-middle SDI	Both	All ages	Sexually transmitted infections excluding HIV	Unsafe sex	Percent	1992	0.10941	0.244219	0.0431215
Deaths	Low-middle SDI	Both	All ages	Sexually transmitted infections excluding HIV	Unsafe sex	Rate	1992	0.258608	0.303506	0.191323
Deaths	Low SDI	Both	All ages	Sexually transmitted infections excluding HIV	Unsafe sex	Number	1991	2289.95	2999.48	1352.8
Deaths	Low SDI	Both	All ages	Sexually transmitted infections excluding HIV	Unsafe sex	Percent	1991	0.0534693	0.12456	0.0197967
Deaths	Low SDI	Both	All ages	Sexually transmitted infections excluding HIV	Unsafe sex	Rate	1991	0.422498	0.553408	0.249592
Deaths	Low SDI	Both	All ages	HIV/AIDS	Unsafe sex	Number	1991	182684	271051	117039
Deaths	Low SDI	Both	All ages	HIV/AIDS	Unsafe sex	Percent	1991	0.714147	0.771307	0.657451
Deaths	Low SDI	Both	All ages	HIV/AIDS	Unsafe sex	Rate	1991	33.7053	50.0091	21.5938
Deaths	Low SDI	Both	All ages	Cervical cancer	Unsafe sex	Number	1992	26977.1	33074.8	21044.2
Deaths	Low SDI	Both	All ages	Cervical cancer	Unsafe sex	Percent	1992	1	1	1
Deaths	Low SDI	Both	All ages	Cervical cancer	Unsafe sex	Rate	1992	4.84758	5.9433	3.78149
Deaths	High-middle SDI	Both	All ages	Cervical cancer	Unsafe sex	Number	1992	41801.5	49075	39485.2
Deaths	High-middle SDI	Both	All ages	Cervical cancer	Unsafe sex	Percent	1992	1	1	1
Deaths	High-middle SDI	Both	All ages	Cervical cancer	Unsafe sex	Rate	1992	3.56159	4.1813	3.36423
Deaths	High-middle SDI	Both	All ages	Sexually transmitted infections excluding HIV	Unsafe sex	Number	1991	1141.23	1217.11	907.166
Deaths	High-middle SDI	Both	All ages	Sexually transmitted infections excluding HIV	Unsafe sex	Percent	1991	0.3406	0.571721	0.172157
Deaths	High-middle SDI	Both	All ages	Sexually transmitted infections excluding HIV	Unsafe sex	Rate	1991	0.0981872	0.104716	0.078049
Deaths	Global	Both	All ages	Sexually transmitted infections excluding HIV	Unsafe sex	Number	1992	8937.41	10079	6562.29
Deaths	Global	Both	All ages	Sexually transmitted infections excluding HIV	Unsafe sex	Percent	1992	0.0989296	0.216028	0.0407869
Deaths	Global	Both	All ages	Sexually transmitted infections excluding HIV	Unsafe sex	Rate	1992	0.162071	0.182773	0.119
Deaths	Global	Both	All ages	HIV/AIDS	Unsafe sex	Number	1993	481116	685754	332717
Deaths	Global	Both	All ages	HIV/AIDS	Unsafe sex	Percent	1993	0.71974	0.76851	0.672643
Deaths	Global	Both	All ages	HIV/AIDS	Unsafe sex	Rate	1993	8.59909	12.2566	5.94672
Deaths	Low SDI	Both	All ages	HIV/AIDS	Unsafe sex	Number	1992	223483	331787	144568
Deaths	Low SDI	Both	All ages	HIV/AIDS	Unsafe sex	Percent	1992	0.721222	0.774386	0.667548
Deaths	Low SDI	Both	All ages	HIV/AIDS	Unsafe sex	Rate	1992	40.1582	59.6197	25.9777
Deaths	Global	Both	All ages	HIV/AIDS	Unsafe sex	Number	1992	387664	552541	269603
Deaths	Global	Both	All ages	HIV/AIDS	Unsafe sex	Percent	1992	0.713439	0.764506	0.665321
Deaths	Global	Both	All ages	HIV/AIDS	Unsafe sex	Rate	1992	7.0299	10.0198	4.88897
Deaths	High-middle SDI	Both	All ages	Cervical cancer	Unsafe sex	Number	1993	42994.6	50905	40570.4
Deaths	High-middle SDI	Both	All ages	Cervical cancer	Unsafe sex	Percent	1993	1	1	1
Deaths	High-middle SDI	Both	All ages	Cervical cancer	Unsafe sex	Rate	1993	3.62988	4.29773	3.42522
Deaths	Global	Both	All ages	Cervical cancer	Unsafe sex	Number	1992	188200	226991	168633
Deaths	Global	Both	All ages	Cervical cancer	Unsafe sex	Percent	1992	1	1	1
Deaths	Global	Both	All ages	Cervical cancer	Unsafe sex	Rate	1992	3.41281	4.11625	3.058
Deaths	Middle SDI	Both	All ages	Cervical cancer	Unsafe sex	Number	1991	52954	67837.8	47071.3
Deaths	Middle SDI	Both	All ages	Cervical cancer	Unsafe sex	Percent	1991	1	1	1
Deaths	Middle SDI	Both	All ages	Cervical cancer	Unsafe sex	Rate	1991	3.03365	3.88632	2.69664
Deaths	Middle SDI	Both	All ages	Sexually transmitted infections excluding HIV	Unsafe sex	Number	1992	1846.43	2052.51	1352.4
Deaths	Middle SDI	Both	All ages	Sexually transmitted infections excluding HIV	Unsafe sex	Percent	1992	0.124458	0.266836	0.0502396
Deaths	Middle SDI	Both	All ages	Sexually transmitted infections excluding HIV	Unsafe sex	Rate	1992	0.104125	0.115746	0.0762646
Deaths	Middle SDI	Both	All ages	Sexually transmitted infections excluding HIV	Unsafe sex	Number	1993	1796.98	1991.05	1306.49
Deaths	Middle SDI	Both	All ages	Sexually transmitted infections excluding HIV	Unsafe sex	Percent	1993	0.123355	0.266427	0.0500556
Deaths	Middle SDI	Both	All ages	Sexually transmitted infections excluding HIV	Unsafe sex	Rate	1993	0.0997983	0.110577	0.0725582
Deaths	Middle SDI	Both	All ages	Cervical cancer	Unsafe sex	Number	1993	54893	68116.9	49183.6
Deaths	Middle SDI	Both	All ages	Cervical cancer	Unsafe sex	Percent	1993	1	1	1
Deaths	Middle SDI	Both	All ages	Cervical cancer	Unsafe sex	Rate	1993	3.04858	3.78299	2.73149
Deaths	Low-middle SDI	Both	All ages	HIV/AIDS	Unsafe sex	Number	1991	58747.2	95935.7	36817.6
Deaths	Low-middle SDI	Both	All ages	HIV/AIDS	Unsafe sex	Percent	1991	0.667105	0.743426	0.599037
Deaths	Low-middle SDI	Both	All ages	HIV/AIDS	Unsafe sex	Rate	1991	5.10267	8.3328	3.19791
Deaths	Low-middle SDI	Both	All ages	Sexually transmitted infections excluding HIV	Unsafe sex	Number	1991	2962.28	3544.78	2204.83
Deaths	Low-middle SDI	Both	All ages	Sexually transmitted infections excluding HIV	Unsafe sex	Percent	1991	0.108027	0.239348	0.0428257
Deaths	Low-middle SDI	Both	All ages	Sexually transmitted infections excluding HIV	Unsafe sex	Rate	1991	0.257299	0.307893	0.191508
Deaths	Global	Both	All ages	Sexually transmitted infections excluding HIV	Unsafe sex	Number	1993	8983.31	10076.7	6371.53
Deaths	Global	Both	All ages	Sexually transmitted infections excluding HIV	Unsafe sex	Percent	1993	0.0990428	0.215758	0.0412204
Deaths	Global	Both	All ages	Sexually transmitted infections excluding HIV	Unsafe sex	Rate	1993	0.160561	0.180104	0.11388
Deaths	Middle SDI	Both	All ages	Cervical cancer	Unsafe sex	Number	1992	54277.2	68394.2	48553.3
Deaths	Middle SDI	Both	All ages	Cervical cancer	Unsafe sex	Percent	1992	1	1	1
Deaths	Middle SDI	Both	All ages	Cervical cancer	Unsafe sex	Rate	1992	3.06081	3.8569	2.73803
Deaths	High SDI	Both	All ages	Sexually transmitted infections excluding HIV	Unsafe sex	Number	1992	532.521	554.593	469.488
Deaths	High SDI	Both	All ages	Sexually transmitted infections excluding HIV	Unsafe sex	Percent	1992	0.751674	0.895718	0.569391
Deaths	High SDI	Both	All ages	Sexually transmitted infections excluding HIV	Unsafe sex	Rate	1992	0.0637622	0.0664049	0.0562148
Deaths	Low-middle SDI	Both	All ages	HIV/AIDS	Unsafe sex	Number	1993	112076	177472	69744.6
Deaths	Low-middle SDI	Both	All ages	HIV/AIDS	Unsafe sex	Percent	1993	0.695182	0.761515	0.63069
Deaths	Low-middle SDI	Both	All ages	HIV/AIDS	Unsafe sex	Rate	1993	9.3829	14.8578	5.83893
Deaths	Low-middle SDI	Both	All ages	Cervical cancer	Unsafe sex	Number	1992	40295.9	51804.3	33155.9
Deaths	Low-middle SDI	Both	All ages	Cervical cancer	Unsafe sex	Percent	1992	1	1	1
Deaths	Low-middle SDI	Both	All ages	Cervical cancer	Unsafe sex	Rate	1992	3.43561	4.41681	2.82685
Deaths	High SDI	Both	All ages	Cervical cancer	Unsafe sex	Number	1992	24707.8	25670.7	22877.6
Deaths	High SDI	Both	All ages	Cervical cancer	Unsafe sex	Percent	1992	1	1	1
Deaths	High SDI	Both	All ages	Cervical cancer	Unsafe sex	Rate	1992	2.95842	3.07372	2.73928
Deaths	Global	Both	All ages	Cervical cancer	Unsafe sex	Number	1993	190590	231289	171131
Deaths	Global	Both	All ages	Cervical cancer	Unsafe sex	Percent	1993	1	1	1
Deaths	Global	Both	All ages	Cervical cancer	Unsafe sex	Rate	1993	3.40646	4.13388	3.05866
Deaths	Low-middle SDI	Both	All ages	Sexually transmitted infections excluding HIV	Unsafe sex	Number	1993	3020.79	3554.84	2197.55
Deaths	Low-middle SDI	Both	All ages	Sexually transmitted infections excluding HIV	Unsafe sex	Percent	1993	0.108372	0.238797	0.044155
Deaths	Low-middle SDI	Both	All ages	Sexually transmitted infections excluding HIV	Unsafe sex	Rate	1993	0.252897	0.297607	0.183976
Deaths	Low-middle SDI	Both	All ages	Cervical cancer	Unsafe sex	Number	1991	39397.7	50038.6	32439.3
Deaths	Low-middle SDI	Both	All ages	Cervical cancer	Unsafe sex	Percent	1991	1	1	1
Deaths	Low-middle SDI	Both	All ages	Cervical cancer	Unsafe sex	Rate	1991	3.42201	4.34626	2.81762
Deaths	High SDI	Both	All ages	Sexually transmitted infections excluding HIV	Unsafe sex	Number	1993	519.044	540.942	464.52
Deaths	High SDI	Both	All ages	Sexually transmitted infections excluding HIV	Unsafe sex	Percent	1993	0.755285	0.899783	0.574722
Deaths	High SDI	Both	All ages	Sexually transmitted infections excluding HIV	Unsafe sex	Rate	1993	0.0616911	0.0642938	0.0552106
Deaths	High SDI	Both	All ages	HIV/AIDS	Unsafe sex	Number	1992	38505.7	40916.3	34528.5
Deaths	High SDI	Both	All ages	HIV/AIDS	Unsafe sex	Percent	1992	0.804142	0.85334	0.720023
Deaths	High SDI	Both	All ages	HIV/AIDS	Unsafe sex	Rate	1992	4.61054	4.89917	4.13432
Deaths	Low-middle SDI	Both	All ages	Cervical cancer	Unsafe sex	Number	1993	40581.9	52572.3	34048.3
Deaths	Low-middle SDI	Both	All ages	Cervical cancer	Unsafe sex	Percent	1993	1	1	1
Deaths	Low-middle SDI	Both	All ages	Cervical cancer	Unsafe sex	Rate	1993	3.39747	4.40129	2.85048
Deaths	High SDI	Both	All ages	Cervical cancer	Unsafe sex	Number	1993	24648.9	25646.9	22842.2
Deaths	High SDI	Both	All ages	Cervical cancer	Unsafe sex	Percent	1993	1	1	1
Deaths	High SDI	Both	All ages	Cervical cancer	Unsafe sex	Rate	1993	2.92965	3.04826	2.71491
Deaths	High-middle SDI	Both	All ages	Sexually transmitted infections excluding HIV	Unsafe sex	Number	1993	1315.3	1398.33	983.711
Deaths	High-middle SDI	Both	All ages	Sexually transmitted infections excluding HIV	Unsafe sex	Percent	1993	0.385415	0.626846	0.203888
Deaths	High-middle SDI	Both	All ages	Sexually transmitted infections excluding HIV	Unsafe sex	Rate	1993	0.111046	0.118056	0.0830513
Deaths	High SDI	Both	All ages	HIV/AIDS	Unsafe sex	Number	1993	42594.5	45314.2	38078.9
Deaths	High SDI	Both	All ages	HIV/AIDS	Unsafe sex	Percent	1993	0.803535	0.853555	0.718632
Deaths	High SDI	Both	All ages	HIV/AIDS	Unsafe sex	Rate	1993	5.06257	5.38583	4.52588
Deaths	Middle SDI	Both	All ages	HIV/AIDS	Unsafe sex	Number	1993	37599.7	54161.4	26393.4
Deaths	Middle SDI	Both	All ages	HIV/AIDS	Unsafe sex	Percent	1993	0.706135	0.757581	0.655855
Deaths	Middle SDI	Both	All ages	HIV/AIDS	Unsafe sex	Rate	1993	2.08816	3.00795	1.4658
Deaths	Low SDI	Both	All ages	HIV/AIDS	Unsafe sex	Number	1993	267129	394569	173165
Deaths	Low SDI	Both	All ages	HIV/AIDS	Unsafe sex	Percent	1993	0.727765	0.777804	0.677671
Deaths	Low SDI	Both	All ages	HIV/AIDS	Unsafe sex	Rate	1993	46.7797	69.0971	30.3248
Deaths	Low SDI	Both	All ages	HIV/AIDS	Unsafe sex	Number	1995	356734	515215	233630
Deaths	Low SDI	Both	All ages	HIV/AIDS	Unsafe sex	Percent	1995	0.739926	0.783	0.69487
Deaths	Low SDI	Both	All ages	HIV/AIDS	Unsafe sex	Rate	1995	59.1876	85.482	38.7627
Deaths	Global	Both	All ages	Sexually transmitted infections excluding HIV	Unsafe sex	Number	1996	8926.13	10034.6	6447.1
Deaths	Global	Both	All ages	Sexually transmitted infections excluding HIV	Unsafe sex	Percent	1996	0.0981878	0.213506	0.0403263
Deaths	Global	Both	All ages	Sexually transmitted infections excluding HIV	Unsafe sex	Rate	1996	0.152949	0.171943	0.110471
Deaths	High-middle SDI	Both	All ages	Cervical cancer	Unsafe sex	Number	1995	43556.2	51838.4	40838.1
Deaths	High-middle SDI	Both	All ages	Cervical cancer	Unsafe sex	Percent	1995	1	1	1
Deaths	High-middle SDI	Both	All ages	Cervical cancer	Unsafe sex	Rate	1995	3.61437	4.30164	3.38881
Deaths	Global	Both	All ages	Cervical cancer	Unsafe sex	Number	1996	196946	240136	177981
Deaths	Global	Both	All ages	Cervical cancer	Unsafe sex	Percent	1996	1	1	1
Deaths	Global	Both	All ages	Cervical cancer	Unsafe sex	Rate	1996	3.37466	4.11473	3.0497
Deaths	High-middle SDI	Both	All ages	Sexually transmitted infections excluding HIV	Unsafe sex	Number	1995	1437.46	1542.37	1034.86
Deaths	High-middle SDI	Both	All ages	Sexually transmitted infections excluding HIV	Unsafe sex	Percent	1995	0.41687	0.657311	0.225557
Deaths	High-middle SDI	Both	All ages	Sexually transmitted infections excluding HIV	Unsafe sex	Rate	1995	0.119283	0.127988	0.0858747
Deaths	High-middle SDI	Both	All ages	Cervical cancer	Unsafe sex	Number	1994	43720.7	51738.4	41048.6
Deaths	High-middle SDI	Both	All ages	Cervical cancer	Unsafe sex	Percent	1994	1	1	1
Deaths	High-middle SDI	Both	All ages	Cervical cancer	Unsafe sex	Rate	1994	3.65898	4.32999	3.43536
Deaths	High-middle SDI	Both	All ages	HIV/AIDS	Unsafe sex	Number	1995	29745.5	34614.8	25404.7
Deaths	High-middle SDI	Both	All ages	HIV/AIDS	Unsafe sex	Percent	1995	0.6252	0.683025	0.551035
Deaths	High-middle SDI	Both	All ages	HIV/AIDS	Unsafe sex	Rate	1995	2.46834	2.87239	2.10813
Deaths	Low SDI	Both	All ages	Sexually transmitted infections excluding HIV	Unsafe sex	Number	1993	2326.7	3077.32	1400.28
Deaths	Low SDI	Both	All ages	Sexually transmitted infections excluding HIV	Unsafe sex	Percent	1993	0.0531874	0.11899	0.0198564
Deaths	Low SDI	Both	All ages	Sexually transmitted infections excluding HIV	Unsafe sex	Rate	1993	0.407452	0.538901	0.245217
Deaths	Low SDI	Both	All ages	Cervical cancer	Unsafe sex	Number	1995	28268.7	34037.2	22083.5
Deaths	Low SDI	Both	All ages	Cervical cancer	Unsafe sex	Percent	1995	1	1	1
Deaths	Low SDI	Both	All ages	Cervical cancer	Unsafe sex	Rate	1995	4.6902	5.64728	3.66399
Deaths	Middle SDI	Both	All ages	HIV/AIDS	Unsafe sex	Number	1995	74951.4	107838	51851.6
Deaths	Middle SDI	Both	All ages	HIV/AIDS	Unsafe sex	Percent	1995	0.73017	0.779194	0.68011
Deaths	Middle SDI	Both	All ages	HIV/AIDS	Unsafe sex	Rate	1995	4.04312	5.81715	2.79704
Deaths	Global	Both	All ages	HIV/AIDS	Unsafe sex	Number	1996	788097	1.10337e+06	539424
Deaths	Global	Both	All ages	HIV/AIDS	Unsafe sex	Percent	1996	0.738349	0.780744	0.691389
Deaths	Global	Both	All ages	HIV/AIDS	Unsafe sex	Rate	1996	13.504	18.9063	9.24301
Deaths	Low SDI	Both	All ages	HIV/AIDS	Unsafe sex	Number	1994	312196	457682	203606
Deaths	Low SDI	Both	All ages	HIV/AIDS	Unsafe sex	Percent	1994	0.734133	0.779372	0.686583
Deaths	Low SDI	Both	All ages	HIV/AIDS	Unsafe sex	Rate	1994	53.24	78.0503	34.7216
Deaths	High-middle SDI	Both	All ages	HIV/AIDS	Unsafe sex	Number	1993	21249.9	24102.8	18354.9
Deaths	High-middle SDI	Both	All ages	HIV/AIDS	Unsafe sex	Percent	1993	0.627094	0.685208	0.552041
Deaths	High-middle SDI	Both	All ages	HIV/AIDS	Unsafe sex	Rate	1993	1.79405	2.03492	1.54964
Deaths	High-middle SDI	Both	All ages	Sexually transmitted infections excluding HIV	Unsafe sex	Number	1994	1419.57	1517.48	1038.59
Deaths	High-middle SDI	Both	All ages	Sexually transmitted infections excluding HIV	Unsafe sex	Percent	1994	0.408785	0.649181	0.219141
Deaths	High-middle SDI	Both	All ages	Sexually transmitted infections excluding HIV	Unsafe sex	Rate	1994	0.118804	0.126998	0.0869199
Deaths	Global	Both	All ages	Sexually transmitted infections excluding HIV	Unsafe sex	Number	1995	9037.81	10173.8	6562.33
Deaths	Global	Both	All ages	Sexually transmitted infections excluding HIV	Unsafe sex	Percent	1995	0.0991826	0.214939	0.0408925
Deaths	Global	Both	All ages	Sexually transmitted infections excluding HIV	Unsafe sex	Rate	1995	0.157034	0.176773	0.114022
Deaths	Middle SDI	Both	All ages	Cervical cancer	Unsafe sex	Number	1995	56531	71170	51230.6
Deaths	Middle SDI	Both	All ages	Cervical cancer	Unsafe sex	Percent	1995	1	1	1
Deaths	Middle SDI	Both	All ages	Cervical cancer	Unsafe sex	Rate	1995	3.04946	3.83914	2.76354
Deaths	High-middle SDI	Both	All ages	HIV/AIDS	Unsafe sex	Number	1994	25640.4	29411.8	22066.8
Deaths	High-middle SDI	Both	All ages	HIV/AIDS	Unsafe sex	Percent	1994	0.626203	0.684429	0.5521
Deaths	High-middle SDI	Both	All ages	HIV/AIDS	Unsafe sex	Rate	1994	2.14585	2.46147	1.84677
Deaths	High SDI	Both	All ages	Sexually transmitted infections excluding HIV	Unsafe sex	Number	1994	503.136	525.196	450.881
Deaths	High SDI	Both	All ages	Sexually transmitted infections excluding HIV	Unsafe sex	Percent	1994	0.757179	0.901709	0.577823
Deaths	High SDI	Both	All ages	Sexually transmitted infections excluding HIV	Unsafe sex	Rate	1994	0.0593809	0.0619845	0.0532137
Deaths	Low SDI	Both	All ages	Sexually transmitted infections excluding HIV	Unsafe sex	Number	1995	2361.08	3134.63	1421.64
Deaths	Low SDI	Both	All ages	Sexually transmitted infections excluding HIV	Unsafe sex	Percent	1995	0.0529474	0.117433	0.0200586
Deaths	Low SDI	Both	All ages	Sexually transmitted infections excluding HIV	Unsafe sex	Rate	1995	0.39174	0.520082	0.235872
Deaths	Global	Both	All ages	HIV/AIDS	Unsafe sex	Number	1995	691399	975402	476014
Deaths	Global	Both	All ages	HIV/AIDS	Unsafe sex	Percent	1995	0.732679	0.776573	0.686279
Deaths	Global	Both	All ages	HIV/AIDS	Unsafe sex	Rate	1995	12.0132	16.9478	8.27086
Deaths	Middle SDI	Both	All ages	Cervical cancer	Unsafe sex	Number	1994	55998.8	71211.9	50581
Deaths	Middle SDI	Both	All ages	Cervical cancer	Unsafe sex	Percent	1994	1	1	1
Deaths	Middle SDI	Both	All ages	Cervical cancer	Unsafe sex	Rate	1994	3.06422	3.89667	2.76776
Deaths	High SDI	Both	All ages	HIV/AIDS	Unsafe sex	Number	1994	47254.8	50247.5	42367.2
Deaths	High SDI	Both	All ages	HIV/AIDS	Unsafe sex	Percent	1994	0.804821	0.855395	0.721832
Deaths	High SDI	Both	All ages	HIV/AIDS	Unsafe sex	Rate	1994	5.57709	5.93029	5.00024
Deaths	Low SDI	Both	All ages	Cervical cancer	Unsafe sex	Number	1993	27328.3	33134.6	21185.3
Deaths	Low SDI	Both	All ages	Cervical cancer	Unsafe sex	Percent	1993	1	1	1
Deaths	Low SDI	Both	All ages	Cervical cancer	Unsafe sex	Rate	1993	4.78574	5.80253	3.70998
Deaths	Global	Both	All ages	HIV/AIDS	Unsafe sex	Number	1994	584729	828371	402962
Deaths	Global	Both	All ages	HIV/AIDS	Unsafe sex	Percent	1994	0.726541	0.772946	0.67954
Deaths	Global	Both	All ages	HIV/AIDS	Unsafe sex	Rate	1994	10.3033	14.5964	7.10045
Deaths	Low-middle SDI	Both	All ages	HIV/AIDS	Unsafe sex	Number	1995	181319	276405	113881
Deaths	Low-middle SDI	Both	All ages	HIV/AIDS	Unsafe sex	Percent	1995	0.721265	0.777979	0.660903
Deaths	Low-middle SDI	Both	All ages	HIV/AIDS	Unsafe sex	Rate	1995	14.6525	22.3366	9.20284
Deaths	High SDI	Both	All ages	Cervical cancer	Unsafe sex	Number	1994	24436.8	25473.6	22698.5
Deaths	High SDI	Both	All ages	Cervical cancer	Unsafe sex	Percent	1994	1	1	1
Deaths	High SDI	Both	All ages	Cervical cancer	Unsafe sex	Rate	1994	2.88407	3.00644	2.67892
Deaths	Middle SDI	Both	All ages	HIV/AIDS	Unsafe sex	Number	1994	53719.2	77512.8	37212.1
Deaths	Middle SDI	Both	All ages	HIV/AIDS	Unsafe sex	Percent	1994	0.71992	0.770412	0.669416
Deaths	Middle SDI	Both	All ages	HIV/AIDS	Unsafe sex	Rate	1994	2.93948	4.24145	2.03622
Deaths	Global	Both	All ages	Sexually transmitted infections excluding HIV	Unsafe sex	Number	1994	9103.66	10201.4	6528.97
Deaths	Global	Both	All ages	Sexually transmitted infections excluding HIV	Unsafe sex	Percent	1994	0.0999543	0.219261	0.0407974
Deaths	Global	Both	All ages	Sexually transmitted infections excluding HIV	Unsafe sex	Rate	1994	0.160412	0.179755	0.115045
Deaths	Middle SDI	Both	All ages	Sexually transmitted infections excluding HIV	Unsafe sex	Number	1995	1719.52	1891.69	1308.03
Deaths	Middle SDI	Both	All ages	Sexually transmitted infections excluding HIV	Unsafe sex	Percent	1995	0.121685	0.258962	0.0488272
Deaths	Middle SDI	Both	All ages	Sexually transmitted infections excluding HIV	Unsafe sex	Rate	1995	0.0927563	0.102044	0.0705594
Deaths	High SDI	Both	All ages	Cervical cancer	Unsafe sex	Number	1995	24470.3	25494.5	22646.6
Deaths	High SDI	Both	All ages	Cervical cancer	Unsafe sex	Percent	1995	1	1	1
Deaths	High SDI	Both	All ages	Cervical cancer	Unsafe sex	Rate	1995	2.86828	2.98833	2.65451
Deaths	Global	Both	All ages	Cervical cancer	Unsafe sex	Number	1995	194701	236897	175594
Deaths	Global	Both	All ages	Cervical cancer	Unsafe sex	Percent	1995	1	1	1
Deaths	Global	Both	All ages	Cervical cancer	Unsafe sex	Rate	1995	3.38297	4.11614	3.05098
Deaths	Low-middle SDI	Both	All ages	HIV/AIDS	Unsafe sex	Number	1994	145343	226538	90673.1
Deaths	Low-middle SDI	Both	All ages	HIV/AIDS	Unsafe sex	Percent	1994	0.708669	0.769975	0.644827
Deaths	Low-middle SDI	Both	All ages	HIV/AIDS	Unsafe sex	Rate	1994	11.9526	18.6298	7.45666
Deaths	Low-middle SDI	Both	All ages	Sexually transmitted infections excluding HIV	Unsafe sex	Number	1995	3020.49	3479.41	2236.97
Deaths	Low-middle SDI	Both	All ages	Sexually transmitted infections excluding HIV	Unsafe sex	Percent	1995	0.108429	0.237377	0.0427348
Deaths	Low-middle SDI	Both	All ages	Sexually transmitted infections excluding HIV	Unsafe sex	Rate	1995	0.244089	0.281175	0.180772
Deaths	Low-middle SDI	Both	All ages	Sexually transmitted infections excluding HIV	Unsafe sex	Number	1994	3030.18	3525.29	2207.39
Deaths	Low-middle SDI	Both	All ages	Sexually transmitted infections excluding HIV	Unsafe sex	Percent	1994	0.108338	0.234706	0.0439801
Deaths	Low-middle SDI	Both	All ages	Sexually transmitted infections excluding HIV	Unsafe sex	Rate	1994	0.249192	0.289908	0.181528
Deaths	Global	Both	All ages	Cervical cancer	Unsafe sex	Number	1994	193347	233480	175137
Deaths	Global	Both	All ages	Cervical cancer	Unsafe sex	Percent	1994	1	1	1
Deaths	Global	Both	All ages	Cervical cancer	Unsafe sex	Rate	1994	3.40691	4.11407	3.08603
Deaths	Middle SDI	Both	All ages	Sexually transmitted infections excluding HIV	Unsafe sex	Number	1994	1800.87	1989.74	1291.34
Deaths	Middle SDI	Both	All ages	Sexually transmitted infections excluding HIV	Unsafe sex	Percent	1994	0.125161	0.268117	0.0514994
Deaths	Middle SDI	Both	All ages	Sexually transmitted infections excluding HIV	Unsafe sex	Rate	1994	0.0985428	0.108877	0.0706614
Deaths	Low SDI	Both	All ages	Sexually transmitted infections excluding HIV	Unsafe sex	Number	1994	2345.42	3118.43	1404.72
Deaths	Low SDI	Both	All ages	Sexually transmitted infections excluding HIV	Unsafe sex	Percent	1994	0.0531289	0.11601	0.019814
Deaths	Low SDI	Both	All ages	Sexually transmitted infections excluding HIV	Unsafe sex	Rate	1994	0.399974	0.531798	0.239552
Deaths	Low SDI	Both	All ages	Cervical cancer	Unsafe sex	Number	1994	27792.2	33638.1	22046.5
Deaths	Low SDI	Both	All ages	Cervical cancer	Unsafe sex	Percent	1994	1	1	1
Deaths	Low SDI	Both	All ages	Cervical cancer	Unsafe sex	Rate	1994	4.7395	5.73643	3.75968
Deaths	Middle SDI	Both	All ages	HIV/AIDS	Unsafe sex	Number	1996	100789	144481	69457.4
Deaths	Middle SDI	Both	All ages	HIV/AIDS	Unsafe sex	Percent	1996	0.740514	0.788051	0.68959
Deaths	Middle SDI	Both	All ages	HIV/AIDS	Unsafe sex	Rate	1996	5.36205	7.6865	3.69519
Deaths	Low-middle SDI	Both	All ages	Cervical cancer	Unsafe sex	Number	1995	41727.6	53518.7	35001.1
Deaths	Low-middle SDI	Both	All ages	Cervical cancer	Unsafe sex	Percent	1995	1	1	1
Deaths	Low-middle SDI	Both	All ages	Cervical cancer	Unsafe sex	Rate	1995	3.37205	4.3249	2.82847
Deaths	Middle SDI	Both	All ages	Sexually transmitted infections excluding HIV	Unsafe sex	Number	1996	1635.91	1803.09	1285.51
Deaths	Middle SDI	Both	All ages	Sexually transmitted infections excluding HIV	Unsafe sex	Percent	1996	0.117889	0.253631	0.0476331
Deaths	Middle SDI	Both	All ages	Sexually transmitted infections excluding HIV	Unsafe sex	Rate	1996	0.0870315	0.0959259	0.0683904
Deaths	High SDI	Both	All ages	Sexually transmitted infections excluding HIV	Unsafe sex	Number	1995	494.729	516.302	443.968
Deaths	High SDI	Both	All ages	Sexually transmitted infections excluding HIV	Unsafe sex	Percent	1995	0.759871	0.902895	0.583715
Deaths	High SDI	Both	All ages	Sexually transmitted infections excluding HIV	Unsafe sex	Rate	1995	0.0579895	0.0605181	0.0520396
Deaths	High SDI	Both	All ages	HIV/AIDS	Unsafe sex	Number	1995	47980.1	51030	43152.9
Deaths	High SDI	Both	All ages	HIV/AIDS	Unsafe sex	Percent	1995	0.805671	0.856241	0.723986
Deaths	High SDI	Both	All ages	HIV/AIDS	Unsafe sex	Rate	1995	5.62398	5.98146	5.05816
Deaths	High-middle SDI	Both	All ages	Sexually transmitted infections excluding HIV	Unsafe sex	Number	1996	1378.7	1461.36	993.523
Deaths	High-middle SDI	Both	All ages	Sexually transmitted infections excluding HIV	Unsafe sex	Percent	1996	0.40868	0.652122	0.218575
Deaths	High-middle SDI	Both	All ages	Sexually transmitted infections excluding HIV	Unsafe sex	Rate	1996	0.113426	0.120226	0.0817371
Deaths	Low-middle SDI	Both	All ages	Cervical cancer	Unsafe sex	Number	1994	41254.2	51824.7	34664.7
Deaths	Low-middle SDI	Both	All ages	Cervical cancer	Unsafe sex	Percent	1994	1	1	1
Deaths	Low-middle SDI	Both	All ages	Cervical cancer	Unsafe sex	Rate	1994	3.39261	4.26189	2.85071
Deaths	High-middle SDI	Both	All ages	Cervical cancer	Unsafe sex	Number	1996	43136.2	50863	40723.5
Deaths	High-middle SDI	Both	All ages	Cervical cancer	Unsafe sex	Percent	1996	1	1	1
Deaths	High-middle SDI	Both	All ages	Cervical cancer	Unsafe sex	Rate	1996	3.54881	4.1845	3.35032
Deaths	Low-middle SDI	Both	All ages	Cervical cancer	Unsafe sex	Number	1997	44196.9	56098.4	37148.4
Deaths	Low-middle SDI	Both	All ages	Cervical cancer	Unsafe sex	Percent	1997	1	1	1
Deaths	Low-middle SDI	Both	All ages	Cervical cancer	Unsafe sex	Rate	1997	3.4514	4.38081	2.90097
Deaths	Middle SDI	Both	All ages	Cervical cancer	Unsafe sex	Number	1996	57825.4	70794.4	52631.4
Deaths	Middle SDI	Both	All ages	Cervical cancer	Unsafe sex	Percent	1996	1	1	1
Deaths	Middle SDI	Both	All ages	Cervical cancer	Unsafe sex	Rate	1996	3.07636	3.76632	2.80003
Deaths	Low-middle SDI	Both	All ages	Cervical cancer	Unsafe sex	Number	1996	42686.7	53636.3	36263.8
Deaths	Low-middle SDI	Both	All ages	Cervical cancer	Unsafe sex	Percent	1996	1	1	1
Deaths	Low-middle SDI	Both	All ages	Cervical cancer	Unsafe sex	Rate	1996	3.39055	4.26027	2.88039
Deaths	Low-middle SDI	Both	All ages	HIV/AIDS	Unsafe sex	Number	1996	218845	327426	138607
Deaths	Low-middle SDI	Both	All ages	HIV/AIDS	Unsafe sex	Percent	1996	0.732476	0.783376	0.673757
Deaths	Low-middle SDI	Both	All ages	HIV/AIDS	Unsafe sex	Rate	1996	17.3826	26.0071	11.0094
Deaths	Low-middle SDI	Both	All ages	Sexually transmitted infections excluding HIV	Unsafe sex	Number	1996	3045.26	3520.03	2225.25
Deaths	Low-middle SDI	Both	All ages	Sexually transmitted infections excluding HIV	Unsafe sex	Percent	1996	0.109405	0.240457	0.0436645
Deaths	Low-middle SDI	Both	All ages	Sexually transmitted infections excluding HIV	Unsafe sex	Rate	1996	0.241881	0.279592	0.176749
Deaths	High SDI	Both	All ages	HIV/AIDS	Unsafe sex	Number	1997	20882.8	22104.1	18989.9
Deaths	High SDI	Both	All ages	HIV/AIDS	Unsafe sex	Percent	1997	0.807375	0.854378	0.73393
Deaths	High SDI	Both	All ages	HIV/AIDS	Unsafe sex	Rate	1997	2.41442	2.55563	2.19558
Deaths	High SDI	Both	All ages	HIV/AIDS	Unsafe sex	Number	1996	36444.3	38650.7	32858.8
Deaths	High SDI	Both	All ages	HIV/AIDS	Unsafe sex	Percent	1996	0.806087	0.854961	0.727294
Deaths	High SDI	Both	All ages	HIV/AIDS	Unsafe sex	Rate	1996	4.24256	4.49942	3.82517
Deaths	Global	Both	All ages	Sexually transmitted infections excluding HIV	Unsafe sex	Number	1997	8942.74	10015.6	6468.14
Deaths	Global	Both	All ages	Sexually transmitted infections excluding HIV	Unsafe sex	Percent	1997	0.0984632	0.215929	0.0408262
Deaths	Global	Both	All ages	Sexually transmitted infections excluding HIV	Unsafe sex	Rate	1997	0.151144	0.169276	0.10932
Deaths	High-middle SDI	Both	All ages	HIV/AIDS	Unsafe sex	Number	1996	32191.3	37777.8	27250.4
Deaths	High-middle SDI	Both	All ages	HIV/AIDS	Unsafe sex	Percent	1996	0.621088	0.677383	0.549084
Deaths	High-middle SDI	Both	All ages	HIV/AIDS	Unsafe sex	Rate	1996	2.64838	3.10798	2.24189
Deaths	Middle SDI	Both	All ages	HIV/AIDS	Unsafe sex	Number	1997	131441	187326	90499.5
Deaths	Middle SDI	Both	All ages	HIV/AIDS	Unsafe sex	Percent	1997	0.750629	0.796795	0.700692
Deaths	Middle SDI	Both	All ages	HIV/AIDS	Unsafe sex	Rate	1997	6.8988	9.832	4.74996
Deaths	High SDI	Both	All ages	Sexually transmitted infections excluding HIV	Unsafe sex	Number	1997	472.602	493.312	432.53
Deaths	High SDI	Both	All ages	Sexually transmitted infections excluding HIV	Unsafe sex	Percent	1997	0.755027	0.901452	0.574841
Deaths	High SDI	Both	All ages	Sexually transmitted infections excluding HIV	Unsafe sex	Rate	1997	0.0546413	0.0570357	0.0500082
Deaths	Middle SDI	Both	All ages	Sexually transmitted infections excluding HIV	Unsafe sex	Number	1997	1631.91	1798.55	1288.15
[truncated: 1,241 more rows]
