# Supplementary material for: Global disease burden attributed to unsafe sex in 204 countries and territories from 1990 to 2019: results from the Global Burden of Disease Study 2019
Source: Sci Rep. 2023 Aug 9;13:12900. doi: 10.1038/s41598-023-40001-2 (PMC10412620; doi:10.1038/s41598-023-40001-2)
Supplement: Supplementary file 1 — Supplementary Information 1. [file 41598_2023_40001_MOESM1_ESM.zip › raw data for Figure 1.xlsx]

## Sheet: raw data for Figure 1
measure_name	location_name	sex_name	age_name	cause_name	rei_name	metric_name	year	val	upper	lower
Deaths	Global	Male	All Ages	All causes	Unsafe sex	Number	1990	119095	161838	89601.9
Deaths	Global	Female	All Ages	All causes	Unsafe sex	Number	1990	310897	376015	264868
Deaths	Global	Both	All Ages	All causes	Unsafe sex	Number	1990	429992	533206	356198
Deaths	Global	Male	All Ages	All causes	Unsafe sex	Number	1991	150595	205321	111870
Deaths	Global	Female	All Ages	All causes	Unsafe sex	Number	1991	349917	430773	292748
Deaths	Global	Both	All Ages	All causes	Unsafe sex	Number	1991	500512	633754	406161
Deaths	Global	Male	All Ages	All causes	Unsafe sex	Number	1992	186877	256411	137442
Deaths	Global	Female	All Ages	All causes	Unsafe sex	Number	1992	397924	496749	325883
Deaths	Global	Both	All Ages	All causes	Unsafe sex	Number	1992	584801	751904	464672
Deaths	Global	Male	All Ages	All causes	Unsafe sex	Number	1993	227984	313264	165778
Deaths	Global	Female	All Ages	All causes	Unsafe sex	Number	1993	452706	573186	364647
Deaths	Global	Both	All Ages	All causes	Unsafe sex	Number	1993	680690	887085	531889
Deaths	Global	Male	All Ages	All causes	Unsafe sex	Number	1996	353003	483063	247185
Deaths	Global	Female	All Ages	All causes	Unsafe sex	Number	1996	640966	825136	496280
Deaths	Global	Both	All Ages	All causes	Unsafe sex	Number	1996	993969	1.32145e+06	744358
Deaths	Global	Male	All Ages	All causes	Unsafe sex	Number	1995	318297	434972	227154
Deaths	Global	Female	All Ages	All causes	Unsafe sex	Number	1995	576841	742352	452155
Deaths	Global	Both	All Ages	All causes	Unsafe sex	Number	1995	895138	1.18595e+06	679082
Deaths	Global	Male	All Ages	All causes	Unsafe sex	Number	1997	382463	523269	264147
Deaths	Global	Female	All Ages	All causes	Unsafe sex	Number	1997	705468	908955	542238
Deaths	Global	Both	All Ages	All causes	Unsafe sex	Number	1997	1.08793e+06	1.44284e+06	806399
Deaths	Global	Male	All Ages	All causes	Unsafe sex	Number	1994	273471	376958	196564
Deaths	Global	Female	All Ages	All causes	Unsafe sex	Number	1994	513710	656096	407575
Deaths	Global	Both	All Ages	All causes	Unsafe sex	Number	1994	787180	1.03277e+06	605032
Deaths	Global	Male	All Ages	All causes	Unsafe sex	Number	1999	469441	629038	329244
Deaths	Global	Female	All Ages	All causes	Unsafe sex	Number	1999	836831	1.06962e+06	642146
Deaths	Global	Both	All Ages	All causes	Unsafe sex	Number	1999	1.30627e+06	1.69685e+06	972479
Deaths	Global	Male	All Ages	All causes	Unsafe sex	Number	1998	423127	573641	292796
Deaths	Global	Female	All Ages	All causes	Unsafe sex	Number	1998	770792	990523	588677
Deaths	Global	Both	All Ages	All causes	Unsafe sex	Number	1998	1.19392e+06	1.57328e+06	884262
Deaths	Global	Male	All Ages	All causes	Unsafe sex	Number	2001	544205	715047	391733
Deaths	Global	Female	All Ages	All causes	Unsafe sex	Number	2001	951891	1.1948e+06	739869
Deaths	Global	Both	All Ages	All causes	Unsafe sex	Number	2001	1.4961e+06	1.90221e+06	1.13387e+06
Deaths	Global	Male	All Ages	All causes	Unsafe sex	Number	2003	595798	760160	443890
Deaths	Global	Female	All Ages	All causes	Unsafe sex	Number	2003	1.03571e+06	1.27507e+06	821276
Deaths	Global	Both	All Ages	All causes	Unsafe sex	Number	2003	1.63151e+06	2.0302e+06	1.27111e+06
Deaths	Global	Male	All Ages	All causes	Unsafe sex	Number	2002	573695	743171	419454
Deaths	Global	Female	All Ages	All causes	Unsafe sex	Number	2002	998924	1.24372e+06	781861
Deaths	Global	Both	All Ages	All causes	Unsafe sex	Number	2002	1.57262e+06	1.97997e+06	1.2061e+06
Deaths	Global	Male	All Ages	All causes	Unsafe sex	Number	2004	608160	762481	463646
Deaths	Global	Female	All Ages	All causes	Unsafe sex	Number	2004	1.05665e+06	1.28413e+06	849533
Deaths	Global	Both	All Ages	All causes	Unsafe sex	Number	2004	1.66481e+06	2.04149e+06	1.32059e+06
Deaths	Global	Male	All Ages	All causes	Unsafe sex	Number	2000	509743	676773	362178
Deaths	Global	Female	All Ages	All causes	Unsafe sex	Number	2000	897588	1.13923e+06	690928
Deaths	Global	Both	All Ages	All causes	Unsafe sex	Number	2000	1.40733e+06	1.80735e+06	1.05341e+06
Deaths	Global	Male	All Ages	All causes	Unsafe sex	Number	2005	604722	747534	474775
Deaths	Global	Female	All Ages	All causes	Unsafe sex	Number	2005	1.05603e+06	1.2695e+06	867215
Deaths	Global	Both	All Ages	All causes	Unsafe sex	Number	2005	1.66076e+06	2.01424e+06	1.34968e+06
Deaths	Global	Male	All Ages	All causes	Unsafe sex	Number	2008	518254	623274	441646
Deaths	Global	Female	All Ages	All causes	Unsafe sex	Number	2008	935417	1.09063e+06	824298
Deaths	Global	Both	All Ages	All causes	Unsafe sex	Number	2008	1.45367e+06	1.70782e+06	1.26856e+06
Deaths	Global	Male	All Ages	All causes	Unsafe sex	Number	2007	554122	671498	460169
Deaths	Global	Female	All Ages	All causes	Unsafe sex	Number	2007	985150	1.15557e+06	848607
Deaths	Global	Both	All Ages	All causes	Unsafe sex	Number	2007	1.53927e+06	1.82469e+06	1.31364e+06
Deaths	Global	Male	All Ages	All causes	Unsafe sex	Number	2009	484394	582146	418623
Deaths	Global	Female	All Ages	All causes	Unsafe sex	Number	2009	890202	1.03542e+06	794698
Deaths	Global	Both	All Ages	All causes	Unsafe sex	Number	2009	1.3746e+06	1.61148e+06	1.21662e+06
Deaths	Global	Male	All Ages	All causes	Unsafe sex	Number	2006	585265	715437	471214
Deaths	Global	Female	All Ages	All causes	Unsafe sex	Number	2006	1.02941e+06	1.22235e+06	862980
Deaths	Global	Both	All Ages	All causes	Unsafe sex	Number	2006	1.61467e+06	1.93133e+06	1.34213e+06
Deaths	Global	Male	All Ages	All causes	Unsafe sex	Number	2011	443122	537243	384063
Deaths	Global	Female	All Ages	All causes	Unsafe sex	Number	2011	813244	939256	733714
Deaths	Global	Both	All Ages	All causes	Unsafe sex	Number	2011	1.25637e+06	1.47504e+06	1.12507e+06
Deaths	Global	Male	All Ages	All causes	Unsafe sex	Number	2010	460568	555553	399476
Deaths	Global	Female	All Ages	All causes	Unsafe sex	Number	2010	852315	989858	766666
Deaths	Global	Both	All Ages	All causes	Unsafe sex	Number	2010	1.31288e+06	1.5399e+06	1.17362e+06
Deaths	Global	Male	All Ages	All causes	Unsafe sex	Number	2012	424621	512779	368966
Deaths	Global	Female	All Ages	All causes	Unsafe sex	Number	2012	770336	885725	698021
Deaths	Global	Both	All Ages	All causes	Unsafe sex	Number	2012	1.19496e+06	1.3953e+06	1.07432e+06
Deaths	Global	Male	All Ages	All causes	Unsafe sex	Number	2014	394931	473315	345400
Deaths	Global	Female	All Ages	All causes	Unsafe sex	Number	2014	716984	819224	648776
Deaths	Global	Both	All Ages	All causes	Unsafe sex	Number	2014	1.11191e+06	1.29601e+06	999981
Deaths	Global	Male	All Ages	All causes	Unsafe sex	Number	2013	408093	491140	355489
Deaths	Global	Female	All Ages	All causes	Unsafe sex	Number	2013	737641	847342	671166
Deaths	Global	Both	All Ages	All causes	Unsafe sex	Number	2013	1.14573e+06	1.33507e+06	1.03268e+06
Deaths	Global	Male	All Ages	All causes	Unsafe sex	Number	2015	385011	462782	337287
Deaths	Global	Female	All Ages	All causes	Unsafe sex	Number	2015	703980	802670	641074
Deaths	Global	Both	All Ages	All causes	Unsafe sex	Number	2015	1.08899e+06	1.26645e+06	983275
Deaths	Global	Male	All Ages	All causes	Unsafe sex	Number	2018	347326	402058	310460
Deaths	Global	Female	All Ages	All causes	Unsafe sex	Number	2018	655447	730222	597667
Deaths	Global	Both	All Ages	All causes	Unsafe sex	Number	2018	1.00277e+06	1.12992e+06	919364
Deaths	Global	Male	All Ages	All causes	Unsafe sex	Number	2017	366637	435022	323907
Deaths	Global	Female	All Ages	All causes	Unsafe sex	Number	2017	675237	761413	616324
Deaths	Global	Both	All Ages	All causes	Unsafe sex	Number	2017	1.04187e+06	1.18603e+06	950850
Deaths	Global	Male	All Ages	All causes	Unsafe sex	Number	2016	378991	456088	332516
Deaths	Global	Female	All Ages	All causes	Unsafe sex	Number	2016	694135	786025	632200
Deaths	Global	Both	All Ages	All causes	Unsafe sex	Number	2016	1.07313e+06	1.24314e+06	971744
Deaths	Global	Male	All Ages	All causes	Unsafe sex	Number	2019	336357	391264	301991
Deaths	Global	Female	All Ages	All causes	Unsafe sex	Number	2019	648009	721142	591337
Deaths	Global	Both	All Ages	All causes	Unsafe sex	Number	2019	984366	1.10617e+06	904988
DALYs (Disability-Adjusted Life Years)	Global	Male	All Ages	All causes	Unsafe sex	Number	1990	6.38926e+06	8.53796e+06	4.88109e+06
DALYs (Disability-Adjusted Life Years)	Global	Female	All Ages	All causes	Unsafe sex	Number	1990	1.3712e+07	1.71264e+07	1.1374e+07
DALYs (Disability-Adjusted Life Years)	Global	Both	All Ages	All causes	Unsafe sex	Number	1990	2.01012e+07	2.5594e+07	1.63605e+07
DALYs (Disability-Adjusted Life Years)	Global	Male	All Ages	All causes	Unsafe sex	Number	1992	9.87535e+06	1.34345e+07	7.41307e+06
DALYs (Disability-Adjusted Life Years)	Global	Female	All Ages	All causes	Unsafe sex	Number	1992	1.84543e+07	2.38443e+07	1.46951e+07
DALYs (Disability-Adjusted Life Years)	Global	Both	All Ages	All causes	Unsafe sex	Number	1992	2.83296e+07	3.71511e+07	2.22008e+07
DALYs (Disability-Adjusted Life Years)	Global	Male	All Ages	All causes	Unsafe sex	Number	1994	1.42515e+07	1.94515e+07	1.05218e+07
DALYs (Disability-Adjusted Life Years)	Global	Female	All Ages	All causes	Unsafe sex	Number	1994	2.46293e+07	3.26821e+07	1.89746e+07
DALYs (Disability-Adjusted Life Years)	Global	Both	All Ages	All causes	Unsafe sex	Number	1994	3.88809e+07	5.18092e+07	2.95788e+07
DALYs (Disability-Adjusted Life Years)	Global	Male	All Ages	All causes	Unsafe sex	Number	1991	8.016e+06	1.0797e+07	6.0696e+06
DALYs (Disability-Adjusted Life Years)	Global	Female	All Ages	All causes	Unsafe sex	Number	1991	1.58658e+07	2.02482e+07	1.29005e+07
DALYs (Disability-Adjusted Life Years)	Global	Both	All Ages	All causes	Unsafe sex	Number	1991	2.38818e+07	3.09446e+07	1.91522e+07
DALYs (Disability-Adjusted Life Years)	Global	Male	All Ages	All causes	Unsafe sex	Number	1995	1.65009e+07	2.24164e+07	1.20729e+07
DALYs (Disability-Adjusted Life Years)	Global	Female	All Ages	All causes	Unsafe sex	Number	1995	2.79973e+07	3.71211e+07	2.12953e+07
DALYs (Disability-Adjusted Life Years)	Global	Both	All Ages	All causes	Unsafe sex	Number	1995	4.44982e+07	5.92584e+07	3.33645e+07
DALYs (Disability-Adjusted Life Years)	Global	Male	All Ages	All causes	Unsafe sex	Number	1993	1.19627e+07	1.6319e+07	8.90597e+06
DALYs (Disability-Adjusted Life Years)	Global	Female	All Ages	All causes	Unsafe sex	Number	1993	2.13765e+07	2.80763e+07	1.67116e+07
DALYs (Disability-Adjusted Life Years)	Global	Both	All Ages	All causes	Unsafe sex	Number	1993	3.33392e+07	4.42911e+07	2.57281e+07
DALYs (Disability-Adjusted Life Years)	Global	Male	All Ages	All causes	Unsafe sex	Number	1996	1.82379e+07	2.48715e+07	1.30914e+07
DALYs (Disability-Adjusted Life Years)	Global	Female	All Ages	All causes	Unsafe sex	Number	1996	3.13702e+07	4.15079e+07	2.35894e+07
DALYs (Disability-Adjusted Life Years)	Global	Both	All Ages	All causes	Unsafe sex	Number	1996	4.9608e+07	6.64362e+07	3.66868e+07
DALYs (Disability-Adjusted Life Years)	Global	Male	All Ages	All causes	Unsafe sex	Number	1997	1.97154e+07	2.69457e+07	1.38915e+07
DALYs (Disability-Adjusted Life Years)	Global	Female	All Ages	All causes	Unsafe sex	Number	1997	3.47262e+07	4.60146e+07	2.59812e+07
DALYs (Disability-Adjusted Life Years)	Global	Both	All Ages	All causes	Unsafe sex	Number	1997	5.44416e+07	7.2867e+07	3.98573e+07
DALYs (Disability-Adjusted Life Years)	Global	Male	All Ages	All causes	Unsafe sex	Number	1998	2.17264e+07	2.95291e+07	1.52901e+07
DALYs (Disability-Adjusted Life Years)	Global	Female	All Ages	All causes	Unsafe sex	Number	1998	3.81158e+07	5.02513e+07	2.84707e+07
DALYs (Disability-Adjusted Life Years)	Global	Both	All Ages	All causes	Unsafe sex	Number	1998	5.98422e+07	7.9532e+07	4.38959e+07
DALYs (Disability-Adjusted Life Years)	Global	Male	All Ages	All causes	Unsafe sex	Number	1999	2.39959e+07	3.21271e+07	1.70806e+07
DALYs (Disability-Adjusted Life Years)	Global	Female	All Ages	All causes	Unsafe sex	Number	1999	4.14819e+07	5.42236e+07	3.10498e+07
DALYs (Disability-Adjusted Life Years)	Global	Both	All Ages	All causes	Unsafe sex	Number	1999	6.54778e+07	8.60795e+07	4.81595e+07
DALYs (Disability-Adjusted Life Years)	Global	Male	All Ages	All causes	Unsafe sex	Number	2000	2.59473e+07	3.43499e+07	1.86666e+07
DALYs (Disability-Adjusted Life Years)	Global	Female	All Ages	All causes	Unsafe sex	Number	2000	4.45512e+07	5.77978e+07	3.35795e+07
DALYs (Disability-Adjusted Life Years)	Global	Both	All Ages	All causes	Unsafe sex	Number	2000	7.04985e+07	9.17285e+07	5.20459e+07
DALYs (Disability-Adjusted Life Years)	Global	Male	All Ages	All causes	Unsafe sex	Number	2001	2.75961e+07	3.6187e+07	2.00958e+07
DALYs (Disability-Adjusted Life Years)	Global	Female	All Ages	All causes	Unsafe sex	Number	2001	4.72335e+07	6.06639e+07	3.58171e+07
DALYs (Disability-Adjusted Life Years)	Global	Both	All Ages	All causes	Unsafe sex	Number	2001	7.48296e+07	9.63802e+07	5.58151e+07
DALYs (Disability-Adjusted Life Years)	Global	Male	All Ages	All causes	Unsafe sex	Number	2002	2.89993e+07	3.75514e+07	2.14023e+07
DALYs (Disability-Adjusted Life Years)	Global	Female	All Ages	All causes	Unsafe sex	Number	2002	4.94758e+07	6.2894e+07	3.78888e+07
DALYs (Disability-Adjusted Life Years)	Global	Both	All Ages	All causes	Unsafe sex	Number	2002	7.84751e+07	1.00244e+08	5.93753e+07
DALYs (Disability-Adjusted Life Years)	Global	Male	All Ages	All causes	Unsafe sex	Number	2004	3.05983e+07	3.85613e+07	2.35018e+07
DALYs (Disability-Adjusted Life Years)	Global	Female	All Ages	All causes	Unsafe sex	Number	2004	5.21148e+07	6.45761e+07	4.11422e+07
DALYs (Disability-Adjusted Life Years)	Global	Both	All Ages	All causes	Unsafe sex	Number	2004	8.27131e+07	1.03087e+08	6.46535e+07
DALYs (Disability-Adjusted Life Years)	Global	Male	All Ages	All causes	Unsafe sex	Number	2003	3.00298e+07	3.84025e+07	2.25349e+07
DALYs (Disability-Adjusted Life Years)	Global	Female	All Ages	All causes	Unsafe sex	Number	2003	5.11772e+07	6.41688e+07	3.96674e+07
DALYs (Disability-Adjusted Life Years)	Global	Both	All Ages	All causes	Unsafe sex	Number	2003	8.12071e+07	1.02517e+08	6.22774e+07
DALYs (Disability-Adjusted Life Years)	Global	Male	All Ages	All causes	Unsafe sex	Number	2005	3.04113e+07	3.7807e+07	2.39416e+07
DALYs (Disability-Adjusted Life Years)	Global	Female	All Ages	All causes	Unsafe sex	Number	2005	5.19456e+07	6.36035e+07	4.18637e+07
DALYs (Disability-Adjusted Life Years)	Global	Both	All Ages	All causes	Unsafe sex	Number	2005	8.23569e+07	101505037	6.58021e+07
DALYs (Disability-Adjusted Life Years)	Global	Male	All Ages	All causes	Unsafe sex	Number	2006	2.94898e+07	3.62472e+07	2.38471e+07
DALYs (Disability-Adjusted Life Years)	Global	Female	All Ages	All causes	Unsafe sex	Number	2006	5.05217e+07	6.11914e+07	4.17936e+07
DALYs (Disability-Adjusted Life Years)	Global	Both	All Ages	All causes	Unsafe sex	Number	2006	8.00115e+07	9.7465e+07	6.56684e+07
DALYs (Disability-Adjusted Life Years)	Global	Male	All Ages	All causes	Unsafe sex	Number	2007	2.80124e+07	3.41275e+07	23280521
DALYs (Disability-Adjusted Life Years)	Global	Female	All Ages	All causes	Unsafe sex	Number	2007	4.82163e+07	5.78994e+07	4.09372e+07
DALYs (Disability-Adjusted Life Years)	Global	Both	All Ages	All causes	Unsafe sex	Number	2007	7.62287e+07	9.22188e+07	6.4368e+07
DALYs (Disability-Adjusted Life Years)	Global	Male	All Ages	All causes	Unsafe sex	Number	2009	2.47035e+07	2.99073e+07	2.1246e+07
DALYs (Disability-Adjusted Life Years)	Global	Female	All Ages	All causes	Unsafe sex	Number	2009	4.33082e+07	5.15271e+07	3.78766e+07
DALYs (Disability-Adjusted Life Years)	Global	Both	All Ages	All causes	Unsafe sex	Number	2009	6.80117e+07	8.17673e+07	5.94249e+07
DALYs (Disability-Adjusted Life Years)	Global	Male	All Ages	All causes	Unsafe sex	Number	2008	2.63101e+07	3.18744e+07	2.23897e+07
DALYs (Disability-Adjusted Life Years)	Global	Female	All Ages	All causes	Unsafe sex	Number	2008	4.56382e+07	5.44359e+07	3.94368e+07
DALYs (Disability-Adjusted Life Years)	Global	Both	All Ages	All causes	Unsafe sex	Number	2008	7.19484e+07	8.67202e+07	6.19179e+07
DALYs (Disability-Adjusted Life Years)	Global	Male	All Ages	All causes	Unsafe sex	Number	2010	2.35783e+07	2.8712e+07	2.02592e+07
DALYs (Disability-Adjusted Life Years)	Global	Female	All Ages	All causes	Unsafe sex	Number	2010	4.13229e+07	4.90928e+07	3.64467e+07
DALYs (Disability-Adjusted Life Years)	Global	Both	All Ages	All causes	Unsafe sex	Number	2010	6.49012e+07	7.83843e+07	5.6726e+07
DALYs (Disability-Adjusted Life Years)	Global	Male	All Ages	All causes	Unsafe sex	Number	2012	2.18221e+07	2.65299e+07	18876030
DALYs (Disability-Adjusted Life Years)	Global	Female	All Ages	All causes	Unsafe sex	Number	2012	3.68839e+07	4.33806e+07	3.26953e+07
DALYs (Disability-Adjusted Life Years)	Global	Both	All Ages	All causes	Unsafe sex	Number	2012	5.8706e+07	6.99767e+07	5.18382e+07
DALYs (Disability-Adjusted Life Years)	Global	Male	All Ages	All causes	Unsafe sex	Number	2013	2.09843e+07	2.54616e+07	1.8136e+07
DALYs (Disability-Adjusted Life Years)	Global	Female	All Ages	All causes	Unsafe sex	Number	2013	3.50338e+07	4.11197e+07	3.11006e+07
DALYs (Disability-Adjusted Life Years)	Global	Both	All Ages	All causes	Unsafe sex	Number	2013	5.6018e+07	6.65891e+07	4.94998e+07
DALYs (Disability-Adjusted Life Years)	Global	Male	All Ages	All causes	Unsafe sex	Number	2011	2.27414e+07	2.77216e+07	1.95417e+07
DALYs (Disability-Adjusted Life Years)	Global	Female	All Ages	All causes	Unsafe sex	Number	2011	3.92136e+07	4.63785e+07	3.46101e+07
DALYs (Disability-Adjusted Life Years)	Global	Both	All Ages	All causes	Unsafe sex	Number	2011	6.19549e+07	7.41981e+07	5.42242e+07
DALYs (Disability-Adjusted Life Years)	Global	Male	All Ages	All causes	Unsafe sex	Number	2018	1.78293e+07	2.09412e+07	1.57389e+07
DALYs (Disability-Adjusted Life Years)	Global	Female	All Ages	All causes	Unsafe sex	Number	2018	2.99017e+07	3.40001e+07	2.68216e+07
DALYs (Disability-Adjusted Life Years)	Global	Both	All Ages	All causes	Unsafe sex	Number	2018	4.77309e+07	5.48039e+07	4.27339e+07
DALYs (Disability-Adjusted Life Years)	Global	Male	All Ages	All causes	Unsafe sex	Number	2016	1.94389e+07	2.33804e+07	1.68465e+07
DALYs (Disability-Adjusted Life Years)	Global	Female	All Ages	All causes	Unsafe sex	Number	2016	3.21574e+07	3.74713e+07	2.85085e+07
DALYs (Disability-Adjusted Life Years)	Global	Both	All Ages	All causes	Unsafe sex	Number	2016	5.15963e+07	60929613	4.55283e+07
DALYs (Disability-Adjusted Life Years)	Global	Male	All Ages	All causes	Unsafe sex	Number	2014	2.03066e+07	2.4612e+07	1.75577e+07
DALYs (Disability-Adjusted Life Years)	Global	Female	All Ages	All causes	Unsafe sex	Number	2014	3.3759e+07	3.9697e+07	2.99903e+07
DALYs (Disability-Adjusted Life Years)	Global	Both	All Ages	All causes	Unsafe sex	Number	2014	5.40656e+07	6.43393e+07	4.76691e+07
DALYs (Disability-Adjusted Life Years)	Global	Male	All Ages	All causes	Unsafe sex	Number	2017	1.87921e+07	2.23727e+07	1.64416e+07
DALYs (Disability-Adjusted Life Years)	Global	Female	All Ages	All causes	Unsafe sex	Number	2017	3.10449e+07	3.56889e+07	2.78522e+07
DALYs (Disability-Adjusted Life Years)	Global	Both	All Ages	All causes	Unsafe sex	Number	2017	4.9837e+07	5.81651e+07	4.4309e+07
DALYs (Disability-Adjusted Life Years)	Global	Male	All Ages	All causes	Unsafe sex	Number	2015	1.9779e+07	2.39713e+07	1.71457e+07
DALYs (Disability-Adjusted Life Years)	Global	Female	All Ages	All causes	Unsafe sex	Number	2015	3.28592e+07	3.84407e+07	2.91782e+07
DALYs (Disability-Adjusted Life Years)	Global	Both	All Ages	All causes	Unsafe sex	Number	2015	5.26382e+07	6.27026e+07	4.65172e+07
DALYs (Disability-Adjusted Life Years)	Global	Male	All Ages	All causes	Unsafe sex	Number	2019	1.72774e+07	2.02657e+07	1.53777e+07
DALYs (Disability-Adjusted Life Years)	Global	Female	All Ages	All causes	Unsafe sex	Number	2019	2.93681e+07	3.3501e+07	2.63333e+07
DALYs (Disability-Adjusted Life Years)	Global	Both	All Ages	All causes	Unsafe sex	Number	2019	4.66455e+07	5.35268e+07	4.18658e+07
Deaths	Global	Male	Age-standardized	All causes	Unsafe sex	Rate	1990	4.86724	6.57286	3.66105
Deaths	Global	Female	Age-standardized	All causes	Unsafe sex	Rate	1990	13.46	16.2067	11.585
Deaths	Global	Both	Age-standardized	All causes	Unsafe sex	Rate	1990	9.38476	11.5021	7.90549
Deaths	Global	Male	Age-standardized	All causes	Unsafe sex	Rate	1993	8.68647	11.8166	6.35336
Deaths	Global	Female	Age-standardized	All causes	Unsafe sex	Rate	1993	17.9612	22.3844	14.7091
Deaths	Global	Both	Age-standardized	All causes	Unsafe sex	Rate	1993	13.5218	17.3029	10.7703
Deaths	Global	Male	Age-standardized	All causes	Unsafe sex	Rate	1992	7.28384	9.91986	5.37537
Deaths	Global	Female	Age-standardized	All causes	Unsafe sex	Rate	1992	16.2317	20.0009	13.4643
Deaths	Global	Both	Age-standardized	All causes	Unsafe sex	Rate	1992	11.9617	15.0763	9.67254
Deaths	Global	Male	Age-standardized	All causes	Unsafe sex	Rate	1991	6.00807	8.137	4.47057
Deaths	Global	Female	Age-standardized	All causes	Unsafe sex	Rate	1991	14.6962	17.8728	12.4139
Deaths	Global	Both	Age-standardized	All causes	Unsafe sex	Rate	1991	10.5641	13.1095	8.72094
Deaths	Global	Male	Age-standardized	All causes	Unsafe sex	Rate	1994	10.1925	13.9094	7.39757
Deaths	Global	Female	Age-standardized	All causes	Unsafe sex	Rate	1994	19.8429	24.9461	15.985
Deaths	Global	Both	Age-standardized	All causes	Unsafe sex	Rate	1994	15.2077	19.6355	11.9427
Deaths	Global	Male	Age-standardized	All causes	Unsafe sex	Rate	1996	12.612	17.1099	8.92938
Deaths	Global	Female	Age-standardized	All causes	Unsafe sex	Rate	1996	23.5626	29.7374	18.5582
Deaths	Global	Both	Age-standardized	All causes	Unsafe sex	Rate	1996	18.2625	23.8906	13.9577
Deaths	Global	Male	Age-standardized	All causes	Unsafe sex	Rate	1995	11.6084	15.7305	8.36005
Deaths	Global	Female	Age-standardized	All causes	Unsafe sex	Rate	1995	21.7195	27.4683	17.3142
Deaths	Global	Both	Age-standardized	All causes	Unsafe sex	Rate	1995	16.8469	21.9341	13.0574
Deaths	Global	Male	Age-standardized	All causes	Unsafe sex	Rate	1997	13.3866	18.143	9.3255
Deaths	Global	Female	Age-standardized	All causes	Unsafe sex	Rate	1997	25.3359	32.1224	19.8087
Deaths	Global	Both	Age-standardized	All causes	Unsafe sex	Rate	1997	19.5305	25.6095	14.7839
Deaths	Global	Male	Age-standardized	All causes	Unsafe sex	Rate	1998	14.5075	19.5296	10.1448
Deaths	Global	Female	Age-standardized	All causes	Unsafe sex	Rate	1998	27.0561	34.324	21.051
Deaths	Global	Both	Age-standardized	All causes	Unsafe sex	Rate	1998	20.9484	27.3245	15.8378
Deaths	Global	Male	Age-standardized	All causes	Unsafe sex	Rate	1999	15.7699	20.9435	11.1996
Deaths	Global	Female	Age-standardized	All causes	Unsafe sex	Rate	1999	28.7367	36.2613	22.4437
Deaths	Global	Both	Age-standardized	All causes	Unsafe sex	Rate	1999	22.4203	28.8328	17.02
Deaths	Global	Male	Age-standardized	All causes	Unsafe sex	Rate	2000	16.783	22.0695	12.0428
Deaths	Global	Female	Age-standardized	All causes	Unsafe sex	Rate	2000	30.1794	37.7639	23.6002
Deaths	Global	Both	Age-standardized	All causes	Unsafe sex	Rate	2000	23.649	30.0239	18.0023
Deaths	Global	Male	Age-standardized	All causes	Unsafe sex	Rate	2002	18.1876	23.3324	13.4471
Deaths	Global	Female	Age-standardized	All causes	Unsafe sex	Rate	2002	32.2871	39.7899	25.6142
Deaths	Global	Both	Age-standardized	All causes	Unsafe sex	Rate	2002	25.4063	31.651	19.7745
Deaths	Global	Male	Age-standardized	All causes	Unsafe sex	Rate	2004	18.5823	23.1139	14.2765
Deaths	Global	Female	Age-standardized	All causes	Unsafe sex	Rate	2004	32.8882	39.6311	26.7216
Deaths	Global	Both	Age-standardized	All causes	Unsafe sex	Rate	2004	25.902	31.4532	20.8107
Deaths	Global	Male	Age-standardized	All causes	Unsafe sex	Rate	2001	17.5813	22.8597	12.7974
Deaths	Global	Female	Age-standardized	All causes	Unsafe sex	Rate	2001	31.3688	38.9723	24.7277
Deaths	Global	Both	Age-standardized	All causes	Unsafe sex	Rate	2001	24.6431	30.9945	19.0074
Deaths	Global	Male	Age-standardized	All causes	Unsafe sex	Rate	2003	18.5404	23.4549	13.9658
Deaths	Global	Female	Age-standardized	All causes	Unsafe sex	Rate	2003	32.8481	40.1924	26.3684
Deaths	Global	Both	Age-standardized	All causes	Unsafe sex	Rate	2003	25.8633	31.8642	20.4192
Deaths	Global	Male	Age-standardized	All causes	Unsafe sex	Rate	2005	18.147	22.265	14.3739
Deaths	Global	Female	Age-standardized	All causes	Unsafe sex	Rate	2005	32.2737	38.4965	26.7659
Deaths	Global	Both	Age-standardized	All causes	Unsafe sex	Rate	2005	25.3756	30.517	20.8626
Deaths	Global	Male	Age-standardized	All causes	Unsafe sex	Rate	2007	16.0553	19.3393	13.4612
Deaths	Global	Female	Age-standardized	All causes	Unsafe sex	Rate	2007	29.0536	33.8809	25.1826
Deaths	Global	Both	Age-standardized	All causes	Unsafe sex	Rate	2007	22.7108	26.7539	19.5402
Deaths	Global	Male	Age-standardized	All causes	Unsafe sex	Rate	2006	17.2581	20.9475	14.0043
Deaths	Global	Female	Age-standardized	All causes	Unsafe sex	Rate	2006	30.9029	36.4417	26.1565
Deaths	Global	Both	Age-standardized	All causes	Unsafe sex	Rate	2006	24.242	28.7522	20.3584
Deaths	Global	Male	Age-standardized	All causes	Unsafe sex	Rate	2008	14.7627	17.7057	12.6822
Deaths	Global	Female	Age-standardized	All causes	Unsafe sex	Rate	2008	27.1092	31.4433	23.9979
Deaths	Global	Both	Age-standardized	All causes	Unsafe sex	Rate	2008	21.0882	24.6382	18.5059
Deaths	Global	Male	Age-standardized	All causes	Unsafe sex	Rate	2009	13.5798	16.2708	11.808
Deaths	Global	Female	Age-standardized	All causes	Unsafe sex	Rate	2009	25.3608	29.3997	22.6989
Deaths	Global	Both	Age-standardized	All causes	Unsafe sex	Rate	2009	19.6182	22.8636	17.4433
Deaths	Global	Male	Age-standardized	All causes	Unsafe sex	Rate	2011	12.0489	14.5715	10.4695
Deaths	Global	Female	Age-standardized	All causes	Unsafe sex	Rate	2011	22.3936	25.8322	20.2122
Deaths	Global	Both	Age-standardized	All causes	Unsafe sex	Rate	2011	17.3645	20.3103	15.5879
Deaths	Global	Male	Age-standardized	All causes	Unsafe sex	Rate	2014	10.2838	12.3563	8.98884
Deaths	Global	Female	Age-standardized	All causes	Unsafe sex	Rate	2014	18.7474	21.4415	16.9282
Deaths	Global	Both	Age-standardized	All causes	Unsafe sex	Rate	2014	14.6543	17.0735	13.173
Deaths	Global	Male	Age-standardized	All causes	Unsafe sex	Rate	2015	9.88691	11.8933	8.64578
Deaths	Global	Female	Age-standardized	All causes	Unsafe sex	Rate	2015	18.0889	20.6773	16.4268
Deaths	Global	Both	Age-standardized	All causes	Unsafe sex	Rate	2015	14.125	16.4473	12.744
Deaths	Global	Male	Age-standardized	All causes	Unsafe sex	Rate	2010	12.7132	15.2866	11.0683
Deaths	Global	Female	Age-standardized	All causes	Unsafe sex	Rate	2010	23.8708	27.653	21.4878
Deaths	Global	Both	Age-standardized	All causes	Unsafe sex	Rate	2010	18.4371	21.5353	16.5282
Deaths	Global	Male	Age-standardized	All causes	Unsafe sex	Rate	2012	11.3762	13.7165	9.8936
Deaths	Global	Female	Age-standardized	All causes	Unsafe sex	Rate	2012	20.8528	23.9676	18.8922
Deaths	Global	Both	Age-standardized	All causes	Unsafe sex	Rate	2012	16.2555	18.9379	14.6159
Deaths	Global	Male	Age-standardized	All causes	Unsafe sex	Rate	2013	10.7764	12.9613	9.39179
Deaths	Global	Female	Age-standardized	All causes	Unsafe sex	Rate	2013	19.6262	22.5693	17.8457
Deaths	Global	Both	Age-standardized	All causes	Unsafe sex	Rate	2013	15.3413	17.8629	13.8319
Deaths	Global	Male	Age-standardized	All causes	Unsafe sex	Rate	2018	8.55666	9.94092	7.64101
Deaths	Global	Female	Age-standardized	All causes	Unsafe sex	Rate	2018	15.9711	17.8457	14.538
Deaths	Global	Both	Age-standardized	All causes	Unsafe sex	Rate	2018	12.3957	14.0091	11.3365
Deaths	Global	Male	Age-standardized	All causes	Unsafe sex	Rate	2016	9.59722	11.5535	8.4119
Deaths	Global	Female	Age-standardized	All causes	Unsafe sex	Rate	2016	17.5265	19.925	15.9286
Deaths	Global	Both	Age-standardized	All causes	Unsafe sex	Rate	2016	13.6972	15.8888	12.3829
Deaths	Global	Male	Age-standardized	All causes	Unsafe sex	Rate	2017	9.15652	10.8742	8.0844
Deaths	Global	Female	Age-standardized	All causes	Unsafe sex	Rate	2017	16.7489	18.9445	15.2918
Deaths	Global	Both	Age-standardized	All causes	Unsafe sex	Rate	2017	13.0858	14.9458	11.9147
Deaths	Global	Male	Age-standardized	All causes	Unsafe sex	Rate	2019	8.17707	9.53291	7.32742
Deaths	Global	Female	Age-standardized	All causes	Unsafe sex	Rate	2019	15.5196	17.3352	14.1287
Deaths	Global	Both	Age-standardized	All causes	Unsafe sex	Rate	2019	11.9785	13.5154	10.9699
DALYs (Disability-Adjusted Life Years)	Global	Male	Age-standardized	All causes	Unsafe sex	Rate	1990	251.492	334.954	193.27
DALYs (Disability-Adjusted Life Years)	Global	Female	Age-standardized	All causes	Unsafe sex	Rate	1990	563.239	696.142	472.079
DALYs (Disability-Adjusted Life Years)	Global	Both	Age-standardized	All causes	Unsafe sex	Rate	1990	409.675	512.696	337.729
DALYs (Disability-Adjusted Life Years)	Global	Male	Age-standardized	All causes	Unsafe sex	Rate	1992	371.905	502.2	281.635
DALYs (Disability-Adjusted Life Years)	Global	Female	Age-standardized	All causes	Unsafe sex	Rate	1992	716.295	913.072	579.143
DALYs (Disability-Adjusted Life Years)	Global	Both	Age-standardized	All causes	Unsafe sex	Rate	1992	545.95	708.145	432.922
DALYs (Disability-Adjusted Life Years)	Global	Male	Age-standardized	All causes	Unsafe sex	Rate	1991	308.541	412.993	235.007
DALYs (Disability-Adjusted Life Years)	Global	Female	Age-standardized	All causes	Unsafe sex	Rate	1991	632.884	796.24	520.973
DALYs (Disability-Adjusted Life Years)	Global	Both	Age-standardized	All causes	Unsafe sex	Rate	1991	472.794	605.783	383.339
DALYs (Disability-Adjusted Life Years)	Global	Male	Age-standardized	All causes	Unsafe sex	Rate	1994	514.574	695.111	381.746
DALYs (Disability-Adjusted Life Years)	Global	Female	Age-standardized	All causes	Unsafe sex	Rate	1994	909.485	1188.53	710.881
DALYs (Disability-Adjusted Life Years)	Global	Both	Age-standardized	All causes	Unsafe sex	Rate	1994	713.477	942.323	549.38
DALYs (Disability-Adjusted Life Years)	Global	Male	Age-standardized	All causes	Unsafe sex	Rate	1993	440.981	596.972	330.108
DALYs (Disability-Adjusted Life Years)	Global	Female	Age-standardized	All causes	Unsafe sex	Rate	1993	808.738	1046.47	642.236
DALYs (Disability-Adjusted Life Years)	Global	Both	Age-standardized	All causes	Unsafe sex	Rate	1993	626.521	821.236	490.188
DALYs (Disability-Adjusted Life Years)	Global	Male	Age-standardized	All causes	Unsafe sex	Rate	1996	632.474	855.454	457.27
DALYs (Disability-Adjusted Life Years)	Global	Female	Age-standardized	All causes	Unsafe sex	Rate	1996	1108.03	1453.72	846.284
DALYs (Disability-Adjusted Life Years)	Global	Both	Age-standardized	All causes	Unsafe sex	Rate	1996	871.289	1157.22	654.169
DALYs (Disability-Adjusted Life Years)	Global	Male	Age-standardized	All causes	Unsafe sex	Rate	1998	724.898	975.279	513.75
DALYs (Disability-Adjusted Life Years)	Global	Female	Age-standardized	All causes	Unsafe sex	Rate	1998	1292.18	1687.76	977.428
DALYs (Disability-Adjusted Life Years)	Global	Both	Age-standardized	All causes	Unsafe sex	Rate	1998	1009.38	1328.99	750.994
DALYs (Disability-Adjusted Life Years)	Global	Male	Age-standardized	All causes	Unsafe sex	Rate	1995	583.599	787.334	430.519
DALYs (Disability-Adjusted Life Years)	Global	Female	Age-standardized	All causes	Unsafe sex	Rate	1995	1010.29	1322.45	779.766
DALYs (Disability-Adjusted Life Years)	Global	Both	Age-standardized	All causes	Unsafe sex	Rate	1995	798.214	1059.16	606.893
DALYs (Disability-Adjusted Life Years)	Global	Male	Age-standardized	All causes	Unsafe sex	Rate	1997	670.539	908.853	474.709
DALYs (Disability-Adjusted Life Years)	Global	Female	Age-standardized	All causes	Unsafe sex	Rate	1997	1201.38	1573.5	911.88
DALYs (Disability-Adjusted Life Years)	Global	Both	Age-standardized	All causes	Unsafe sex	Rate	1997	936.802	1239.46	694.879
DALYs (Disability-Adjusted Life Years)	Global	Male	Age-standardized	All causes	Unsafe sex	Rate	1999	785.719	1041.82	563.969
DALYs (Disability-Adjusted Life Years)	Global	Female	Age-standardized	All causes	Unsafe sex	Rate	1999	1379.28	1785.54	1046.96
DALYs (Disability-Adjusted Life Years)	Global	Both	Age-standardized	All causes	Unsafe sex	Rate	1999	1083.44	1411.21	806.96
DALYs (Disability-Adjusted Life Years)	Global	Male	Age-standardized	All causes	Unsafe sex	Rate	2000	833.985	1094.2	605.893
DALYs (Disability-Adjusted Life Years)	Global	Female	Age-standardized	All causes	Unsafe sex	Rate	2000	1453.74	1869.52	1107.98
DALYs (Disability-Adjusted Life Years)	Global	Both	Age-standardized	All causes	Unsafe sex	Rate	2000	1144.95	1474.33	854.811
DALYs (Disability-Adjusted Life Years)	Global	Male	Age-standardized	All causes	Unsafe sex	Rate	2002	900.266	1157	670.613
DALYs (Disability-Adjusted Life Years)	Global	Female	Age-standardized	All causes	Unsafe sex	Rate	2002	1558.9	1967.08	1206.38
DALYs (Disability-Adjusted Life Years)	Global	Both	Age-standardized	All causes	Unsafe sex	Rate	2002	1230.9	1558.53	940.465
DALYs (Disability-Adjusted Life Years)	Global	Male	Age-standardized	All causes	Unsafe sex	Rate	2001	871.643	1134.18	640.58
DALYs (Disability-Adjusted Life Years)	Global	Female	Age-standardized	All causes	Unsafe sex	Rate	2001	1514.06	1927.15	1160.69
DALYs (Disability-Adjusted Life Years)	Global	Both	Age-standardized	All causes	Unsafe sex	Rate	2001	1194.06	1524.2	901.103
DALYs (Disability-Adjusted Life Years)	Global	Male	Age-standardized	All causes	Unsafe sex	Rate	2006	856.75	1048.75	697.791
DALYs (Disability-Adjusted Life Years)	Global	Female	Age-standardized	All causes	Unsafe sex	Rate	2006	1490.53	1798	1240.34
DALYs (Disability-Adjusted Life Years)	Global	Both	Age-standardized	All causes	Unsafe sex	Rate	2006	1175.04	1423.55	972.231
DALYs (Disability-Adjusted Life Years)	Global	Male	Age-standardized	All causes	Unsafe sex	Rate	2004	918.357	1150.7	710.271
DALYs (Disability-Adjusted Life Years)	Global	Female	Age-standardized	All causes	Unsafe sex	Rate	2004	1588.01	1956.39	1264.61
DALYs (Disability-Adjusted Life Years)	Global	Both	Age-standardized	All causes	Unsafe sex	Rate	2004	1254.59	1551.33	990.902
DALYs (Disability-Adjusted Life Years)	Global	Male	Age-standardized	All causes	Unsafe sex	Rate	2005	897.792	1110.27	712.638
DALYs (Disability-Adjusted Life Years)	Global	Female	Age-standardized	All causes	Unsafe sex	Rate	2005	1557.25	1896.3	1264.94
DALYs (Disability-Adjusted Life Years)	Global	Both	Age-standardized	All causes	Unsafe sex	Rate	2005	1228.95	1505.61	991.816
DALYs (Disability-Adjusted Life Years)	Global	Male	Age-standardized	All causes	Unsafe sex	Rate	2003	916.476	1164.51	694.242
DALYs (Disability-Adjusted Life Years)	Global	Female	Age-standardized	All causes	Unsafe sex	Rate	2003	1585.59	1974.9	1240.89
DALYs (Disability-Adjusted Life Years)	Global	Both	Age-standardized	All causes	Unsafe sex	Rate	2003	1252.42	1569.61	970.287
DALYs (Disability-Adjusted Life Years)	Global	Male	Age-standardized	All causes	Unsafe sex	Rate	2007	800.882	972.417	669.414
DALYs (Disability-Adjusted Life Years)	Global	Female	Age-standardized	All causes	Unsafe sex	Rate	2007	1400.04	1673.31	1194.54
DALYs (Disability-Adjusted Life Years)	Global	Both	Age-standardized	All causes	Unsafe sex	Rate	2007	1101.77	1325.83	934.414
DALYs (Disability-Adjusted Life Years)	Global	Male	Age-standardized	All causes	Unsafe sex	Rate	2008	740.691	895.326	633.586
DALYs (Disability-Adjusted Life Years)	Global	Female	Age-standardized	All causes	Unsafe sex	Rate	2008	1304.73	1551.72	1131.32
DALYs (Disability-Adjusted Life Years)	Global	Both	Age-standardized	All causes	Unsafe sex	Rate	2008	1023.94	1227.64	885.401
DALYs (Disability-Adjusted Life Years)	Global	Male	Age-standardized	All causes	Unsafe sex	Rate	2010	645.247	784.328	555.506
DALYs (Disability-Adjusted Life Years)	Global	Female	Age-standardized	All causes	Unsafe sex	Rate	2010	1146.72	1361.82	1012.63
DALYs (Disability-Adjusted Life Years)	Global	Both	Age-standardized	All causes	Unsafe sex	Rate	2010	897.161	1080.47	785.581
DALYs (Disability-Adjusted Life Years)	Global	Male	Age-standardized	All causes	Unsafe sex	Rate	2012	581.291	706.999	502.678
DALYs (Disability-Adjusted Life Years)	Global	Female	Age-standardized	All causes	Unsafe sex	Rate	2012	994.094	1168.87	881.135
DALYs (Disability-Adjusted Life Years)	Global	Both	Age-standardized	All causes	Unsafe sex	Rate	2012	788.962	939.422	696.888
DALYs (Disability-Adjusted Life Years)	Global	Male	Age-standardized	All causes	Unsafe sex	Rate	2009	685.536	827.621	590.752
DALYs (Disability-Adjusted Life Years)	Global	Female	Age-standardized	All causes	Unsafe sex	Rate	2009	1219.73	1447.03	1069.06
DALYs (Disability-Adjusted Life Years)	Global	Both	Age-standardized	All causes	Unsafe sex	Rate	2009	953.806	1143.03	834.987
DALYs (Disability-Adjusted Life Years)	Global	Male	Age-standardized	All causes	Unsafe sex	Rate	2011	613.943	747.747	527.991
DALYs (Disability-Adjusted Life Years)	Global	Female	Age-standardized	All causes	Unsafe sex	Rate	2011	1072.37	1268.2	947.313
DALYs (Disability-Adjusted Life Years)	Global	Both	Age-standardized	All causes	Unsafe sex	Rate	2011	844.384	1010.95	740.501
DALYs (Disability-Adjusted Life Years)	Global	Male	Age-standardized	All causes	Unsafe sex	Rate	2014	527.156	640.547	456.386
DALYs (Disability-Adjusted Life Years)	Global	Female	Age-standardized	All causes	Unsafe sex	Rate	2014	884.024	1040.82	784.304
DALYs (Disability-Adjusted Life Years)	Global	Both	Age-standardized	All causes	Unsafe sex	Rate	2014	706.925	842.098	623.143
DALYs (Disability-Adjusted Life Years)	Global	Male	Age-standardized	All causes	Unsafe sex	Rate	2013	551.704	669.887	476.684
DALYs (Disability-Adjusted Life Years)	Global	Female	Age-standardized	All causes	Unsafe sex	Rate	2013	930.658	1092.36	825.239
DALYs (Disability-Adjusted Life Years)	Global	Both	Age-standardized	All causes	Unsafe sex	Rate	2013	742.49	883.342	655.556
DALYs (Disability-Adjusted Life Years)	Global	Male	Age-standardized	All causes	Unsafe sex	Rate	2015	507.025	616.567	438.787
DALYs (Disability-Adjusted Life Years)	Global	Female	Age-standardized	All causes	Unsafe sex	Rate	2015	848.271	994.563	752.091
DALYs (Disability-Adjusted Life Years)	Global	Both	Age-standardized	All causes	Unsafe sex	Rate	2015	678.999	810.181	598.156
DALYs (Disability-Adjusted Life Years)	Global	Male	Age-standardized	All causes	Unsafe sex	Rate	2016	492.067	594.294	425.328
DALYs (Disability-Adjusted Life Years)	Global	Female	Age-standardized	All causes	Unsafe sex	Rate	2016	818.503	955.873	723.669
DALYs (Disability-Adjusted Life Years)	Global	Both	Age-standardized	All causes	Unsafe sex	Rate	2016	656.644	777.703	577.638
DALYs (Disability-Adjusted Life Years)	Global	Male	Age-standardized	All causes	Unsafe sex	Rate	2017	469.813	560.905	409.464
DALYs (Disability-Adjusted Life Years)	Global	Female	Age-standardized	All causes	Unsafe sex	Rate	2017	779.079	900.09	695.22
DALYs (Disability-Adjusted Life Years)	Global	Both	Age-standardized	All causes	Unsafe sex	Rate	2017	625.809	732.652	555.212
DALYs (Disability-Adjusted Life Years)	Global	Male	Age-standardized	All causes	Unsafe sex	Rate	2019	421.799	497.121	374.136
DALYs (Disability-Adjusted Life Years)	Global	Female	Age-standardized	All causes	Unsafe sex	Rate	2019	717.075	822.406	640.963
DALYs (Disability-Adjusted Life Years)	Global	Both	Age-standardized	All causes	Unsafe sex	Rate	2019	570.781	658.101	510.237
DALYs (Disability-Adjusted Life Years)	Global	Male	Age-standardized	All causes	Unsafe sex	Rate	2018	440.378	519.119	387.862
DALYs (Disability-Adjusted Life Years)	Global	Female	Age-standardized	All causes	Unsafe sex	Rate	2018	739.959	846.75	661.59
DALYs (Disability-Adjusted Life Years)	Global	Both	Age-standardized	All causes	Unsafe sex	Rate	2018	591.532	681.999	528.176
