# Supplementary material for: Global disease burden attributed to unsafe sex in 204 countries and territories from 1990 to 2019: results from the Global Burden of Disease Study 2019
Source: Sci Rep. 2023 Aug 9;13:12900. doi: 10.1038/s41598-023-40001-2 (PMC10412620; doi:10.1038/s41598-023-40001-2)
Supplement: Supplementary file 1 — Supplementary Information 1. [file 41598_2023_40001_MOESM1_ESM.zip › raw data for Figure 10.xlsx]

## Sheet: IHME-GBD_2019_DATA-867859e9-1
measure	location	sex	age	cause	rei	metric	year	val	upper	lower
Deaths	East Asia	Both	Age-standardized	All causes	Unsafe sex	Rate	1990	3.3637	5.23423	2.69974
Deaths	Southeast Asia	Both	Age-standardized	All causes	Unsafe sex	Rate	1990	6.28095	8.13477	4.84864
Deaths	Global	Both	Age-standardized	All causes	Unsafe sex	Rate	1990	9.38476	11.5021	7.90549
Deaths	Oceania	Both	Age-standardized	All causes	Unsafe sex	Rate	1990	9.30144	12.7565	7.07731
Deaths	High-income Asia Pacific	Both	Age-standardized	All causes	Unsafe sex	Rate	1990	2.43056	2.7779	2.26911
Deaths	Central Asia	Both	Age-standardized	All causes	Unsafe sex	Rate	1990	5.99433	6.33782	5.45092
Deaths	Central Europe	Both	Age-standardized	All causes	Unsafe sex	Rate	1990	5.79081	6.16665	5.51725
Deaths	Western Europe	Both	Age-standardized	All causes	Unsafe sex	Rate	1990	4.53202	4.69622	4.24152
Deaths	Eastern Europe	Both	Age-standardized	All causes	Unsafe sex	Rate	1990	5.70293	6.12764	4.88517
Deaths	Southern Latin America	Both	Age-standardized	All causes	Unsafe sex	Rate	1990	8.06394	8.58993	7.64755
Deaths	High-income North America	Both	Age-standardized	All causes	Unsafe sex	Rate	1990	9.2098	9.74801	8.36456
Deaths	Caribbean	Both	Age-standardized	All causes	Unsafe sex	Rate	1990	18.3329	23.7801	15.076
Deaths	Central Latin America	Both	Age-standardized	All causes	Unsafe sex	Rate	1990	13.1679	13.6514	12.0327
Deaths	Andean Latin America	Both	Age-standardized	All causes	Unsafe sex	Rate	1990	12.5016	15.6781	10.499
Deaths	Australasia	Both	Age-standardized	All causes	Unsafe sex	Rate	1990	3.87605	4.00113	3.57816
Deaths	Western Sub-Saharan Africa	Both	Age-standardized	All causes	Unsafe sex	Rate	1990	28.968	42.1888	21.3616
Deaths	Eastern Sub-Saharan Africa	Both	Age-standardized	All causes	Unsafe sex	Rate	1990	117.255	167.532	80.4429
Deaths	North Africa and Middle East	Both	Age-standardized	All causes	Unsafe sex	Rate	1990	2.33407	2.74942	1.66985
Deaths	Central Europe	Both	Age-standardized	All causes	Unsafe sex	Rate	1991	5.80766	6.1878	5.52929
Deaths	South Asia	Both	Age-standardized	All causes	Unsafe sex	Rate	1990	5.55298	6.5834	4.44748
Deaths	Tropical Latin America	Both	Age-standardized	All causes	Unsafe sex	Rate	1990	11.3327	12.6633	10.6002
Deaths	Southeast Asia	Both	Age-standardized	All causes	Unsafe sex	Rate	1991	6.50136	8.28613	5.11039
Deaths	Oceania	Both	Age-standardized	All causes	Unsafe sex	Rate	1991	9.35718	12.8579	7.16813
Deaths	Eastern Europe	Both	Age-standardized	All causes	Unsafe sex	Rate	1991	5.78926	6.18556	5.0162
Deaths	Global	Both	Age-standardized	All causes	Unsafe sex	Rate	1991	10.5641	13.1095	8.72094
Deaths	East Asia	Both	Age-standardized	All causes	Unsafe sex	Rate	1991	3.29315	5.40108	2.67538
Deaths	Australasia	Both	Age-standardized	All causes	Unsafe sex	Rate	1991	4.00742	4.12886	3.73002
Deaths	Western Europe	Both	Age-standardized	All causes	Unsafe sex	Rate	1991	5.00893	5.17981	4.71935
Deaths	High-income North America	Both	Age-standardized	All causes	Unsafe sex	Rate	1991	10.2122	10.8271	9.23236
Deaths	Central Latin America	Both	Age-standardized	All causes	Unsafe sex	Rate	1991	13.3238	13.8535	12.295
Deaths	Central Sub-Saharan Africa	Both	Age-standardized	All causes	Unsafe sex	Rate	1991	72.2334	101.211	51.44
Deaths	Southern Sub-Saharan Africa	Both	Age-standardized	All causes	Unsafe sex	Rate	1990	37.0595	65.4307	24.2345
Deaths	High-income Asia Pacific	Both	Age-standardized	All causes	Unsafe sex	Rate	1991	2.3712	2.69825	2.2154
Deaths	Central Sub-Saharan Africa	Both	Age-standardized	All causes	Unsafe sex	Rate	1990	60.7959	85.9429	43.6442
Deaths	Southern Latin America	Both	Age-standardized	All causes	Unsafe sex	Rate	1991	8.16935	8.6519	7.76161
Deaths	Tropical Latin America	Both	Age-standardized	All causes	Unsafe sex	Rate	1991	11.9766	13.052	11.1314
Deaths	South Asia	Both	Age-standardized	All causes	Unsafe sex	Rate	1991	5.4814	6.54385	4.41158
Deaths	North Africa and Middle East	Both	Age-standardized	All causes	Unsafe sex	Rate	1991	2.34247	2.77066	1.69608
Deaths	Eastern Sub-Saharan Africa	Both	Age-standardized	All causes	Unsafe sex	Rate	1991	141.848	202.015	96.9357
Deaths	Central Asia	Both	Age-standardized	All causes	Unsafe sex	Rate	1991	5.83409	6.2158	5.48511
Deaths	Western Sub-Saharan Africa	Both	Age-standardized	All causes	Unsafe sex	Rate	1991	35.5439	52.3998	25.9409
Deaths	Southern Sub-Saharan Africa	Both	Age-standardized	All causes	Unsafe sex	Rate	1991	51.8914	94.6274	32.9527
Deaths	Global	Both	Age-standardized	All causes	Unsafe sex	Rate	1992	11.9617	15.0763	9.67254
Deaths	Southeast Asia	Both	Age-standardized	All causes	Unsafe sex	Rate	1992	6.92272	8.68342	5.52968
Deaths	East Asia	Both	Age-standardized	All causes	Unsafe sex	Rate	1992	3.23605	5.04877	2.69138
Deaths	Australasia	Both	Age-standardized	All causes	Unsafe sex	Rate	1992	4.05854	4.18486	3.82598
Deaths	High-income Asia Pacific	Both	Age-standardized	All causes	Unsafe sex	Rate	1992	2.32018	2.61939	2.16337
Deaths	Central Asia	Both	Age-standardized	All causes	Unsafe sex	Rate	1992	5.93376	6.27108	5.59359
Deaths	Eastern Europe	Both	Age-standardized	All causes	Unsafe sex	Rate	1992	5.95918	6.3256	5.20028
Deaths	Western Europe	Both	Age-standardized	All causes	Unsafe sex	Rate	1992	5.39724	5.58187	5.11188
Deaths	Caribbean	Both	Age-standardized	All causes	Unsafe sex	Rate	1991	21.4291	28.735	17.0592
Deaths	Andean Latin America	Both	Age-standardized	All causes	Unsafe sex	Rate	1991	12.7864	16.4238	10.7641
Deaths	Tropical Latin America	Both	Age-standardized	All causes	Unsafe sex	Rate	1992	12.6509	13.7727	11.7736
Deaths	Southern Latin America	Both	Age-standardized	All causes	Unsafe sex	Rate	1992	8.57582	8.95474	8.16364
Deaths	High-income North America	Both	Age-standardized	All causes	Unsafe sex	Rate	1992	11.0538	11.7443	9.96776
Deaths	Central Latin America	Both	Age-standardized	All causes	Unsafe sex	Rate	1992	13.727	14.2686	12.5697
Deaths	South Asia	Both	Age-standardized	All causes	Unsafe sex	Rate	1992	5.58384	6.62257	4.50493
Deaths	North Africa and Middle East	Both	Age-standardized	All causes	Unsafe sex	Rate	1992	2.35091	2.79798	1.73305
Deaths	Central Sub-Saharan Africa	Both	Age-standardized	All causes	Unsafe sex	Rate	1992	84.0705	116.784	59.8735
Deaths	Caribbean	Both	Age-standardized	All causes	Unsafe sex	Rate	1992	25.5123	34.7377	19.8603
Deaths	Andean Latin America	Both	Age-standardized	All causes	Unsafe sex	Rate	1992	13.5221	17.8616	11.1288
Deaths	Southern Sub-Saharan Africa	Both	Age-standardized	All causes	Unsafe sex	Rate	1992	73.7005	131.898	45.6076
Deaths	Oceania	Both	Age-standardized	All causes	Unsafe sex	Rate	1992	9.4019	12.8527	7.25909
Deaths	Central Europe	Both	Age-standardized	All causes	Unsafe sex	Rate	1992	5.78203	6.15537	5.45303
Deaths	Central Asia	Both	Age-standardized	All causes	Unsafe sex	Rate	1993	6.02307	6.50018	5.68998
Deaths	Oceania	Both	Age-standardized	All causes	Unsafe sex	Rate	1993	9.44561	12.877	7.33484
Deaths	Global	Both	Age-standardized	All causes	Unsafe sex	Rate	1993	13.5218	17.3029	10.7703
Deaths	Australasia	Both	Age-standardized	All causes	Unsafe sex	Rate	1993	4.26501	4.38963	4.11202
Deaths	Central Europe	Both	Age-standardized	All causes	Unsafe sex	Rate	1993	5.77352	6.12746	5.45583
Deaths	Caribbean	Both	Age-standardized	All causes	Unsafe sex	Rate	1993	29.6957	40.8244	22.6442
Deaths	Andean Latin America	Both	Age-standardized	All causes	Unsafe sex	Rate	1993	13.6783	17.9909	11.3113
Deaths	Eastern Sub-Saharan Africa	Both	Age-standardized	All causes	Unsafe sex	Rate	1992	169.36	242.146	115.319
Deaths	Western Sub-Saharan Africa	Both	Age-standardized	All causes	Unsafe sex	Rate	1992	43.323	64.4932	31.1561
Deaths	Tropical Latin America	Both	Age-standardized	All causes	Unsafe sex	Rate	1993	13.6456	14.6804	12.6372
Deaths	Western Sub-Saharan Africa	Both	Age-standardized	All causes	Unsafe sex	Rate	1993	52.1222	78.2254	36.9132
Deaths	Eastern Sub-Saharan Africa	Both	Age-standardized	All causes	Unsafe sex	Rate	1993	198.437	283.002	135.386
Deaths	North Africa and Middle East	Both	Age-standardized	All causes	Unsafe sex	Rate	1993	2.36887	2.82382	1.76167
Deaths	South Asia	Both	Age-standardized	All causes	Unsafe sex	Rate	1993	5.60312	6.61954	4.61307
Deaths	Central Sub-Saharan Africa	Both	Age-standardized	All causes	Unsafe sex	Rate	1993	95.7626	130.847	68.407
Deaths	Southern Sub-Saharan Africa	Both	Age-standardized	All causes	Unsafe sex	Rate	1993	101.257	177.595	62.1621
Deaths	Southeast Asia	Both	Age-standardized	All causes	Unsafe sex	Rate	1994	8.46723	10.4141	6.89069
Deaths	Central Europe	Both	Age-standardized	All causes	Unsafe sex	Rate	1994	5.73127	6.06137	5.37418
Deaths	Oceania	Both	Age-standardized	All causes	Unsafe sex	Rate	1994	9.71091	13.1035	7.56221
Deaths	Global	Both	Age-standardized	All causes	Unsafe sex	Rate	1994	15.2077	19.6355	11.9427
Deaths	Eastern Europe	Both	Age-standardized	All causes	Unsafe sex	Rate	1994	6.95868	7.49191	6.17378
Deaths	Australasia	Both	Age-standardized	All causes	Unsafe sex	Rate	1994	4.11962	4.23306	3.96283
Deaths	East Asia	Both	Age-standardized	All causes	Unsafe sex	Rate	1993	3.2006	4.90378	2.68749
Deaths	Southeast Asia	Both	Age-standardized	All causes	Unsafe sex	Rate	1993	7.63905	9.59096	6.18576
Deaths	High-income Asia Pacific	Both	Age-standardized	All causes	Unsafe sex	Rate	1993	2.27087	2.5537	2.10452
Deaths	East Asia	Both	Age-standardized	All causes	Unsafe sex	Rate	1994	3.14478	4.94014	2.65266
Deaths	High-income Asia Pacific	Both	Age-standardized	All causes	Unsafe sex	Rate	1994	2.23388	2.4595	2.05859
Deaths	Western Europe	Both	Age-standardized	All causes	Unsafe sex	Rate	1993	5.75175	5.96089	5.44313
Deaths	Central Latin America	Both	Age-standardized	All causes	Unsafe sex	Rate	1994	14.2957	14.6368	13.0665
Deaths	High-income North America	Both	Age-standardized	All causes	Unsafe sex	Rate	1994	12.779	13.5917	11.4765
Deaths	Eastern Europe	Both	Age-standardized	All causes	Unsafe sex	Rate	1993	6.53162	6.97237	5.84763
Deaths	Southern Latin America	Both	Age-standardized	All causes	Unsafe sex	Rate	1994	9.39048	9.71874	8.95598
Deaths	Western Europe	Both	Age-standardized	All causes	Unsafe sex	Rate	1994	6.05557	6.2731	5.72706
Deaths	Southern Latin America	Both	Age-standardized	All causes	Unsafe sex	Rate	1993	8.80509	9.13884	8.39703
Deaths	High-income North America	Both	Age-standardized	All causes	Unsafe sex	Rate	1993	11.8767	12.6413	10.6599
Deaths	Tropical Latin America	Both	Age-standardized	All causes	Unsafe sex	Rate	1994	14.234	15.3238	13.0896
Deaths	North Africa and Middle East	Both	Age-standardized	All causes	Unsafe sex	Rate	1994	2.39048	2.87014	1.79634
Deaths	Central Latin America	Both	Age-standardized	All causes	Unsafe sex	Rate	1993	14.0802	14.5052	12.8097
Deaths	South Asia	Both	Age-standardized	All causes	Unsafe sex	Rate	1994	5.77405	6.85605	4.85278
Deaths	Central Sub-Saharan Africa	Both	Age-standardized	All causes	Unsafe sex	Rate	1994	106.577	143.872	76.8441
Deaths	Southern Sub-Saharan Africa	Both	Age-standardized	All causes	Unsafe sex	Rate	1994	137.893	231.845	84.9101
Deaths	Western Sub-Saharan Africa	Both	Age-standardized	All causes	Unsafe sex	Rate	1994	61.7302	91.7904	43.1583
Deaths	Eastern Sub-Saharan Africa	Both	Age-standardized	All causes	Unsafe sex	Rate	1994	226.832	320.399	155.386
Deaths	Southeast Asia	Both	Age-standardized	All causes	Unsafe sex	Rate	1995	9.3873	11.6116	7.71522
Deaths	East Asia	Both	Age-standardized	All causes	Unsafe sex	Rate	1995	3.06221	4.68413	2.61711
Deaths	Central Asia	Both	Age-standardized	All causes	Unsafe sex	Rate	1994	6.1458	6.79348	5.77139
Deaths	Eastern Europe	Both	Age-standardized	All causes	Unsafe sex	Rate	1995	7.00156	7.56882	6.22674
Deaths	Caribbean	Both	Age-standardized	All causes	Unsafe sex	Rate	1994	34.4859	46.8514	26.0383
Deaths	Central Asia	Both	Age-standardized	All causes	Unsafe sex	Rate	1995	6.16309	6.85441	5.79479
Deaths	Western Europe	Both	Age-standardized	All causes	Unsafe sex	Rate	1995	6.24718	6.47524	5.91222
Deaths	Central Latin America	Both	Age-standardized	All causes	Unsafe sex	Rate	1995	14.5029	14.9053	13.2187
Deaths	Oceania	Both	Age-standardized	All causes	Unsafe sex	Rate	1995	10.3514	14.0143	8.04713
Deaths	High-income Asia Pacific	Both	Age-standardized	All causes	Unsafe sex	Rate	1995	2.25578	2.43851	2.07346
Deaths	Andean Latin America	Both	Age-standardized	All causes	Unsafe sex	Rate	1994	14.1303	18.3531	11.6482
Deaths	Southern Latin America	Both	Age-standardized	All causes	Unsafe sex	Rate	1995	9.90844	10.2405	9.41544
Deaths	High-income North America	Both	Age-standardized	All causes	Unsafe sex	Rate	1995	12.7365	13.5474	11.4231
Deaths	Caribbean	Both	Age-standardized	All causes	Unsafe sex	Rate	1995	37.7269	50.6286	28.2547
Deaths	Central Europe	Both	Age-standardized	All causes	Unsafe sex	Rate	1995	5.74579	5.97762	5.36874
Deaths	Andean Latin America	Both	Age-standardized	All causes	Unsafe sex	Rate	1995	14.2526	18.4424	11.6185
Deaths	Australasia	Both	Age-standardized	All causes	Unsafe sex	Rate	1995	3.79567	3.90669	3.6495
Deaths	Global	Both	Age-standardized	All causes	Unsafe sex	Rate	1995	16.8469	21.9341	13.0574
Deaths	Eastern Sub-Saharan Africa	Both	Age-standardized	All causes	Unsafe sex	Rate	1995	253.195	351.815	174.223
Deaths	Tropical Latin America	Both	Age-standardized	All causes	Unsafe sex	Rate	1995	14.7169	15.7887	13.4739
Deaths	North Africa and Middle East	Both	Age-standardized	All causes	Unsafe sex	Rate	1995	2.40426	2.91545	1.82241
Deaths	Western Sub-Saharan Africa	Both	Age-standardized	All causes	Unsafe sex	Rate	1995	71.7486	104.12	50.0773
Deaths	Southern Sub-Saharan Africa	Both	Age-standardized	All causes	Unsafe sex	Rate	1995	181.452	294.385	112.799
Deaths	South Asia	Both	Age-standardized	All causes	Unsafe sex	Rate	1995	6.03838	7.17004	5.00963
Deaths	Southeast Asia	Both	Age-standardized	All causes	Unsafe sex	Rate	1996	10.414	12.5069	8.67824
Deaths	Oceania	Both	Age-standardized	All causes	Unsafe sex	Rate	1996	11.3415	15.5741	8.78975
Deaths	Australasia	Both	Age-standardized	All causes	Unsafe sex	Rate	1996	3.57229	3.68887	3.43881
Deaths	Global	Both	Age-standardized	All causes	Unsafe sex	Rate	1996	18.2625	23.8906	13.9577
Deaths	Central Sub-Saharan Africa	Both	Age-standardized	All causes	Unsafe sex	Rate	1995	115.925	154.223	84.3887
Deaths	Central Europe	Both	Age-standardized	All causes	Unsafe sex	Rate	1996	5.73021	5.95144	5.32395
Deaths	East Asia	Both	Age-standardized	All causes	Unsafe sex	Rate	1996	2.99779	4.55552	2.58301
Deaths	Southern Latin America	Both	Age-standardized	All causes	Unsafe sex	Rate	1996	10.4502	10.7845	9.85637
Deaths	Western Europe	Both	Age-standardized	All causes	Unsafe sex	Rate	1996	5.6211	5.81708	5.34256
Deaths	High-income North America	Both	Age-standardized	All causes	Unsafe sex	Rate	1996	9.83734	10.4208	8.88841
Deaths	Eastern Europe	Both	Age-standardized	All causes	Unsafe sex	Rate	1996	6.84785	7.3963	6.11861
Deaths	North Africa and Middle East	Both	Age-standardized	All causes	Unsafe sex	Rate	1996	2.40813	2.94879	1.82693
Deaths	Central Asia	Both	Age-standardized	All causes	Unsafe sex	Rate	1996	6.10688	6.82423	5.77278
Deaths	Central Latin America	Both	Age-standardized	All causes	Unsafe sex	Rate	1996	14.5869	14.9322	13.3204
Deaths	High-income Asia Pacific	Both	Age-standardized	All causes	Unsafe sex	Rate	1996	2.23901	2.39303	2.04713
Deaths	Caribbean	Both	Age-standardized	All causes	Unsafe sex	Rate	1996	40.5217	53.6853	30.2926
Deaths	Tropical Latin America	Both	Age-standardized	All causes	Unsafe sex	Rate	1996	14.5334	15.5827	13.3922
Deaths	Andean Latin America	Both	Age-standardized	All causes	Unsafe sex	Rate	1996	13.9688	18.226	11.3885
Deaths	Eastern Sub-Saharan Africa	Both	Age-standardized	All causes	Unsafe sex	Rate	1996	276.112	377.961	191.536
Deaths	South Asia	Both	Age-standardized	All causes	Unsafe sex	Rate	1996	6.55915	7.76752	5.50791
Deaths	Western Sub-Saharan Africa	Both	Age-standardized	All causes	Unsafe sex	Rate	1996	81.8176	116.571	57.1493
Deaths	Central Sub-Saharan Africa	Both	Age-standardized	All causes	Unsafe sex	Rate	1996	123.522	162.172	91.6062
Deaths	Southern Sub-Saharan Africa	Both	Age-standardized	All causes	Unsafe sex	Rate	1996	233.297	365.373	146.143
Deaths	Southeast Asia	Both	Age-standardized	All causes	Unsafe sex	Rate	1997	11.2223	13.4483	9.38773
Deaths	High-income Asia Pacific	Both	Age-standardized	All causes	Unsafe sex	Rate	1997	2.20489	2.34025	2.00204
Deaths	Eastern Europe	Both	Age-standardized	All causes	Unsafe sex	Rate	1997	6.63817	7.21601	5.96651
Deaths	Oceania	Both	Age-standardized	All causes	Unsafe sex	Rate	1997	12.8597	18.6062	9.65066
Deaths	East Asia	Both	Age-standardized	All causes	Unsafe sex	Rate	1997	2.95977	4.49204	2.58661
Deaths	Central Asia	Both	Age-standardized	All causes	Unsafe sex	Rate	1997	5.98142	6.73348	5.68867
Deaths	Central Europe	Both	Age-standardized	All causes	Unsafe sex	Rate	1997	5.77448	5.96941	5.31334
Deaths	Global	Both	Age-standardized	All causes	Unsafe sex	Rate	1997	19.5305	25.6095	14.7839
Deaths	Australasia	Both	Age-standardized	All causes	Unsafe sex	Rate	1997	2.52721	2.62258	2.4132
Deaths	Western Europe	Both	Age-standardized	All causes	Unsafe sex	Rate	1997	4.0294	4.16256	3.84365
Deaths	Caribbean	Both	Age-standardized	All causes	Unsafe sex	Rate	1997	40.9927	53.8135	30.2749
Deaths	Andean Latin America	Both	Age-standardized	All causes	Unsafe sex	Rate	1997	14.3235	18.4895	11.6403
Deaths	Southern Latin America	Both	Age-standardized	All causes	Unsafe sex	Rate	1997	10.8575	11.2223	10.0915
Deaths	High-income North America	Both	Age-standardized	All causes	Unsafe sex	Rate	1997	6.42397	6.76623	5.91503
Deaths	Central Latin America	Both	Age-standardized	All causes	Unsafe sex	Rate	1997	14.6539	15.0083	13.3689
Deaths	Tropical Latin America	Both	Age-standardized	All causes	Unsafe sex	Rate	1997	13.421	14.2722	12.5066
Deaths	Central Sub-Saharan Africa	Both	Age-standardized	All causes	Unsafe sex	Rate	1997	128.753	167.188	96.1677
Deaths	South Asia	Both	Age-standardized	All causes	Unsafe sex	Rate	1997	7.33876	8.88288	6.14832
Deaths	North Africa and Middle East	Both	Age-standardized	All causes	Unsafe sex	Rate	1997	2.42247	3.00557	1.85703
Deaths	Western Sub-Saharan Africa	Both	Age-standardized	All causes	Unsafe sex	Rate	1997	91.6036	128.875	64.4341
Deaths	Southern Sub-Saharan Africa	Both	Age-standardized	All causes	Unsafe sex	Rate	1997	292.943	443.186	186.989
Deaths	Oceania	Both	Age-standardized	All causes	Unsafe sex	Rate	1998	15.0762	23.0311	10.8461
Deaths	Eastern Sub-Saharan Africa	Both	Age-standardized	All causes	Unsafe sex	Rate	1997	295.842	397.96	207.594
Deaths	Central Europe	Both	Age-standardized	All causes	Unsafe sex	Rate	1998	5.65677	5.83624	5.26492
Deaths	East Asia	Both	Age-standardized	All causes	Unsafe sex	Rate	1998	2.93625	4.34727	2.56325
Deaths	Southeast Asia	Both	Age-standardized	All causes	Unsafe sex	Rate	1998	11.985	13.9813	10.1362
Deaths	Global	Both	Age-standardized	All causes	Unsafe sex	Rate	1998	20.9484	27.3245	15.8378
Deaths	Central Asia	Both	Age-standardized	All causes	Unsafe sex	Rate	1998	5.81909	6.55236	5.56796
Deaths	High-income Asia Pacific	Both	Age-standardized	All causes	Unsafe sex	Rate	1998	2.16547	2.28262	1.95731
Deaths	Western Europe	Both	Age-standardized	All causes	Unsafe sex	Rate	1998	3.40396	3.50443	3.24483
Deaths	Southern Latin America	Both	Age-standardized	All causes	Unsafe sex	Rate	1998	10.6683	11.0298	9.80789
Deaths	Eastern Europe	Both	Age-standardized	All causes	Unsafe sex	Rate	1998	6.29877	6.86973	5.66774
Deaths	Central Latin America	Both	Age-standardized	All causes	Unsafe sex	Rate	1998	14.4064	14.7738	13.1452
Deaths	Andean Latin America	Both	Age-standardized	All causes	Unsafe sex	Rate	1998	14.5885	18.6808	11.9425
Deaths	Tropical Latin America	Both	Age-standardized	All causes	Unsafe sex	Rate	1998	12.9573	13.7981	12.1009
Deaths	High-income North America	Both	Age-standardized	All causes	Unsafe sex	Rate	1998	5.53606	5.81033	5.14663
Deaths	Caribbean	Both	Age-standardized	All causes	Unsafe sex	Rate	1998	42.1824	54.8122	31.3443
Deaths	Australasia	Both	Age-standardized	All causes	Unsafe sex	Rate	1998	2.20216	2.32675	2.0937
Deaths	North Africa and Middle East	Both	Age-standardized	All causes	Unsafe sex	Rate	1998	2.42878	3.03957	1.8855
Deaths	Eastern Sub-Saharan Africa	Both	Age-standardized	All causes	Unsafe sex	Rate	1998	311.701	412.148	222.293
Deaths	South Asia	Both	Age-standardized	All causes	Unsafe sex	Rate	1998	8.1619	9.89525	6.82843
Deaths	Central Sub-Saharan Africa	Both	Age-standardized	All causes	Unsafe sex	Rate	1998	132.644	169.71	99.9406
Deaths	Southern Sub-Saharan Africa	Both	Age-standardized	All causes	Unsafe sex	Rate	1998	356.727	525.635	231.538
Deaths	Global	Both	Age-standardized	All causes	Unsafe sex	Rate	1999	22.4203	28.8328	17.02
Deaths	East Asia	Both	Age-standardized	All causes	Unsafe sex	Rate	1999	2.98338	4.30798	2.61913
Deaths	Western Sub-Saharan Africa	Both	Age-standardized	All causes	Unsafe sex	Rate	1998	100.588	139.312	70.7629
Deaths	Southern Latin America	Both	Age-standardized	All causes	Unsafe sex	Rate	1999	10.6422	11.0203	9.67658
Deaths	Western Europe	Both	Age-standardized	All causes	Unsafe sex	Rate	1999	3.2932	3.3882	3.13453
Deaths	Southeast Asia	Both	Age-standardized	All causes	Unsafe sex	Rate	1999	12.7	14.5356	10.777
Deaths	Australasia	Both	Age-standardized	All causes	Unsafe sex	Rate	1999	2.06443	2.2178	1.96235
Deaths	Central Europe	Both	Age-standardized	All causes	Unsafe sex	Rate	1999	5.67215	5.8566	5.24603
Deaths	High-income North America	Both	Age-standardized	All causes	Unsafe sex	Rate	1999	5.77033	6.04236	5.37896
Deaths	Oceania	Both	Age-standardized	All causes	Unsafe sex	Rate	1999	18.1551	29.255	12.4614
Deaths	Central Asia	Both	Age-standardized	All causes	Unsafe sex	Rate	1999	5.6935	6.48771	5.43029
Deaths	North Africa and Middle East	Both	Age-standardized	All causes	Unsafe sex	Rate	1999	2.44339	3.06533	1.91428
Deaths	Central Latin America	Both	Age-standardized	All causes	Unsafe sex	Rate	1999	14.3284	14.67	13.0789
Deaths	Eastern Europe	Both	Age-standardized	All causes	Unsafe sex	Rate	1999	6.81037	7.44475	6.07235
Deaths	High-income Asia Pacific	Both	Age-standardized	All causes	Unsafe sex	Rate	1999	2.1339	2.24196	1.92877
Deaths	Andean Latin America	Both	Age-standardized	All causes	Unsafe sex	Rate	1999	14.7352	18.5326	12.2148
Deaths	Caribbean	Both	Age-standardized	All causes	Unsafe sex	Rate	1999	43.9223	55.8842	33.2415
Deaths	Tropical Latin America	Both	Age-standardized	All causes	Unsafe sex	Rate	1999	12.8562	13.5987	12.072
Deaths	Eastern Sub-Saharan Africa	Both	Age-standardized	All causes	Unsafe sex	Rate	1999	322.795	419.359	234.225
Deaths	South Asia	Both	Age-standardized	All causes	Unsafe sex	Rate	1999	9.00131	10.8793	7.52873
Deaths	Central Sub-Saharan Africa	Both	Age-standardized	All causes	Unsafe sex	Rate	1999	134.889	170.337	102.994
Deaths	East Asia	Both	Age-standardized	All causes	Unsafe sex	Rate	2000	3.09827	4.22039	2.72782
Deaths	Southeast Asia	Both	Age-standardized	All causes	Unsafe sex	Rate	2000	13.2123	15.0012	11.4193
Deaths	Western Sub-Saharan Africa	Both	Age-standardized	All causes	Unsafe sex	Rate	1999	108.299	147.494	77.2083
Deaths	Southern Sub-Saharan Africa	Both	Age-standardized	All causes	Unsafe sex	Rate	1999	422.38	606.936	276.889
Deaths	Global	Both	Age-standardized	All causes	Unsafe sex	Rate	2000	23.649	30.0239	18.0023
Deaths	Oceania	Both	Age-standardized	All causes	Unsafe sex	Rate	2000	21.9198	37.1924	14.2613
Deaths	Central Asia	Both	Age-standardized	All causes	Unsafe sex	Rate	2000	5.58048	6.46961	5.31515
Deaths	Australasia	Both	Age-standardized	All causes	Unsafe sex	Rate	2000	1.97441	2.11967	1.87459
Deaths	Central Europe	Both	Age-standardized	All causes	Unsafe sex	Rate	2000	5.55198	5.73936	5.07745
Deaths	Eastern Europe	Both	Age-standardized	All causes	Unsafe sex	Rate	2000	6.96901	7.69493	6.17219
Deaths	High-income Asia Pacific	Both	Age-standardized	All causes	Unsafe sex	Rate	2000	2.08242	2.17921	1.8792
Deaths	Central Sub-Saharan Africa	Both	Age-standardized	All causes	Unsafe sex	Rate	2000	135.799	169.689	105.256
Deaths	Tropical Latin America	Both	Age-standardized	All causes	Unsafe sex	Rate	2000	12.7269	13.4174	11.8821
Deaths	Andean Latin America	Both	Age-standardized	All causes	Unsafe sex	Rate	2000	15.0426	18.7012	12.4096
Deaths	Southern Latin America	Both	Age-standardized	All causes	Unsafe sex	Rate	2000	10.4339	10.8105	9.42379
Deaths	South Asia	Both	Age-standardized	All causes	Unsafe sex	Rate	2000	9.84413	12.0201	8.14561
Deaths	Caribbean	Both	Age-standardized	All causes	Unsafe sex	Rate	2000	44.7612	56.2058	34.348
Deaths	North Africa and Middle East	Both	Age-standardized	All causes	Unsafe sex	Rate	2000	2.43874	3.08456	1.91922
Deaths	Central Latin America	Both	Age-standardized	All causes	Unsafe sex	Rate	2000	13.8379	14.1531	12.7407
Deaths	Western Europe	Both	Age-standardized	All causes	Unsafe sex	Rate	2000	3.15436	3.24538	3.00522
Deaths	High-income North America	Both	Age-standardized	All causes	Unsafe sex	Rate	2000	5.5001	5.74683	5.15078
Deaths	Eastern Sub-Saharan Africa	Both	Age-standardized	All causes	Unsafe sex	Rate	2000	329.466	420.254	242.919
Deaths	Southern Sub-Saharan Africa	Both	Age-standardized	All causes	Unsafe sex	Rate	2000	488.172	684.295	326.782
Deaths	Central Europe	Both	Age-standardized	All causes	Unsafe sex	Rate	2001	5.4422	5.62392	4.92972
Deaths	Oceania	Both	Age-standardized	All causes	Unsafe sex	Rate	2001	26.2134	46.0373	16.0655
Deaths	Global	Both	Age-standardized	All causes	Unsafe sex	Rate	2001	24.6431	30.9945	19.0074
Deaths	Central Asia	Both	Age-standardized	All causes	Unsafe sex	Rate	2001	5.56568	6.45979	5.31535
Deaths	Western Sub-Saharan Africa	Both	Age-standardized	All causes	Unsafe sex	Rate	2000	114.132	153.324	82.2104
Deaths	Eastern Europe	Both	Age-standardized	All causes	Unsafe sex	Rate	2001	6.92039	7.6571	6.13891
Deaths	Australasia	Both	Age-standardized	All causes	Unsafe sex	Rate	2001	1.85155	2.02639	1.74869
Deaths	East Asia	Both	Age-standardized	All causes	Unsafe sex	Rate	2001	3.23575	4.26355	2.863
Deaths	High-income Asia Pacific	Both	Age-standardized	All causes	Unsafe sex	Rate	2001	2.02954	2.13332	1.82525
Deaths	Southeast Asia	Both	Age-standardized	All causes	Unsafe sex	Rate	2001	13.5183	15.247	11.8084
Deaths	Western Europe	Both	Age-standardized	All causes	Unsafe sex	Rate	2001	3.07444	3.15764	2.92587
Deaths	Southern Latin America	Both	Age-standardized	All causes	Unsafe sex	Rate	2001	10.4458	10.8098	9.50534
Deaths	Central Latin America	Both	Age-standardized	All causes	Unsafe sex	Rate	2001	13.7166	14.0395	12.7834
Deaths	High-income North America	Both	Age-standardized	All causes	Unsafe sex	Rate	2001	5.28914	5.51628	4.97517
Deaths	Caribbean	Both	Age-standardized	All causes	Unsafe sex	Rate	2001	45.1201	55.9476	35.2083
Deaths	Andean Latin America	Both	Age-standardized	All causes	Unsafe sex	Rate	2001	14.9986	18.5552	12.6385
Deaths	Eastern Sub-Saharan Africa	Both	Age-standardized	All causes	Unsafe sex	Rate	2001	331.439	416.464	248.706
Deaths	Central Asia	Both	Age-standardized	All causes	Unsafe sex	Rate	2002	5.57963	6.41871	5.33972
Deaths	Western Sub-Saharan Africa	Both	Age-standardized	All causes	Unsafe sex	Rate	2001	118.051	156.997	86.8664
Deaths	Tropical Latin America	Both	Age-standardized	All causes	Unsafe sex	Rate	2001	12.5924	13.2717	11.8033
Deaths	South Asia	Both	Age-standardized	All causes	Unsafe sex	Rate	2001	10.6889	13.0943	8.86963
Deaths	Central Sub-Saharan Africa	Both	Age-standardized	All causes	Unsafe sex	Rate	2001	135.232	167.136	106.01
Deaths	Central Europe	Both	Age-standardized	All causes	Unsafe sex	Rate	2002	5.36469	5.5325	4.76632
Deaths	North Africa and Middle East	Both	Age-standardized	All causes	Unsafe sex	Rate	2001	2.46165	3.15691	1.94874
Deaths	Oceania	Both	Age-standardized	All causes	Unsafe sex	Rate	2002	30.7615	55.256	17.9817
Deaths	Global	Both	Age-standardized	All causes	Unsafe sex	Rate	2002	25.4063	31.651	19.7745
Deaths	Southern Sub-Saharan Africa	Both	Age-standardized	All causes	Unsafe sex	Rate	2001	547.743	751.674	373.96
Deaths	Australasia	Both	Age-standardized	All causes	Unsafe sex	Rate	2002	1.76554	1.93221	1.66517
Deaths	Tropical Latin America	Both	Age-standardized	All causes	Unsafe sex	Rate	2002	12.28	12.9559	11.4521
Deaths	Eastern Sub-Saharan Africa	Both	Age-standardized	All causes	Unsafe sex	Rate	2002	329.851	408.721	252.277
Deaths	South Asia	Both	Age-standardized	All causes	Unsafe sex	Rate	2002	11.4305	13.9046	9.39421
Deaths	North Africa and Middle East	Both	Age-standardized	All causes	Unsafe sex	Rate	2002	2.47785	3.14925	1.97149
Deaths	Andean Latin America	Both	Age-standardized	All causes	Unsafe sex	Rate	2002	15.6586	19.0375	13.283
Deaths	Caribbean	Both	Age-standardized	All causes	Unsafe sex	Rate	2002	44.0531	54.1141	34.7438
Deaths	Central Sub-Saharan Africa	Both	Age-standardized	All causes	Unsafe sex	Rate	2002	133.665	163.793	105.52
Deaths	High-income Asia Pacific	Both	Age-standardized	All causes	Unsafe sex	Rate	2002	1.98356	2.09209	1.78151
Deaths	Western Sub-Saharan Africa	Both	Age-standardized	All causes	Unsafe sex	Rate	2002	120.022	156.927	89.8229
Deaths	Southern Sub-Saharan Africa	Both	Age-standardized	All causes	Unsafe sex	Rate	2002	600.359	806.853	420.283
Deaths	East Asia	Both	Age-standardized	All causes	Unsafe sex	Rate	2002	3.39498	4.26694	3.00466
Deaths	Southeast Asia	Both	Age-standardized	All causes	Unsafe sex	Rate	2002	13.7341	15.3991	12.1683
Deaths	Eastern Europe	Both	Age-standardized	All causes	Unsafe sex	Rate	2002	6.98803	7.73214	6.21859
Deaths	Southeast Asia	Both	Age-standardized	All causes	Unsafe sex	Rate	2003	13.7279	15.3859	12.342
Deaths	Southern Latin America	Both	Age-standardized	All causes	Unsafe sex	Rate	2002	10.1971	10.5565	9.2941
Deaths	East Asia	Both	Age-standardized	All causes	Unsafe sex	Rate	2003	3.55275	4.21483	3.12999
Deaths	Central Asia	Both	Age-standardized	All causes	Unsafe sex	Rate	2003	5.6605	6.47089	5.40335
Deaths	Global	Both	Age-standardized	All causes	Unsafe sex	Rate	2003	25.8633	31.8642	20.4192
Deaths	Western Europe	Both	Age-standardized	All causes	Unsafe sex	Rate	2002	3.02053	3.10146	2.86074
Deaths	High-income North America	Both	Age-standardized	All causes	Unsafe sex	Rate	2002	5.23638	5.45296	4.94057
Deaths	Australasia	Both	Age-standardized	All causes	Unsafe sex	Rate	2003	1.7395	1.88641	1.63652
Deaths	High-income Asia Pacific	Both	Age-standardized	All causes	Unsafe sex	Rate	2003	1.94405	2.04535	1.74634
Deaths	Western Europe	Both	Age-standardized	All causes	Unsafe sex	Rate	2003	3.03696	3.12148	2.87628
Deaths	Eastern Europe	Both	Age-standardized	All causes	Unsafe sex	Rate	2003	7.17808	7.96789	6.36045
Deaths	Central Latin America	Both	Age-standardized	All causes	Unsafe sex	Rate	2002	13.6567	13.9737	12.8959
Deaths	Central Europe	Both	Age-standardized	All causes	Unsafe sex	Rate	2003	5.28351	5.44241	4.6549
Deaths	High-income North America	Both	Age-standardized	All causes	Unsafe sex	Rate	2003	5.11342	5.312	4.84223
Deaths	Central Latin America	Both	Age-standardized	All causes	Unsafe sex	Rate	2003	13.535	13.851	12.87
Deaths	Oceania	Both	Age-standardized	All causes	Unsafe sex	Rate	2003	34.8833	64.1656	19.4509
Deaths	Southern Latin America	Both	Age-standardized	All causes	Unsafe sex	Rate	2003	10.1512	10.5047	9.28513
Deaths	Caribbean	Both	Age-standardized	All causes	Unsafe sex	Rate	2003	42.9351	52.3411	34.2686
Deaths	Andean Latin America	Both	Age-standardized	All causes	Unsafe sex	Rate	2003	15.961	19.1231	13.6069
Deaths	North Africa and Middle East	Both	Age-standardized	All causes	Unsafe sex	Rate	2003	2.49516	3.16492	1.98973
Deaths	Tropical Latin America	Both	Age-standardized	All causes	Unsafe sex	Rate	2003	12.2148	12.9253	11.3474
Deaths	Central Asia	Both	Age-standardized	All causes	Unsafe sex	Rate	2004	5.67904	6.53273	5.41988
Deaths	Central Sub-Saharan Africa	Both	Age-standardized	All causes	Unsafe sex	Rate	2003	131.317	159.433	105.052
Deaths	South Asia	Both	Age-standardized	All causes	Unsafe sex	Rate	2003	11.8148	14.2248	9.80866
Deaths	Western Sub-Saharan Africa	Both	Age-standardized	All causes	Unsafe sex	Rate	2003	120.119	154.188	91.3949
Deaths	Global	Both	Age-standardized	All causes	Unsafe sex	Rate	2004	25.902	31.4532	20.8107
Deaths	Southern Sub-Saharan Africa	Both	Age-standardized	All causes	Unsafe sex	Rate	2003	643.752	851.486	460.79
Deaths	Southeast Asia	Both	Age-standardized	All causes	Unsafe sex	Rate	2004	13.5477	15.1767	12.2586
Deaths	Eastern Sub-Saharan Africa	Both	Age-standardized	All causes	Unsafe sex	Rate	2003	325.065	397.075	254.3
Deaths	East Asia	Both	Age-standardized	All causes	Unsafe sex	Rate	2004	3.71703	4.2432	3.16624
Deaths	Eastern Europe	Both	Age-standardized	All causes	Unsafe sex	Rate	2004	7.22962	8.04091	6.37665
Deaths	Central Europe	Both	Age-standardized	All causes	Unsafe sex	Rate	2004	5.18015	5.33945	4.49289
Deaths	High-income Asia Pacific	Both	Age-standardized	All causes	Unsafe sex	Rate	2004	1.90798	2.00675	1.69925
Deaths	Oceania	Both	Age-standardized	All causes	Unsafe sex	Rate	2004	38.0235	71.5047	19.8141
Deaths	Australasia	Both	Age-standardized	All causes	Unsafe sex	Rate	2004	1.75894	1.8843	1.65792
Deaths	Western Europe	Both	Age-standardized	All causes	Unsafe sex	Rate	2004	2.89542	2.97274	2.72343
Deaths	Caribbean	Both	Age-standardized	All causes	Unsafe sex	Rate	2004	42.1298	50.9066	34.2581
Deaths	Southern Latin America	Both	Age-standardized	All causes	Unsafe sex	Rate	2004	9.68509	10.0129	8.88493
Deaths	Andean Latin America	Both	Age-standardized	All causes	Unsafe sex	Rate	2004	15.6293	18.6543	13.3005
Deaths	High-income North America	Both	Age-standardized	All causes	Unsafe sex	Rate	2004	4.90137	5.07583	4.66239
Deaths	Tropical Latin America	Both	Age-standardized	All causes	Unsafe sex	Rate	2004	11.8206	12.4969	11.0306
Deaths	North Africa and Middle East	Both	Age-standardized	All causes	Unsafe sex	Rate	2004	2.50368	3.17004	1.99692
Deaths	Central Latin America	Both	Age-standardized	All causes	Unsafe sex	Rate	2004	13.2862	13.6241	12.7281
Deaths	Southern Sub-Saharan Africa	Both	Age-standardized	All causes	Unsafe sex	Rate	2004	671.425	872.262	493.725
Deaths	South Asia	Both	Age-standardized	All causes	Unsafe sex	Rate	2004	12.1582	14.4676	9.96346
Deaths	Western Sub-Saharan Africa	Both	Age-standardized	All causes	Unsafe sex	Rate	2004	117.649	148.644	91.9355
Deaths	Central Sub-Saharan Africa	Both	Age-standardized	All causes	Unsafe sex	Rate	2004	127.218	153.222	103.61
Deaths	Eastern Sub-Saharan Africa	Both	Age-standardized	All causes	Unsafe sex	Rate	2004	315.657	378.966	254.564
Deaths	Global	Both	Age-standardized	All causes	Unsafe sex	Rate	2005	25.3756	30.517	20.8626
Deaths	East Asia	Both	Age-standardized	All causes	Unsafe sex	Rate	2005	3.76685	4.24671	3.17046
Deaths	Southeast Asia	Both	Age-standardized	All causes	Unsafe sex	Rate	2005	13.0807	14.7757	11.9463
Deaths	Central Asia	Both	Age-standardized	All causes	Unsafe sex	Rate	2005	5.75912	6.59842	5.45566
Deaths	Oceania	Both	Age-standardized	All causes	Unsafe sex	Rate	2005	40.2453	76.8257	19.9959
Deaths	Western Europe	Both	Age-standardized	All causes	Unsafe sex	Rate	2005	2.78234	2.86355	2.59983
Deaths	High-income North America	Both	Age-standardized	All causes	Unsafe sex	Rate	2005	4.73807	4.9078	4.52337
Deaths	High-income Asia Pacific	Both	Age-standardized	All causes	Unsafe sex	Rate	2005	1.88119	1.98784	1.6718
Deaths	Eastern Europe	Both	Age-standardized	All causes	Unsafe sex	Rate	2005	8.10631	9.10655	7.07744
Deaths	Southern Latin America	Both	Age-standardized	All causes	Unsafe sex	Rate	2005	9.25145	9.58517	8.5563
Deaths	Central Latin America	Both	Age-standardized	All causes	Unsafe sex	Rate	2005	12.965	13.3093	12.4687
Deaths	Caribbean	Both	Age-standardized	All causes	Unsafe sex	Rate	2005	39.9048	47.9629	33.0151
Deaths	Australasia	Both	Age-standardized	All causes	Unsafe sex	Rate	2005	1.62782	1.75443	1.51756
Deaths	Tropical Latin America	Both	Age-standardized	All causes	Unsafe sex	Rate	2005	11.5393	12.2829	10.7898
Deaths	Andean Latin America	Both	Age-standardized	All causes	Unsafe sex	Rate	2005	15.9394	18.8843	13.5485
Deaths	South Asia	Both	Age-standardized	All causes	Unsafe sex	Rate	2005	12.3212	14.5062	10.2523
Deaths	North Africa and Middle East	Both	Age-standardized	All causes	Unsafe sex	Rate	2005	2.51416	3.20861	2.01063
Deaths	Central Sub-Saharan Africa	Both	Age-standardized	All causes	Unsafe sex	Rate	2005	121.206	144.57	100.335
Deaths	Central Europe	Both	Age-standardized	All causes	Unsafe sex	Rate	2005	5.12396	5.28095	4.42172
Deaths	Southern Sub-Saharan Africa	Both	Age-standardized	All causes	Unsafe sex	Rate	2005	678.01	861.444	513.144
Deaths	Eastern Sub-Saharan Africa	Both	Age-standardized	All causes	Unsafe sex	Rate	2005	298.039	350.985	248.211
Deaths	East Asia	Both	Age-standardized	All causes	Unsafe sex	Rate	2006	3.64207	4.06997	2.94128
Deaths	Central Asia	Both	Age-standardized	All causes	Unsafe sex	Rate	2006	5.76918	6.46267	5.44697
Deaths	Central Europe	Both	Age-standardized	All causes	Unsafe sex	Rate	2006	4.9957	5.15338	4.26003
Deaths	Southeast Asia	Both	Age-standardized	All causes	Unsafe sex	Rate	2006	12.3307	13.884	11.1959
Deaths	Oceania	Both	Age-standardized	All causes	Unsafe sex	Rate	2006	41.1181	80.0951	19.9412
Deaths	Eastern Europe	Both	Age-standardized	All causes	Unsafe sex	Rate	2006	7.97187	8.97173	6.95563
Deaths	Western Sub-Saharan Africa	Both	Age-standardized	All causes	Unsafe sex	Rate	2005	112.327	139.949	89.6988
Deaths	Western Europe	Both	Age-standardized	All causes	Unsafe sex	Rate	2006	2.65795	2.73753	2.47109
Deaths	High-income Asia Pacific	Both	Age-standardized	All causes	Unsafe sex	Rate	2006	1.85078	1.95625	1.64006
Deaths	High-income North America	Both	Age-standardized	All causes	Unsafe sex	Rate	2006	4.58067	4.73807	4.37935
Deaths	Global	Both	Age-standardized	All causes	Unsafe sex	Rate	2006	24.242	28.7522	20.3584
Deaths	Southern Latin America	Both	Age-standardized	All causes	Unsafe sex	Rate	2006	9.18496	9.52595	8.49442
Deaths	Central Latin America	Both	Age-standardized	All causes	Unsafe sex	Rate	2006	12.7122	13.0818	12.2029
Deaths	Caribbean	Both	Age-standardized	All causes	Unsafe sex	Rate	2006	37.3349	44.2333	31.5177
Deaths	North Africa and Middle East	Both	Age-standardized	All causes	Unsafe sex	Rate	2006	2.52975	3.20827	2.0217
Deaths	Australasia	Both	Age-standardized	All causes	Unsafe sex	Rate	2006	1.6719	1.77151	1.55843
Deaths	Andean Latin America	Both	Age-standardized	All causes	Unsafe sex	Rate	2006	15.879	18.806	13.5683
Deaths	Tropical Latin America	Both	Age-standardized	All causes	Unsafe sex	Rate	2006	11.2095	12.0436	10.4569
Deaths	Central Asia	Both	Age-standardized	All causes	Unsafe sex	Rate	2007	5.70382	6.26575	5.40142
Deaths	Eastern Sub-Saharan Africa	Both	Age-standardized	All causes	Unsafe sex	Rate	2006	272.179	315.594	234.493
Deaths	South Asia	Both	Age-standardized	All causes	Unsafe sex	Rate	2006	12.2965	14.3884	10.3448
Deaths	Southern Sub-Saharan Africa	Both	Age-standardized	All causes	Unsafe sex	Rate	2006	663.947	826.052	521.599
Deaths	Western Sub-Saharan Africa	Both	Age-standardized	All causes	Unsafe sex	Rate	2006	105.244	129.583	85.805
Deaths	Central Sub-Saharan Africa	Both	Age-standardized	All causes	Unsafe sex	Rate	2006	114.202	135.037	96.2265
Deaths	Southeast Asia	Both	Age-standardized	All causes	Unsafe sex	Rate	2007	11.5207	13.1062	10.4231
Deaths	Central Europe	Both	Age-standardized	All causes	Unsafe sex	Rate	2007	4.91174	5.07832	4.16396
Deaths	Global	Both	Age-standardized	All causes	Unsafe sex	Rate	2007	22.7108	26.7539	19.5402
Deaths	Eastern Europe	Both	Age-standardized	All causes	Unsafe sex	Rate	2007	8.09704	9.09711	7.04716
Deaths	East Asia	Both	Age-standardized	All causes	Unsafe sex	Rate	2007	3.55501	3.96643	2.90006
Deaths	Oceania	Both	Age-standardized	All causes	Unsafe sex	Rate	2007	40.5752	81.8586	19.7833
Deaths	Caribbean	Both	Age-standardized	All causes	Unsafe sex	Rate	2007	34.2851	40.398	29.3991
Deaths	Andean Latin America	Both	Age-standardized	All causes	Unsafe sex	Rate	2007	15.1565	18.1551	13.0774
Deaths	Tropical Latin America	Both	Age-standardized	All causes	Unsafe sex	Rate	2007	11.0426	11.8724	10.295
Deaths	Southern Sub-Saharan Africa	Both	Age-standardized	All causes	Unsafe sex	Rate	2007	627.537	768.817	512.356
Deaths	Australasia	Both	Age-standardized	All causes	Unsafe sex	Rate	2007	1.63405	1.71382	1.51711
Deaths	Western Europe	Both	Age-standardized	All causes	Unsafe sex	Rate	2007	2.61185	2.68952	2.43587
Deaths	High-income North America	Both	Age-standardized	All causes	Unsafe sex	Rate	2007	4.3524	4.49967	4.16212
Deaths	Southern Latin America	Both	Age-standardized	All causes	Unsafe sex	Rate	2007	9.16149	9.49762	8.42317
Deaths	High-income Asia Pacific	Both	Age-standardized	All causes	Unsafe sex	Rate	2007	1.84033	1.94814	1.62195
Deaths	Central Latin America	Both	Age-standardized	All causes	Unsafe sex	Rate	2007	12.4272	12.9095	11.9842
Deaths	Western Sub-Saharan Africa	Both	Age-standardized	All causes	Unsafe sex	Rate	2007	98.2718	120.154	81.7184
Deaths	North Africa and Middle East	Both	Age-standardized	All causes	Unsafe sex	Rate	2007	2.54126	3.26263	2.01506
Deaths	South Asia	Both	Age-standardized	All causes	Unsafe sex	Rate	2007	11.9047	13.811	10.2034
Deaths	Central Sub-Saharan Africa	Both	Age-standardized	All causes	Unsafe sex	Rate	2007	107.668	126.545	91.9393
Deaths	Eastern Sub-Saharan Africa	Both	Age-standardized	All causes	Unsafe sex	Rate	2007	241.113	276.544	216.059
Deaths	Global	Both	Age-standardized	All causes	Unsafe sex	Rate	2008	21.0882	24.6382	18.5059
Deaths	Central Asia	Both	Age-standardized	All causes	Unsafe sex	Rate	2008	5.6314	6.14121	5.34435
Deaths	East Asia	Both	Age-standardized	All causes	Unsafe sex	Rate	2008	3.53272	3.95491	2.83995
Deaths	Oceania	Both	Age-standardized	All causes	Unsafe sex	Rate	2008	40.0656	84.8746	19.9119
Deaths	Southeast Asia	Both	Age-standardized	All causes	Unsafe sex	Rate	2008	10.9853	12.6654	9.87614
Deaths	Central Europe	Both	Age-standardized	All causes	Unsafe sex	Rate	2008	4.80332	4.9717	4.05699
Deaths	Eastern Europe	Both	Age-standardized	All causes	Unsafe sex	Rate	2008	8.35145	9.35788	7.22682
Deaths	Australasia	Both	Age-standardized	All causes	Unsafe sex	Rate	2008	1.53028	1.60882	1.41346
Deaths	High-income Asia Pacific	Both	Age-standardized	All causes	Unsafe sex	Rate	2008	1.80343	1.90773	1.57527
Deaths	Western Europe	Both	Age-standardized	All causes	Unsafe sex	Rate	2008	2.51707	2.58894	2.34104
Deaths	Tropical Latin America	Both	Age-standardized	All causes	Unsafe sex	Rate	2008	11.0004	11.886	10.2396
Deaths	High-income North America	Both	Age-standardized	All causes	Unsafe sex	Rate	2008	4.10235	4.23179	3.92159
Deaths	North Africa and Middle East	Both	Age-standardized	All causes	Unsafe sex	Rate	2008	2.5451	3.29834	2.0095
Deaths	Southern Latin America	Both	Age-standardized	All causes	Unsafe sex	Rate	2008	8.96428	9.30555	8.3598
Deaths	South Asia	Both	Age-standardized	All causes	Unsafe sex	Rate	2008	11.3148	13.0367	9.77782
Deaths	Central Latin America	Both	Age-standardized	All causes	Unsafe sex	Rate	2008	12.2882	12.8265	11.8628
Deaths	Eastern Sub-Saharan Africa	Both	Age-standardized	All causes	Unsafe sex	Rate	2008	211.541	242.13	193.773
Deaths	Caribbean	Both	Age-standardized	All causes	Unsafe sex	Rate	2008	32.0116	37.5417	27.6619
Deaths	Central Sub-Saharan Africa	Both	Age-standardized	All causes	Unsafe sex	Rate	2008	101.817	119.731	87.1704
Deaths	Southern Sub-Saharan Africa	Both	Age-standardized	All causes	Unsafe sex	Rate	2008	578.2	702.725	492.494
Deaths	Andean Latin America	Both	Age-standardized	All causes	Unsafe sex	Rate	2008	14.7213	17.5826	12.5841
Deaths	Western Sub-Saharan Africa	Both	Age-standardized	All causes	Unsafe sex	Rate	2008	90.3183	109.559	76.7202
Deaths	Southeast Asia	Both	Age-standardized	All causes	Unsafe sex	Rate	2009	10.5718	12.3072	9.46564
Deaths	Western Europe	Both	Age-standardized	All causes	Unsafe sex	Rate	2009	2.4129	2.48626	2.23348
Deaths	Central Asia	Both	Age-standardized	All causes	Unsafe sex	Rate	2009	5.55324	6.00952	5.27221
Deaths	High-income North America	Both	Age-standardized	All causes	Unsafe sex	Rate	2009	3.88498	4.00529	3.70261
Deaths	Oceania	Both	Age-standardized	All causes	Unsafe sex	Rate	2009	40.4464	85.6533	19.9706
Deaths	East Asia	Both	Age-standardized	All causes	Unsafe sex	Rate	2009	3.48599	3.86673	2.81472
Deaths	Eastern Europe	Both	Age-standardized	All causes	Unsafe sex	Rate	2009	8.28446	9.31704	7.17405
Deaths	Southern Latin America	Both	Age-standardized	All causes	Unsafe sex	Rate	2009	8.96761	9.27957	8.25374
Deaths	High-income Asia Pacific	Both	Age-standardized	All causes	Unsafe sex	Rate	2009	1.78128	1.89063	1.5545
Deaths	Central Europe	Both	Age-standardized	All causes	Unsafe sex	Rate	2009	4.70369	4.87242	3.9738
Deaths	Caribbean	Both	Age-standardized	All causes	Unsafe sex	Rate	2009	30.2095	35.426	26.2057
Deaths	Global	Both	Age-standardized	All causes	Unsafe sex	Rate	2009	19.6182	22.8636	17.4433
Deaths	Australasia	Both	Age-standardized	All causes	Unsafe sex	Rate	2009	1.54751	1.62262	1.42742
Deaths	Andean Latin America	Both	Age-standardized	All causes	Unsafe sex	Rate	2009	14.9033	17.8236	12.7217
Deaths	Central Latin America	Both	Age-standardized	All causes	Unsafe sex	Rate	2009	12.0525	12.7057	11.6399
Deaths	Eastern Sub-Saharan Africa	Both	Age-standardized	All causes	Unsafe sex	Rate	2009	190.529	218.969	175.234
Deaths	Western Sub-Saharan Africa	Both	Age-standardized	All causes	Unsafe sex	Rate	2009	83.1404	99.8806	71.3521
Deaths	North Africa and Middle East	Both	Age-standardized	All causes	Unsafe sex	Rate	2009	2.53693	3.29027	1.98977
Deaths	Central Sub-Saharan Africa	Both	Age-standardized	All causes	Unsafe sex	Rate	2009	95.6933	112.06	82.1512
Deaths	Tropical Latin America	Both	Age-standardized	All causes	Unsafe sex	Rate	2009	10.8729	11.8931	10.1617
Deaths	Southern Sub-Saharan Africa	Both	Age-standardized	All causes	Unsafe sex	Rate	2009	522.981	632.747	458.575
Deaths	Oceania	Both	Age-standardized	All causes	Unsafe sex	Rate	2010	41.1568	87.0392	19.8311
Deaths	South Asia	Both	Age-standardized	All causes	Unsafe sex	Rate	2009	10.4321	12.0861	9.10713
Deaths	Southeast Asia	Both	Age-standardized	All causes	Unsafe sex	Rate	2010	10.2996	12.0652	9.20386
Deaths	Central Europe	Both	Age-standardized	All causes	Unsafe sex	Rate	2010	4.55654	4.7198	3.87172
Deaths	Global	Both	Age-standardized	All causes	Unsafe sex	Rate	2010	18.4371	21.5353	16.5282
Deaths	Eastern Europe	Both	Age-standardized	All causes	Unsafe sex	Rate	2010	8.42932	9.45061	7.27167
Deaths	High-income Asia Pacific	Both	Age-standardized	All causes	Unsafe sex	Rate	2010	1.78736	1.89302	1.55199
Deaths	Australasia	Both	Age-standardized	All causes	Unsafe sex	Rate	2010	1.51457	1.59232	1.39044
Deaths	Western Europe	Both	Age-standardized	All causes	Unsafe sex	Rate	2010	2.33207	2.40211	2.16632
Deaths	Central Asia	Both	Age-standardized	All causes	Unsafe sex	Rate	2010	5.49603	5.88038	5.23775
Deaths	East Asia	Both	Age-standardized	All causes	Unsafe sex	Rate	2010	3.48339	3.89384	2.71487
Deaths	High-income North America	Both	Age-standardized	All causes	Unsafe sex	Rate	2010	3.5392	3.64417	3.36084
Deaths	Central Latin America	Both	Age-standardized	All causes	Unsafe sex	Rate	2010	11.6941	12.4947	11.2922
Deaths	Central Sub-Saharan Africa	Both	Age-standardized	All causes	Unsafe sex	Rate	2010	90.2859	105.492	77.4721
Deaths	Southern Latin America	Both	Age-standardized	All causes	Unsafe sex	Rate	2010	8.74851	9.0414	8.09312
Deaths	Eastern Sub-Saharan Africa	Both	Age-standardized	All causes	Unsafe sex	Rate	2010	175.843	202.957	161.077
Deaths	Tropical Latin America	Both	Age-standardized	All causes	Unsafe sex	Rate	2010	10.7301	11.6951	10.0152
Deaths	South Asia	Both	Age-standardized	All causes	Unsafe sex	Rate	2010	9.59899	11.1304	8.46423
Deaths	Western Sub-Saharan Africa	Both	Age-standardized	All causes	Unsafe sex	Rate	2010	79.1112	95.1789	67.7147
Deaths	Southern Sub-Saharan Africa	Both	Age-standardized	All causes	Unsafe sex	Rate	2010	466.462	568.212	414.474
Deaths	North Africa and Middle East	Both	Age-standardized	All causes	Unsafe sex	Rate	2010	2.53894	3.29585	1.99502
Deaths	Caribbean	Both	Age-standardized	All causes	Unsafe sex	Rate	2010	29.9272	35.1573	25.9397
Deaths	Andean Latin America	Both	Age-standardized	All causes	Unsafe sex	Rate	2010	14.5274	17.5825	12.3029
Deaths	Oceania	Both	Age-standardized	All causes	Unsafe sex	Rate	2011	41.4703	87.862	19.7727
Deaths	Central Asia	Both	Age-standardized	All causes	Unsafe sex	Rate	2011	5.46221	5.81824	5.1918
Deaths	Southeast Asia	Both	Age-standardized	All causes	Unsafe sex	Rate	2011	10.118	12.0446	9.00296
Deaths	East Asia	Both	Age-standardized	All causes	Unsafe sex	Rate	2011	3.48404	3.9473	2.58115
Deaths	Central Europe	Both	Age-standardized	All causes	Unsafe sex	Rate	2011	4.45313	4.61536	3.78805
Deaths	Global	Both	Age-standardized	All causes	Unsafe sex	Rate	2011	17.3645	20.3103	15.5879
Deaths	High-income Asia Pacific	Both	Age-standardized	All causes	Unsafe sex	Rate	2011	1.77919	1.88827	1.51898
Deaths	Eastern Europe	Both	Age-standardized	All causes	Unsafe sex	Rate	2011	8.47569	9.56467	7.27577
Deaths	Western Europe	Both	Age-standardized	All causes	Unsafe sex	Rate	2011	2.25136	2.3206	2.08992
Deaths	High-income North America	Both	Age-standardized	All causes	Unsafe sex	Rate	2011	3.38075	3.47541	3.17471
Deaths	Southern Sub-Saharan Africa	Both	Age-standardized	All causes	Unsafe sex	Rate	2011	410.339	498.854	363.994
Deaths	Southern Latin America	Both	Age-standardized	All causes	Unsafe sex	Rate	2011	8.66334	8.95933	8.01751
Deaths	Caribbean	Both	Age-standardized	All causes	Unsafe sex	Rate	2011	29.1161	34.2327	25.2215
Deaths	Tropical Latin America	Both	Age-standardized	All causes	Unsafe sex	Rate	2011	10.5512	11.5379	9.85133
Deaths	Andean Latin America	Both	Age-standardized	All causes	Unsafe sex	Rate	2011	13.6692	16.9104	11.4378
Deaths	Australasia	Both	Age-standardized	All causes	Unsafe sex	Rate	2011	1.55345	1.62871	1.42032
Deaths	South Asia	Both	Age-standardized	All causes	Unsafe sex	Rate	2011	8.88149	10.4927	7.79146
Deaths	Central Latin America	Both	Age-standardized	All causes	Unsafe sex	Rate	2011	11.4345	12.3347	11.0371
Deaths	North Africa and Middle East	Both	Age-standardized	All causes	Unsafe sex	Rate	2011	2.54551	3.2889	2.00445
Deaths	Central Sub-Saharan Africa	Both	Age-standardized	All causes	Unsafe sex	Rate	2011	86.6562	101.457	74.4624
Deaths	Eastern Sub-Saharan Africa	Both	Age-standardized	All causes	Unsafe sex	Rate	2011	163.171	189.143	148.934
Deaths	Western Sub-Saharan Africa	Both	Age-standardized	All causes	Unsafe sex	Rate	2011	75.7912	90.4156	65.1091
Deaths	East Asia	Both	Age-standardized	All causes	Unsafe sex	Rate	2012	3.42678	3.83539	2.48938
Deaths	Global	Both	Age-standardized	All causes	Unsafe sex	Rate	2012	16.2555	18.9379	14.6159
Deaths	Southeast Asia	Both	Age-standardized	All causes	Unsafe sex	Rate	2012	9.95164	11.8231	8.78556
Deaths	Central Asia	Both	Age-standardized	All causes	Unsafe sex	Rate	2012	5.40189	5.73093	5.11228
Deaths	Central Europe	Both	Age-standardized	All causes	Unsafe sex	Rate	2012	4.38954	4.54635	3.73384
Deaths	Oceania	Both	Age-standardized	All causes	Unsafe sex	Rate	2012	41.0031	87.3809	19.5346
Deaths	Australasia	Both	Age-standardized	All causes	Unsafe sex	Rate	2012	1.45874	1.53921	1.32139
Deaths	Eastern Europe	Both	Age-standardized	All causes	Unsafe sex	Rate	2012	8.39101	9.46181	7.24497
Deaths	North Africa and Middle East	Both	Age-standardized	All causes	Unsafe sex	Rate	2012	2.54976	3.28472	1.99392
Deaths	Tropical Latin America	Both	Age-standardized	All causes	Unsafe sex	Rate	2012	10.3613	11.2929	9.67417
Deaths	Central Sub-Saharan Africa	Both	Age-standardized	All causes	Unsafe sex	Rate	2012	82.6725	96.348	71.0556
Deaths	South Asia	Both	Age-standardized	All causes	Unsafe sex	Rate	2012	8.20557	9.64911	7.28494
Deaths	Eastern Sub-Saharan Africa	Both	Age-standardized	All causes	Unsafe sex	Rate	2012	148.559	171.52	135.671
Deaths	Caribbean	Both	Age-standardized	All causes	Unsafe sex	Rate	2012	28.028	32.6432	24.374
Deaths	High-income Asia Pacific	Both	Age-standardized	All causes	Unsafe sex	Rate	2012	1.75121	1.85927	1.50444
Deaths	Southern Sub-Saharan Africa	Both	Age-standardized	All causes	Unsafe sex	Rate	2012	359.7	436.522	319.436
Deaths	Western Sub-Saharan Africa	Both	Age-standardized	All causes	Unsafe sex	Rate	2012	72.5709	86.1966	62.8848
Deaths	Southern Latin America	Both	Age-standardized	All causes	Unsafe sex	Rate	2012	8.69921	9.0139	8.05146
Deaths	Andean Latin America	Both	Age-standardized	All causes	Unsafe sex	Rate	2012	13.6883	17.1052	11.5294
Deaths	Western Europe	Both	Age-standardized	All causes	Unsafe sex	Rate	2012	2.19156	2.265	2.02799
Deaths	Southeast Asia	Both	Age-standardized	All causes	Unsafe sex	Rate	2013	9.93359	12.0008	8.66862
Deaths	High-income North America	Both	Age-standardized	All causes	Unsafe sex	Rate	2012	3.26959	3.36381	3.04044
Deaths	Central Latin America	Both	Age-standardized	All causes	Unsafe sex	Rate	2012	11.1023	12.0456	10.7204
Deaths	East Asia	Both	Age-standardized	All causes	Unsafe sex	Rate	2013	3.4655	3.92636	2.49414
Deaths	Global	Both	Age-standardized	All causes	Unsafe sex	Rate	2013	15.3413	17.8629	13.8319
Deaths	High-income Asia Pacific	Both	Age-standardized	All causes	Unsafe sex	Rate	2013	1.7238	1.83725	1.47419
Deaths	Australasia	Both	Age-standardized	All causes	Unsafe sex	Rate	2013	1.43933	1.51861	1.29715
Deaths	Eastern Europe	Both	Age-standardized	All causes	Unsafe sex	Rate	2013	8.01194	9.0256	6.91079
Deaths	Central Asia	Both	Age-standardized	All causes	Unsafe sex	Rate	2013	5.20752	5.53351	4.96511
Deaths	Southern Latin America	Both	Age-standardized	All causes	Unsafe sex	Rate	2013	8.74929	9.06664	8.06187
Deaths	Caribbean	Both	Age-standardized	All causes	Unsafe sex	Rate	2013	26.871	31.2161	23.4832
Deaths	Tropical Latin America	Both	Age-standardized	All causes	Unsafe sex	Rate	2013	10.3285	11.2759	9.65486
Deaths	Western Europe	Both	Age-standardized	All causes	Unsafe sex	Rate	2013	2.12679	2.19625	1.96656
Deaths	Andean Latin America	Both	Age-standardized	All causes	Unsafe sex	Rate	2013	14.0343	17.6027	11.7207
Deaths	Central Sub-Saharan Africa	Both	Age-standardized	All causes	Unsafe sex	Rate	2013	77.0051	89.6338	66.4902
Deaths	High-income North America	Both	Age-standardized	All causes	Unsafe sex	Rate	2013	3.19856	3.29012	2.95374
Deaths	North Africa and Middle East	Both	Age-standardized	All causes	Unsafe sex	Rate	2013	2.54206	3.25303	1.9793
Deaths	South Asia	Both	Age-standardized	All causes	Unsafe sex	Rate	2013	7.78514	9.18455	6.92894
Deaths	Central Latin America	Both	Age-standardized	All causes	Unsafe sex	Rate	2013	10.9219	11.974	10.5498
Deaths	Southeast Asia	Both	Age-standardized	All causes	Unsafe sex	Rate	2014	9.83324	11.8278	8.55806
Deaths	Oceania	Both	Age-standardized	All causes	Unsafe sex	Rate	2013	40.0438	87.493	19.4073
Deaths	Southern Sub-Saharan Africa	Both	Age-standardized	All causes	Unsafe sex	Rate	2013	323.52	395.965	285.211
Deaths	East Asia	Both	Age-standardized	All causes	Unsafe sex	Rate	2014	3.63121	4.1106	2.57272
Deaths	Oceania	Both	Age-standardized	All causes	Unsafe sex	Rate	2014	39.0687	86.7212	19.0324
Deaths	Central Europe	Both	Age-standardized	All causes	Unsafe sex	Rate	2014	4.22292	4.39795	3.59149
Deaths	Eastern Europe	Both	Age-standardized	All causes	Unsafe sex	Rate	2014	8.58168	9.73229	7.29639
Deaths	Central Europe	Both	Age-standardized	All causes	Unsafe sex	Rate	2013	4.2384	4.40688	3.61747
Deaths	High-income Asia Pacific	Both	Age-standardized	All causes	Unsafe sex	Rate	2014	1.6974	1.81288	1.44091
Deaths	Western Europe	Both	Age-standardized	All causes	Unsafe sex	Rate	2014	2.02227	2.09898	1.86692
Deaths	Central Asia	Both	Age-standardized	All causes	Unsafe sex	Rate	2014	5.12648	5.47249	4.83121
Deaths	Eastern Sub-Saharan Africa	Both	Age-standardized	All causes	Unsafe sex	Rate	2013	133.783	153.818	122.438
Deaths	Western Sub-Saharan Africa	Both	Age-standardized	All causes	Unsafe sex	Rate	2013	70.1892	82.7184	61.1924
Deaths	High-income North America	Both	Age-standardized	All causes	Unsafe sex	Rate	2014	3.14951	3.24084	2.89926
Deaths	Central Latin America	Both	Age-standardized	All causes	Unsafe sex	Rate	2014	10.8505	11.8763	10.4677
Deaths	Southern Latin America	Both	Age-standardized	All causes	Unsafe sex	Rate	2014	8.68612	9.02119	7.98974
Deaths	Global	Both	Age-standardized	All causes	Unsafe sex	Rate	2014	14.6543	17.0735	13.173
Deaths	Caribbean	Both	Age-standardized	All causes	Unsafe sex	Rate	2014	26.1711	30.3402	23.0034
Deaths	Eastern Sub-Saharan Africa	Both	Age-standardized	All causes	Unsafe sex	Rate	2014	121.039	138.934	111.073
Deaths	Australasia	Both	Age-standardized	All causes	Unsafe sex	Rate	2014	1.45939	1.5429	1.30066
Deaths	Andean Latin America	Both	Age-standardized	All causes	Unsafe sex	Rate	2014	14.3666	18.1469	11.9351
Deaths	Western Sub-Saharan Africa	Both	Age-standardized	All causes	Unsafe sex	Rate	2014	67.9103	80.0061	59.2226
Deaths	Tropical Latin America	Both	Age-standardized	All causes	Unsafe sex	Rate	2014	10.165	11.1153	9.51869
Deaths	Southern Sub-Saharan Africa	Both	Age-standardized	All causes	Unsafe sex	Rate	2014	304.517	378.402	265.845
Deaths	Global	Both	Age-standardized	All causes	Unsafe sex	Rate	2015	14.125	16.4473	12.744
Deaths	North Africa and Middle East	Both	Age-standardized	All causes	Unsafe sex	Rate	2014	2.53089	3.26867	1.97962
Deaths	South Asia	Both	Age-standardized	All causes	Unsafe sex	Rate	2014	7.22679	8.64572	6.44497
Deaths	East Asia	Both	Age-standardized	All causes	Unsafe sex	Rate	2015	3.78058	4.32466	2.64928
Deaths	Southeast Asia	Both	Age-standardized	All causes	Unsafe sex	Rate	2015	9.62045	11.5025	8.38903
Deaths	Central Europe	Both	Age-standardized	All causes	Unsafe sex	Rate	2015	4.16257	4.32911	3.56979
Deaths	Central Sub-Saharan Africa	Both	Age-standardized	All causes	Unsafe sex	Rate	2014	71.1125	83.2426	61.3653
Deaths	Western Europe	Both	Age-standardized	All causes	Unsafe sex	Rate	2015	2.04757	2.11843	1.89644
Deaths	Southern Latin America	Both	Age-standardized	All causes	Unsafe sex	Rate	2015	8.67146	9.03091	7.93645
Deaths	Oceania	Both	Age-standardized	All causes	Unsafe sex	Rate	2015	38.8225	88.2	18.8667
Deaths	Australasia	Both	Age-standardized	All causes	Unsafe sex	Rate	2015	1.4267	1.51084	1.25157
Deaths	High-income North America	Both	Age-standardized	All causes	Unsafe sex	Rate	2015	3.07728	3.16623	2.81631
Deaths	Eastern Europe	Both	Age-standardized	All causes	Unsafe sex	Rate	2015	8.97632	10.1703	7.6165
Deaths	Central Asia	Both	Age-standardized	All causes	Unsafe sex	Rate	2015	5.06463	5.40968	4.74349
Deaths	High-income Asia Pacific	Both	Age-standardized	All causes	Unsafe sex	Rate	2015	1.65172	1.77719	1.38618
Deaths	Tropical Latin America	Both	Age-standardized	All causes	Unsafe sex	Rate	2015	10.1041	11.0559	9.46913
Deaths	Central Latin America	Both	Age-standardized	All causes	Unsafe sex	Rate	2015	10.6373	11.6429	10.2234
Deaths	Caribbean	Both	Age-standardized	All causes	Unsafe sex	Rate	2015	25.4091	29.437	22.3619
Deaths	Andean Latin America	Both	Age-standardized	All causes	Unsafe sex	Rate	2015	14.2903	18.2333	11.8598
Deaths	North Africa and Middle East	Both	Age-standardized	All causes	Unsafe sex	Rate	2015	2.51841	3.29508	1.9734
Deaths	Central Sub-Saharan Africa	Both	Age-standardized	All causes	Unsafe sex	Rate	2015	66.3268	78.0553	57.0844
Deaths	Eastern Sub-Saharan Africa	Both	Age-standardized	All causes	Unsafe sex	Rate	2015	110.337	126.462	101.459
Deaths	Southeast Asia	Both	Age-standardized	All causes	Unsafe sex	Rate	2016	9.28451	11.2159	8.15733
Deaths	Central Asia	Both	Age-standardized	All causes	Unsafe sex	Rate	2016	4.94477	5.32459	4.62883
Deaths	Oceania	Both	Age-standardized	All causes	Unsafe sex	Rate	2016	39.0584	89.2343	18.8296
Deaths	South Asia	Both	Age-standardized	All causes	Unsafe sex	Rate	2015	6.7404	8.16766	5.97065
Deaths	Southern Sub-Saharan Africa	Both	Age-standardized	All causes	Unsafe sex	Rate	2015	297.871	372.446	258.939
Deaths	Central Europe	Both	Age-standardized	All causes	Unsafe sex	Rate	2016	4.02862	4.24045	3.46705
Deaths	East Asia	Both	Age-standardized	All causes	Unsafe sex	Rate	2016	3.91142	4.50126	2.76821
Deaths	Eastern Europe	Both	Age-standardized	All causes	Unsafe sex	Rate	2016	9.38173	10.711	7.95319
Deaths	Global	Both	Age-standardized	All causes	Unsafe sex	Rate	2016	13.6972	15.8888	12.3829
Deaths	Western Sub-Saharan Africa	Both	Age-standardized	All causes	Unsafe sex	Rate	2015	65.138	75.8825	57.1499
Deaths	Australasia	Both	Age-standardized	All causes	Unsafe sex	Rate	2016	1.43445	1.52562	1.25639
Deaths	High-income Asia Pacific	Both	Age-standardized	All causes	Unsafe sex	Rate	2016	1.63128	1.75932	1.35627
Deaths	Western Europe	Both	Age-standardized	All causes	Unsafe sex	Rate	2016	2.03177	2.1191	1.88413
Deaths	Caribbean	Both	Age-standardized	All causes	Unsafe sex	Rate	2016	23.85	27.5851	20.934
Deaths	Andean Latin America	Both	Age-standardized	All causes	Unsafe sex	Rate	2016	14.164	17.9478	11.7708
Deaths	Central Latin America	Both	Age-standardized	All causes	Unsafe sex	Rate	2016	10.4111	11.4756	9.92788
Deaths	Central Sub-Saharan Africa	Both	Age-standardized	All causes	Unsafe sex	Rate	2016	62.208	73.3875	53.0688
Deaths	Tropical Latin America	Both	Age-standardized	All causes	Unsafe sex	Rate	2016	10.0223	10.9715	9.38499
Deaths	High-income North America	Both	Age-standardized	All causes	Unsafe sex	Rate	2016	3.1467	3.24544	2.88804
Deaths	Southern Latin America	Both	Age-standardized	All causes	Unsafe sex	Rate	2016	8.68767	9.05727	7.854
Deaths	South Asia	Both	Age-standardized	All causes	Unsafe sex	Rate	2016	6.2858	7.76321	5.53782
Deaths	North Africa and Middle East	Both	Age-standardized	All causes	Unsafe sex	Rate	2016	2.50439	3.33726	1.95537
Deaths	Eastern Sub-Saharan Africa	Both	Age-standardized	All causes	Unsafe sex	Rate	2016	101.809	116.122	93.4952
Deaths	Southern Sub-Saharan Africa	Both	Age-standardized	All causes	Unsafe sex	Rate	2016	297.58	371.568	258.078
Deaths	Western Sub-Saharan Africa	Both	Age-standardized	All causes	Unsafe sex	Rate	2016	62.0736	71.8303	54.7374
Deaths	Global	Both	Age-standardized	All causes	Unsafe sex	Rate	2017	13.0858	14.9458	11.9147
Deaths	Oceania	Both	Age-standardized	All causes	Unsafe sex	Rate	2017	39.275	90.6898	18.7812
Deaths	Central Asia	Both	Age-standardized	All causes	Unsafe sex	Rate	2017	4.83665	5.29448	4.46392
Deaths	East Asia	Both	Age-standardized	All causes	Unsafe sex	Rate	2017	3.91542	4.55966	2.71627
Deaths	Southeast Asia	Both	Age-standardized	All causes	Unsafe sex	Rate	2017	8.88839	10.8006	7.80342
Deaths	Central Europe	Both	Age-standardized	All causes	Unsafe sex	Rate	2017	3.96583	4.27472	3.34219
Deaths	Eastern Europe	Both	Age-standardized	All causes	Unsafe sex	Rate	2017	8.69127	9.92094	7.36855
Deaths	Caribbean	Both	Age-standardized	All causes	Unsafe sex	Rate	2017	22.2278	25.6403	19.4353
Deaths	Western Europe	Both	Age-standardized	All causes	Unsafe sex	Rate	2017	2.00245	2.10454	1.8579
Deaths	Australasia	Both	Age-standardized	All causes	Unsafe sex	Rate	2017	1.40688	1.50931	1.23953
Deaths	Southern Latin America	Both	Age-standardized	All causes	Unsafe sex	Rate	2017	8.5878	9.00468	7.78048
Deaths	Andean Latin America	Both	Age-standardized	All causes	Unsafe sex	Rate	2017	13.7371	17.7156	11.3024
Deaths	High-income Asia Pacific	Both	Age-standardized	All causes	Unsafe sex	Rate	2017	1.60156	1.73382	1.32236
Deaths	High-income North America	Both	Age-standardized	All causes	Unsafe sex	Rate	2017	3.09737	3.19574	2.8516
Deaths	South Asia	Both	Age-standardized	All causes	Unsafe sex	Rate	2017	5.88655	7.32225	5.14237
Deaths	Tropical Latin America	Both	Age-standardized	All causes	Unsafe sex	Rate	2017	9.84387	10.8209	9.20857
Deaths	North Africa and Middle East	Both	Age-standardized	All causes	Unsafe sex	Rate	2017	2.48022	3.31673	1.94455
Deaths	Central Sub-Saharan Africa	Both	Age-standardized	All causes	Unsafe sex	Rate	2017	57.5584	67.786	48.8987
Deaths	Central Latin America	Both	Age-standardized	All causes	Unsafe sex	Rate	2017	10.2894	11.2502	9.68289
Deaths	Southern Sub-Saharan Africa	Both	Age-standardized	All causes	Unsafe sex	Rate	2017	285.716	347.734	250.134
Deaths	Eastern Sub-Saharan Africa	Both	Age-standardized	All causes	Unsafe sex	Rate	2017	94.0436	106.859	86.4267
Deaths	Global	Both	Age-standardized	All causes	Unsafe sex	Rate	2018	12.3957	14.0091	11.3365
Deaths	East Asia	Both	Age-standardized	All causes	Unsafe sex	Rate	2018	3.87343	4.55936	2.69803
Deaths	Southeast Asia	Both	Age-standardized	All causes	Unsafe sex	Rate	2018	8.47913	10.3053	7.44892
Deaths	Oceania	Both	Age-standardized	All causes	Unsafe sex	Rate	2018	39.1095	92.8688	18.4568
Deaths	Western Sub-Saharan Africa	Both	Age-standardized	All causes	Unsafe sex	Rate	2017	58.5617	67.285	51.9742
Deaths	Central Europe	Both	Age-standardized	All causes	Unsafe sex	Rate	2018	3.90083	4.38318	3.28639
Deaths	Central Asia	Both	Age-standardized	All causes	Unsafe sex	Rate	2018	4.74432	5.28925	4.30659
Deaths	Eastern Europe	Both	Age-standardized	All causes	Unsafe sex	Rate	2018	8.4386	9.62649	7.08611
Deaths	Caribbean	Both	Age-standardized	All causes	Unsafe sex	Rate	2018	21.3345	24.736	18.4426
Deaths	Andean Latin America	Both	Age-standardized	All causes	Unsafe sex	Rate	2018	13.229	17.2739	10.7166
Deaths	Australasia	Both	Age-standardized	All causes	Unsafe sex	Rate	2018	1.39922	1.51076	1.23796
Deaths	High-income Asia Pacific	Both	Age-standardized	All causes	Unsafe sex	Rate	2018	1.5806	1.71386	1.32074
Deaths	Western Europe	Both	Age-standardized	All causes	Unsafe sex	Rate	2018	1.98291	2.08431	1.83922
Deaths	Eastern Sub-Saharan Africa	Both	Age-standardized	All causes	Unsafe sex	Rate	2018	87.4935	98.1168	80.494
Deaths	Southern Latin America	Both	Age-standardized	All causes	Unsafe sex	Rate	2018	8.43116	8.90779	7.63694
Deaths	Tropical Latin America	Both	Age-standardized	All causes	Unsafe sex	Rate	2018	9.66074	10.5457	9.04823
Deaths	High-income North America	Both	Age-standardized	All causes	Unsafe sex	Rate	2018	3.05173	3.15718	2.79954
Deaths	North Africa and Middle East	Both	Age-standardized	All causes	Unsafe sex	Rate	2018	2.46122	3.28536	1.93427
Deaths	Western Sub-Saharan Africa	Both	Age-standardized	All causes	Unsafe sex	Rate	2018	54.9697	62.76	49.1381
Deaths	South Asia	Both	Age-standardized	All causes	Unsafe sex	Rate	2018	5.69711	7.19229	4.9225
Deaths	Southern Sub-Saharan Africa	Both	Age-standardized	All causes	Unsafe sex	Rate	2018	256.593	304.061	228.647
Deaths	Australasia	Both	Age-standardized	All causes	Unsafe sex	Rate	2019	1.37938	1.50348	1.21997
Deaths	Global	Both	Age-standardized	All causes	Unsafe sex	Rate	2019	11.9785	13.5154	10.9699
Deaths	Central Sub-Saharan Africa	Both	Age-standardized	All causes	Unsafe sex	Rate	2018	52.7765	62.7558	44.7293
Deaths	Central Latin America	Both	Age-standardized	All causes	Unsafe sex	Rate	2018	10.1448	11.1467	9.33163
Deaths	East Asia	Both	Age-standardized	All causes	Unsafe sex	Rate	2019	3.83669	4.62687	2.72849
Deaths	Southeast Asia	Both	Age-standardized	All causes	Unsafe sex	Rate	2019	8.14018	9.92124	7.10332
Deaths	High-income Asia Pacific	Both	Age-standardized	All causes	Unsafe sex	Rate	2019	1.56561	1.70231	1.30773
Deaths	Western Europe	Both	Age-standardized	All causes	Unsafe sex	Rate	2019	1.95916	2.06643	1.81733
Deaths	Eastern Europe	Both	Age-standardized	All causes	Unsafe sex	Rate	2019	8.24508	9.42661	6.91797
Deaths	Southern Latin America	Both	Age-standardized	All causes	Unsafe sex	Rate	2019	8.28247	8.77965	7.49612
Deaths	Central Asia	Both	Age-standardized	All causes	Unsafe sex	Rate	2019	4.6965	5.33155	4.192
Deaths	High-income North America	Both	Age-standardized	All causes	Unsafe sex	Rate	2019	3.01137	3.11498	2.75955
Deaths	Central Latin America	Both	Age-standardized	All causes	Unsafe sex	Rate	2019	10.039	11.3372	9.0413
Deaths	Caribbean	Both	Age-standardized	All causes	Unsafe sex	Rate	2019	20.9739	24.3927	18.0099
Deaths	Andean Latin America	Both	Age-standardized	All causes	Unsafe sex	Rate	2019	12.6995	16.8506	10.2371
Deaths	Tropical Latin America	Both	Age-standardized	All causes	Unsafe sex	Rate	2019	9.49635	10.4627	8.87909
Deaths	North Africa and Middle East	Both	Age-standardized	All causes	Unsafe sex	Rate	2019	2.44144	3.26497	1.91338
Deaths	Oceania	Both	Age-standardized	All causes	Unsafe sex	Rate	2019	38.5676	92.0911	18.3146
Deaths	Central Europe	Both	Age-standardized	All causes	Unsafe sex	Rate	2019	3.82765	4.40147	3.25539
Deaths	Central Sub-Saharan Africa	Both	Age-standardized	All causes	Unsafe sex	Rate	2019	49.8495	59.1675	42.1681
Deaths	South Asia	Both	Age-standardized	All causes	Unsafe sex	Rate	2019	5.62774	7.09685	4.75355
Deaths	Southern Sub-Saharan Africa	Both	Age-standardized	All causes	Unsafe sex	Rate	2019	237.923	279.298	212.641
Deaths	Eastern Sub-Saharan Africa	Both	Age-standardized	All causes	Unsafe sex	Rate	2019	83.363	93.0738	76.7426
Deaths	Western Sub-Saharan Africa	Both	Age-standardized	All causes	Unsafe sex	Rate	2019	52.1713	59.2721	46.3859
DALYs (Disability-Adjusted Life Years)	Central Asia	Both	Age-standardized	All causes	Unsafe sex	Rate	1990	204.143	222.339	190.93
DALYs (Disability-Adjusted Life Years)	Central Europe	Both	Age-standardized	All causes	Unsafe sex	Rate	1990	195.094	208.351	184.666
DALYs (Disability-Adjusted Life Years)	High-income Asia Pacific	Both	Age-standardized	All causes	Unsafe sex	Rate	1990	81.2856	94.1611	74.4794
DALYs (Disability-Adjusted Life Years)	Southeast Asia	Both	Age-standardized	All causes	Unsafe sex	Rate	1990	219.332	271.731	172.653
DALYs (Disability-Adjusted Life Years)	Eastern Europe	Both	Age-standardized	All causes	Unsafe sex	Rate	1990	194.823	212.853	173.885
DALYs (Disability-Adjusted Life Years)	Caribbean	Both	Age-standardized	All causes	Unsafe sex	Rate	1990	803.652	1085.75	650.652
DALYs (Disability-Adjusted Life Years)	High-income North America	Both	Age-standardized	All causes	Unsafe sex	Rate	1990	451.491	486.743	404.767
DALYs (Disability-Adjusted Life Years)	Global	Both	Age-standardized	All causes	Unsafe sex	Rate	1990	409.675	512.696	337.729
DALYs (Disability-Adjusted Life Years)	Southern Latin America	Both	Age-standardized	All causes	Unsafe sex	Rate	1990	301.796	323.321	285.273
DALYs (Disability-Adjusted Life Years)	Central Latin America	Both	Age-standardized	All causes	Unsafe sex	Rate	1990	458.583	482.032	436.667
DALYs (Disability-Adjusted Life Years)	East Asia	Both	Age-standardized	All causes	Unsafe sex	Rate	1990	111.292	169.628	90.0216
DALYs (Disability-Adjusted Life Years)	Oceania	Both	Age-standardized	All causes	Unsafe sex	Rate	1990	317.293	415.87	239.611
DALYs (Disability-Adjusted Life Years)	Australasia	Both	Age-standardized	All causes	Unsafe sex	Rate	1990	165.608	175.813	153.772
DALYs (Disability-Adjusted Life Years)	Western Europe	Both	Age-standardized	All causes	Unsafe sex	Rate	1990	187.785	197.774	174.618
DALYs (Disability-Adjusted Life Years)	Western Sub-Saharan Africa	Both	Age-standardized	All causes	Unsafe sex	Rate	1990	1318.17	1968.19	957.381
DALYs (Disability-Adjusted Life Years)	Southern Sub-Saharan Africa	Both	Age-standardized	All causes	Unsafe sex	Rate	1990	1834.6	3230.8	1211.52
DALYs (Disability-Adjusted Life Years)	Eastern Sub-Saharan Africa	Both	Age-standardized	All causes	Unsafe sex	Rate	1990	5704.28	8122.51	3937.94
DALYs (Disability-Adjusted Life Years)	Andean Latin America	Both	Age-standardized	All causes	Unsafe sex	Rate	1990	439.873	563.297	368.67
DALYs (Disability-Adjusted Life Years)	South Asia	Both	Age-standardized	All causes	Unsafe sex	Rate	1990	192.466	228.163	156.424
DALYs (Disability-Adjusted Life Years)	Central Sub-Saharan Africa	Both	Age-standardized	All causes	Unsafe sex	Rate	1990	2802.88	4001.19	1975.27
DALYs (Disability-Adjusted Life Years)	Global	Both	Age-standardized	All causes	Unsafe sex	Rate	1991	472.794	605.783	383.339
DALYs (Disability-Adjusted Life Years)	Oceania	Both	Age-standardized	All causes	Unsafe sex	Rate	1991	320.958	422.269	242.368
DALYs (Disability-Adjusted Life Years)	Tropical Latin America	Both	Age-standardized	All causes	Unsafe sex	Rate	1990	445.394	485.905	415.619
DALYs (Disability-Adjusted Life Years)	Central Asia	Both	Age-standardized	All causes	Unsafe sex	Rate	1991	200.546	220.008	186.978
DALYs (Disability-Adjusted Life Years)	North Africa and Middle East	Both	Age-standardized	All causes	Unsafe sex	Rate	1990	83.0341	99.3595	60.7501
DALYs (Disability-Adjusted Life Years)	East Asia	Both	Age-standardized	All causes	Unsafe sex	Rate	1991	109.429	172.277	89.664
DALYs (Disability-Adjusted Life Years)	High-income Asia Pacific	Both	Age-standardized	All causes	Unsafe sex	Rate	1991	79.5555	91.9947	73.0167
DALYs (Disability-Adjusted Life Years)	High-income North America	Both	Age-standardized	All causes	Unsafe sex	Rate	1991	501.965	541.587	447.568
DALYs (Disability-Adjusted Life Years)	Southern Latin America	Both	Age-standardized	All causes	Unsafe sex	Rate	1991	309.681	328.752	293.084
DALYs (Disability-Adjusted Life Years)	Western Europe	Both	Age-standardized	All causes	Unsafe sex	Rate	1991	215.036	225.82	201.069
DALYs (Disability-Adjusted Life Years)	Australasia	Both	Age-standardized	All causes	Unsafe sex	Rate	1991	174.193	183.967	164.079
DALYs (Disability-Adjusted Life Years)	Caribbean	Both	Age-standardized	All causes	Unsafe sex	Rate	1991	962.614	1333.8	754.11
DALYs (Disability-Adjusted Life Years)	North Africa and Middle East	Both	Age-standardized	All causes	Unsafe sex	Rate	1991	83.8411	100.576	61.8581
DALYs (Disability-Adjusted Life Years)	Andean Latin America	Both	Age-standardized	All causes	Unsafe sex	Rate	1991	453.694	588.781	382.155
DALYs (Disability-Adjusted Life Years)	Tropical Latin America	Both	Age-standardized	All causes	Unsafe sex	Rate	1991	486.138	530.233	450.628
DALYs (Disability-Adjusted Life Years)	Central Europe	Both	Age-standardized	All causes	Unsafe sex	Rate	1991	196.126	209.096	184.7
DALYs (Disability-Adjusted Life Years)	Southeast Asia	Both	Age-standardized	All causes	Unsafe sex	Rate	1991	235.418	287.713	188.987
DALYs (Disability-Adjusted Life Years)	Central Sub-Saharan Africa	Both	Age-standardized	All causes	Unsafe sex	Rate	1991	3355.59	4798.3	2357.94
DALYs (Disability-Adjusted Life Years)	Western Sub-Saharan Africa	Both	Age-standardized	All causes	Unsafe sex	Rate	1991	1650.33	2507.52	1188.89
DALYs (Disability-Adjusted Life Years)	South Asia	Both	Age-standardized	All causes	Unsafe sex	Rate	1991	190.363	227.475	153.717
DALYs (Disability-Adjusted Life Years)	Southeast Asia	Both	Age-standardized	All causes	Unsafe sex	Rate	1992	261.169	317.376	213.257
DALYs (Disability-Adjusted Life Years)	East Asia	Both	Age-standardized	All causes	Unsafe sex	Rate	1992	107.829	165.62	89.0337
DALYs (Disability-Adjusted Life Years)	Global	Both	Age-standardized	All causes	Unsafe sex	Rate	1992	545.95	708.145	432.922
DALYs (Disability-Adjusted Life Years)	Eastern Europe	Both	Age-standardized	All causes	Unsafe sex	Rate	1991	199.961	217.928	178.527
DALYs (Disability-Adjusted Life Years)	Central Asia	Both	Age-standardized	All causes	Unsafe sex	Rate	1992	204.144	226.068	192.34
DALYs (Disability-Adjusted Life Years)	Oceania	Both	Age-standardized	All causes	Unsafe sex	Rate	1992	324.699	427.696	246.944
DALYs (Disability-Adjusted Life Years)	Central Latin America	Both	Age-standardized	All causes	Unsafe sex	Rate	1991	471.688	494.89	451.676
DALYs (Disability-Adjusted Life Years)	Western Europe	Both	Age-standardized	All causes	Unsafe sex	Rate	1992	237.478	249.357	222.31
DALYs (Disability-Adjusted Life Years)	Australasia	Both	Age-standardized	All causes	Unsafe sex	Rate	1992	176.959	187.481	167.847
DALYs (Disability-Adjusted Life Years)	Central Europe	Both	Age-standardized	All causes	Unsafe sex	Rate	1992	195.908	209.356	184.286
DALYs (Disability-Adjusted Life Years)	Eastern Europe	Both	Age-standardized	All causes	Unsafe sex	Rate	1992	208.559	226.827	186.243
DALYs (Disability-Adjusted Life Years)	Andean Latin America	Both	Age-standardized	All causes	Unsafe sex	Rate	1992	482.087	629.814	400.605
DALYs (Disability-Adjusted Life Years)	Central Latin America	Both	Age-standardized	All causes	Unsafe sex	Rate	1992	493.637	517.62	473.525
DALYs (Disability-Adjusted Life Years)	High-income Asia Pacific	Both	Age-standardized	All causes	Unsafe sex	Rate	1992	78.0615	89.3801	71.5301
DALYs (Disability-Adjusted Life Years)	Caribbean	Both	Age-standardized	All causes	Unsafe sex	Rate	1992	1164.39	1634.24	888.601
DALYs (Disability-Adjusted Life Years)	High-income North America	Both	Age-standardized	All causes	Unsafe sex	Rate	1992	545.283	587.679	484.951
DALYs (Disability-Adjusted Life Years)	Eastern Sub-Saharan Africa	Both	Age-standardized	All causes	Unsafe sex	Rate	1992	8254.94	11838.4	5693.33
DALYs (Disability-Adjusted Life Years)	Southern Sub-Saharan Africa	Both	Age-standardized	All causes	Unsafe sex	Rate	1992	3735.24	6572.59	2350.98
DALYs (Disability-Adjusted Life Years)	North Africa and Middle East	Both	Age-standardized	All causes	Unsafe sex	Rate	1992	84.8573	102.978	63.4683
DALYs (Disability-Adjusted Life Years)	Tropical Latin America	Both	Age-standardized	All causes	Unsafe sex	Rate	1992	526.204	569.802	485.368
DALYs (Disability-Adjusted Life Years)	Central Sub-Saharan Africa	Both	Age-standardized	All causes	Unsafe sex	Rate	1992	3919.76	5552.61	2751.15
DALYs (Disability-Adjusted Life Years)	Western Sub-Saharan Africa	Both	Age-standardized	All causes	Unsafe sex	Rate	1992	2038.35	3101.79	1437.8
DALYs (Disability-Adjusted Life Years)	Eastern Sub-Saharan Africa	Both	Age-standardized	All causes	Unsafe sex	Rate	1991	6916.2	9873.89	4750.6
DALYs (Disability-Adjusted Life Years)	Global	Both	Age-standardized	All causes	Unsafe sex	Rate	1993	626.521	821.236	490.188
DALYs (Disability-Adjusted Life Years)	Southern Latin America	Both	Age-standardized	All causes	Unsafe sex	Rate	1992	332.265	351.13	314.152
DALYs (Disability-Adjusted Life Years)	Oceania	Both	Age-standardized	All causes	Unsafe sex	Rate	1993	329.096	436.487	250.917
DALYs (Disability-Adjusted Life Years)	Eastern Europe	Both	Age-standardized	All causes	Unsafe sex	Rate	1993	231.811	252.733	205.468
DALYs (Disability-Adjusted Life Years)	Southern Sub-Saharan Africa	Both	Age-standardized	All causes	Unsafe sex	Rate	1991	2616.64	4641.4	1672.81
DALYs (Disability-Adjusted Life Years)	Central Europe	Both	Age-standardized	All causes	Unsafe sex	Rate	1993	196.047	209.788	184.032
DALYs (Disability-Adjusted Life Years)	Central Asia	Both	Age-standardized	All causes	Unsafe sex	Rate	1993	208.085	232.883	195.514
DALYs (Disability-Adjusted Life Years)	East Asia	Both	Age-standardized	All causes	Unsafe sex	Rate	1993	106.947	160.394	89.4347
DALYs (Disability-Adjusted Life Years)	Southeast Asia	Both	Age-standardized	All causes	Unsafe sex	Rate	1993	299.406	368.399	244.846
DALYs (Disability-Adjusted Life Years)	Western Europe	Both	Age-standardized	All causes	Unsafe sex	Rate	1993	257.024	270.094	241.336
DALYs (Disability-Adjusted Life Years)	High-income Asia Pacific	Both	Age-standardized	All causes	Unsafe sex	Rate	1993	76.6254	87.4518	70.095
DALYs (Disability-Adjusted Life Years)	Australasia	Both	Age-standardized	All causes	Unsafe sex	Rate	1993	188.94	199.461	179.99
DALYs (Disability-Adjusted Life Years)	Caribbean	Both	Age-standardized	All causes	Unsafe sex	Rate	1993	1366.4	1914.42	1019.61
DALYs (Disability-Adjusted Life Years)	Central Latin America	Both	Age-standardized	All causes	Unsafe sex	Rate	1993	514.632	536.232	494.718
DALYs (Disability-Adjusted Life Years)	Andean Latin America	Both	Age-standardized	All causes	Unsafe sex	Rate	1993	492.46	644.342	408.751
DALYs (Disability-Adjusted Life Years)	South Asia	Both	Age-standardized	All causes	Unsafe sex	Rate	1992	195.481	230.745	158.877
DALYs (Disability-Adjusted Life Years)	High-income North America	Both	Age-standardized	All causes	Unsafe sex	Rate	1993	587.07	633.27	522.523
DALYs (Disability-Adjusted Life Years)	North Africa and Middle East	Both	Age-standardized	All causes	Unsafe sex	Rate	1993	86.1896	105.522	65.0265
DALYs (Disability-Adjusted Life Years)	Tropical Latin America	Both	Age-standardized	All causes	Unsafe sex	Rate	1993	578.958	625.746	532.321
DALYs (Disability-Adjusted Life Years)	Southern Sub-Saharan Africa	Both	Age-standardized	All causes	Unsafe sex	Rate	1993	5149.55	8904.43	3225.08
DALYs (Disability-Adjusted Life Years)	Eastern Sub-Saharan Africa	Both	Age-standardized	All causes	Unsafe sex	Rate	1993	9650.36	13727.6	6636.35
DALYs (Disability-Adjusted Life Years)	Central Sub-Saharan Africa	Both	Age-standardized	All causes	Unsafe sex	Rate	1993	4469.71	6206.53	3144.15
DALYs (Disability-Adjusted Life Years)	Global	Both	Age-standardized	All causes	Unsafe sex	Rate	1994	713.477	942.323	549.38
DALYs (Disability-Adjusted Life Years)	Western Sub-Saharan Africa	Both	Age-standardized	All causes	Unsafe sex	Rate	1993	2473.11	3745.27	1727.67
DALYs (Disability-Adjusted Life Years)	East Asia	Both	Age-standardized	All causes	Unsafe sex	Rate	1994	106.803	164.125	90.4987
DALYs (Disability-Adjusted Life Years)	Oceania	Both	Age-standardized	All causes	Unsafe sex	Rate	1994	345.622	458.524	263.243
DALYs (Disability-Adjusted Life Years)	Southeast Asia	Both	Age-standardized	All causes	Unsafe sex	Rate	1994	342.425	418.984	281.646
DALYs (Disability-Adjusted Life Years)	Central Europe	Both	Age-standardized	All causes	Unsafe sex	Rate	1994	195.139	207.797	182.081
DALYs (Disability-Adjusted Life Years)	Southern Latin America	Both	Age-standardized	All causes	Unsafe sex	Rate	1994	378.866	396.966	360.468
DALYs (Disability-Adjusted Life Years)	Australasia	Both	Age-standardized	All causes	Unsafe sex	Rate	1994	181.972	192.132	173.498
DALYs (Disability-Adjusted Life Years)	Western Europe	Both	Age-standardized	All causes	Unsafe sex	Rate	1994	273.799	286.754	257.534
DALYs (Disability-Adjusted Life Years)	Eastern Europe	Both	Age-standardized	All causes	Unsafe sex	Rate	1994	251.503	275.454	220.31
DALYs (Disability-Adjusted Life Years)	Southern Latin America	Both	Age-standardized	All causes	Unsafe sex	Rate	1993	345.039	363.644	327.129
DALYs (Disability-Adjusted Life Years)	South Asia	Both	Age-standardized	All causes	Unsafe sex	Rate	1993	199.038	233.113	164.909
DALYs (Disability-Adjusted Life Years)	Central Latin America	Both	Age-standardized	All causes	Unsafe sex	Rate	1994	530.146	552.795	506.927
DALYs (Disability-Adjusted Life Years)	Tropical Latin America	Both	Age-standardized	All causes	Unsafe sex	Rate	1994	611.783	662.33	558.815
DALYs (Disability-Adjusted Life Years)	Andean Latin America	Both	Age-standardized	All causes	Unsafe sex	Rate	1994	512.295	670.39	426.717
DALYs (Disability-Adjusted Life Years)	South Asia	Both	Age-standardized	All causes	Unsafe sex	Rate	1994	210.589	250.013	178.016
DALYs (Disability-Adjusted Life Years)	Central Asia	Both	Age-standardized	All causes	Unsafe sex	Rate	1994	213.899	239.94	199.456
DALYs (Disability-Adjusted Life Years)	Eastern Sub-Saharan Africa	Both	Age-standardized	All causes	Unsafe sex	Rate	1994	10997.4	15483.7	7582.83
DALYs (Disability-Adjusted Life Years)	Southern Sub-Saharan Africa	Both	Age-standardized	All causes	Unsafe sex	Rate	1994	6988.44	11555.3	4397.48
DALYs (Disability-Adjusted Life Years)	North Africa and Middle East	Both	Age-standardized	All causes	Unsafe sex	Rate	1994	87.5804	108.564	67.3437
DALYs (Disability-Adjusted Life Years)	Caribbean	Both	Age-standardized	All causes	Unsafe sex	Rate	1994	1598.13	2222.84	1181.79
DALYs (Disability-Adjusted Life Years)	Southeast Asia	Both	Age-standardized	All causes	Unsafe sex	Rate	1995	390.105	471.803	319.933
DALYs (Disability-Adjusted Life Years)	Central Europe	Both	Age-standardized	All causes	Unsafe sex	Rate	1995	195.861	207.135	183.417
DALYs (Disability-Adjusted Life Years)	High-income Asia Pacific	Both	Age-standardized	All causes	Unsafe sex	Rate	1994	75.6517	85.7732	68.8613
DALYs (Disability-Adjusted Life Years)	High-income North America	Both	Age-standardized	All causes	Unsafe sex	Rate	1994	630.463	680.85	559.876
DALYs (Disability-Adjusted Life Years)	Central Sub-Saharan Africa	Both	Age-standardized	All causes	Unsafe sex	Rate	1994	4973.02	6880.89	3513.46
DALYs (Disability-Adjusted Life Years)	Eastern Europe	Both	Age-standardized	All causes	Unsafe sex	Rate	1995	257.728	284.595	226.022
DALYs (Disability-Adjusted Life Years)	Global	Both	Age-standardized	All causes	Unsafe sex	Rate	1995	798.214	1059.16	606.893
DALYs (Disability-Adjusted Life Years)	Western Sub-Saharan Africa	Both	Age-standardized	All causes	Unsafe sex	Rate	1994	2942.34	4403.27	2035.89
DALYs (Disability-Adjusted Life Years)	Central Asia	Both	Age-standardized	All causes	Unsafe sex	Rate	1995	217.036	244.727	202.546
DALYs (Disability-Adjusted Life Years)	Oceania	Both	Age-standardized	All causes	Unsafe sex	Rate	1995	380.422	508.082	290.413
DALYs (Disability-Adjusted Life Years)	East Asia	Both	Age-standardized	All causes	Unsafe sex	Rate	1995	105.948	159.419	90.3001
DALYs (Disability-Adjusted Life Years)	Southern Latin America	Both	Age-standardized	All causes	Unsafe sex	Rate	1995	407.621	425.783	388.98
DALYs (Disability-Adjusted Life Years)	Central Latin America	Both	Age-standardized	All causes	Unsafe sex	Rate	1995	542.22	565.738	517.569
DALYs (Disability-Adjusted Life Years)	High-income North America	Both	Age-standardized	All causes	Unsafe sex	Rate	1995	627.812	678.908	557.798
DALYs (Disability-Adjusted Life Years)	Andean Latin America	Both	Age-standardized	All causes	Unsafe sex	Rate	1995	516.802	685.973	424.59
DALYs (Disability-Adjusted Life Years)	Western Europe	Both	Age-standardized	All causes	Unsafe sex	Rate	1995	284.96	299.508	267.957
DALYs (Disability-Adjusted Life Years)	South Asia	Both	Age-standardized	All causes	Unsafe sex	Rate	1995	227.222	270.314	188.703
DALYs (Disability-Adjusted Life Years)	Australasia	Both	Age-standardized	All causes	Unsafe sex	Rate	1995	166.776	176.714	158.334
DALYs (Disability-Adjusted Life Years)	High-income Asia Pacific	Both	Age-standardized	All causes	Unsafe sex	Rate	1995	76.6344	86.6099	69.6549
DALYs (Disability-Adjusted Life Years)	Caribbean	Both	Age-standardized	All causes	Unsafe sex	Rate	1995	1753.06	2419.6	1288.1
DALYs (Disability-Adjusted Life Years)	Tropical Latin America	Both	Age-standardized	All causes	Unsafe sex	Rate	1995	638.262	689.016	582.872
DALYs (Disability-Adjusted Life Years)	Eastern Sub-Saharan Africa	Both	Age-standardized	All causes	Unsafe sex	Rate	1995	12228.4	16992	8489.39
DALYs (Disability-Adjusted Life Years)	Southern Sub-Saharan Africa	Both	Age-standardized	All causes	Unsafe sex	Rate	1995	9166.66	14821	5820.66
DALYs (Disability-Adjusted Life Years)	North Africa and Middle East	Both	Age-standardized	All causes	Unsafe sex	Rate	1995	88.8984	111.498	68.421
DALYs (Disability-Adjusted Life Years)	Central Sub-Saharan Africa	Both	Age-standardized	All causes	Unsafe sex	Rate	1995	5402.57	7383.92	3866.96
DALYs (Disability-Adjusted Life Years)	Western Sub-Saharan Africa	Both	Age-standardized	All causes	Unsafe sex	Rate	1995	3427.09	5019.94	2352.57
DALYs (Disability-Adjusted Life Years)	Global	Both	Age-standardized	All causes	Unsafe sex	Rate	1996	871.289	1157.22	654.169
DALYs (Disability-Adjusted Life Years)	Western Europe	Both	Age-standardized	All causes	Unsafe sex	Rate	1996	253.879	266.669	239.835
DALYs (Disability-Adjusted Life Years)	Central Asia	Both	Age-standardized	All causes	Unsafe sex	Rate	1996	217.509	245.239	203.727
DALYs (Disability-Adjusted Life Years)	East Asia	Both	Age-standardized	All causes	Unsafe sex	Rate	1996	104.637	155.649	90.2475
DALYs (Disability-Adjusted Life Years)	High-income Asia Pacific	Both	Age-standardized	All causes	Unsafe sex	Rate	1996	76.8247	86.5505	69.4028
DALYs (Disability-Adjusted Life Years)	Oceania	Both	Age-standardized	All causes	Unsafe sex	Rate	1996	433.085	617.329	321.033
DALYs (Disability-Adjusted Life Years)	Southeast Asia	Both	Age-standardized	All causes	Unsafe sex	Rate	1996	440.997	527.825	365.15
DALYs (Disability-Adjusted Life Years)	Andean Latin America	Both	Age-standardized	All causes	Unsafe sex	Rate	1996	513.883	686.638	428.868
DALYs (Disability-Adjusted Life Years)	Australasia	Both	Age-standardized	All causes	Unsafe sex	Rate	1996	158.553	169.121	150.662
DALYs (Disability-Adjusted Life Years)	Caribbean	Both	Age-standardized	All causes	Unsafe sex	Rate	1996	1887.07	2557.16	1387.99
DALYs (Disability-Adjusted Life Years)	Southern Latin America	Both	Age-standardized	All causes	Unsafe sex	Rate	1996	434.521	452.344	412.992
DALYs (Disability-Adjusted Life Years)	Central Europe	Both	Age-standardized	All causes	Unsafe sex	Rate	1996	195.681	206.661	182.163
DALYs (Disability-Adjusted Life Years)	Eastern Europe	Both	Age-standardized	All causes	Unsafe sex	Rate	1996	256.691	283.554	223.576
DALYs (Disability-Adjusted Life Years)	High-income North America	Both	Age-standardized	All causes	Unsafe sex	Rate	1996	482.995	523.81	431.993
DALYs (Disability-Adjusted Life Years)	Central Latin America	Both	Age-standardized	All causes	Unsafe sex	Rate	1996	550.932	573.644	523.96
DALYs (Disability-Adjusted Life Years)	North Africa and Middle East	Both	Age-standardized	All causes	Unsafe sex	Rate	1996	90.0293	114.148	69.4219
DALYs (Disability-Adjusted Life Years)	South Asia	Both	Age-standardized	All causes	Unsafe sex	Rate	1996	255.642	309.32	214.128
DALYs (Disability-Adjusted Life Years)	Tropical Latin America	Both	Age-standardized	All causes	Unsafe sex	Rate	1996	627.862	676.833	573.151
DALYs (Disability-Adjusted Life Years)	Eastern Sub-Saharan Africa	Both	Age-standardized	All causes	Unsafe sex	Rate	1996	13292.1	18197.1	9310.77
DALYs (Disability-Adjusted Life Years)	Southern Sub-Saharan Africa	Both	Age-standardized	All causes	Unsafe sex	Rate	1996	11716.9	18230.8	7535.35
DALYs (Disability-Adjusted Life Years)	Central Sub-Saharan Africa	Both	Age-standardized	All causes	Unsafe sex	Rate	1996	5747.38	7729.63	4179.58
DALYs (Disability-Adjusted Life Years)	Western Sub-Saharan Africa	Both	Age-standardized	All causes	Unsafe sex	Rate	1996	3909.96	5635.53	2693.09
DALYs (Disability-Adjusted Life Years)	Global	Both	Age-standardized	All causes	Unsafe sex	Rate	1997	936.802	1239.46	694.879
DALYs (Disability-Adjusted Life Years)	Oceania	Both	Age-standardized	All causes	Unsafe sex	Rate	1997	512.866	773.714	364.776
DALYs (Disability-Adjusted Life Years)	Southeast Asia	Both	Age-standardized	All causes	Unsafe sex	Rate	1997	484.637	568.536	404.809
DALYs (Disability-Adjusted Life Years)	East Asia	Both	Age-standardized	All causes	Unsafe sex	Rate	1997	104.083	150.781	90.5131
DALYs (Disability-Adjusted Life Years)	Australasia	Both	Age-standardized	All causes	Unsafe sex	Rate	1997	108.271	118.724	101.119
DALYs (Disability-Adjusted Life Years)	Western Europe	Both	Age-standardized	All causes	Unsafe sex	Rate	1997	173.35	184.311	163.82
DALYs (Disability-Adjusted Life Years)	Central Asia	Both	Age-standardized	All causes	Unsafe sex	Rate	1997	214.133	244.178	200.76
DALYs (Disability-Adjusted Life Years)	Central Europe	Both	Age-standardized	All causes	Unsafe sex	Rate	1997	197.915	208.414	182.784
DALYs (Disability-Adjusted Life Years)	Tropical Latin America	Both	Age-standardized	All causes	Unsafe sex	Rate	1997	572.137	613.756	525.112
DALYs (Disability-Adjusted Life Years)	Eastern Europe	Both	Age-standardized	All causes	Unsafe sex	Rate	1997	251.416	279.742	219.003
DALYs (Disability-Adjusted Life Years)	Southern Latin America	Both	Age-standardized	All causes	Unsafe sex	Rate	1997	457.625	476.808	432.856
DALYs (Disability-Adjusted Life Years)	High-income Asia Pacific	Both	Age-standardized	All causes	Unsafe sex	Rate	1997	76.0599	85.3321	68.3729
DALYs (Disability-Adjusted Life Years)	High-income North America	Both	Age-standardized	All causes	Unsafe sex	Rate	1997	315.04	343.934	285.269
DALYs (Disability-Adjusted Life Years)	Andean Latin America	Both	Age-standardized	All causes	Unsafe sex	Rate	1997	532.62	701.7	443.942
DALYs (Disability-Adjusted Life Years)	Caribbean	Both	Age-standardized	All causes	Unsafe sex	Rate	1997	1910.67	2571.72	1387.88
DALYs (Disability-Adjusted Life Years)	Central Latin America	Both	Age-standardized	All causes	Unsafe sex	Rate	1997	559.468	582.024	530.737
DALYs (Disability-Adjusted Life Years)	North Africa and Middle East	Both	Age-standardized	All causes	Unsafe sex	Rate	1997	91.4713	117.077	71.2814
DALYs (Disability-Adjusted Life Years)	Eastern Sub-Saharan Africa	Both	Age-standardized	All causes	Unsafe sex	Rate	1997	14198.8	19238.4	10023.7
DALYs (Disability-Adjusted Life Years)	Southern Sub-Saharan Africa	Both	Age-standardized	All causes	Unsafe sex	Rate	1997	14616.2	22005	9414.22
DALYs (Disability-Adjusted Life Years)	South Asia	Both	Age-standardized	All causes	Unsafe sex	Rate	1997	295.203	363.726	245.68
DALYs (Disability-Adjusted Life Years)	Global	Both	Age-standardized	All causes	Unsafe sex	Rate	1998	1009.38	1328.99	750.994
DALYs (Disability-Adjusted Life Years)	Central Asia	Both	Age-standardized	All causes	Unsafe sex	Rate	1998	208.59	239.391	197.18
DALYs (Disability-Adjusted Life Years)	Central Sub-Saharan Africa	Both	Age-standardized	All causes	Unsafe sex	Rate	1997	5987.5	7903.6	4397.1
DALYs (Disability-Adjusted Life Years)	Southeast Asia	Both	Age-standardized	All causes	Unsafe sex	Rate	1998	524.577	607.507	439.643
DALYs (Disability-Adjusted Life Years)	Western Sub-Saharan Africa	Both	Age-standardized	All causes	Unsafe sex	Rate	1997	4372.84	6230.44	3017.23
DALYs (Disability-Adjusted Life Years)	East Asia	Both	Age-standardized	All causes	Unsafe sex	Rate	1998	104.481	149.096	90.8163
DALYs (Disability-Adjusted Life Years)	Central Europe	Both	Age-standardized	All causes	Unsafe sex	Rate	1998	195.259	205.865	178.537
DALYs (Disability-Adjusted Life Years)	Oceania	Both	Age-standardized	All causes	Unsafe sex	Rate	1998	627.516	1025.15	420.11
DALYs (Disability-Adjusted Life Years)	High-income Asia Pacific	Both	Age-standardized	All causes	Unsafe sex	Rate	1998	74.939	84.1231	66.9888
DALYs (Disability-Adjusted Life Years)	Southern Latin America	Both	Age-standardized	All causes	Unsafe sex	Rate	1998	443.775	464.438	415.523
DALYs (Disability-Adjusted Life Years)	Caribbean	Both	Age-standardized	All causes	Unsafe sex	Rate	1998	1967.49	2605.95	1436.24
DALYs (Disability-Adjusted Life Years)	High-income North America	Both	Age-standardized	All causes	Unsafe sex	Rate	1998	270.89	298.939	246.005
DALYs (Disability-Adjusted Life Years)	Australasia	Both	Age-standardized	All causes	Unsafe sex	Rate	1998	92.7002	103.639	85.6047
DALYs (Disability-Adjusted Life Years)	Eastern Europe	Both	Age-standardized	All causes	Unsafe sex	Rate	1998	239.839	267.093	208.581
DALYs (Disability-Adjusted Life Years)	Western Europe	Both	Age-standardized	All causes	Unsafe sex	Rate	1998	141.656	152.168	134.259
DALYs (Disability-Adjusted Life Years)	North Africa and Middle East	Both	Age-standardized	All causes	Unsafe sex	Rate	1998	92.606	120.197	73.0379
DALYs (Disability-Adjusted Life Years)	South Asia	Both	Age-standardized	All causes	Unsafe sex	Rate	1998	339.102	421.342	277.235
DALYs (Disability-Adjusted Life Years)	Andean Latin America	Both	Age-standardized	All causes	Unsafe sex	Rate	1998	546.301	706.754	456.283
DALYs (Disability-Adjusted Life Years)	East Asia	Both	Age-standardized	All causes	Unsafe sex	Rate	1999	106.481	148.906	92.6259
DALYs (Disability-Adjusted Life Years)	Central Latin America	Both	Age-standardized	All causes	Unsafe sex	Rate	1998	552.027	575.298	524.576
DALYs (Disability-Adjusted Life Years)	Tropical Latin America	Both	Age-standardized	All causes	Unsafe sex	Rate	1998	547.679	588.613	502.99
DALYs (Disability-Adjusted Life Years)	Western Sub-Saharan Africa	Both	Age-standardized	All causes	Unsafe sex	Rate	1998	4792.1	6734.79	3318.72
DALYs (Disability-Adjusted Life Years)	Central Sub-Saharan Africa	Both	Age-standardized	All causes	Unsafe sex	Rate	1998	6157.86	8032.93	4587.56
DALYs (Disability-Adjusted Life Years)	Southern Sub-Saharan Africa	Both	Age-standardized	All causes	Unsafe sex	Rate	1998	17704.3	26020.2	11574.8
DALYs (Disability-Adjusted Life Years)	Eastern Sub-Saharan Africa	Both	Age-standardized	All causes	Unsafe sex	Rate	1998	14917.9	19872.2	10658.5
DALYs (Disability-Adjusted Life Years)	Global	Both	Age-standardized	All causes	Unsafe sex	Rate	1999	1083.44	1411.21	806.96
DALYs (Disability-Adjusted Life Years)	Oceania	Both	Age-standardized	All causes	Unsafe sex	Rate	1999	782.468	1367.02	492.684
DALYs (Disability-Adjusted Life Years)	Central Asia	Both	Age-standardized	All causes	Unsafe sex	Rate	1999	204.215	231.608	192.68
DALYs (Disability-Adjusted Life Years)	Southeast Asia	Both	Age-standardized	All causes	Unsafe sex	Rate	1999	559.945	638.994	470.738
DALYs (Disability-Adjusted Life Years)	Central Europe	Both	Age-standardized	All causes	Unsafe sex	Rate	1999	197.601	209.496	179.449
DALYs (Disability-Adjusted Life Years)	Eastern Europe	Both	Age-standardized	All causes	Unsafe sex	Rate	1999	267.404	300.511	231.055
DALYs (Disability-Adjusted Life Years)	Southern Latin America	Both	Age-standardized	All causes	Unsafe sex	Rate	1999	439.062	459.179	407.217
DALYs (Disability-Adjusted Life Years)	High-income Asia Pacific	Both	Age-standardized	All causes	Unsafe sex	Rate	1999	73.9752	82.9944	66.1616
DALYs (Disability-Adjusted Life Years)	Tropical Latin America	Both	Age-standardized	All causes	Unsafe sex	Rate	1999	543.107	583.664	502.902
DALYs (Disability-Adjusted Life Years)	Central Latin America	Both	Age-standardized	All causes	Unsafe sex	Rate	1999	554.466	577.661	527.033
DALYs (Disability-Adjusted Life Years)	Australasia	Both	Age-standardized	All causes	Unsafe sex	Rate	1999	87.0162	97.3277	80.3307
DALYs (Disability-Adjusted Life Years)	Western Europe	Both	Age-standardized	All causes	Unsafe sex	Rate	1999	135.453	144.985	128.194
DALYs (Disability-Adjusted Life Years)	High-income North America	Both	Age-standardized	All causes	Unsafe sex	Rate	1999	277.178	304.072	252.752
DALYs (Disability-Adjusted Life Years)	South Asia	Both	Age-standardized	All causes	Unsafe sex	Rate	1999	386.505	478.596	315.596
DALYs (Disability-Adjusted Life Years)	Eastern Sub-Saharan Africa	Both	Age-standardized	All causes	Unsafe sex	Rate	1999	15411.5	20256.2	11176.6
DALYs (Disability-Adjusted Life Years)	Central Sub-Saharan Africa	Both	Age-standardized	All causes	Unsafe sex	Rate	1999	6250.71	8083.38	4729.35
DALYs (Disability-Adjusted Life Years)	Caribbean	Both	Age-standardized	All causes	Unsafe sex	Rate	1999	2048.75	2653.66	1527.65
DALYs (Disability-Adjusted Life Years)	North Africa and Middle East	Both	Age-standardized	All causes	Unsafe sex	Rate	1999	94.1415	123.205	73.8707
DALYs (Disability-Adjusted Life Years)	Andean Latin America	Both	Age-standardized	All causes	Unsafe sex	Rate	1999	558.494	716.332	469.539
DALYs (Disability-Adjusted Life Years)	Southern Sub-Saharan Africa	Both	Age-standardized	All causes	Unsafe sex	Rate	1999	20858.5	29879.2	13875.8
DALYs (Disability-Adjusted Life Years)	Western Sub-Saharan Africa	Both	Age-standardized	All causes	Unsafe sex	Rate	1999	5146.64	7144.72	3621.53
DALYs (Disability-Adjusted Life Years)	Global	Both	Age-standardized	All causes	Unsafe sex	Rate	2000	1144.95	1474.33	854.811
DALYs (Disability-Adjusted Life Years)	East Asia	Both	Age-standardized	All causes	Unsafe sex	Rate	2000	110.53	143.686	96.7285
DALYs (Disability-Adjusted Life Years)	Southeast Asia	Both	Age-standardized	All causes	Unsafe sex	Rate	2000	586.301	660.866	498.334
DALYs (Disability-Adjusted Life Years)	High-income Asia Pacific	Both	Age-standardized	All causes	Unsafe sex	Rate	2000	72.9247	82.0028	65.1186
DALYs (Disability-Adjusted Life Years)	Caribbean	Both	Age-standardized	All causes	Unsafe sex	Rate	2000	2087.12	2652.92	1579.91
DALYs (Disability-Adjusted Life Years)	Central Asia	Both	Age-standardized	All causes	Unsafe sex	Rate	2000	199.912	228.825	188.278
DALYs (Disability-Adjusted Life Years)	Central Europe	Both	Age-standardized	All causes	Unsafe sex	Rate	2000	194.546	205.931	175.091
DALYs (Disability-Adjusted Life Years)	High-income North America	Both	Age-standardized	All causes	Unsafe sex	Rate	2000	261.759	286.501	239.234
DALYs (Disability-Adjusted Life Years)	Eastern Europe	Both	Age-standardized	All causes	Unsafe sex	Rate	2000	279.421	315.692	240.199
DALYs (Disability-Adjusted Life Years)	Western Europe	Both	Age-standardized	All causes	Unsafe sex	Rate	2000	127.969	137.978	120.832
DALYs (Disability-Adjusted Life Years)	Southern Latin America	Both	Age-standardized	All causes	Unsafe sex	Rate	2000	429.463	450.611	400.615
DALYs (Disability-Adjusted Life Years)	Australasia	Both	Age-standardized	All causes	Unsafe sex	Rate	2000	82.8499	93.128	76.2177
DALYs (Disability-Adjusted Life Years)	Oceania	Both	Age-standardized	All causes	Unsafe sex	Rate	2000	969.357	1755.59	575.741
DALYs (Disability-Adjusted Life Years)	North Africa and Middle East	Both	Age-standardized	All causes	Unsafe sex	Rate	2000	94.9472	124.964	74.728
DALYs (Disability-Adjusted Life Years)	Central Latin America	Both	Age-standardized	All causes	Unsafe sex	Rate	2000	537.105	560.194	512.723
DALYs (Disability-Adjusted Life Years)	South Asia	Both	Age-standardized	All causes	Unsafe sex	Rate	2000	432.32	540.345	347.809
DALYs (Disability-Adjusted Life Years)	Central Sub-Saharan Africa	Both	Age-standardized	All causes	Unsafe sex	Rate	2000	6278	8036.9	4802.96
DALYs (Disability-Adjusted Life Years)	Andean Latin America	Both	Age-standardized	All causes	Unsafe sex	Rate	2000	575.733	725.197	483.941
DALYs (Disability-Adjusted Life Years)	Tropical Latin America	Both	Age-standardized	All causes	Unsafe sex	Rate	2000	536.01	575.923	495.934
DALYs (Disability-Adjusted Life Years)	Eastern Sub-Saharan Africa	Both	Age-standardized	All causes	Unsafe sex	Rate	2000	15690.1	20270.6	11580.5
DALYs (Disability-Adjusted Life Years)	Southern Sub-Saharan Africa	Both	Age-standardized	All causes	Unsafe sex	Rate	2000	23981.7	33684.3	16259.3
DALYs (Disability-Adjusted Life Years)	Southeast Asia	Both	Age-standardized	All causes	Unsafe sex	Rate	2001	603.033	672.941	521.67
DALYs (Disability-Adjusted Life Years)	Central Europe	Both	Age-standardized	All causes	Unsafe sex	Rate	2001	191.356	202.633	170.714
DALYs (Disability-Adjusted Life Years)	East Asia	Both	Age-standardized	All causes	Unsafe sex	Rate	2001	115.827	146.935	102.621
DALYs (Disability-Adjusted Life Years)	Western Sub-Saharan Africa	Both	Age-standardized	All causes	Unsafe sex	Rate	2000	5409.82	7381.98	3852.27
DALYs (Disability-Adjusted Life Years)	Eastern Europe	Both	Age-standardized	All causes	Unsafe sex	Rate	2001	279.628	315.506	241.56
DALYs (Disability-Adjusted Life Years)	Global	Both	Age-standardized	All causes	Unsafe sex	Rate	2001	1194.06	1524.2	901.103
DALYs (Disability-Adjusted Life Years)	Oceania	Both	Age-standardized	All causes	Unsafe sex	Rate	2001	1179.31	2163.36	660.501
DALYs (Disability-Adjusted Life Years)	Central Asia	Both	Age-standardized	All causes	Unsafe sex	Rate	2001	199.909	228.65	188.982
DALYs (Disability-Adjusted Life Years)	Western Europe	Both	Age-standardized	All causes	Unsafe sex	Rate	2001	123.665	133.26	116.728
DALYs (Disability-Adjusted Life Years)	Central Latin America	Both	Age-standardized	All causes	Unsafe sex	Rate	2001	534.277	557.075	511.807
DALYs (Disability-Adjusted Life Years)	Australasia	Both	Age-standardized	All causes	Unsafe sex	Rate	2001	76.3389	86.437	69.7204
DALYs (Disability-Adjusted Life Years)	High-income Asia Pacific	Both	Age-standardized	All causes	Unsafe sex	Rate	2001	71.7219	80.6208	64.3643
DALYs (Disability-Adjusted Life Years)	High-income North America	Both	Age-standardized	All causes	Unsafe sex	Rate	2001	250.441	274.037	229.599
DALYs (Disability-Adjusted Life Years)	Southern Latin America	Both	Age-standardized	All causes	Unsafe sex	Rate	2001	429.909	451.979	401.295
DALYs (Disability-Adjusted Life Years)	Andean Latin America	Both	Age-standardized	All causes	Unsafe sex	Rate	2001	584.565	736.709	497.695
DALYs (Disability-Adjusted Life Years)	Tropical Latin America	Both	Age-standardized	All causes	Unsafe sex	Rate	2001	528.093	565.237	489.102
DALYs (Disability-Adjusted Life Years)	North Africa and Middle East	Both	Age-standardized	All causes	Unsafe sex	Rate	2001	96.467	128.074	76.0068
DALYs (Disability-Adjusted Life Years)	Southern Sub-Saharan Africa	Both	Age-standardized	All causes	Unsafe sex	Rate	2001	26797.2	36848.9	18404.5
DALYs (Disability-Adjusted Life Years)	Eastern Sub-Saharan Africa	Both	Age-standardized	All causes	Unsafe sex	Rate	2001	15749	20047.6	11840.4
DALYs (Disability-Adjusted Life Years)	Caribbean	Both	Age-standardized	All causes	Unsafe sex	Rate	2001	2101.52	2632.26	1616.97
DALYs (Disability-Adjusted Life Years)	Central Sub-Saharan Africa	Both	Age-standardized	All causes	Unsafe sex	Rate	2001	6237.61	7904.64	4824.01
DALYs (Disability-Adjusted Life Years)	Eastern Europe	Both	Age-standardized	All causes	Unsafe sex	Rate	2002	286.449	321.148	247.52
DALYs (Disability-Adjusted Life Years)	Central Europe	Both	Age-standardized	All causes	Unsafe sex	Rate	2002	187.521	198.088	166.218
DALYs (Disability-Adjusted Life Years)	Southeast Asia	Both	Age-standardized	All causes	Unsafe sex	Rate	2002	613.487	678.383	542.026
DALYs (Disability-Adjusted Life Years)	Western Sub-Saharan Africa	Both	Age-standardized	All causes	Unsafe sex	Rate	2001	5579.67	7482	4025.07
DALYs (Disability-Adjusted Life Years)	Oceania	Both	Age-standardized	All causes	Unsafe sex	Rate	2002	1398.12	2644.6	745.048
DALYs (Disability-Adjusted Life Years)	Global	Both	Age-standardized	All causes	Unsafe sex	Rate	2002	1230.9	1558.53	940.465
DALYs (Disability-Adjusted Life Years)	East Asia	Both	Age-standardized	All causes	Unsafe sex	Rate	2002	120.678	145.397	107.06
DALYs (Disability-Adjusted Life Years)	South Asia	Both	Age-standardized	All causes	Unsafe sex	Rate	2001	475.36	591.703	383.23
DALYs (Disability-Adjusted Life Years)	Western Europe	Both	Age-standardized	All causes	Unsafe sex	Rate	2002	120.241	129.838	113.284
DALYs (Disability-Adjusted Life Years)	Australasia	Both	Age-standardized	All causes	Unsafe sex	Rate	2002	72.2271	82.1214	65.9662
DALYs (Disability-Adjusted Life Years)	Andean Latin America	Both	Age-standardized	All causes	Unsafe sex	Rate	2002	613.486	758.521	525.922
DALYs (Disability-Adjusted Life Years)	Southern Latin America	Both	Age-standardized	All causes	Unsafe sex	Rate	2002	417.268	439.855	390.937
DALYs (Disability-Adjusted Life Years)	Eastern Sub-Saharan Africa	Both	Age-standardized	All causes	Unsafe sex	Rate	2002	15640.4	19684.9	11928.5
DALYs (Disability-Adjusted Life Years)	North Africa and Middle East	Both	Age-standardized	All causes	Unsafe sex	Rate	2002	97.66	128.559	77.1242
DALYs (Disability-Adjusted Life Years)	South Asia	Both	Age-standardized	All causes	Unsafe sex	Rate	2002	512.395	635.393	409.104
DALYs (Disability-Adjusted Life Years)	Central Latin America	Both	Age-standardized	All causes	Unsafe sex	Rate	2002	535.492	557.88	512.753
DALYs (Disability-Adjusted Life Years)	Tropical Latin America	Both	Age-standardized	All causes	Unsafe sex	Rate	2002	516.401	555.472	476.813
DALYs (Disability-Adjusted Life Years)	High-income Asia Pacific	Both	Age-standardized	All causes	Unsafe sex	Rate	2002	70.8134	79.8474	63.702
DALYs (Disability-Adjusted Life Years)	Southern Sub-Saharan Africa	Both	Age-standardized	All causes	Unsafe sex	Rate	2002	29262.1	39467.2	20466.6
DALYs (Disability-Adjusted Life Years)	Central Asia	Both	Age-standardized	All causes	Unsafe sex	Rate	2002	200.436	230.214	189.577
DALYs (Disability-Adjusted Life Years)	Central Sub-Saharan Africa	Both	Age-standardized	All causes	Unsafe sex	Rate	2002	6151.81	7705.82	4827.29
DALYs (Disability-Adjusted Life Years)	High-income North America	Both	Age-standardized	All causes	Unsafe sex	Rate	2002	246.953	270.119	227.225
DALYs (Disability-Adjusted Life Years)	East Asia	Both	Age-standardized	All causes	Unsafe sex	Rate	2003	125.149	145.139	110.965
DALYs (Disability-Adjusted Life Years)	Global	Both	Age-standardized	All causes	Unsafe sex	Rate	2003	1252.42	1569.61	970.287
DALYs (Disability-Adjusted Life Years)	Oceania	Both	Age-standardized	All causes	Unsafe sex	Rate	2003	1592.33	3068.75	818.817
DALYs (Disability-Adjusted Life Years)	Caribbean	Both	Age-standardized	All causes	Unsafe sex	Rate	2002	2053.04	2552.59	1599.41
DALYs (Disability-Adjusted Life Years)	Central Asia	Both	Age-standardized	All causes	Unsafe sex	Rate	2003	203.105	227.922	192.193
DALYs (Disability-Adjusted Life Years)	High-income Asia Pacific	Both	Age-standardized	All causes	Unsafe sex	Rate	2003	69.9739	78.9822	62.9345
DALYs (Disability-Adjusted Life Years)	Caribbean	Both	Age-standardized	All causes	Unsafe sex	Rate	2003	1997.78	2466.77	1575.92
DALYs (Disability-Adjusted Life Years)	Central Europe	Both	Age-standardized	All causes	Unsafe sex	Rate	2003	183.723	194.428	162.177
DALYs (Disability-Adjusted Life Years)	High-income North America	Both	Age-standardized	All causes	Unsafe sex	Rate	2003	240.464	263.004	221.098
DALYs (Disability-Adjusted Life Years)	Southeast Asia	Both	Age-standardized	All causes	Unsafe sex	Rate	2003	613.582	680.169	548.116
DALYs (Disability-Adjusted Life Years)	Central Sub-Saharan Africa	Both	Age-standardized	All causes	Unsafe sex	Rate	2003	6027.75	7465.66	4776.96
DALYs (Disability-Adjusted Life Years)	Eastern Europe	Both	Age-standardized	All causes	Unsafe sex	Rate	2003	300.035	337.222	259.289
DALYs (Disability-Adjusted Life Years)	Southern Latin America	Both	Age-standardized	All causes	Unsafe sex	Rate	2003	413.977	437.619	386.61
DALYs (Disability-Adjusted Life Years)	Central Latin America	Both	Age-standardized	All causes	Unsafe sex	Rate	2003	531.912	554.588	509.132
DALYs (Disability-Adjusted Life Years)	Australasia	Both	Age-standardized	All causes	Unsafe sex	Rate	2003	71.2155	80.5336	64.9775
DALYs (Disability-Adjusted Life Years)	Western Sub-Saharan Africa	Both	Age-standardized	All causes	Unsafe sex	Rate	2002	5655.34	7511.45	4159.76
DALYs (Disability-Adjusted Life Years)	Western Europe	Both	Age-standardized	All causes	Unsafe sex	Rate	2003	120.605	129.685	113.326
DALYs (Disability-Adjusted Life Years)	Andean Latin America	Both	Age-standardized	All causes	Unsafe sex	Rate	2003	627.837	767.395	541.098
DALYs (Disability-Adjusted Life Years)	Tropical Latin America	Both	Age-standardized	All causes	Unsafe sex	Rate	2003	513.974	552.747	473.473
DALYs (Disability-Adjusted Life Years)	South Asia	Both	Age-standardized	All causes	Unsafe sex	Rate	2003	533.47	653.385	427.508
DALYs (Disability-Adjusted Life Years)	North Africa and Middle East	Both	Age-standardized	All causes	Unsafe sex	Rate	2003	98.8401	130.119	77.7511
DALYs (Disability-Adjusted Life Years)	Western Sub-Saharan Africa	Both	Age-standardized	All causes	Unsafe sex	Rate	2003	5644.33	7375.5	4229.82
DALYs (Disability-Adjusted Life Years)	Eastern Sub-Saharan Africa	Both	Age-standardized	All causes	Unsafe sex	Rate	2003	15380.4	19071.1	11970.9
DALYs (Disability-Adjusted Life Years)	Southern Sub-Saharan Africa	Both	Age-standardized	All causes	Unsafe sex	Rate	2003	31271.7	41383.5	22464.4
DALYs (Disability-Adjusted Life Years)	East Asia	Both	Age-standardized	All causes	Unsafe sex	Rate	2004	131.351	147.29	113.763
DALYs (Disability-Adjusted Life Years)	Central Asia	Both	Age-standardized	All causes	Unsafe sex	Rate	2004	203.936	230.964	192.685
DALYs (Disability-Adjusted Life Years)	Global	Both	Age-standardized	All causes	Unsafe sex	Rate	2004	1254.59	1551.33	990.902
DALYs (Disability-Adjusted Life Years)	Oceania	Both	Age-standardized	All causes	Unsafe sex	Rate	2004	1741.25	3385.9	832.046
DALYs (Disability-Adjusted Life Years)	High-income Asia Pacific	Both	Age-standardized	All causes	Unsafe sex	Rate	2004	69.211	78.4481	62.1813
DALYs (Disability-Adjusted Life Years)	Australasia	Both	Age-standardized	All causes	Unsafe sex	Rate	2004	71.6377	80.905	65.6309
DALYs (Disability-Adjusted Life Years)	Western Europe	Both	Age-standardized	All causes	Unsafe sex	Rate	2004	114.529	124.263	107.564
DALYs (Disability-Adjusted Life Years)	Southeast Asia	Both	Age-standardized	All causes	Unsafe sex	Rate	2004	604.712	672.067	549.87
DALYs (Disability-Adjusted Life Years)	Central Europe	Both	Age-standardized	All causes	Unsafe sex	Rate	2004	180.083	190.789	156.381
DALYs (Disability-Adjusted Life Years)	Eastern Europe	Both	Age-standardized	All causes	Unsafe sex	Rate	2004	308.304	347.843	265.986
DALYs (Disability-Adjusted Life Years)	High-income North America	Both	Age-standardized	All causes	Unsafe sex	Rate	2004	230.587	253.101	212.129
DALYs (Disability-Adjusted Life Years)	Caribbean	Both	Age-standardized	All causes	Unsafe sex	Rate	2004	1956.86	2406.63	1565.93
DALYs (Disability-Adjusted Life Years)	North Africa and Middle East	Both	Age-standardized	All causes	Unsafe sex	Rate	2004	99.5754	130.563	78.3178
DALYs (Disability-Adjusted Life Years)	Southern Latin America	Both	Age-standardized	All causes	Unsafe sex	Rate	2004	391.686	416.038	369.567
DALYs (Disability-Adjusted Life Years)	Andean Latin America	Both	Age-standardized	All causes	Unsafe sex	Rate	2004	619.071	754.213	538.382
DALYs (Disability-Adjusted Life Years)	Tropical Latin America	Both	Age-standardized	All causes	Unsafe sex	Rate	2004	497.455	534.448	458.378
DALYs (Disability-Adjusted Life Years)	Central Latin America	Both	Age-standardized	All causes	Unsafe sex	Rate	2004	525.947	550.458	505.678
DALYs (Disability-Adjusted Life Years)	Southern Sub-Saharan Africa	Both	Age-standardized	All causes	Unsafe sex	Rate	2004	32533.1	42400.6	23920.7
DALYs (Disability-Adjusted Life Years)	Eastern Sub-Saharan Africa	Both	Age-standardized	All causes	Unsafe sex	Rate	2004	14900.7	18167	11886.4
DALYs (Disability-Adjusted Life Years)	Central Sub-Saharan Africa	Both	Age-standardized	All causes	Unsafe sex	Rate	2004	5826.1	7161.27	4676.7
DALYs (Disability-Adjusted Life Years)	Central Asia	Both	Age-standardized	All causes	Unsafe sex	Rate	2005	207.712	233.386	194.805
DALYs (Disability-Adjusted Life Years)	South Asia	Both	Age-standardized	All causes	Unsafe sex	Rate	2004	554.208	667.139	444.06
DALYs (Disability-Adjusted Life Years)	East Asia	Both	Age-standardized	All causes	Unsafe sex	Rate	2005	134.076	149.238	115.21
DALYs (Disability-Adjusted Life Years)	Global	Both	Age-standardized	All causes	Unsafe sex	Rate	2005	1228.95	1505.61	991.816
DALYs (Disability-Adjusted Life Years)	Western Sub-Saharan Africa	Both	Age-standardized	All causes	Unsafe sex	Rate	2004	5513.78	7099.68	4237.13
DALYs (Disability-Adjusted Life Years)	Oceania	Both	Age-standardized	All causes	Unsafe sex	Rate	2005	1845.38	3638.34	841.979
DALYs (Disability-Adjusted Life Years)	High-income Asia Pacific	Both	Age-standardized	All causes	Unsafe sex	Rate	2005	68.7622	77.7911	61.9165
DALYs (Disability-Adjusted Life Years)	Southeast Asia	Both	Age-standardized	All causes	Unsafe sex	Rate	2005	581.978	646.101	536.112
DALYs (Disability-Adjusted Life Years)	High-income North America	Both	Age-standardized	All causes	Unsafe sex	Rate	2005	222.533	244.919	204.12
DALYs (Disability-Adjusted Life Years)	Caribbean	Both	Age-standardized	All causes	Unsafe sex	Rate	2005	1851.55	2256.47	1506.94
DALYs (Disability-Adjusted Life Years)	Eastern Europe	Both	Age-standardized	All causes	Unsafe sex	Rate	2005	359.431	407.375	304.52
DALYs (Disability-Adjusted Life Years)	Tropical Latin America	Both	Age-standardized	All causes	Unsafe sex	Rate	2005	485.152	523.516	446.553
DALYs (Disability-Adjusted Life Years)	Australasia	Both	Age-standardized	All causes	Unsafe sex	Rate	2005	65.7305	75.0607	59.5133
DALYs (Disability-Adjusted Life Years)	Andean Latin America	Both	Age-standardized	All causes	Unsafe sex	Rate	2005	635.134	771.288	551.589
DALYs (Disability-Adjusted Life Years)	Southern Latin America	Both	Age-standardized	All causes	Unsafe sex	Rate	2005	373.435	397.846	351.862
DALYs (Disability-Adjusted Life Years)	Western Europe	Both	Age-standardized	All causes	Unsafe sex	Rate	2005	109.737	119.219	102.786
DALYs (Disability-Adjusted Life Years)	Central Sub-Saharan Africa	Both	Age-standardized	All causes	Unsafe sex	Rate	2005	5539.13	6767.72	4507.67
DALYs (Disability-Adjusted Life Years)	Central Europe	Both	Age-standardized	All causes	Unsafe sex	Rate	2005	177.664	187.498	154.771
DALYs (Disability-Adjusted Life Years)	North Africa and Middle East	Both	Age-standardized	All causes	Unsafe sex	Rate	2005	100.238	131.688	78.6657
DALYs (Disability-Adjusted Life Years)	South Asia	Both	Age-standardized	All causes	Unsafe sex	Rate	2005	560.52	669.86	454.963
DALYs (Disability-Adjusted Life Years)	Central Latin America	Both	Age-standardized	All causes	Unsafe sex	Rate	2005	514.928	540.236	495.002
DALYs (Disability-Adjusted Life Years)	Southeast Asia	Both	Age-standardized	All causes	Unsafe sex	Rate	2006	547.229	607.944	502.298
DALYs (Disability-Adjusted Life Years)	Western Sub-Saharan Africa	Both	Age-standardized	All causes	Unsafe sex	Rate	2005	5253.35	6697.72	4122.29
DALYs (Disability-Adjusted Life Years)	Southern Sub-Saharan Africa	Both	Age-standardized	All causes	Unsafe sex	Rate	2005	32820.9	42045.4	24805
DALYs (Disability-Adjusted Life Years)	Central Europe	Both	Age-standardized	All causes	Unsafe sex	Rate	2006	172.737	182.305	149.272
DALYs (Disability-Adjusted Life Years)	Eastern Sub-Saharan Africa	Both	Age-standardized	All causes	Unsafe sex	Rate	2005	14047.5	16877.8	11582.5
DALYs (Disability-Adjusted Life Years)	Global	Both	Age-standardized	All causes	Unsafe sex	Rate	2006	1175.04	1423.55	972.231
DALYs (Disability-Adjusted Life Years)	Central Asia	Both	Age-standardized	All causes	Unsafe sex	Rate	2006	208.144	230.019	195.042
DALYs (Disability-Adjusted Life Years)	Oceania	Both	Age-standardized	All causes	Unsafe sex	Rate	2006	1885.09	3809.95	837.053
DALYs (Disability-Adjusted Life Years)	East Asia	Both	Age-standardized	All causes	Unsafe sex	Rate	2006	130.661	145.452	109.398
DALYs (Disability-Adjusted Life Years)	High-income Asia Pacific	Both	Age-standardized	All causes	Unsafe sex	Rate	2006	68.059	77.1573	60.9009
DALYs (Disability-Adjusted Life Years)	Western Europe	Both	Age-standardized	All causes	Unsafe sex	Rate	2006	104.294	113.583	97.2938
DALYs (Disability-Adjusted Life Years)	South Asia	Both	Age-standardized	All causes	Unsafe sex	Rate	2006	557.442	655.499	460.896
DALYs (Disability-Adjusted Life Years)	High-income North America	Both	Age-standardized	All causes	Unsafe sex	Rate	2006	215.172	237.058	197.08
DALYs (Disability-Adjusted Life Years)	Caribbean	Both	Age-standardized	All causes	Unsafe sex	Rate	2006	1732.46	2092.08	1433.26
DALYs (Disability-Adjusted Life Years)	Australasia	Both	Age-standardized	All causes	Unsafe sex	Rate	2006	67.7129	76.4004	61.6097
DALYs (Disability-Adjusted Life Years)	Southern Latin America	Both	Age-standardized	All causes	Unsafe sex	Rate	2006	372.075	396.404	349.613
DALYs (Disability-Adjusted Life Years)	Eastern Europe	Both	Age-standardized	All causes	Unsafe sex	Rate	2006	358.87	406.796	303.885
DALYs (Disability-Adjusted Life Years)	Central Sub-Saharan Africa	Both	Age-standardized	All causes	Unsafe sex	Rate	2006	5209.51	6330.19	4299.65
DALYs (Disability-Adjusted Life Years)	Andean Latin America	Both	Age-standardized	All causes	Unsafe sex	Rate	2006	635.669	769.179	557.462
DALYs (Disability-Adjusted Life Years)	North Africa and Middle East	Both	Age-standardized	All causes	Unsafe sex	Rate	2006	100.625	132.668	78.877
DALYs (Disability-Adjusted Life Years)	Tropical Latin America	Both	Age-standardized	All causes	Unsafe sex	Rate	2006	471.875	511.701	434.58
DALYs (Disability-Adjusted Life Years)	Central Latin America	Both	Age-standardized	All causes	Unsafe sex	Rate	2006	507.933	532.982	490.016
DALYs (Disability-Adjusted Life Years)	Southern Sub-Saharan Africa	Both	Age-standardized	All causes	Unsafe sex	Rate	2006	32163.1	40541.4	25066.6
DALYs (Disability-Adjusted Life Years)	High-income Asia Pacific	Both	Age-standardized	All causes	Unsafe sex	Rate	2007	68.4336	77.4622	60.9405
DALYs (Disability-Adjusted Life Years)	East Asia	Both	Age-standardized	All causes	Unsafe sex	Rate	2007	128.548	143.84	107.232
DALYs (Disability-Adjusted Life Years)	Western Sub-Saharan Africa	Both	Age-standardized	All causes	Unsafe sex	Rate	2006	4915.24	6189.96	3961.86
DALYs (Disability-Adjusted Life Years)	Australasia	Both	Age-standardized	All causes	Unsafe sex	Rate	2007	66.3626	75.1034	60.1336
DALYs (Disability-Adjusted Life Years)	Central Asia	Both	Age-standardized	All causes	Unsafe sex	Rate	2007	206.264	227.673	193.41
DALYs (Disability-Adjusted Life Years)	Central Europe	Both	Age-standardized	All causes	Unsafe sex	Rate	2007	169.326	179.747	146.108
DALYs (Disability-Adjusted Life Years)	Eastern Sub-Saharan Africa	Both	Age-standardized	All causes	Unsafe sex	Rate	2006	12836.6	15223.1	10923
DALYs (Disability-Adjusted Life Years)	Eastern Europe	Both	Age-standardized	All causes	Unsafe sex	Rate	2007	370.182	420.518	312.858
DALYs (Disability-Adjusted Life Years)	Oceania	Both	Age-standardized	All causes	Unsafe sex	Rate	2007	1859.11	3900.66	836.304
DALYs (Disability-Adjusted Life Years)	Southern Latin America	Both	Age-standardized	All causes	Unsafe sex	Rate	2007	370.847	394.772	346.648
DALYs (Disability-Adjusted Life Years)	Global	Both	Age-standardized	All causes	Unsafe sex	Rate	2007	1101.77	1325.83	934.414
DALYs (Disability-Adjusted Life Years)	Western Europe	Both	Age-standardized	All causes	Unsafe sex	Rate	2007	102.32	111.521	95.6494
DALYs (Disability-Adjusted Life Years)	High-income North America	Both	Age-standardized	All causes	Unsafe sex	Rate	2007	204.386	226.536	186.144
DALYs (Disability-Adjusted Life Years)	Southeast Asia	Both	Age-standardized	All causes	Unsafe sex	Rate	2007	509.777	574.021	465.113
DALYs (Disability-Adjusted Life Years)	Andean Latin America	Both	Age-standardized	All causes	Unsafe sex	Rate	2007	605.443	730.629	531.446
DALYs (Disability-Adjusted Life Years)	Tropical Latin America	Both	Age-standardized	All causes	Unsafe sex	Rate	2007	467.437	506.108	428.979
DALYs (Disability-Adjusted Life Years)	Caribbean	Both	Age-standardized	All causes	Unsafe sex	Rate	2007	1590.82	1907.42	1341.55
DALYs (Disability-Adjusted Life Years)	North Africa and Middle East	Both	Age-standardized	All causes	Unsafe sex	Rate	2007	100.682	133.695	78.402
DALYs (Disability-Adjusted Life Years)	South Asia	Both	Age-standardized	All causes	Unsafe sex	Rate	2007	537.115	622.921	448.623
DALYs (Disability-Adjusted Life Years)	Central Latin America	Both	Age-standardized	All causes	Unsafe sex	Rate	2007	500.38	529.215	483.233
DALYs (Disability-Adjusted Life Years)	Central Sub-Saharan Africa	Both	Age-standardized	All causes	Unsafe sex	Rate	2007	4905.99	5922.06	4096.68
DALYs (Disability-Adjusted Life Years)	Eastern Sub-Saharan Africa	Both	Age-standardized	All causes	Unsafe sex	Rate	2007	11393.4	13354.9	10066.9
DALYs (Disability-Adjusted Life Years)	Southern Sub-Saharan Africa	Both	Age-standardized	All causes	Unsafe sex	Rate	2007	30468.2	37777.9	24563
DALYs (Disability-Adjusted Life Years)	Oceania	Both	Age-standardized	All causes	Unsafe sex	Rate	2008	1835.48	3916.39	827.95
DALYs (Disability-Adjusted Life Years)	Global	Both	Age-standardized	All causes	Unsafe sex	Rate	2008	1023.94	1227.64	885.401
DALYs (Disability-Adjusted Life Years)	Western Sub-Saharan Africa	Both	Age-standardized	All causes	Unsafe sex	Rate	2007	4586.29	5726.63	3758.92
DALYs (Disability-Adjusted Life Years)	East Asia	Both	Age-standardized	All causes	Unsafe sex	Rate	2008	128.547	142.564	105.267
DALYs (Disability-Adjusted Life Years)	Southeast Asia	Both	Age-standardized	All causes	Unsafe sex	Rate	2008	484.823	552.429	441.438
DALYs (Disability-Adjusted Life Years)	Southern Latin America	Both	Age-standardized	All causes	Unsafe sex	Rate	2008	363.948	387.839	341.163
DALYs (Disability-Adjusted Life Years)	Western Europe	Both	Age-standardized	All causes	Unsafe sex	Rate	2008	98.5262	107.392	91.6499
DALYs (Disability-Adjusted Life Years)	Australasia	Both	Age-standardized	All causes	Unsafe sex	Rate	2008	61.6031	70.6536	55.151
DALYs (Disability-Adjusted Life Years)	Central Europe	Both	Age-standardized	All causes	Unsafe sex	Rate	2008	165.616	176.03	142.613
DALYs (Disability-Adjusted Life Years)	Eastern Europe	Both	Age-standardized	All causes	Unsafe sex	Rate	2008	385.077	438.495	323.248
DALYs (Disability-Adjusted Life Years)	High-income Asia Pacific	Both	Age-standardized	All causes	Unsafe sex	Rate	2008	67.6071	76.8964	60.1627
DALYs (Disability-Adjusted Life Years)	Central Asia	Both	Age-standardized	All causes	Unsafe sex	Rate	2008	203.423	223.735	191.098
DALYs (Disability-Adjusted Life Years)	High-income North America	Both	Age-standardized	All causes	Unsafe sex	Rate	2008	192.262	214.245	174.944
DALYs (Disability-Adjusted Life Years)	Andean Latin America	Both	Age-standardized	All causes	Unsafe sex	Rate	2008	584.546	711.556	506.899
DALYs (Disability-Adjusted Life Years)	North Africa and Middle East	Both	Age-standardized	All causes	Unsafe sex	Rate	2008	100.282	133.514	78.18
DALYs (Disability-Adjusted Life Years)	Central Latin America	Both	Age-standardized	All causes	Unsafe sex	Rate	2008	495.951	528.561	479.766
DALYs (Disability-Adjusted Life Years)	Eastern Sub-Saharan Africa	Both	Age-standardized	All causes	Unsafe sex	Rate	2008	10028.3	11732.6	9039.92
DALYs (Disability-Adjusted Life Years)	East Asia	Both	Age-standardized	All causes	Unsafe sex	Rate	2009	126.935	141.049	103.019
DALYs (Disability-Adjusted Life Years)	Central Sub-Saharan Africa	Both	Age-standardized	All causes	Unsafe sex	Rate	2008	4632.56	5557.52	3900.33
DALYs (Disability-Adjusted Life Years)	Tropical Latin America	Both	Age-standardized	All causes	Unsafe sex	Rate	2008	468.177	507.184	429.594
DALYs (Disability-Adjusted Life Years)	Caribbean	Both	Age-standardized	All causes	Unsafe sex	Rate	2008	1481.73	1772.06	1260.92
DALYs (Disability-Adjusted Life Years)	Southern Sub-Saharan Africa	Both	Age-standardized	All causes	Unsafe sex	Rate	2008	28172	34572.1	23587.6
DALYs (Disability-Adjusted Life Years)	Southeast Asia	Both	Age-standardized	All causes	Unsafe sex	Rate	2009	464.788	534.801	420.089
DALYs (Disability-Adjusted Life Years)	Global	Both	Age-standardized	All causes	Unsafe sex	Rate	2009	953.806	1143.03	834.987
DALYs (Disability-Adjusted Life Years)	Western Sub-Saharan Africa	Both	Age-standardized	All causes	Unsafe sex	Rate	2008	4210.51	5240.25	3520.47
DALYs (Disability-Adjusted Life Years)	Oceania	Both	Age-standardized	All causes	Unsafe sex	Rate	2009	1852.35	4022.47	827.819
DALYs (Disability-Adjusted Life Years)	South Asia	Both	Age-standardized	All causes	Unsafe sex	Rate	2008	508.662	590.392	428.778
DALYs (Disability-Adjusted Life Years)	Australasia	Both	Age-standardized	All causes	Unsafe sex	Rate	2009	62.8061	71.9341	56.202
DALYs (Disability-Adjusted Life Years)	Western Europe	Both	Age-standardized	All causes	Unsafe sex	Rate	2009	94.1655	103.169	87.351
DALYs (Disability-Adjusted Life Years)	Central Europe	Both	Age-standardized	All causes	Unsafe sex	Rate	2009	161.291	170.761	138.087
DALYs (Disability-Adjusted Life Years)	Eastern Europe	Both	Age-standardized	All causes	Unsafe sex	Rate	2009	384.987	440.145	321.715
DALYs (Disability-Adjusted Life Years)	Southern Latin America	Both	Age-standardized	All causes	Unsafe sex	Rate	2009	366.209	390.174	343.076
DALYs (Disability-Adjusted Life Years)	Andean Latin America	Both	Age-standardized	All causes	Unsafe sex	Rate	2009	585.581	716.188	504.878
DALYs (Disability-Adjusted Life Years)	Tropical Latin America	Both	Age-standardized	All causes	Unsafe sex	Rate	2009	463.91	502.761	426.491
DALYs (Disability-Adjusted Life Years)	Central Latin America	Both	Age-standardized	All causes	Unsafe sex	Rate	2009	486.546	519.621	469.937
DALYs (Disability-Adjusted Life Years)	High-income Asia Pacific	Both	Age-standardized	All causes	Unsafe sex	Rate	2009	67.379	76.6508	59.8326
DALYs (Disability-Adjusted Life Years)	Central Asia	Both	Age-standardized	All causes	Unsafe sex	Rate	2009	200.389	218.396	188.164
DALYs (Disability-Adjusted Life Years)	Caribbean	Both	Age-standardized	All causes	Unsafe sex	Rate	2009	1398.19	1666.22	1193.43
DALYs (Disability-Adjusted Life Years)	High-income North America	Both	Age-standardized	All causes	Unsafe sex	Rate	2009	182.715	204.594	165.386
DALYs (Disability-Adjusted Life Years)	North Africa and Middle East	Both	Age-standardized	All causes	Unsafe sex	Rate	2009	99.7976	134.903	77.8093
DALYs (Disability-Adjusted Life Years)	Southern Sub-Saharan Africa	Both	Age-standardized	All causes	Unsafe sex	Rate	2009	25594.2	31312.3	22136.8
DALYs (Disability-Adjusted Life Years)	Eastern Sub-Saharan Africa	Both	Age-standardized	All causes	Unsafe sex	Rate	2009	9059.94	10671.3	8168.5
DALYs (Disability-Adjusted Life Years)	Western Sub-Saharan Africa	Both	Age-standardized	All causes	Unsafe sex	Rate	2009	3873.25	4773.98	3269.1
DALYs (Disability-Adjusted Life Years)	South Asia	Both	Age-standardized	All causes	Unsafe sex	Rate	2009	467.852	541.843	402.366
DALYs (Disability-Adjusted Life Years)	Central Sub-Saharan Africa	Both	Age-standardized	All causes	Unsafe sex	Rate	2009	4348.31	5198.98	3681.41
DALYs (Disability-Adjusted Life Years)	Global	Both	Age-standardized	All causes	Unsafe sex	Rate	2010	897.161	1080.47	785.581
DALYs (Disability-Adjusted Life Years)	Oceania	Both	Age-standardized	All causes	Unsafe sex	Rate	2010	1882.04	4089.86	829.648
DALYs (Disability-Adjusted Life Years)	Western Europe	Both	Age-standardized	All causes	Unsafe sex	Rate	2010	91.0149	99.8707	84.0702
DALYs (Disability-Adjusted Life Years)	Central Asia	Both	Age-standardized	All causes	Unsafe sex	Rate	2010	198.285	213.931	186.128
DALYs (Disability-Adjusted Life Years)	East Asia	Both	Age-standardized	All causes	Unsafe sex	Rate	2010	126.97	141.755	100.934
DALYs (Disability-Adjusted Life Years)	Australasia	Both	Age-standardized	All causes	Unsafe sex	Rate	2010	61.8709	71.112	55.0588
DALYs (Disability-Adjusted Life Years)	High-income North America	Both	Age-standardized	All causes	Unsafe sex	Rate	2010	167.828	189.861	150.052
DALYs (Disability-Adjusted Life Years)	High-income Asia Pacific	Both	Age-standardized	All causes	Unsafe sex	Rate	2010	67.7611	77.031	60.4276
DALYs (Disability-Adjusted Life Years)	Southern Latin America	Both	Age-standardized	All causes	Unsafe sex	Rate	2010	356.96	382.236	333.798
DALYs (Disability-Adjusted Life Years)	Southeast Asia	Both	Age-standardized	All causes	Unsafe sex	Rate	2010	452.006	525.149	402.094
DALYs (Disability-Adjusted Life Years)	Caribbean	Both	Age-standardized	All causes	Unsafe sex	Rate	2010	1388.82	1655.17	1180.69
DALYs (Disability-Adjusted Life Years)	Andean Latin America	Both	Age-standardized	All causes	Unsafe sex	Rate	2010	567.852	706.262	489.767
DALYs (Disability-Adjusted Life Years)	Central Europe	Both	Age-standardized	All causes	Unsafe sex	Rate	2010	156.382	166.221	132.862
DALYs (Disability-Adjusted Life Years)	Eastern Europe	Both	Age-standardized	All causes	Unsafe sex	Rate	2010	393.504	449.149	328.74
DALYs (Disability-Adjusted Life Years)	South Asia	Both	Age-standardized	All causes	Unsafe sex	Rate	2010	427.57	496.083	369.393
DALYs (Disability-Adjusted Life Years)	Central Sub-Saharan Africa	Both	Age-standardized	All causes	Unsafe sex	Rate	2010	4097.39	4897.93	3478.27
DALYs (Disability-Adjusted Life Years)	North Africa and Middle East	Both	Age-standardized	All causes	Unsafe sex	Rate	2010	100.051	134.825	78.6041
DALYs (Disability-Adjusted Life Years)	Tropical Latin America	Both	Age-standardized	All causes	Unsafe sex	Rate	2010	459.434	501.22	421.695
DALYs (Disability-Adjusted Life Years)	Central Latin America	Both	Age-standardized	All causes	Unsafe sex	Rate	2010	474.627	509.097	458.116
DALYs (Disability-Adjusted Life Years)	Western Sub-Saharan Africa	Both	Age-standardized	All causes	Unsafe sex	Rate	2010	3681.71	4518.6	3094.75
DALYs (Disability-Adjusted Life Years)	Australasia	Both	Age-standardized	All causes	Unsafe sex	Rate	2011	63.1974	72.314	56.2887
DALYs (Disability-Adjusted Life Years)	Southern Sub-Saharan Africa	Both	Age-standardized	All causes	Unsafe sex	Rate	2010	22951	28227.4	20089.6
DALYs (Disability-Adjusted Life Years)	Central Europe	Both	Age-standardized	All causes	Unsafe sex	Rate	2011	153.279	163.119	133.027
DALYs (Disability-Adjusted Life Years)	East Asia	Both	Age-standardized	All causes	Unsafe sex	Rate	2011	126.946	142.996	99.1462
DALYs (Disability-Adjusted Life Years)	High-income Asia Pacific	Both	Age-standardized	All causes	Unsafe sex	Rate	2011	67.5688	76.6767	59.4754
DALYs (Disability-Adjusted Life Years)	Southeast Asia	Both	Age-standardized	All causes	Unsafe sex	Rate	2011	445.211	521.588	396.543
DALYs (Disability-Adjusted Life Years)	Oceania	Both	Age-standardized	All causes	Unsafe sex	Rate	2011	1890.29	4122.65	829.021
DALYs (Disability-Adjusted Life Years)	Eastern Sub-Saharan Africa	Both	Age-standardized	All causes	Unsafe sex	Rate	2010	8369.67	9932.87	7513.14
DALYs (Disability-Adjusted Life Years)	Global	Both	Age-standardized	All causes	Unsafe sex	Rate	2011	844.384	1010.95	740.501
DALYs (Disability-Adjusted Life Years)	Eastern Europe	Both	Age-standardized	All causes	Unsafe sex	Rate	2011	398.381	457.283	331.76
DALYs (Disability-Adjusted Life Years)	Central Asia	Both	Age-standardized	All causes	Unsafe sex	Rate	2011	196.887	212.319	185.017
DALYs (Disability-Adjusted Life Years)	Western Europe	Both	Age-standardized	All causes	Unsafe sex	Rate	2011	87.6779	96.2231	80.7713
DALYs (Disability-Adjusted Life Years)	Caribbean	Both	Age-standardized	All causes	Unsafe sex	Rate	2011	1347.42	1601.63	1142.85
DALYs (Disability-Adjusted Life Years)	Southern Latin America	Both	Age-standardized	All causes	Unsafe sex	Rate	2011	354.75	381.126	330.713
DALYs (Disability-Adjusted Life Years)	Central Latin America	Both	Age-standardized	All causes	Unsafe sex	Rate	2011	467.176	501.607	450.267
DALYs (Disability-Adjusted Life Years)	Andean Latin America	Both	Age-standardized	All causes	Unsafe sex	Rate	2011	531.462	678.353	450.939
DALYs (Disability-Adjusted Life Years)	High-income North America	Both	Age-standardized	All causes	Unsafe sex	Rate	2011	161.022	184.433	143.056
DALYs (Disability-Adjusted Life Years)	North Africa and Middle East	Both	Age-standardized	All causes	Unsafe sex	Rate	2011	100.551	134.096	78.8306
DALYs (Disability-Adjusted Life Years)	Tropical Latin America	Both	Age-standardized	All causes	Unsafe sex	Rate	2011	452.85	492.853	415.884
DALYs (Disability-Adjusted Life Years)	Central Sub-Saharan Africa	Both	Age-standardized	All causes	Unsafe sex	Rate	2011	3926.44	4692.11	3333.28
DALYs (Disability-Adjusted Life Years)	Southeast Asia	Both	Age-standardized	All causes	Unsafe sex	Rate	2012	437.359	512.433	385.627
DALYs (Disability-Adjusted Life Years)	Southern Sub-Saharan Africa	Both	Age-standardized	All causes	Unsafe sex	Rate	2011	20271.5	24792.6	17848
DALYs (Disability-Adjusted Life Years)	South Asia	Both	Age-standardized	All causes	Unsafe sex	Rate	2011	391.624	451.196	339.715
DALYs (Disability-Adjusted Life Years)	Global	Both	Age-standardized	All causes	Unsafe sex	Rate	2012	788.962	939.422	696.888
DALYs (Disability-Adjusted Life Years)	Eastern Sub-Saharan Africa	Both	Age-standardized	All causes	Unsafe sex	Rate	2011	7764.33	9226.46	6931.73
DALYs (Disability-Adjusted Life Years)	Western Sub-Saharan Africa	Both	Age-standardized	All causes	Unsafe sex	Rate	2011	3514.29	4274.91	2956.02
DALYs (Disability-Adjusted Life Years)	East Asia	Both	Age-standardized	All causes	Unsafe sex	Rate	2012	124.762	140.654	94.4188
DALYs (Disability-Adjusted Life Years)	Oceania	Both	Age-standardized	All causes	Unsafe sex	Rate	2012	1862.86	4139.28	814.9
DALYs (Disability-Adjusted Life Years)	Central Europe	Both	Age-standardized	All causes	Unsafe sex	Rate	2012	150.73	160.335	130.471
DALYs (Disability-Adjusted Life Years)	Eastern Europe	Both	Age-standardized	All causes	Unsafe sex	Rate	2012	396.198	452.878	329.725
DALYs (Disability-Adjusted Life Years)	Australasia	Both	Age-standardized	All causes	Unsafe sex	Rate	2012	59.0269	67.9169	52.0118
DALYs (Disability-Adjusted Life Years)	Western Europe	Both	Age-standardized	All causes	Unsafe sex	Rate	2012	85.2001	93.6486	78.2973
DALYs (Disability-Adjusted Life Years)	Central Asia	Both	Age-standardized	All causes	Unsafe sex	Rate	2012	194.731	210.304	182.958
DALYs (Disability-Adjusted Life Years)	Andean Latin America	Both	Age-standardized	All causes	Unsafe sex	Rate	2012	533.262	689.805	452.124
DALYs (Disability-Adjusted Life Years)	North Africa and Middle East	Both	Age-standardized	All causes	Unsafe sex	Rate	2012	100.768	134.408	79.2121
DALYs (Disability-Adjusted Life Years)	High-income Asia Pacific	Both	Age-standardized	All causes	Unsafe sex	Rate	2012	66.5381	75.6245	58.0035
DALYs (Disability-Adjusted Life Years)	Tropical Latin America	Both	Age-standardized	All causes	Unsafe sex	Rate	2012	444.162	482.697	408.066
DALYs (Disability-Adjusted Life Years)	Eastern Sub-Saharan Africa	Both	Age-standardized	All causes	Unsafe sex	Rate	2012	7069.64	8350.83	6323.09
DALYs (Disability-Adjusted Life Years)	Central Latin America	Both	Age-standardized	All causes	Unsafe sex	Rate	2012	454.825	490.743	437.349
DALYs (Disability-Adjusted Life Years)	South Asia	Both	Age-standardized	All causes	Unsafe sex	Rate	2012	357.588	417.844	311.803
DALYs (Disability-Adjusted Life Years)	Southern Sub-Saharan Africa	Both	Age-standardized	All causes	Unsafe sex	Rate	2012	17818.1	21823	15695.1
DALYs (Disability-Adjusted Life Years)	Southern Latin America	Both	Age-standardized	All causes	Unsafe sex	Rate	2012	359.111	386.787	335.491
DALYs (Disability-Adjusted Life Years)	Southeast Asia	Both	Age-standardized	All causes	Unsafe sex	Rate	2013	435.679	514.846	382.126
DALYs (Disability-Adjusted Life Years)	Central Europe	Both	Age-standardized	All causes	Unsafe sex	Rate	2013	145.236	154.712	125.787
DALYs (Disability-Adjusted Life Years)	Eastern Europe	Both	Age-standardized	All causes	Unsafe sex	Rate	2013	378.162	432.205	316.501
DALYs (Disability-Adjusted Life Years)	High-income North America	Both	Age-standardized	All causes	Unsafe sex	Rate	2012	155.996	179.604	138.111
DALYs (Disability-Adjusted Life Years)	Central Asia	Both	Age-standardized	All causes	Unsafe sex	Rate	2013	188.891	204.284	177.879
DALYs (Disability-Adjusted Life Years)	Central Sub-Saharan Africa	Both	Age-standardized	All causes	Unsafe sex	Rate	2012	3737.2	4466.01	3174.2
DALYs (Disability-Adjusted Life Years)	Caribbean	Both	Age-standardized	All causes	Unsafe sex	Rate	2012	1291.77	1523.57	1106.06
DALYs (Disability-Adjusted Life Years)	High-income Asia Pacific	Both	Age-standardized	All causes	Unsafe sex	Rate	2013	65.8095	74.8628	57.0857
DALYs (Disability-Adjusted Life Years)	Caribbean	Both	Age-standardized	All causes	Unsafe sex	Rate	2013	1230.94	1449.27	1061.91
DALYs (Disability-Adjusted Life Years)	High-income North America	Both	Age-standardized	All causes	Unsafe sex	Rate	2013	152.644	176.259	134.652
DALYs (Disability-Adjusted Life Years)	Central Sub-Saharan Africa	Both	Age-standardized	All causes	Unsafe sex	Rate	2013	3471	4138.12	2963.75
DALYs (Disability-Adjusted Life Years)	Western Sub-Saharan Africa	Both	Age-standardized	All causes	Unsafe sex	Rate	2012	3347.2	4057.23	2840.15
DALYs (Disability-Adjusted Life Years)	Central Latin America	Both	Age-standardized	All causes	Unsafe sex	Rate	2013	446.934	486.323	430.616
DALYs (Disability-Adjusted Life Years)	East Asia	Both	Age-standardized	All causes	Unsafe sex	Rate	2013	126.373	142.422	94.8288
DALYs (Disability-Adjusted Life Years)	Southern Latin America	Both	Age-standardized	All causes	Unsafe sex	Rate	2013	363.719	392.533	338.487
DALYs (Disability-Adjusted Life Years)	Global	Both	Age-standardized	All causes	Unsafe sex	Rate	2013	742.49	883.342	655.556
DALYs (Disability-Adjusted Life Years)	Eastern Sub-Saharan Africa	Both	Age-standardized	All causes	Unsafe sex	Rate	2013	6360.46	7470.07	5704.37
DALYs (Disability-Adjusted Life Years)	South Asia	Both	Age-standardized	All causes	Unsafe sex	Rate	2013	334.413	390.726	294.511
DALYs (Disability-Adjusted Life Years)	Southern Sub-Saharan Africa	Both	Age-standardized	All causes	Unsafe sex	Rate	2013	16058.7	19985.8	14000.5
DALYs (Disability-Adjusted Life Years)	Oceania	Both	Age-standardized	All causes	Unsafe sex	Rate	2013	1814.63	4091.12	807.316
DALYs (Disability-Adjusted Life Years)	Global	Both	Age-standardized	All causes	Unsafe sex	Rate	2014	706.925	842.098	623.143
DALYs (Disability-Adjusted Life Years)	Australasia	Both	Age-standardized	All causes	Unsafe sex	Rate	2013	58.6854	67.4405	51.7873
DALYs (Disability-Adjusted Life Years)	Western Sub-Saharan Africa	Both	Age-standardized	All causes	Unsafe sex	Rate	2013	3221.19	3898.91	2750.93
DALYs (Disability-Adjusted Life Years)	Oceania	Both	Age-standardized	All causes	Unsafe sex	Rate	2014	1766.04	4089.71	786.659
DALYs (Disability-Adjusted Life Years)	East Asia	Both	Age-standardized	All causes	Unsafe sex	Rate	2014	132.76	149.74	98.9832
DALYs (Disability-Adjusted Life Years)	Andean Latin America	Both	Age-standardized	All causes	Unsafe sex	Rate	2013	552.178	720.328	464.634
DALYs (Disability-Adjusted Life Years)	Tropical Latin America	Both	Age-standardized	All causes	Unsafe sex	Rate	2013	443.975	481.799	407.979
DALYs (Disability-Adjusted Life Years)	Western Europe	Both	Age-standardized	All causes	Unsafe sex	Rate	2013	82.4724	90.7542	75.5667
DALYs (Disability-Adjusted Life Years)	Central Asia	Both	Age-standardized	All causes	Unsafe sex	Rate	2014	186.566	202.652	174.87
DALYs (Disability-Adjusted Life Years)	North Africa and Middle East	Both	Age-standardized	All causes	Unsafe sex	Rate	2013	100.379	134.303	78.9589
DALYs (Disability-Adjusted Life Years)	High-income North America	Both	Age-standardized	All causes	Unsafe sex	Rate	2014	150.566	174.096	132.539
DALYs (Disability-Adjusted Life Years)	Central Europe	Both	Age-standardized	All causes	Unsafe sex	Rate	2014	145.094	154.789	124.975
DALYs (Disability-Adjusted Life Years)	Eastern Europe	Both	Age-standardized	All causes	Unsafe sex	Rate	2014	408.943	470.424	339.181
DALYs (Disability-Adjusted Life Years)	Central Sub-Saharan Africa	Both	Age-standardized	All causes	Unsafe sex	Rate	2014	3198.93	3818.7	2723.98
DALYs (Disability-Adjusted Life Years)	Southern Latin America	Both	Age-standardized	All causes	Unsafe sex	Rate	2014	362.683	392.23	335.9
DALYs (Disability-Adjusted Life Years)	North Africa and Middle East	Both	Age-standardized	All causes	Unsafe sex	Rate	2014	99.9242	134.586	78.6921
DALYs (Disability-Adjusted Life Years)	High-income Asia Pacific	Both	Age-standardized	All causes	Unsafe sex	Rate	2014	65.1654	73.9285	56.6015
DALYs (Disability-Adjusted Life Years)	Australasia	Both	Age-standardized	All causes	Unsafe sex	Rate	2014	59.6662	68.4231	52.4322
DALYs (Disability-Adjusted Life Years)	Western Europe	Both	Age-standardized	All causes	Unsafe sex	Rate	2014	78.4482	87.2708	71.5009
DALYs (Disability-Adjusted Life Years)	Caribbean	Both	Age-standardized	All causes	Unsafe sex	Rate	2014	1192.57	1396.35	1031.43
DALYs (Disability-Adjusted Life Years)	Andean Latin America	Both	Age-standardized	All causes	Unsafe sex	Rate	2014	572.101	750.561	477.559
DALYs (Disability-Adjusted Life Years)	Southeast Asia	Both	Age-standardized	All causes	Unsafe sex	Rate	2014	430.301	507.281	376.514
DALYs (Disability-Adjusted Life Years)	Tropical Latin America	Both	Age-standardized	All causes	Unsafe sex	Rate	2014	435.312	472.171	401.507
DALYs (Disability-Adjusted Life Years)	South Asia	Both	Age-standardized	All causes	Unsafe sex	Rate	2014	305.27	356.878	269.956
DALYs (Disability-Adjusted Life Years)	Central Latin America	Both	Age-standardized	All causes	Unsafe sex	Rate	2014	443.809	484.775	426.711
DALYs (Disability-Adjusted Life Years)	Western Sub-Saharan Africa	Both	Age-standardized	All causes	Unsafe sex	Rate	2014	3102.43	3730.55	2655.93
DALYs (Disability-Adjusted Life Years)	East Asia	Both	Age-standardized	All causes	Unsafe sex	Rate	2015	138.528	157.958	100.122
DALYs (Disability-Adjusted Life Years)	Southeast Asia	Both	Age-standardized	All causes	Unsafe sex	Rate	2015	420.404	490.513	370.103
DALYs (Disability-Adjusted Life Years)	Central Asia	Both	Age-standardized	All causes	Unsafe sex	Rate	2015	184.046	200.995	171.652
DALYs (Disability-Adjusted Life Years)	Global	Both	Age-standardized	All causes	Unsafe sex	Rate	2015	678.999	810.181	598.156
DALYs (Disability-Adjusted Life Years)	Oceania	Both	Age-standardized	All causes	Unsafe sex	Rate	2015	1753	4124.74	767.848
DALYs (Disability-Adjusted Life Years)	Eastern Sub-Saharan Africa	Both	Age-standardized	All causes	Unsafe sex	Rate	2014	5747.33	6725.83	5186.16
DALYs (Disability-Adjusted Life Years)	Southern Sub-Saharan Africa	Both	Age-standardized	All causes	Unsafe sex	Rate	2014	15113.5	19079.8	13067.5
DALYs (Disability-Adjusted Life Years)	Australasia	Both	Age-standardized	All causes	Unsafe sex	Rate	2015	58.3495	67.1906	51.0822
DALYs (Disability-Adjusted Life Years)	Central Europe	Both	Age-standardized	All causes	Unsafe sex	Rate	2015	142.732	152.43	123.896
DALYs (Disability-Adjusted Life Years)	Western Europe	Both	Age-standardized	All causes	Unsafe sex	Rate	2015	79.6222	88.17	72.6262
DALYs (Disability-Adjusted Life Years)	Eastern Europe	Both	Age-standardized	All causes	Unsafe sex	Rate	2015	429.816	495.183	354.562
DALYs (Disability-Adjusted Life Years)	High-income Asia Pacific	Both	Age-standardized	All causes	Unsafe sex	Rate	2015	63.599	72.488	54.6291
DALYs (Disability-Adjusted Life Years)	Southern Latin America	Both	Age-standardized	All causes	Unsafe sex	Rate	2015	362.4	394.593	334.481
DALYs (Disability-Adjusted Life Years)	Caribbean	Both	Age-standardized	All causes	Unsafe sex	Rate	2015	1153.5	1354.15	999.636
DALYs (Disability-Adjusted Life Years)	High-income North America	Both	Age-standardized	All causes	Unsafe sex	Rate	2015	147.597	171.356	129.744
DALYs (Disability-Adjusted Life Years)	Andean Latin America	Both	Age-standardized	All causes	Unsafe sex	Rate	2015	572.207	768.076	474.012
DALYs (Disability-Adjusted Life Years)	Tropical Latin America	Both	Age-standardized	All causes	Unsafe sex	Rate	2015	432.55	470.221	398.009
DALYs (Disability-Adjusted Life Years)	North Africa and Middle East	Both	Age-standardized	All causes	Unsafe sex	Rate	2015	99.5081	135.342	78.4775
DALYs (Disability-Adjusted Life Years)	Central Latin America	Both	Age-standardized	All causes	Unsafe sex	Rate	2015	435.483	476.062	416.924
DALYs (Disability-Adjusted Life Years)	South Asia	Both	Age-standardized	All causes	Unsafe sex	Rate	2015	279.344	331.315	245.176
DALYs (Disability-Adjusted Life Years)	Central Sub-Saharan Africa	Both	Age-standardized	All causes	Unsafe sex	Rate	2015	2978.7	3555.01	2537.53
DALYs (Disability-Adjusted Life Years)	Southeast Asia	Both	Age-standardized	All causes	Unsafe sex	Rate	2016	404.052	472.311	358.537
DALYs (Disability-Adjusted Life Years)	Western Sub-Saharan Africa	Both	Age-standardized	All causes	Unsafe sex	Rate	2015	2962.66	3529.75	2543.88
DALYs (Disability-Adjusted Life Years)	Central Europe	Both	Age-standardized	All causes	Unsafe sex	Rate	2016	138.184	148.162	120.492
DALYs (Disability-Adjusted Life Years)	Eastern Sub-Saharan Africa	Both	Age-standardized	All causes	Unsafe sex	Rate	2015	5229.63	6133.94	4719.91
DALYs (Disability-Adjusted Life Years)	Global	Both	Age-standardized	All causes	Unsafe sex	Rate	2016	656.644	777.703	577.638
DALYs (Disability-Adjusted Life Years)	Eastern Europe	Both	Age-standardized	All causes	Unsafe sex	Rate	2016	452.74	522.609	374.097
DALYs (Disability-Adjusted Life Years)	Oceania	Both	Age-standardized	All causes	Unsafe sex	Rate	2016	1760.58	4243.8	763.188
DALYs (Disability-Adjusted Life Years)	Southern Sub-Saharan Africa	Both	Age-standardized	All causes	Unsafe sex	Rate	2015	14750	18772.5	12662.5
DALYs (Disability-Adjusted Life Years)	East Asia	Both	Age-standardized	All causes	Unsafe sex	Rate	2016	143.463	164.087	105.588
DALYs (Disability-Adjusted Life Years)	Central Asia	Both	Age-standardized	All causes	Unsafe sex	Rate	2016	179.258	196.346	166.259
DALYs (Disability-Adjusted Life Years)	High-income Asia Pacific	Both	Age-standardized	All causes	Unsafe sex	Rate	2016	62.9445	72.0931	53.8727
DALYs (Disability-Adjusted Life Years)	Western Europe	Both	Age-standardized	All causes	Unsafe sex	Rate	2016	79.7253	88.4982	72.6247
DALYs (Disability-Adjusted Life Years)	Australasia	Both	Age-standardized	All causes	Unsafe sex	Rate	2016	59.2176	68.6108	52.1074
DALYs (Disability-Adjusted Life Years)	Central Latin America	Both	Age-standardized	All causes	Unsafe sex	Rate	2016	425.962	466.826	405.007
DALYs (Disability-Adjusted Life Years)	High-income North America	Both	Age-standardized	All causes	Unsafe sex	Rate	2016	151.655	175.276	133.727
DALYs (Disability-Adjusted Life Years)	South Asia	Both	Age-standardized	All causes	Unsafe sex	Rate	2016	257.255	306.938	227.491
DALYs (Disability-Adjusted Life Years)	Southern Latin America	Both	Age-standardized	All causes	Unsafe sex	Rate	2016	364.136	397.199	334.691
DALYs (Disability-Adjusted Life Years)	Caribbean	Both	Age-standardized	All causes	Unsafe sex	Rate	2016	1078.14	1261.59	935.418
DALYs (Disability-Adjusted Life Years)	North Africa and Middle East	Both	Age-standardized	All causes	Unsafe sex	Rate	2016	98.9947	137.832	77.8535
DALYs (Disability-Adjusted Life Years)	Andean Latin America	Both	Age-standardized	All causes	Unsafe sex	Rate	2016	568.983	765.05	471.94
DALYs (Disability-Adjusted Life Years)	Tropical Latin America	Both	Age-standardized	All causes	Unsafe sex	Rate	2016	428.498	464.362	395.545
DALYs (Disability-Adjusted Life Years)	Central Europe	Both	Age-standardized	All causes	Unsafe sex	Rate	2017	136.238	148.886	118.573
DALYs (Disability-Adjusted Life Years)	Central Sub-Saharan Africa	Both	Age-standardized	All causes	Unsafe sex	Rate	2016	2789.83	3346.63	2370.06
DALYs (Disability-Adjusted Life Years)	Southeast Asia	Both	Age-standardized	All causes	Unsafe sex	Rate	2017	385.334	447.428	342.68
DALYs (Disability-Adjusted Life Years)	Eastern Europe	Both	Age-standardized	All causes	Unsafe sex	Rate	2017	421.057	487.81	348.33
DALYs (Disability-Adjusted Life Years)	Central Asia	Both	Age-standardized	All causes	Unsafe sex	Rate	2017	175.697	193.258	159.917
DALYs (Disability-Adjusted Life Years)	Western Sub-Saharan Africa	Both	Age-standardized	All causes	Unsafe sex	Rate	2016	2811.59	3343.94	2438.97
DALYs (Disability-Adjusted Life Years)	Southern Sub-Saharan Africa	Both	Age-standardized	All causes	Unsafe sex	Rate	2016	14676.4	18599.6	12479.9
DALYs (Disability-Adjusted Life Years)	Eastern Sub-Saharan Africa	Both	Age-standardized	All causes	Unsafe sex	Rate	2016	4816.08	5624.7	4350.96
DALYs (Disability-Adjusted Life Years)	Oceania	Both	Age-standardized	All causes	Unsafe sex	Rate	2017	1766.31	4314.57	755.948
DALYs (Disability-Adjusted Life Years)	East Asia	Both	Age-standardized	All causes	Unsafe sex	Rate	2017	144.095	167.292	104.693
DALYs (Disability-Adjusted Life Years)	Global	Both	Age-standardized	All causes	Unsafe sex	Rate	2017	625.809	732.652	555.212
DALYs (Disability-Adjusted Life Years)	High-income Asia Pacific	Both	Age-standardized	All causes	Unsafe sex	Rate	2017	61.9542	71.1326	52.8943
DALYs (Disability-Adjusted Life Years)	Western Europe	Both	Age-standardized	All causes	Unsafe sex	Rate	2017	79.0805	88.3745	71.8476
DALYs (Disability-Adjusted Life Years)	Australasia	Both	Age-standardized	All causes	Unsafe sex	Rate	2017	58.4551	67.6769	51.2551
DALYs (Disability-Adjusted Life Years)	Caribbean	Both	Age-standardized	All causes	Unsafe sex	Rate	2017	999.404	1173.59	867.846
DALYs (Disability-Adjusted Life Years)	Andean Latin America	Both	Age-standardized	All causes	Unsafe sex	Rate	2017	550.454	746.834	448.328
DALYs (Disability-Adjusted Life Years)	Tropical Latin America	Both	Age-standardized	All causes	Unsafe sex	Rate	2017	421.254	458.622	387.863
DALYs (Disability-Adjusted Life Years)	Central Latin America	Both	Age-standardized	All causes	Unsafe sex	Rate	2017	421.537	458.366	397.092
DALYs (Disability-Adjusted Life Years)	High-income North America	Both	Age-standardized	All causes	Unsafe sex	Rate	2017	150.285	173.652	132.327
DALYs (Disability-Adjusted Life Years)	North Africa and Middle East	Both	Age-standardized	All causes	Unsafe sex	Rate	2017	98.2598	136.858	76.9043
DALYs (Disability-Adjusted Life Years)	Southern Latin America	Both	Age-standardized	All causes	Unsafe sex	Rate	2017	360.336	393.451	330.712
DALYs (Disability-Adjusted Life Years)	South Asia	Both	Age-standardized	All causes	Unsafe sex	Rate	2017	238.196	289.233	208.414
DALYs (Disability-Adjusted Life Years)	Central Asia	Both	Age-standardized	All causes	Unsafe sex	Rate	2018	173.325	194.516	155.954
DALYs (Disability-Adjusted Life Years)	Eastern Sub-Saharan Africa	Both	Age-standardized	All causes	Unsafe sex	Rate	2017	4438.65	5164.7	4016.81
DALYs (Disability-Adjusted Life Years)	Southern Sub-Saharan Africa	Both	Age-standardized	All causes	Unsafe sex	Rate	2017	14045.2	17411.9	12033.3
DALYs (Disability-Adjusted Life Years)	High-income Asia Pacific	Both	Age-standardized	All causes	Unsafe sex	Rate	2018	61.3595	70.9076	52.4675
DALYs (Disability-Adjusted Life Years)	Southeast Asia	Both	Age-standardized	All causes	Unsafe sex	Rate	2018	366.738	429.99	325.709
DALYs (Disability-Adjusted Life Years)	Central Sub-Saharan Africa	Both	Age-standardized	All causes	Unsafe sex	Rate	2017	2573.23	3105.12	2175.31
DALYs (Disability-Adjusted Life Years)	Central Europe	Both	Age-standardized	All causes	Unsafe sex	Rate	2018	133.984	151.057	115.251
DALYs (Disability-Adjusted Life Years)	Eastern Europe	Both	Age-standardized	All causes	Unsafe sex	Rate	2018	410.145	475.262	338.417
DALYs (Disability-Adjusted Life Years)	Western Sub-Saharan Africa	Both	Age-standardized	All causes	Unsafe sex	Rate	2017	2640.78	3104.51	2312.84
DALYs (Disability-Adjusted Life Years)	Southern Latin America	Both	Age-standardized	All causes	Unsafe sex	Rate	2018	355.169	391.779	324.417
DALYs (Disability-Adjusted Life Years)	Global	Both	Age-standardized	All causes	Unsafe sex	Rate	2018	591.532	681.999	528.176
DALYs (Disability-Adjusted Life Years)	Oceania	Both	Age-standardized	All causes	Unsafe sex	Rate	2018	1754.51	4381.06	745.48
DALYs (Disability-Adjusted Life Years)	South Asia	Both	Age-standardized	All causes	Unsafe sex	Rate	2018	229.269	280.44	199.704
DALYs (Disability-Adjusted Life Years)	East Asia	Both	Age-standardized	All causes	Unsafe sex	Rate	2018	143.32	167.513	106.418
DALYs (Disability-Adjusted Life Years)	Central Latin America	Both	Age-standardized	All causes	Unsafe sex	Rate	2018	415.003	455.453	384.606
DALYs (Disability-Adjusted Life Years)	Eastern Sub-Saharan Africa	Both	Age-standardized	All causes	Unsafe sex	Rate	2018	4121.06	4762.53	3744.21
DALYs (Disability-Adjusted Life Years)	Southern Sub-Saharan Africa	Both	Age-standardized	All causes	Unsafe sex	Rate	2018	12607.9	15295.3	10991.8
DALYs (Disability-Adjusted Life Years)	High-income North America	Both	Age-standardized	All causes	Unsafe sex	Rate	2018	149.102	172.996	131.274
DALYs (Disability-Adjusted Life Years)	Caribbean	Both	Age-standardized	All causes	Unsafe sex	Rate	2018	957.226	1135.25	822.891
DALYs (Disability-Adjusted Life Years)	Western Europe	Both	Age-standardized	All causes	Unsafe sex	Rate	2018	78.5604	87.828	71.2967
DALYs (Disability-Adjusted Life Years)	Australasia	Both	Age-standardized	All causes	Unsafe sex	Rate	2018	57.9896	67.267	50.6137
DALYs (Disability-Adjusted Life Years)	Andean Latin America	Both	Age-standardized	All causes	Unsafe sex	Rate	2018	527.759	736.296	422.989
DALYs (Disability-Adjusted Life Years)	Central Sub-Saharan Africa	Both	Age-standardized	All causes	Unsafe sex	Rate	2018	2349.15	2838.54	1976.35
DALYs (Disability-Adjusted Life Years)	Western Sub-Saharan Africa	Both	Age-standardized	All causes	Unsafe sex	Rate	2018	2468.68	2882.08	2166.3
DALYs (Disability-Adjusted Life Years)	North Africa and Middle East	Both	Age-standardized	All causes	Unsafe sex	Rate	2018	97.8915	136.633	75.6106
DALYs (Disability-Adjusted Life Years)	Tropical Latin America	Both	Age-standardized	All causes	Unsafe sex	Rate	2018	413.62	450.497	380.346
DALYs (Disability-Adjusted Life Years)	Global	Both	Age-standardized	All causes	Unsafe sex	Rate	2019	570.781	658.101	510.237
DALYs (Disability-Adjusted Life Years)	East Asia	Both	Age-standardized	All causes	Unsafe sex	Rate	2019	142.986	169.764	107.556
DALYs (Disability-Adjusted Life Years)	Central Asia	Both	Age-standardized	All causes	Unsafe sex	Rate	2019	172.711	197.649	153.014
DALYs (Disability-Adjusted Life Years)	Southeast Asia	Both	Age-standardized	All causes	Unsafe sex	Rate	2019	351.788	412.058	308.938
DALYs (Disability-Adjusted Life Years)	Oceania	Both	Age-standardized	All causes	Unsafe sex	Rate	2019	1724.76	4282.37	735.515
DALYs (Disability-Adjusted Life Years)	Caribbean	Both	Age-standardized	All causes	Unsafe sex	Rate	2019	937.984	1114.91	797.209
DALYs (Disability-Adjusted Life Years)	Eastern Europe	Both	Age-standardized	All causes	Unsafe sex	Rate	2019	402.535	467.769	330.912
DALYs (Disability-Adjusted Life Years)	High-income Asia Pacific	Both	Age-standardized	All causes	Unsafe sex	Rate	2019	60.9279	70.4907	52.1359
DALYs (Disability-Adjusted Life Years)	Central Europe	Both	Age-standardized	All causes	Unsafe sex	Rate	2019	131.584	150.397	112.222
DALYs (Disability-Adjusted Life Years)	High-income North America	Both	Age-standardized	All causes	Unsafe sex	Rate	2019	147.696	172	129.086
DALYs (Disability-Adjusted Life Years)	Southern Latin America	Both	Age-standardized	All causes	Unsafe sex	Rate	2019	349.46	385.338	318.695
DALYs (Disability-Adjusted Life Years)	Western Europe	Both	Age-standardized	All causes	Unsafe sex	Rate	2019	77.8935	87.3588	70.564
DALYs (Disability-Adjusted Life Years)	Australasia	Both	Age-standardized	All causes	Unsafe sex	Rate	2019	57.369	66.4501	49.7353
DALYs (Disability-Adjusted Life Years)	Central Latin America	Both	Age-standardized	All causes	Unsafe sex	Rate	2019	409.147	454.975	373.418
DALYs (Disability-Adjusted Life Years)	South Asia	Both	Age-standardized	All causes	Unsafe sex	Rate	2019	226.231	276.961	194.477
DALYs (Disability-Adjusted Life Years)	Andean Latin America	Both	Age-standardized	All causes	Unsafe sex	Rate	2019	503.849	708.302	401.14
DALYs (Disability-Adjusted Life Years)	Tropical Latin America	Both	Age-standardized	All causes	Unsafe sex	Rate	2019	406.91	443.816	375.233
DALYs (Disability-Adjusted Life Years)	North Africa and Middle East	Both	Age-standardized	All causes	Unsafe sex	Rate	2019	97.3851	139.076	74.917
DALYs (Disability-Adjusted Life Years)	Central Sub-Saharan Africa	Both	Age-standardized	All causes	Unsafe sex	Rate	2019	2207.76	2672.43	1850.96
DALYs (Disability-Adjusted Life Years)	Eastern Sub-Saharan Africa	Both	Age-standardized	All causes	Unsafe sex	Rate	2019	3911.17	4506.58	3554.46
DALYs (Disability-Adjusted Life Years)	Southern Sub-Saharan Africa	Both	Age-standardized	All causes	Unsafe sex	Rate	2019	11711.2	14089.4	10265.6
DALYs (Disability-Adjusted Life Years)	Western Sub-Saharan Africa	Both	Age-standardized	All causes	Unsafe sex	Rate	2019	2331.39	2721.33	2042.49
