# Supplementary material for: Global disease burden attributed to unsafe sex in 204 countries and territories from 1990 to 2019: results from the Global Burden of Disease Study 2019
Source: Sci Rep. 2023 Aug 9;13:12900. doi: 10.1038/s41598-023-40001-2 (PMC10412620; doi:10.1038/s41598-023-40001-2)
Supplement: Supplementary file 1 — Supplementary Information 1. [file 41598_2023_40001_MOESM1_ESM.zip › raw data for Figure 4.xlsx]

## Sheet: IHME-GBD_2019_DATA-0c7b243b-1
measure	location	sex	age	cause	rei	metric	year	val	upper	lower
Deaths	Global	Male	20 to 24	All causes	Unsafe sex	Number	2019	10540.2	13963.2	8127.86
Deaths	Global	Female	20 to 24	All causes	Unsafe sex	Number	2019	22333.1	32111.9	15665.5
Deaths	Global	Male	20 to 24	All causes	Unsafe sex	Rate	2019	3.46298	4.5876	2.6704
Deaths	Global	Female	20 to 24	All causes	Unsafe sex	Rate	2019	7.55066	10.8568	5.29642
Deaths	Global	Male	25 to 29	All causes	Unsafe sex	Number	2019	20823.2	30553	13721.2
Deaths	Global	Female	25 to 29	All causes	Unsafe sex	Number	2019	40336	58882.4	25978.2
Deaths	Global	Male	25 to 29	All causes	Unsafe sex	Rate	2019	6.83228	10.0247	4.50204
Deaths	Global	Female	25 to 29	All causes	Unsafe sex	Rate	2019	13.4144	19.5822	8.63944
Deaths	Global	Male	30 to 34	All causes	Unsafe sex	Number	2019	37844.6	53836.1	26768.3
Deaths	Global	Female	30 to 34	All causes	Unsafe sex	Number	2019	60413.3	78084.5	46366.1
Deaths	Global	Male	30 to 34	All causes	Unsafe sex	Rate	2019	12.4828	17.7575	8.82935
Deaths	Global	Female	30 to 34	All causes	Unsafe sex	Rate	2019	20.235	26.1539	15.53
Deaths	Global	Male	35 to 39	All causes	Unsafe sex	Number	2019	52060	72541.5	36672.1
Deaths	Global	Female	35 to 39	All causes	Unsafe sex	Number	2019	70795	86392.9	57491.5
Deaths	Global	Male	35 to 39	All causes	Unsafe sex	Rate	2019	19.1018	26.6168	13.4557
Deaths	Global	Female	35 to 39	All causes	Unsafe sex	Rate	2019	26.3731	32.1838	21.4172
Deaths	Global	Male	40 to 44	All causes	Unsafe sex	Number	2019	55285	66155.3	46143.9
Deaths	Global	Female	40 to 44	All causes	Unsafe sex	Number	2019	74762.3	81880.1	67351.6
Deaths	Global	Male	40 to 44	All causes	Unsafe sex	Rate	2019	22.2256	26.5957	18.5507
Deaths	Global	Female	40 to 44	All causes	Unsafe sex	Rate	2019	30.5528	33.4616	27.5243
Deaths	Global	Male	45 to 49	All causes	Unsafe sex	Number	2019	50930.6	60843.8	41594.5
Deaths	Global	Female	45 to 49	All causes	Unsafe sex	Number	2019	72199.2	80936.5	64053.1
Deaths	Global	Male	45 to 49	All causes	Unsafe sex	Rate	2019	21.366	25.5247	17.4494
Deaths	Global	Female	45 to 49	All causes	Unsafe sex	Rate	2019	30.6671	34.3783	27.207
Deaths	Global	Male	50 to 54	All causes	Unsafe sex	Number	2019	38100.2	44776.9	32715.5
Deaths	Global	Female	50 to 54	All causes	Unsafe sex	Number	2019	68560.8	75895	61566.7
Deaths	Global	Male	50 to 54	All causes	Unsafe sex	Rate	2019	17.5104	20.5789	15.0356
Deaths	Global	Female	50 to 54	All causes	Unsafe sex	Rate	2019	31.2733	34.6187	28.0831
Deaths	Global	Male	55 to 59	All causes	Unsafe sex	Number	2019	24285.8	29170.5	20602.6
Deaths	Global	Female	55 to 59	All causes	Unsafe sex	Number	2019	56967.8	62790.5	51051.5
Deaths	Global	Male	55 to 59	All causes	Unsafe sex	Rate	2019	13.2882	15.9609	11.2729
Deaths	Global	Female	55 to 59	All causes	Unsafe sex	Rate	2019	30.2617	33.3548	27.119
Deaths	Global	Male	60 to 64	All causes	Unsafe sex	Number	2019	14712.3	17720.2	12460.6
Deaths	Global	Female	60 to 64	All causes	Unsafe sex	Number	2019	45714.3	50529.6	40693
Deaths	Global	Male	60 to 64	All causes	Unsafe sex	Rate	2019	9.66928	11.6461	8.18944
Deaths	Global	Female	60 to 64	All causes	Unsafe sex	Rate	2019	28.5036	31.506	25.3727
Deaths	Global	Male	65 to 69	All causes	Unsafe sex	Number	2019	9199.21	10885.8	7975.08
Deaths	Global	Female	65 to 69	All causes	Unsafe sex	Number	2019	38306.5	42765.1	33942
Deaths	Global	Male	65 to 69	All causes	Unsafe sex	Rate	2019	7.44172	8.80612	6.45145
Deaths	Global	Female	65 to 69	All causes	Unsafe sex	Rate	2019	28.3822	31.6856	25.1484
Deaths	Global	Male	70 to 74	All causes	Unsafe sex	Number	2019	4725.76	5619.13	4081.15
Deaths	Global	Female	70 to 74	All causes	Unsafe sex	Number	2019	29605.2	33128.9	26439.3
Deaths	Global	Male	70 to 74	All causes	Unsafe sex	Rate	2019	5.36387	6.37787	4.63221
Deaths	Global	Female	70 to 74	All causes	Unsafe sex	Rate	2019	29.9092	33.4692	26.7109
Deaths	Global	Male	75 to 79	All causes	Unsafe sex	Number	2019	2501.22	2962.57	2178.81
Deaths	Global	Female	75 to 79	All causes	Unsafe sex	Number	2019	21317	23769.8	18630.7
Deaths	Global	Male	75 to 79	All causes	Unsafe sex	Rate	2019	4.37238	5.17887	3.80878
Deaths	Global	Female	75 to 79	All causes	Unsafe sex	Rate	2019	30.5188	34.0304	26.673
Deaths	Global	Male	80 to 84	All causes	Unsafe sex	Number	2019	863.2	1039.1	701.642
Deaths	Global	Female	80 to 84	All causes	Unsafe sex	Number	2019	15859.9	17640.2	13228.2
Deaths	Global	Male	80 to 84	All causes	Unsafe sex	Rate	2019	2.44965	2.94883	1.99117
Deaths	Global	Female	80 to 84	All causes	Unsafe sex	Rate	2019	32.2456	35.8653	26.8949
Deaths	Global	Male	85 to 89	All causes	Unsafe sex	Number	2019	358.566	432.594	293.331
Deaths	Global	Female	85 to 89	All causes	Unsafe sex	Number	2019	9562.31	10824	7715.04
Deaths	Global	Male	85 to 89	All causes	Unsafe sex	Rate	2019	2.20205	2.65667	1.80142
Deaths	Global	Female	85 to 89	All causes	Unsafe sex	Rate	2019	35.1586	39.7975	28.3666
Deaths	Global	Male	90 to 94	All causes	Unsafe sex	Number	2019	116.026	173.636	80.3075
Deaths	Global	Female	90 to 94	All causes	Unsafe sex	Number	2019	4025.09	4599.37	3147.48
Deaths	Global	Male	90 to 94	All causes	Unsafe sex	Rate	2019	2.18592	3.27128	1.51299
Deaths	Global	Female	90 to 94	All causes	Unsafe sex	Rate	2019	34.8502	39.8224	27.2516
Deaths	Global	Male	<20 years	All causes	Unsafe sex	Number	2019	13965.8	18821.6	9573.96
Deaths	Global	Female	<20 years	All causes	Unsafe sex	Number	2019	15738.3	22953.5	10136.7
Deaths	Global	Male	<20 years	All causes	Unsafe sex	Rate	2019	1.05048	1.41573	0.720136
Deaths	Global	Female	<20 years	All causes	Unsafe sex	Rate	2019	1.25926	1.83656	0.811063
Deaths	Global	Male	95 plus	All causes	Unsafe sex	Number	2019	44.94	70.0034	26.1423
Deaths	Global	Female	95 plus	All causes	Unsafe sex	Number	2019	1513.18	1748.6	1128.89
Deaths	Global	Male	95 plus	All causes	Unsafe sex	Rate	2019	3.52101	5.48469	2.04822
Deaths	Global	Female	95 plus	All causes	Unsafe sex	Rate	2019	43.2725	50.0047	32.283
DALYs (Disability-Adjusted Life Years)	Global	Male	20 to 24	All causes	Unsafe sex	Number	2019	800224	1.0293e+06	643141
DALYs (Disability-Adjusted Life Years)	Global	Female	20 to 24	All causes	Unsafe sex	Number	2019	1.69262e+06	2.34206e+06	1.22463e+06
DALYs (Disability-Adjusted Life Years)	Global	Male	20 to 24	All causes	Unsafe sex	Rate	2019	262.913	338.176	211.304
DALYs (Disability-Adjusted Life Years)	Global	Female	20 to 24	All causes	Unsafe sex	Rate	2019	572.263	791.836	414.04
DALYs (Disability-Adjusted Life Years)	Global	Male	25 to 29	All causes	Unsafe sex	Number	2019	1.44825e+06	2.03448e+06	1.03268e+06
DALYs (Disability-Adjusted Life Years)	Global	Female	25 to 29	All causes	Unsafe sex	Number	2019	2.83639e+06	3.96687e+06	1.98038e+06
DALYs (Disability-Adjusted Life Years)	Global	Male	25 to 29	All causes	Unsafe sex	Rate	2019	475.184	667.53	338.832
DALYs (Disability-Adjusted Life Years)	Global	Female	25 to 29	All causes	Unsafe sex	Rate	2019	943.283	1319.24	658.604
DALYs (Disability-Adjusted Life Years)	Global	Male	30 to 34	All causes	Unsafe sex	Number	2019	2.37974e+06	3.2604e+06	1.77769e+06
DALYs (Disability-Adjusted Life Years)	Global	Female	30 to 34	All causes	Unsafe sex	Number	2019	3.87449e+06	4.8681e+06	3.07878e+06
DALYs (Disability-Adjusted Life Years)	Global	Male	30 to 34	All causes	Unsafe sex	Rate	2019	784.94	1075.42	586.357
DALYs (Disability-Adjusted Life Years)	Global	Female	30 to 34	All causes	Unsafe sex	Rate	2019	1297.73	1630.54	1031.22
DALYs (Disability-Adjusted Life Years)	Global	Male	35 to 39	All causes	Unsafe sex	Number	2019	2.96351e+06	4.00762e+06	2.19997e+06
DALYs (Disability-Adjusted Life Years)	Global	Female	35 to 39	All causes	Unsafe sex	Number	2019	4.12101e+06	4.94565e+06	3.4091e+06
DALYs (Disability-Adjusted Life Years)	Global	Male	35 to 39	All causes	Unsafe sex	Rate	2019	1087.37	1470.47	807.211
DALYs (Disability-Adjusted Life Years)	Global	Female	35 to 39	All causes	Unsafe sex	Rate	2019	1535.19	1842.4	1269.99
DALYs (Disability-Adjusted Life Years)	Global	Male	40 to 44	All causes	Unsafe sex	Number	2019	2.84091e+06	3.33034e+06	2.41221e+06
DALYs (Disability-Adjusted Life Years)	Global	Female	40 to 44	All causes	Unsafe sex	Number	2019	3.89893e+06	4.27326e+06	3.54178e+06
DALYs (Disability-Adjusted Life Years)	Global	Male	40 to 44	All causes	Unsafe sex	Rate	2019	1142.1	1338.86	969.753
DALYs (Disability-Adjusted Life Years)	Global	Female	40 to 44	All causes	Unsafe sex	Rate	2019	1593.36	1746.34	1447.4
DALYs (Disability-Adjusted Life Years)	Global	Male	45 to 49	All causes	Unsafe sex	Number	2019	2.35124e+06	2.78776e+06	1.94535e+06
DALYs (Disability-Adjusted Life Years)	Global	Female	45 to 49	All causes	Unsafe sex	Number	2019	3.33064e+06	3.72545e+06	2.96495e+06
DALYs (Disability-Adjusted Life Years)	Global	Male	45 to 49	All causes	Unsafe sex	Rate	2019	986.372	1169.5	816.099
DALYs (Disability-Adjusted Life Years)	Global	Female	45 to 49	All causes	Unsafe sex	Rate	2019	1414.71	1582.41	1259.38
DALYs (Disability-Adjusted Life Years)	Global	Male	50 to 54	All causes	Unsafe sex	Number	2019	1.57191e+06	1.85969e+06	1.34583e+06
DALYs (Disability-Adjusted Life Years)	Global	Female	50 to 54	All causes	Unsafe sex	Number	2019	2.76354e+06	3.06223e+06	2.48423e+06
DALYs (Disability-Adjusted Life Years)	Global	Male	50 to 54	All causes	Unsafe sex	Rate	2019	722.433	854.694	618.526
DALYs (Disability-Adjusted Life Years)	Global	Female	50 to 54	All causes	Unsafe sex	Rate	2019	1260.56	1396.81	1133.16
DALYs (Disability-Adjusted Life Years)	Global	Male	55 to 59	All causes	Unsafe sex	Number	2019	899176	1.07695e+06	768511
DALYs (Disability-Adjusted Life Years)	Global	Female	55 to 59	All causes	Unsafe sex	Number	2019	2.00235e+06	2.19931e+06	1.78775e+06
DALYs (Disability-Adjusted Life Years)	Global	Male	55 to 59	All causes	Unsafe sex	Rate	2019	491.993	589.263	420.498
DALYs (Disability-Adjusted Life Years)	Global	Female	55 to 59	All causes	Unsafe sex	Rate	2019	1063.66	1168.29	949.668
DALYs (Disability-Adjusted Life Years)	Global	Male	60 to 64	All causes	Unsafe sex	Number	2019	482712	585221	410739
DALYs (Disability-Adjusted Life Years)	Global	Female	60 to 64	All causes	Unsafe sex	Number	2019	1.37385e+06	1.50819e+06	1.22522e+06
DALYs (Disability-Adjusted Life Years)	Global	Male	60 to 64	All causes	Unsafe sex	Rate	2019	317.25	384.622	269.949
DALYs (Disability-Adjusted Life Years)	Global	Female	60 to 64	All causes	Unsafe sex	Rate	2019	856.618	940.383	763.945
DALYs (Disability-Adjusted Life Years)	Global	Male	65 to 69	All causes	Unsafe sex	Number	2019	261777	312179	225182
DALYs (Disability-Adjusted Life Years)	Global	Female	65 to 69	All causes	Unsafe sex	Number	2019	960700	1.06454e+06	856685
DALYs (Disability-Adjusted Life Years)	Global	Male	65 to 69	All causes	Unsafe sex	Rate	2019	211.765	252.538	182.161
DALYs (Disability-Adjusted Life Years)	Global	Female	65 to 69	All causes	Unsafe sex	Rate	2019	711.805	788.739	634.737
DALYs (Disability-Adjusted Life Years)	Global	Male	70 to 74	All causes	Unsafe sex	Number	2019	116359	139331	99226.9
DALYs (Disability-Adjusted Life Years)	Global	Female	70 to 74	All causes	Unsafe sex	Number	2019	604617	671696	543057
DALYs (Disability-Adjusted Life Years)	Global	Male	70 to 74	All causes	Unsafe sex	Rate	2019	132.07	158.144	112.625
DALYs (Disability-Adjusted Life Years)	Global	Female	70 to 74	All causes	Unsafe sex	Rate	2019	610.826	678.594	548.634
DALYs (Disability-Adjusted Life Years)	Global	Male	75 to 79	All causes	Unsafe sex	Number	2019	51119.3	60668.5	43704.1
DALYs (Disability-Adjusted Life Years)	Global	Female	75 to 79	All causes	Unsafe sex	Number	2019	343220	383548	300211
DALYs (Disability-Adjusted Life Years)	Global	Male	75 to 79	All causes	Unsafe sex	Rate	2019	89.3615	106.054	76.3991
DALYs (Disability-Adjusted Life Years)	Global	Female	75 to 79	All causes	Unsafe sex	Rate	2019	491.377	549.112	429.801
DALYs (Disability-Adjusted Life Years)	Global	Male	80 to 84	All causes	Unsafe sex	Number	2019	14712.7	18356.8	11787.5
DALYs (Disability-Adjusted Life Years)	Global	Female	80 to 84	All causes	Unsafe sex	Number	2019	193980	214822	161749
DALYs (Disability-Adjusted Life Years)	Global	Male	80 to 84	All causes	Unsafe sex	Rate	2019	41.7525	52.0943	33.4514
DALYs (Disability-Adjusted Life Years)	Global	Female	80 to 84	All causes	Unsafe sex	Rate	2019	394.392	436.768	328.861
DALYs (Disability-Adjusted Life Years)	Global	Male	85 to 89	All causes	Unsafe sex	Number	2019	5205.33	6509.83	4135.82
DALYs (Disability-Adjusted Life Years)	Global	Female	85 to 89	All causes	Unsafe sex	Number	2019	89316.4	100887	72360.1
DALYs (Disability-Adjusted Life Years)	Global	Male	85 to 89	All causes	Unsafe sex	Rate	2019	31.9673	39.9785	25.3992
DALYs (Disability-Adjusted Life Years)	Global	Female	85 to 89	All causes	Unsafe sex	Rate	2019	328.398	370.939	266.053
DALYs (Disability-Adjusted Life Years)	Global	Male	90 to 94	All causes	Unsafe sex	Number	2019	1396.96	1925.93	1062.48
DALYs (Disability-Adjusted Life Years)	Global	Female	90 to 94	All causes	Unsafe sex	Number	2019	29247.6	33274.4	23063.6
DALYs (Disability-Adjusted Life Years)	Global	Male	90 to 94	All causes	Unsafe sex	Rate	2019	26.3186	36.2844	20.017
DALYs (Disability-Adjusted Life Years)	Global	Female	90 to 94	All causes	Unsafe sex	Rate	2019	253.233	288.097	199.69
DALYs (Disability-Adjusted Life Years)	Global	Male	<20 years	All causes	Unsafe sex	Number	2019	1.08879e+06	1.43565e+06	773846
DALYs (Disability-Adjusted Life Years)	Global	Female	<20 years	All causes	Unsafe sex	Number	2019	1.24494e+06	1.78015e+06	842185
DALYs (Disability-Adjusted Life Years)	Global	Male	<20 years	All causes	Unsafe sex	Rate	2019	81.8971	107.987	58.2074
DALYs (Disability-Adjusted Life Years)	Global	Female	<20 years	All causes	Unsafe sex	Rate	2019	99.61	142.434	67.3851
DALYs (Disability-Adjusted Life Years)	Global	Male	95 plus	All causes	Unsafe sex	Number	2019	377.277	520.442	263.17
DALYs (Disability-Adjusted Life Years)	Global	Female	95 plus	All causes	Unsafe sex	Number	2019	8232.41	9465.26	6204.28
DALYs (Disability-Adjusted Life Years)	Global	Male	95 plus	All causes	Unsafe sex	Rate	2019	29.5592	40.7761	20.6191
DALYs (Disability-Adjusted Life Years)	Global	Female	95 plus	All causes	Unsafe sex	Rate	2019	235.422	270.678	177.424
