# Supplementary material for: Global disease burden attributed to unsafe sex in 204 countries and territories from 1990 to 2019: results from the Global Burden of Disease Study 2019
Source: Sci Rep. 2023 Aug 9;13:12900. doi: 10.1038/s41598-023-40001-2 (PMC10412620; doi:10.1038/s41598-023-40001-2)
Supplement: Supplementary file 1 — Supplementary Information 1. [file 41598_2023_40001_MOESM1_ESM.zip › raw data for Figure 5.xlsx]

## Sheet: IHME-GBD_2019_DATA-1db13579-1
measure	location	sex	age	cause	rei	metric	year	val	upper	lower
Deaths	Global	Male	All Ages	HIV/AIDS	Unsafe sex	Number	1990	116418	159006	86519.5
Deaths	Global	Female	All Ages	HIV/AIDS	Unsafe sex	Number	1990	120335	178585	80587.6
Deaths	Global	Both	All Ages	HIV/AIDS	Unsafe sex	Number	1990	236753	335837	167002
Deaths	Global	Male	All Ages	HIV/AIDS	Unsafe sex	Number	1993	225166	310451	162808
Deaths	Global	Female	All Ages	HIV/AIDS	Unsafe sex	Number	1993	255950	374667	170913
Deaths	Global	Both	All Ages	HIV/AIDS	Unsafe sex	Number	1993	481116	685754	332717
Deaths	Global	Male	All Ages	HIV/AIDS	Unsafe sex	Number	1992	184101	253692	134460
Deaths	Global	Female	All Ages	HIV/AIDS	Unsafe sex	Number	1992	203563	298299	135950
Deaths	Global	Both	All Ages	HIV/AIDS	Unsafe sex	Number	1992	387664	552541	269603
Deaths	Global	Male	All Ages	HIV/AIDS	Unsafe sex	Number	1991	147874	202567	108998
Deaths	Global	Female	All Ages	HIV/AIDS	Unsafe sex	Number	1991	158465	235259	105565
Deaths	Global	Both	All Ages	HIV/AIDS	Unsafe sex	Number	1991	306338	436191	214521
Deaths	Global	Male	All Ages	HIV/AIDS	Unsafe sex	Number	1996	350272	480074	244220
Deaths	Global	Female	All Ages	HIV/AIDS	Unsafe sex	Number	1996	437825	624146	294470
Deaths	Global	Both	All Ages	HIV/AIDS	Unsafe sex	Number	1996	788097	1.10337e+06	539424
Deaths	Global	Male	All Ages	HIV/AIDS	Unsafe sex	Number	1995	315449	432131	224327
Deaths	Global	Female	All Ages	HIV/AIDS	Unsafe sex	Number	1995	375951	539926	251892
Deaths	Global	Both	All Ages	HIV/AIDS	Unsafe sex	Number	1995	691399	975402	476014
Deaths	Global	Male	All Ages	HIV/AIDS	Unsafe sex	Number	1994	270608	373714	193483
Deaths	Global	Female	All Ages	HIV/AIDS	Unsafe sex	Number	1994	314121	456721	210003
Deaths	Global	Both	All Ages	HIV/AIDS	Unsafe sex	Number	1994	584729	828371	402962
Deaths	Global	Male	All Ages	HIV/AIDS	Unsafe sex	Number	1997	379837	521462	261495
Deaths	Global	Female	All Ages	HIV/AIDS	Unsafe sex	Number	1997	498973	701800	336832
Deaths	Global	Both	All Ages	HIV/AIDS	Unsafe sex	Number	1997	878810	1.22155e+06	597123
Deaths	Global	Male	All Ages	HIV/AIDS	Unsafe sex	Number	1998	420600	570992	290325
Deaths	Global	Female	All Ages	HIV/AIDS	Unsafe sex	Number	1998	562097	779933	382463
Deaths	Global	Both	All Ages	HIV/AIDS	Unsafe sex	Number	1998	982697	1.34934e+06	671888
Deaths	Global	Male	All Ages	HIV/AIDS	Unsafe sex	Number	1999	466974	627564	326904
Deaths	Global	Female	All Ages	HIV/AIDS	Unsafe sex	Number	1999	624790	854587	430812
Deaths	Global	Both	All Ages	HIV/AIDS	Unsafe sex	Number	1999	1.09176e+06	1.47639e+06	756066
Deaths	Global	Male	All Ages	HIV/AIDS	Unsafe sex	Number	2001	541972	712590	389717
Deaths	Global	Female	All Ages	HIV/AIDS	Unsafe sex	Number	2001	733673	973917	520830
Deaths	Global	Both	All Ages	HIV/AIDS	Unsafe sex	Number	2001	1.27565e+06	1.68402e+06	910524
Deaths	Global	Male	All Ages	HIV/AIDS	Unsafe sex	Number	2000	507373	674401	359766
Deaths	Global	Female	All Ages	HIV/AIDS	Unsafe sex	Number	2000	682554	918288	477270
Deaths	Global	Both	All Ages	HIV/AIDS	Unsafe sex	Number	2000	1.18993e+06	1.58805e+06	835876
Deaths	Global	Male	All Ages	HIV/AIDS	Unsafe sex	Number	2002	571567	740924	417366
Deaths	Global	Female	All Ages	HIV/AIDS	Unsafe sex	Number	2002	776187	1.01717e+06	559446
Deaths	Global	Both	All Ages	HIV/AIDS	Unsafe sex	Number	2002	1.34775e+06	1.75808e+06	977245
Deaths	Global	Male	All Ages	HIV/AIDS	Unsafe sex	Number	2005	602886	745608	473048
Deaths	Global	Female	All Ages	HIV/AIDS	Unsafe sex	Number	2005	824280	1.03631e+06	638047
Deaths	Global	Both	All Ages	HIV/AIDS	Unsafe sex	Number	2005	1.42717e+06	1.78072e+06	1.11186e+06
Deaths	Global	Male	All Ages	HIV/AIDS	Unsafe sex	Number	2004	606242	760616	462007
Deaths	Global	Female	All Ages	HIV/AIDS	Unsafe sex	Number	2004	827996	1.05585e+06	623140
Deaths	Global	Both	All Ages	HIV/AIDS	Unsafe sex	Number	2004	1.43424e+06	1.81939e+06	1.08531e+06
Deaths	Global	Male	All Ages	HIV/AIDS	Unsafe sex	Number	2003	593774	757685	441978
Deaths	Global	Female	All Ages	HIV/AIDS	Unsafe sex	Number	2003	809187	1.04895e+06	595026
Deaths	Global	Both	All Ages	HIV/AIDS	Unsafe sex	Number	2003	1.40296e+06	1.80949e+06	1.03702e+06
Deaths	Global	Male	All Ages	HIV/AIDS	Unsafe sex	Number	2006	583490	713608	469768
Deaths	Global	Female	All Ages	HIV/AIDS	Unsafe sex	Number	2006	796373	989007	635245
Deaths	Global	Both	All Ages	HIV/AIDS	Unsafe sex	Number	2006	1.37986e+06	1.69611e+06	1.10614e+06
Deaths	Global	Male	All Ages	HIV/AIDS	Unsafe sex	Number	2007	552383	669417	458240
Deaths	Global	Female	All Ages	HIV/AIDS	Unsafe sex	Number	2007	750356	923331	616865
Deaths	Global	Both	All Ages	HIV/AIDS	Unsafe sex	Number	2007	1.30274e+06	1.58914e+06	1.07975e+06
Deaths	Global	Male	All Ages	HIV/AIDS	Unsafe sex	Number	2009	482704	580866	416809
Deaths	Global	Female	All Ages	HIV/AIDS	Unsafe sex	Number	2009	650406	796224	555790
Deaths	Global	Both	All Ages	HIV/AIDS	Unsafe sex	Number	2009	1.13311e+06	1.37557e+06	975626
Deaths	Global	Male	All Ages	HIV/AIDS	Unsafe sex	Number	2010	458902	553792	397799
Deaths	Global	Female	All Ages	HIV/AIDS	Unsafe sex	Number	2010	608463	746194	524619
Deaths	Global	Both	All Ages	HIV/AIDS	Unsafe sex	Number	2010	1.06737e+06	1.29822e+06	927128
Deaths	Global	Male	All Ages	HIV/AIDS	Unsafe sex	Number	2011	441479	536203	382506
Deaths	Global	Female	All Ages	HIV/AIDS	Unsafe sex	Number	2011	565764	692504	489214
Deaths	Global	Both	All Ages	HIV/AIDS	Unsafe sex	Number	2011	1.00724e+06	1.22438e+06	879394
Deaths	Global	Male	All Ages	HIV/AIDS	Unsafe sex	Number	2008	516547	621538	439835
Deaths	Global	Female	All Ages	HIV/AIDS	Unsafe sex	Number	2008	698081	854895	589701
Deaths	Global	Both	All Ages	HIV/AIDS	Unsafe sex	Number	2008	1.21463e+06	1.47484e+06	1.03476e+06
Deaths	Global	Male	All Ages	HIV/AIDS	Unsafe sex	Number	2012	422993	511771	367349
Deaths	Global	Female	All Ages	HIV/AIDS	Unsafe sex	Number	2012	519497	634567	451855
Deaths	Global	Both	All Ages	HIV/AIDS	Unsafe sex	Number	2012	942489	1.1444e+06	825799
Deaths	Global	Male	All Ages	HIV/AIDS	Unsafe sex	Number	2015	383375	461754	335745
Deaths	Global	Female	All Ages	HIV/AIDS	Unsafe sex	Number	2015	433775	531950	376981
Deaths	Global	Both	All Ages	HIV/AIDS	Unsafe sex	Number	2015	817150	990934	716845
Deaths	Global	Male	All Ages	HIV/AIDS	Unsafe sex	Number	2014	393307	471695	343651
Deaths	Global	Female	All Ages	HIV/AIDS	Unsafe sex	Number	2014	453897	556243	395253
Deaths	Global	Both	All Ages	HIV/AIDS	Unsafe sex	Number	2014	847204	1.02908e+06	742524
Deaths	Global	Male	All Ages	HIV/AIDS	Unsafe sex	Number	2013	406471	490138	353695
Deaths	Global	Female	All Ages	HIV/AIDS	Unsafe sex	Number	2013	481087	587806	419635
Deaths	Global	Both	All Ages	HIV/AIDS	Unsafe sex	Number	2013	887558	1.07873e+06	778310
Deaths	Global	Male	All Ages	HIV/AIDS	Unsafe sex	Number	2016	377350	454270	330694
Deaths	Global	Female	All Ages	HIV/AIDS	Unsafe sex	Number	2016	418144	509334	365067
Deaths	Global	Both	All Ages	HIV/AIDS	Unsafe sex	Number	2016	795495	957112	699318
Deaths	Global	Male	All Ages	HIV/AIDS	Unsafe sex	Number	2018	345695	401080	308720
Deaths	Global	Female	All Ages	HIV/AIDS	Unsafe sex	Number	2018	372463	442115	330572
Deaths	Global	Both	All Ages	HIV/AIDS	Unsafe sex	Number	2018	718158	842624	644900
Deaths	Global	Male	All Ages	HIV/AIDS	Unsafe sex	Number	2017	365001	433623	322181
Deaths	Global	Female	All Ages	HIV/AIDS	Unsafe sex	Number	2017	395758	476463	347617
Deaths	Global	Both	All Ages	HIV/AIDS	Unsafe sex	Number	2017	760759	902973	676357
Deaths	Global	Male	All Ages	HIV/AIDS	Unsafe sex	Number	2019	334724	389564	300248
Deaths	Global	Female	All Ages	HIV/AIDS	Unsafe sex	Number	2019	361117	426400	322015
Deaths	Global	Both	All Ages	HIV/AIDS	Unsafe sex	Number	2019	695841	811251	628023
DALYs (Disability-Adjusted Life Years)	Global	Male	All Ages	HIV/AIDS	Unsafe sex	Number	1990	6.10029e+06	8.26399e+06	4.61814e+06
DALYs (Disability-Adjusted Life Years)	Global	Female	All Ages	HIV/AIDS	Unsafe sex	Number	1990	6.83838e+06	1.00904e+07	4.72711e+06
DALYs (Disability-Adjusted Life Years)	Global	Both	All Ages	HIV/AIDS	Unsafe sex	Number	1990	1.29387e+07	1.83572e+07	9.41431e+06
DALYs (Disability-Adjusted Life Years)	Global	Male	All Ages	HIV/AIDS	Unsafe sex	Number	1992	9.57327e+06	1.3135e+07	7.12723e+06
DALYs (Disability-Adjusted Life Years)	Global	Female	All Ages	HIV/AIDS	Unsafe sex	Number	1992	1.1432e+07	1.66804e+07	7.81331e+06
DALYs (Disability-Adjusted Life Years)	Global	Both	All Ages	HIV/AIDS	Unsafe sex	Number	1992	2.10053e+07	2.98111e+07	1.50324e+07
DALYs (Disability-Adjusted Life Years)	Global	Male	All Ages	HIV/AIDS	Unsafe sex	Number	1994	1.39375e+07	1.91107e+07	1.0214e+07
DALYs (Disability-Adjusted Life Years)	Global	Female	All Ages	HIV/AIDS	Unsafe sex	Number	1994	1.74012e+07	2.52807e+07	1.18167e+07
DALYs (Disability-Adjusted Life Years)	Global	Both	All Ages	HIV/AIDS	Unsafe sex	Number	1994	3.13387e+07	4.44382e+07	2.20454e+07
DALYs (Disability-Adjusted Life Years)	Global	Male	All Ages	HIV/AIDS	Unsafe sex	Number	1991	7.72064e+06	1.05159e+07	5.80611e+06
DALYs (Disability-Adjusted Life Years)	Global	Female	All Ages	HIV/AIDS	Unsafe sex	Number	1991	8.95485e+06	1.30881e+07	6.16096e+06
DALYs (Disability-Adjusted Life Years)	Global	Both	All Ages	HIV/AIDS	Unsafe sex	Number	1991	1.66755e+07	2.36782e+07	1.20456e+07
DALYs (Disability-Adjusted Life Years)	Global	Male	All Ages	HIV/AIDS	Unsafe sex	Number	1993	1.16547e+07	1.60475e+07	8.59467e+06
DALYs (Disability-Adjusted Life Years)	Global	Female	All Ages	HIV/AIDS	Unsafe sex	Number	1993	1.42739e+07	2.07366e+07	9.72726e+06
DALYs (Disability-Adjusted Life Years)	Global	Both	All Ages	HIV/AIDS	Unsafe sex	Number	1993	2.59286e+07	3.68646e+07	1.8308e+07
DALYs (Disability-Adjusted Life Years)	Global	Male	All Ages	HIV/AIDS	Unsafe sex	Number	1995	1.6183e+07	2.21363e+07	1.17847e+07
DALYs (Disability-Adjusted Life Years)	Global	Female	All Ages	HIV/AIDS	Unsafe sex	Number	1995	2.07049e+07	2.97998e+07	1.40817e+07
DALYs (Disability-Adjusted Life Years)	Global	Both	All Ages	HIV/AIDS	Unsafe sex	Number	1995	3.68878e+07	5.22027e+07	2.5874e+07
DALYs (Disability-Adjusted Life Years)	Global	Male	All Ages	HIV/AIDS	Unsafe sex	Number	1996	1.79198e+07	2.45617e+07	1.28025e+07
DALYs (Disability-Adjusted Life Years)	Global	Female	All Ages	HIV/AIDS	Unsafe sex	Number	1996	2.39942e+07	3.41731e+07	1.63502e+07
DALYs (Disability-Adjusted Life Years)	Global	Both	All Ages	HIV/AIDS	Unsafe sex	Number	1996	4.19141e+07	5.89076e+07	2.91681e+07
DALYs (Disability-Adjusted Life Years)	Global	Male	All Ages	HIV/AIDS	Unsafe sex	Number	1998	2.14059e+07	2.91752e+07	1.49655e+07
DALYs (Disability-Adjusted Life Years)	Global	Female	All Ages	HIV/AIDS	Unsafe sex	Number	1998	3.05321e+07	4.25265e+07	2.09532e+07
DALYs (Disability-Adjusted Life Years)	Global	Both	All Ages	HIV/AIDS	Unsafe sex	Number	1998	5.19381e+07	7.16116e+07	3.58906e+07
DALYs (Disability-Adjusted Life Years)	Global	Male	All Ages	HIV/AIDS	Unsafe sex	Number	1999	2.36731e+07	3.17668e+07	1.67611e+07
DALYs (Disability-Adjusted Life Years)	Global	Female	All Ages	HIV/AIDS	Unsafe sex	Number	1999	3.37759e+07	4.63771e+07	2.33821e+07
DALYs (Disability-Adjusted Life Years)	Global	Both	All Ages	HIV/AIDS	Unsafe sex	Number	1999	5.7449e+07	7.80683e+07	4.00694e+07
DALYs (Disability-Adjusted Life Years)	Global	Male	All Ages	HIV/AIDS	Unsafe sex	Number	2000	2.56236e+07	3.40586e+07	1.8372e+07
DALYs (Disability-Adjusted Life Years)	Global	Female	All Ages	HIV/AIDS	Unsafe sex	Number	2000	3.67391e+07	4.97783e+07	2.57322e+07
DALYs (Disability-Adjusted Life Years)	Global	Both	All Ages	HIV/AIDS	Unsafe sex	Number	2000	6.23627e+07	8.37417e+07	4.40258e+07
DALYs (Disability-Adjusted Life Years)	Global	Male	All Ages	HIV/AIDS	Unsafe sex	Number	1997	1.93962e+07	2.66347e+07	1.3542e+07
DALYs (Disability-Adjusted Life Years)	Global	Female	All Ages	HIV/AIDS	Unsafe sex	Number	1997	2.72271e+07	3.84832e+07	1.86001e+07
DALYs (Disability-Adjusted Life Years)	Global	Both	All Ages	HIV/AIDS	Unsafe sex	Number	1997	4.66234e+07	6.51084e+07	3.21597e+07
DALYs (Disability-Adjusted Life Years)	Global	Male	All Ages	HIV/AIDS	Unsafe sex	Number	2001	2.7273e+07	3.58757e+07	1.97856e+07
DALYs (Disability-Adjusted Life Years)	Global	Female	All Ages	HIV/AIDS	Unsafe sex	Number	2001	3.9317e+07	5.26438e+07	2.79466e+07
DALYs (Disability-Adjusted Life Years)	Global	Both	All Ages	HIV/AIDS	Unsafe sex	Number	2001	6.659e+07	8.83922e+07	4.76913e+07
DALYs (Disability-Adjusted Life Years)	Global	Male	All Ages	HIV/AIDS	Unsafe sex	Number	2002	2.86755e+07	3.72732e+07	2.11093e+07
DALYs (Disability-Adjusted Life Years)	Global	Female	All Ages	HIV/AIDS	Unsafe sex	Number	2002	4.14326e+07	5.46147e+07	2.98603e+07
DALYs (Disability-Adjusted Life Years)	Global	Both	All Ages	HIV/AIDS	Unsafe sex	Number	2002	7.01081e+07	9.19144e+07	5.09723e+07
DALYs (Disability-Adjusted Life Years)	Global	Male	All Ages	HIV/AIDS	Unsafe sex	Number	2003	2.9705e+07	3.80899e+07	2.22619e+07
DALYs (Disability-Adjusted Life Years)	Global	Female	All Ages	HIV/AIDS	Unsafe sex	Number	2003	4.30324e+07	5.60434e+07	3.15124e+07
DALYs (Disability-Adjusted Life Years)	Global	Both	All Ages	HIV/AIDS	Unsafe sex	Number	2003	7.27374e+07	9.42233e+07	5.36388e+07
DALYs (Disability-Adjusted Life Years)	Global	Male	All Ages	HIV/AIDS	Unsafe sex	Number	2006	2.91626e+07	3.59093e+07	2.35215e+07
DALYs (Disability-Adjusted Life Years)	Global	Female	All Ages	HIV/AIDS	Unsafe sex	Number	2006	4.21783e+07	5.29321e+07	3.33893e+07
DALYs (Disability-Adjusted Life Years)	Global	Both	All Ages	HIV/AIDS	Unsafe sex	Number	2006	7.13409e+07	8.89557e+07	5.67238e+07
DALYs (Disability-Adjusted Life Years)	Global	Male	All Ages	HIV/AIDS	Unsafe sex	Number	2005	3.00848e+07	3.74617e+07	2.36841e+07
DALYs (Disability-Adjusted Life Years)	Global	Female	All Ages	HIV/AIDS	Unsafe sex	Number	2005	4.36321e+07	5.54116e+07	3.35022e+07
DALYs (Disability-Adjusted Life Years)	Global	Both	All Ages	HIV/AIDS	Unsafe sex	Number	2005	7.37169e+07	9.29084e+07	5.6978e+07
DALYs (Disability-Adjusted Life Years)	Global	Male	All Ages	HIV/AIDS	Unsafe sex	Number	2004	3.02729e+07	3.82302e+07	2.31736e+07
DALYs (Disability-Adjusted Life Years)	Global	Female	All Ages	HIV/AIDS	Unsafe sex	Number	2004	4.38995e+07	5.64047e+07	3.28326e+07
DALYs (Disability-Adjusted Life Years)	Global	Both	All Ages	HIV/AIDS	Unsafe sex	Number	2004	7.41724e+07	9.47317e+07	5.58712e+07
DALYs (Disability-Adjusted Life Years)	Global	Male	All Ages	HIV/AIDS	Unsafe sex	Number	2010	2.32502e+07	2.83861e+07	1.99307e+07
DALYs (Disability-Adjusted Life Years)	Global	Female	All Ages	HIV/AIDS	Unsafe sex	Number	2010	3.26462e+07	4.04032e+07	2.78447e+07
DALYs (Disability-Adjusted Life Years)	Global	Both	All Ages	HIV/AIDS	Unsafe sex	Number	2010	5.58964e+07	6.89037e+07	4.79183e+07
DALYs (Disability-Adjusted Life Years)	Global	Male	All Ages	HIV/AIDS	Unsafe sex	Number	2008	2.59836e+07	3.15921e+07	2.19954e+07
DALYs (Disability-Adjusted Life Years)	Global	Female	All Ages	HIV/AIDS	Unsafe sex	Number	2008	3.71705e+07	4.59581e+07	3.10848e+07
DALYs (Disability-Adjusted Life Years)	Global	Both	All Ages	HIV/AIDS	Unsafe sex	Number	2008	6.31541e+07	7.76008e+07	5.31594e+07
DALYs (Disability-Adjusted Life Years)	Global	Male	All Ages	HIV/AIDS	Unsafe sex	Number	2007	2.76852e+07	3.37722e+07	2.28936e+07
DALYs (Disability-Adjusted Life Years)	Global	Female	All Ages	HIV/AIDS	Unsafe sex	Number	2007	3.98274e+07	4.96189e+07	3.24346e+07
DALYs (Disability-Adjusted Life Years)	Global	Both	All Ages	HIV/AIDS	Unsafe sex	Number	2007	6.75126e+07	8.33633e+07	5.52702e+07
DALYs (Disability-Adjusted Life Years)	Global	Male	All Ages	HIV/AIDS	Unsafe sex	Number	2009	2.43768e+07	2.96519e+07	2.09295e+07
DALYs (Disability-Adjusted Life Years)	Global	Female	All Ages	HIV/AIDS	Unsafe sex	Number	2009	3.47635e+07	4.30171e+07	2.93646e+07
DALYs (Disability-Adjusted Life Years)	Global	Both	All Ages	HIV/AIDS	Unsafe sex	Number	2009	5.91403e+07	7.26608e+07	5.06045e+07
DALYs (Disability-Adjusted Life Years)	Global	Male	All Ages	HIV/AIDS	Unsafe sex	Number	2011	2.24103e+07	2.73985e+07	1.92301e+07
DALYs (Disability-Adjusted Life Years)	Global	Female	All Ages	HIV/AIDS	Unsafe sex	Number	2011	3.04367e+07	3.74193e+07	2.60095e+07
DALYs (Disability-Adjusted Life Years)	Global	Both	All Ages	HIV/AIDS	Unsafe sex	Number	2011	5.2847e+07	6.50668e+07	4.54003e+07
DALYs (Disability-Adjusted Life Years)	Global	Male	All Ages	HIV/AIDS	Unsafe sex	Number	2012	2.14875e+07	2.61913e+07	1.85322e+07
DALYs (Disability-Adjusted Life Years)	Global	Female	All Ages	HIV/AIDS	Unsafe sex	Number	2012	2.80255e+07	3.44053e+07	2.40472e+07
DALYs (Disability-Adjusted Life Years)	Global	Both	All Ages	HIV/AIDS	Unsafe sex	Number	2012	4.9513e+07	6.06374e+07	4.27854e+07
DALYs (Disability-Adjusted Life Years)	Global	Male	All Ages	HIV/AIDS	Unsafe sex	Number	2013	2.06457e+07	2.51662e+07	1.7792e+07
DALYs (Disability-Adjusted Life Years)	Global	Female	All Ages	HIV/AIDS	Unsafe sex	Number	2013	2.59996e+07	3.19746e+07	2.22996e+07
DALYs (Disability-Adjusted Life Years)	Global	Both	All Ages	HIV/AIDS	Unsafe sex	Number	2013	4.66453e+07	5.70635e+07	4.02694e+07
DALYs (Disability-Adjusted Life Years)	Global	Male	All Ages	HIV/AIDS	Unsafe sex	Number	2016	1.90912e+07	2.30775e+07	1.65356e+07
DALYs (Disability-Adjusted Life Years)	Global	Female	All Ages	HIV/AIDS	Unsafe sex	Number	2016	2.25424e+07	2.75774e+07	1.93155e+07
DALYs (Disability-Adjusted Life Years)	Global	Both	All Ages	HIV/AIDS	Unsafe sex	Number	2016	4.16336e+07	5.06584e+07	3.60098e+07
DALYs (Disability-Adjusted Life Years)	Global	Male	All Ages	HIV/AIDS	Unsafe sex	Number	2014	1.99643e+07	2.43051e+07	1.72769e+07
DALYs (Disability-Adjusted Life Years)	Global	Female	All Ages	HIV/AIDS	Unsafe sex	Number	2014	2.45272e+07	3.02844e+07	2.10174e+07
DALYs (Disability-Adjusted Life Years)	Global	Both	All Ages	HIV/AIDS	Unsafe sex	Number	2014	4.44915e+07	5.42943e+07	3.83747e+07
DALYs (Disability-Adjusted Life Years)	Global	Male	All Ages	HIV/AIDS	Unsafe sex	Number	2018	1.74768e+07	2.06005e+07	1.54206e+07
DALYs (Disability-Adjusted Life Years)	Global	Female	All Ages	HIV/AIDS	Unsafe sex	Number	2018	2.00963e+07	2.40736e+07	1.74778e+07
DALYs (Disability-Adjusted Life Years)	Global	Both	All Ages	HIV/AIDS	Unsafe sex	Number	2018	3.75731e+07	4.45748e+07	3.31579e+07
DALYs (Disability-Adjusted Life Years)	Global	Male	All Ages	HIV/AIDS	Unsafe sex	Number	2015	1.94327e+07	2.36086e+07	1.68127e+07
DALYs (Disability-Adjusted Life Years)	Global	Female	All Ages	HIV/AIDS	Unsafe sex	Number	2015	2.34165e+07	2.8844e+07	2.00871e+07
DALYs (Disability-Adjusted Life Years)	Global	Both	All Ages	HIV/AIDS	Unsafe sex	Number	2015	4.28492e+07	5.23296e+07	3.70213e+07
DALYs (Disability-Adjusted Life Years)	Global	Male	All Ages	HIV/AIDS	Unsafe sex	Number	2017	1.84435e+07	2.20505e+07	1.61171e+07
DALYs (Disability-Adjusted Life Years)	Global	Female	All Ages	HIV/AIDS	Unsafe sex	Number	2017	2.13324e+07	2.58678e+07	1.83539e+07
DALYs (Disability-Adjusted Life Years)	Global	Both	All Ages	HIV/AIDS	Unsafe sex	Number	2017	3.97758e+07	4.78124e+07	3.46905e+07
DALYs (Disability-Adjusted Life Years)	Global	Male	All Ages	HIV/AIDS	Unsafe sex	Number	2019	1.69191e+07	1.99794e+07	1.50229e+07
DALYs (Disability-Adjusted Life Years)	Global	Female	All Ages	HIV/AIDS	Unsafe sex	Number	2019	1.94637e+07	2.3226e+07	1.69449e+07
DALYs (Disability-Adjusted Life Years)	Global	Both	All Ages	HIV/AIDS	Unsafe sex	Number	2019	3.63828e+07	4.3083e+07	3.22324e+07
Deaths	Global	Male	Age-standardized	HIV/AIDS	Unsafe sex	Rate	1990	4.72372	6.41607	3.51645
Deaths	Global	Female	Age-standardized	HIV/AIDS	Unsafe sex	Rate	1990	4.72514	6.91093	3.1656
Deaths	Global	Both	Age-standardized	HIV/AIDS	Unsafe sex	Rate	1990	4.72068	6.64576	3.33142
Deaths	Global	Male	Age-standardized	HIV/AIDS	Unsafe sex	Rate	1991	5.86582	8.01337	4.33649
Deaths	Global	Female	Age-standardized	HIV/AIDS	Unsafe sex	Rate	1991	6.10884	8.91173	4.09004
Deaths	Global	Both	Age-standardized	HIV/AIDS	Unsafe sex	Rate	1991	5.9814	8.45678	4.20399
Deaths	Global	Male	Age-standardized	HIV/AIDS	Unsafe sex	Rate	1993	8.54593	11.6648	6.20967
Deaths	Global	Female	Age-standardized	HIV/AIDS	Unsafe sex	Rate	1993	9.50783	13.7253	6.38035
Deaths	Global	Both	Age-standardized	HIV/AIDS	Unsafe sex	Rate	1993	9.01598	12.7443	6.25084
Deaths	Global	Male	Age-standardized	HIV/AIDS	Unsafe sex	Rate	1992	7.1422	9.77082	5.2271
Deaths	Global	Female	Age-standardized	HIV/AIDS	Unsafe sex	Rate	1992	7.70241	11.1968	5.15583
Deaths	Global	Both	Age-standardized	HIV/AIDS	Unsafe sex	Rate	1992	7.41383	10.514	5.15693
Deaths	Global	Male	Age-standardized	HIV/AIDS	Unsafe sex	Rate	1994	10.0532	13.7679	7.25789
Deaths	Global	Female	Age-standardized	HIV/AIDS	Unsafe sex	Rate	1994	11.4545	16.4878	7.71857
Deaths	Global	Both	Age-standardized	HIV/AIDS	Unsafe sex	Rate	1994	10.7406	15.0803	7.43562
Deaths	Global	Male	Age-standardized	HIV/AIDS	Unsafe sex	Rate	1996	12.4855	16.9762	8.80041
Deaths	Global	Female	Age-standardized	HIV/AIDS	Unsafe sex	Rate	1996	15.3922	21.5916	10.4337
Deaths	Global	Both	Age-standardized	HIV/AIDS	Unsafe sex	Rate	1996	13.9191	19.3104	9.60238
Deaths	Global	Male	Age-standardized	HIV/AIDS	Unsafe sex	Rate	1995	11.4733	15.5958	8.22961
Deaths	Global	Female	Age-standardized	HIV/AIDS	Unsafe sex	Rate	1995	13.4594	19.154	9.1091
Deaths	Global	Both	Age-standardized	HIV/AIDS	Unsafe sex	Rate	1995	12.4506	17.402	8.61189
Deaths	Global	Male	Age-standardized	HIV/AIDS	Unsafe sex	Rate	1997	13.2679	18.0204	9.21665
Deaths	Global	Female	Age-standardized	HIV/AIDS	Unsafe sex	Rate	1997	17.22	23.9339	11.721
Deaths	Global	Both	Age-standardized	HIV/AIDS	Unsafe sex	Rate	1997	15.221	20.9594	10.4305
Deaths	Global	Male	Age-standardized	HIV/AIDS	Unsafe sex	Rate	1998	14.3962	19.4156	10.0295
Deaths	Global	Female	Age-standardized	HIV/AIDS	Unsafe sex	Rate	1998	19.0432	26.1688	13.0777
Deaths	Global	Both	Age-standardized	HIV/AIDS	Unsafe sex	Rate	1998	16.6967	22.6909	11.5156
Deaths	Global	Male	Age-standardized	HIV/AIDS	Unsafe sex	Rate	2002	18.1026	23.2365	13.3534
Deaths	Global	Female	Age-standardized	HIV/AIDS	Unsafe sex	Rate	2002	24.4929	31.8873	17.7586
Deaths	Global	Both	Age-standardized	HIV/AIDS	Unsafe sex	Rate	2002	21.2829	27.5484	15.5775
Deaths	Global	Male	Age-standardized	HIV/AIDS	Unsafe sex	Rate	1999	15.6639	20.8717	11.0834
Deaths	Global	Female	Age-standardized	HIV/AIDS	Unsafe sex	Rate	1999	20.7832	28.1698	14.4521
Deaths	Global	Both	Age-standardized	HIV/AIDS	Unsafe sex	Rate	1999	18.2026	24.3859	12.7336
Deaths	Global	Male	Age-standardized	HIV/AIDS	Unsafe sex	Rate	2000	16.6837	21.9595	11.9472
Deaths	Global	Female	Age-standardized	HIV/AIDS	Unsafe sex	Rate	2000	22.2971	29.8036	15.7283
Deaths	Global	Both	Age-standardized	HIV/AIDS	Unsafe sex	Rate	2000	19.4721	25.7585	13.8201
Deaths	Global	Male	Age-standardized	HIV/AIDS	Unsafe sex	Rate	2001	17.4901	22.7677	12.6983
Deaths	Global	Female	Age-standardized	HIV/AIDS	Unsafe sex	Rate	2001	23.5549	31.0239	16.8557
Deaths	Global	Both	Age-standardized	HIV/AIDS	Unsafe sex	Rate	2001	20.5061	26.8455	14.7758
Deaths	Global	Male	Age-standardized	HIV/AIDS	Unsafe sex	Rate	2004	18.5092	23.0409	14.2181
Deaths	Global	Female	Age-standardized	HIV/AIDS	Unsafe sex	Rate	2004	25.2573	32.0231	19.1398
Deaths	Global	Both	Age-standardized	HIV/AIDS	Unsafe sex	Rate	2004	21.8708	27.5624	16.6823
Deaths	Global	Male	Age-standardized	HIV/AIDS	Unsafe sex	Rate	2005	18.0788	22.1859	14.3093
Deaths	Global	Female	Age-standardized	HIV/AIDS	Unsafe sex	Rate	2005	24.7266	30.9217	19.2594
Deaths	Global	Both	Age-standardized	HIV/AIDS	Unsafe sex	Rate	2005	21.3911	26.5403	16.7641
Deaths	Global	Male	Age-standardized	HIV/AIDS	Unsafe sex	Rate	2003	18.4613	23.3748	13.8893
Deaths	Global	Female	Age-standardized	HIV/AIDS	Unsafe sex	Rate	2003	25.1023	32.2797	18.5743
Deaths	Global	Both	Age-standardized	HIV/AIDS	Unsafe sex	Rate	2003	21.7682	27.865	16.2221
Deaths	Global	Male	Age-standardized	HIV/AIDS	Unsafe sex	Rate	2006	17.194	20.8692	13.9455
Deaths	Global	Female	Age-standardized	HIV/AIDS	Unsafe sex	Rate	2006	23.499	29.0231	18.8607
Deaths	Global	Both	Age-standardized	HIV/AIDS	Unsafe sex	Rate	2006	20.335	24.8753	16.3957
Deaths	Global	Male	Age-standardized	HIV/AIDS	Unsafe sex	Rate	2009	13.5234	16.2356	11.7479
Deaths	Global	Female	Age-standardized	HIV/AIDS	Unsafe sex	Rate	2009	18.2889	22.3251	15.6847
Deaths	Global	Both	Age-standardized	HIV/AIDS	Unsafe sex	Rate	2009	15.8922	19.2492	13.74
Deaths	Global	Male	Age-standardized	HIV/AIDS	Unsafe sex	Rate	2008	14.7043	17.6465	12.6191
Deaths	Global	Female	Age-standardized	HIV/AIDS	Unsafe sex	Rate	2008	19.9347	24.2942	16.9134
Deaths	Global	Both	Age-standardized	HIV/AIDS	Unsafe sex	Rate	2008	17.3062	20.9125	14.8067
Deaths	Global	Male	Age-standardized	HIV/AIDS	Unsafe sex	Rate	2011	11.9967	14.5382	10.4181
Deaths	Global	Female	Age-standardized	HIV/AIDS	Unsafe sex	Rate	2011	15.4444	18.9001	13.3683
Deaths	Global	Both	Age-standardized	HIV/AIDS	Unsafe sex	Rate	2011	13.707	16.6304	11.988
Deaths	Global	Male	Age-standardized	HIV/AIDS	Unsafe sex	Rate	2007	15.9942	19.275	13.3946
Deaths	Global	Female	Age-standardized	HIV/AIDS	Unsafe sex	Rate	2007	21.7767	26.662	18.0094
Deaths	Global	Both	Age-standardized	HIV/AIDS	Unsafe sex	Rate	2007	18.873	22.8915	15.7308
Deaths	Global	Male	Age-standardized	HIV/AIDS	Unsafe sex	Rate	2010	12.6589	15.2261	11.0106
Deaths	Global	Female	Age-standardized	HIV/AIDS	Unsafe sex	Rate	2010	16.8543	20.648	14.5549
Deaths	Global	Both	Age-standardized	HIV/AIDS	Unsafe sex	Rate	2010	14.7426	17.895	12.8821
Deaths	Global	Male	Age-standardized	HIV/AIDS	Unsafe sex	Rate	2012	11.3255	13.685	9.85266
Deaths	Global	Female	Age-standardized	HIV/AIDS	Unsafe sex	Rate	2012	13.9793	17.0704	12.158
Deaths	Global	Both	Age-standardized	HIV/AIDS	Unsafe sex	Rate	2012	12.6394	15.3217	11.0629
Deaths	Global	Male	Age-standardized	HIV/AIDS	Unsafe sex	Rate	2013	10.7268	12.9306	9.35265
Deaths	Global	Female	Age-standardized	HIV/AIDS	Unsafe sex	Rate	2013	12.7657	15.5977	11.1209
Deaths	Global	Both	Age-standardized	HIV/AIDS	Unsafe sex	Rate	2013	11.7337	14.2602	10.2844
Deaths	Global	Male	Age-standardized	HIV/AIDS	Unsafe sex	Rate	2014	10.2351	12.3074	8.93724
Deaths	Global	Female	Age-standardized	HIV/AIDS	Unsafe sex	Rate	2014	11.8808	14.5923	10.3285
Deaths	Global	Both	Age-standardized	HIV/AIDS	Unsafe sex	Rate	2014	11.0455	13.4548	9.67365
Deaths	Global	Male	Age-standardized	HIV/AIDS	Unsafe sex	Rate	2015	9.8388	11.8631	8.60676
Deaths	Global	Female	Age-standardized	HIV/AIDS	Unsafe sex	Rate	2015	11.2019	13.7712	9.70641
Deaths	Global	Both	Age-standardized	HIV/AIDS	Unsafe sex	Rate	2015	10.5078	12.7895	9.20335
Deaths	Global	Male	Age-standardized	HIV/AIDS	Unsafe sex	Rate	2016	9.54992	11.5014	8.3635
Deaths	Global	Female	Age-standardized	HIV/AIDS	Unsafe sex	Rate	2016	10.6554	13.0263	9.26261
Deaths	Global	Both	Age-standardized	HIV/AIDS	Unsafe sex	Rate	2016	10.0903	12.1989	8.85073
Deaths	Global	Male	Age-standardized	HIV/AIDS	Unsafe sex	Rate	2017	9.1102	10.8327	8.03423
Deaths	Global	Female	Age-standardized	HIV/AIDS	Unsafe sex	Rate	2017	9.95232	12.0311	8.68312
Deaths	Global	Both	Age-standardized	HIV/AIDS	Unsafe sex	Rate	2017	9.51934	11.3538	8.42499
Deaths	Global	Male	Age-standardized	HIV/AIDS	Unsafe sex	Rate	2018	8.51147	9.89332	7.59184
Deaths	Global	Female	Age-standardized	HIV/AIDS	Unsafe sex	Rate	2018	9.24598	11.0299	8.16615
Deaths	Global	Both	Age-standardized	HIV/AIDS	Unsafe sex	Rate	2018	8.86733	10.4466	7.92585
Deaths	Global	Male	Age-standardized	HIV/AIDS	Unsafe sex	Rate	2019	8.1328	9.48731	7.28349
Deaths	Global	Female	Age-standardized	HIV/AIDS	Unsafe sex	Rate	2019	8.85499	10.5214	7.83342
Deaths	Global	Both	Age-standardized	HIV/AIDS	Unsafe sex	Rate	2019	8.48268	9.94741	7.6218
DALYs (Disability-Adjusted Life Years)	Global	Male	Age-standardized	HIV/AIDS	Unsafe sex	Rate	1990	239.849	323.826	182.805
DALYs (Disability-Adjusted Life Years)	Global	Female	Age-standardized	HIV/AIDS	Unsafe sex	Rate	1990	260.285	383.225	179.868
DALYs (Disability-Adjusted Life Years)	Global	Both	Age-standardized	HIV/AIDS	Unsafe sex	Rate	1990	249.996	352.608	181.625
DALYs (Disability-Adjusted Life Years)	Global	Male	Age-standardized	HIV/AIDS	Unsafe sex	Rate	1992	360.211	490.124	267.667
DALYs (Disability-Adjusted Life Years)	Global	Female	Age-standardized	HIV/AIDS	Unsafe sex	Rate	1992	420.092	609.521	288.53
DALYs (Disability-Adjusted Life Years)	Global	Both	Age-standardized	HIV/AIDS	Unsafe sex	Rate	1992	389.839	549.985	278.759
DALYs (Disability-Adjusted Life Years)	Global	Male	Age-standardized	HIV/AIDS	Unsafe sex	Rate	1994	502.876	682.85	369.532
DALYs (Disability-Adjusted Life Years)	Global	Female	Age-standardized	HIV/AIDS	Unsafe sex	Rate	1994	617.629	889.823	423.02
DALYs (Disability-Adjusted Life Years)	Global	Both	Age-standardized	HIV/AIDS	Unsafe sex	Rate	1994	559.682	785.787	395.986
DALYs (Disability-Adjusted Life Years)	Global	Male	Age-standardized	HIV/AIDS	Unsafe sex	Rate	1991	296.878	401.551	224.067
DALYs (Disability-Adjusted Life Years)	Global	Female	Age-standardized	HIV/AIDS	Unsafe sex	Rate	1991	334.895	487.012	230.25
DALYs (Disability-Adjusted Life Years)	Global	Both	Age-standardized	HIV/AIDS	Unsafe sex	Rate	1991	315.708	444.907	227.647
DALYs (Disability-Adjusted Life Years)	Global	Male	Age-standardized	HIV/AIDS	Unsafe sex	Rate	1993	429.285	586.555	317.364
DALYs (Disability-Adjusted Life Years)	Global	Female	Age-standardized	HIV/AIDS	Unsafe sex	Rate	1993	515.499	745.326	353.287
DALYs (Disability-Adjusted Life Years)	Global	Both	Age-standardized	HIV/AIDS	Unsafe sex	Rate	1993	471.947	665.407	334.841
DALYs (Disability-Adjusted Life Years)	Global	Male	Age-standardized	HIV/AIDS	Unsafe sex	Rate	1996	621.097	844.459	445.591
DALYs (Disability-Adjusted Life Years)	Global	Female	Age-standardized	HIV/AIDS	Unsafe sex	Rate	1996	823.037	1164.85	565.759
DALYs (Disability-Adjusted Life Years)	Global	Both	Age-standardized	HIV/AIDS	Unsafe sex	Rate	1996	721.169	1005.49	504.59
DALYs (Disability-Adjusted Life Years)	Global	Male	Age-standardized	HIV/AIDS	Unsafe sex	Rate	1995	571.988	775.682	417.189
DALYs (Disability-Adjusted Life Years)	Global	Female	Age-standardized	HIV/AIDS	Unsafe sex	Rate	1995	722.321	1032.24	496.136
DALYs (Disability-Adjusted Life Years)	Global	Both	Age-standardized	HIV/AIDS	Unsafe sex	Rate	1995	646.459	908.112	456.284
DALYs (Disability-Adjusted Life Years)	Global	Male	Age-standardized	HIV/AIDS	Unsafe sex	Rate	1998	713.897	962.765	504.16
DALYs (Disability-Adjusted Life Years)	Global	Female	Age-standardized	HIV/AIDS	Unsafe sex	Rate	1998	1012.29	1400.45	701.862
DALYs (Disability-Adjusted Life Years)	Global	Both	Age-standardized	HIV/AIDS	Unsafe sex	Rate	1998	862.017	1180.9	603.02
DALYs (Disability-Adjusted Life Years)	Global	Male	Age-standardized	HIV/AIDS	Unsafe sex	Rate	1997	659.357	896.784	464.641
DALYs (Disability-Adjusted Life Years)	Global	Female	Age-standardized	HIV/AIDS	Unsafe sex	Rate	1997	918.131	1286.07	632.513
DALYs (Disability-Adjusted Life Years)	Global	Both	Age-standardized	HIV/AIDS	Unsafe sex	Rate	1997	787.668	1091.28	548.746
DALYs (Disability-Adjusted Life Years)	Global	Male	Age-standardized	HIV/AIDS	Unsafe sex	Rate	1999	774.848	1029.63	554.304
DALYs (Disability-Adjusted Life Years)	Global	Female	Age-standardized	HIV/AIDS	Unsafe sex	Rate	1999	1101.3	1501.29	771.11
DALYs (Disability-Adjusted Life Years)	Global	Both	Age-standardized	HIV/AIDS	Unsafe sex	Rate	1999	937.101	1264.74	662.448
DALYs (Disability-Adjusted Life Years)	Global	Male	Age-standardized	HIV/AIDS	Unsafe sex	Rate	2000	823.292	1086.57	595.86
DALYs (Disability-Adjusted Life Years)	Global	Female	Age-standardized	HIV/AIDS	Unsafe sex	Rate	2000	1178.2	1587	834.467
DALYs (Disability-Adjusted Life Years)	Global	Both	Age-standardized	HIV/AIDS	Unsafe sex	Rate	2000	999.899	1331.75	714.488
DALYs (Disability-Adjusted Life Years)	Global	Male	Age-standardized	HIV/AIDS	Unsafe sex	Rate	2002	889.971	1147.66	661.074
DALYs (Disability-Adjusted Life Years)	Global	Female	Age-standardized	HIV/AIDS	Unsafe sex	Rate	2002	1287.41	1688.09	935.887
DALYs (Disability-Adjusted Life Years)	Global	Both	Age-standardized	HIV/AIDS	Unsafe sex	Rate	2002	1088.01	1416.87	799.008
DALYs (Disability-Adjusted Life Years)	Global	Male	Age-standardized	HIV/AIDS	Unsafe sex	Rate	2001	861.175	1124.17	630.548
DALYs (Disability-Adjusted Life Years)	Global	Female	Age-standardized	HIV/AIDS	Unsafe sex	Rate	2001	1241.01	1652.35	890.768
DALYs (Disability-Adjusted Life Years)	Global	Both	Age-standardized	HIV/AIDS	Unsafe sex	Rate	2001	1050.34	1383.17	760.116
DALYs (Disability-Adjusted Life Years)	Global	Male	Age-standardized	HIV/AIDS	Unsafe sex	Rate	2004	908.382	1140.6	701.4
DALYs (Disability-Adjusted Life Years)	Global	Female	Age-standardized	HIV/AIDS	Unsafe sex	Rate	2004	1322.77	1693.01	996.317
DALYs (Disability-Adjusted Life Years)	Global	Both	Age-standardized	HIV/AIDS	Unsafe sex	Rate	2004	1114.95	1414.98	846.202
DALYs (Disability-Adjusted Life Years)	Global	Male	Age-standardized	HIV/AIDS	Unsafe sex	Rate	2006	847.056	1038.74	687.76
DALYs (Disability-Adjusted Life Years)	Global	Female	Age-standardized	HIV/AIDS	Unsafe sex	Rate	2006	1233.08	1541.79	980.824
DALYs (Disability-Adjusted Life Years)	Global	Both	Age-standardized	HIV/AIDS	Unsafe sex	Rate	2006	1039.44	1290.75	831.098
DALYs (Disability-Adjusted Life Years)	Global	Male	Age-standardized	HIV/AIDS	Unsafe sex	Rate	2003	906.336	1154.8	685.181
DALYs (Disability-Adjusted Life Years)	Global	Female	Age-standardized	HIV/AIDS	Unsafe sex	Rate	2003	1316.57	1706.4	972.097
DALYs (Disability-Adjusted Life Years)	Global	Both	Age-standardized	HIV/AIDS	Unsafe sex	Rate	2003	1110.8	1429.05	826.4
DALYs (Disability-Adjusted Life Years)	Global	Male	Age-standardized	HIV/AIDS	Unsafe sex	Rate	2005	887.953	1100.3	703.964
DALYs (Disability-Adjusted Life Years)	Global	Female	Age-standardized	HIV/AIDS	Unsafe sex	Rate	2005	1294.88	1638.05	1000.01
DALYs (Disability-Adjusted Life Years)	Global	Both	Age-standardized	HIV/AIDS	Unsafe sex	Rate	2005	1090.81	1368.07	848.544
DALYs (Disability-Adjusted Life Years)	Global	Male	Age-standardized	HIV/AIDS	Unsafe sex	Rate	2008	731.326	887.56	622.431
DALYs (Disability-Adjusted Life Years)	Global	Female	Age-standardized	HIV/AIDS	Unsafe sex	Rate	2008	1054.86	1301.11	885.104
DALYs (Disability-Adjusted Life Years)	Global	Both	Age-standardized	HIV/AIDS	Unsafe sex	Rate	2008	892.329	1093.19	753.777
DALYs (Disability-Adjusted Life Years)	Global	Male	Age-standardized	HIV/AIDS	Unsafe sex	Rate	2007	791.347	962.1	658.392
DALYs (Disability-Adjusted Life Years)	Global	Female	Age-standardized	HIV/AIDS	Unsafe sex	Rate	2007	1146.91	1424.08	937.623
DALYs (Disability-Adjusted Life Years)	Global	Both	Age-standardized	HIV/AIDS	Unsafe sex	Rate	2007	968.432	1194.74	797.211
DALYs (Disability-Adjusted Life Years)	Global	Male	Age-standardized	HIV/AIDS	Unsafe sex	Rate	2009	676.302	820.858	583.016
DALYs (Disability-Adjusted Life Years)	Global	Female	Age-standardized	HIV/AIDS	Unsafe sex	Rate	2009	973.011	1201.36	823.285
DALYs (Disability-Adjusted Life Years)	Global	Both	Age-standardized	HIV/AIDS	Unsafe sex	Rate	2009	823.85	1009.87	706.944
DALYs (Disability-Adjusted Life Years)	Global	Male	Age-standardized	HIV/AIDS	Unsafe sex	Rate	2014	518.123	632.457	447.781
DALYs (Disability-Adjusted Life Years)	Global	Female	Age-standardized	HIV/AIDS	Unsafe sex	Rate	2014	644.004	795.673	550.281
DALYs (Disability-Adjusted Life Years)	Global	Both	Age-standardized	HIV/AIDS	Unsafe sex	Rate	2014	580.435	709.707	499.241
DALYs (Disability-Adjusted Life Years)	Global	Male	Age-standardized	HIV/AIDS	Unsafe sex	Rate	2010	636.108	775.198	546.376
DALYs (Disability-Adjusted Life Years)	Global	Female	Age-standardized	HIV/AIDS	Unsafe sex	Rate	2010	901.558	1114.16	769.205
DALYs (Disability-Adjusted Life Years)	Global	Both	Age-standardized	HIV/AIDS	Unsafe sex	Rate	2010	768.034	945.314	659.806
DALYs (Disability-Adjusted Life Years)	Global	Male	Age-standardized	HIV/AIDS	Unsafe sex	Rate	2012	572.228	697.821	494.705
DALYs (Disability-Adjusted Life Years)	Global	Female	Age-standardized	HIV/AIDS	Unsafe sex	Rate	2012	754.085	926.091	646.782
DALYs (Disability-Adjusted Life Years)	Global	Both	Age-standardized	HIV/AIDS	Unsafe sex	Rate	2012	662.461	811.808	572.093
DALYs (Disability-Adjusted Life Years)	Global	Male	Age-standardized	HIV/AIDS	Unsafe sex	Rate	2011	604.851	738.795	520.616
DALYs (Disability-Adjusted Life Years)	Global	Female	Age-standardized	HIV/AIDS	Unsafe sex	Rate	2011	829.561	1020.37	709.07
DALYs (Disability-Adjusted Life Years)	Global	Both	Age-standardized	HIV/AIDS	Unsafe sex	Rate	2011	716.458	882.231	615.562
DALYs (Disability-Adjusted Life Years)	Global	Male	Age-standardized	HIV/AIDS	Unsafe sex	Rate	2013	542.656	662.19	467.092
DALYs (Disability-Adjusted Life Years)	Global	Female	Age-standardized	HIV/AIDS	Unsafe sex	Rate	2013	690.919	850.46	590.778
DALYs (Disability-Adjusted Life Years)	Global	Both	Age-standardized	HIV/AIDS	Unsafe sex	Rate	2013	616.134	754.19	531.342
DALYs (Disability-Adjusted Life Years)	Global	Male	Age-standardized	HIV/AIDS	Unsafe sex	Rate	2016	483.116	585.542	417.84
DALYs (Disability-Adjusted Life Years)	Global	Female	Age-standardized	HIV/AIDS	Unsafe sex	Rate	2016	578.225	709.302	493.655
DALYs (Disability-Adjusted Life Years)	Global	Both	Age-standardized	HIV/AIDS	Unsafe sex	Rate	2016	530.074	646.917	457.035
DALYs (Disability-Adjusted Life Years)	Global	Male	Age-standardized	HIV/AIDS	Unsafe sex	Rate	2015	498.001	606.249	430.553
DALYs (Disability-Adjusted Life Years)	Global	Female	Age-standardized	HIV/AIDS	Unsafe sex	Rate	2015	607.649	749.637	519.204
DALYs (Disability-Adjusted Life Years)	Global	Both	Age-standardized	HIV/AIDS	Unsafe sex	Rate	2015	552.21	675.913	475.585
DALYs (Disability-Adjusted Life Years)	Global	Male	Age-standardized	HIV/AIDS	Unsafe sex	Rate	2017	460.946	552.186	401.319
DALYs (Disability-Adjusted Life Years)	Global	Female	Age-standardized	HIV/AIDS	Unsafe sex	Rate	2017	540.962	658.485	464.086
DALYs (Disability-Adjusted Life Years)	Global	Both	Age-standardized	HIV/AIDS	Unsafe sex	Rate	2017	500.387	603.771	434.676
DALYs (Disability-Adjusted Life Years)	Global	Male	Age-standardized	HIV/AIDS	Unsafe sex	Rate	2019	412.899	488.709	365.233
DALYs (Disability-Adjusted Life Years)	Global	Female	Age-standardized	HIV/AIDS	Unsafe sex	Rate	2019	483.062	580.574	417.975
DALYs (Disability-Adjusted Life Years)	Global	Both	Age-standardized	HIV/AIDS	Unsafe sex	Rate	2019	447.437	533.096	394.821
DALYs (Disability-Adjusted Life Years)	Global	Male	Age-standardized	HIV/AIDS	Unsafe sex	Rate	2018	431.522	509.982	379.362
DALYs (Disability-Adjusted Life Years)	Global	Female	Age-standardized	HIV/AIDS	Unsafe sex	Rate	2018	504.004	607.229	436.557
DALYs (Disability-Adjusted Life Years)	Global	Both	Age-standardized	HIV/AIDS	Unsafe sex	Rate	2018	467.218	557.45	410.264
DALYs (Disability-Adjusted Life Years)	Global	Male	All Ages	Sexually transmitted infections excluding HIV	Unsafe sex	Number	1990	288970	399114	199338
DALYs (Disability-Adjusted Life Years)	Global	Female	All Ages	Sexually transmitted infections excluding HIV	Unsafe sex	Number	1990	697365	1.07308e+06	481373
DALYs (Disability-Adjusted Life Years)	Global	Both	All Ages	Sexually transmitted infections excluding HIV	Unsafe sex	Number	1990	986335	1.45002e+06	701301
DALYs (Disability-Adjusted Life Years)	Global	Male	All Ages	Sexually transmitted infections excluding HIV	Unsafe sex	Number	1992	302079	418566	207194
DALYs (Disability-Adjusted Life Years)	Global	Female	All Ages	Sexually transmitted infections excluding HIV	Unsafe sex	Number	1992	729477	1.13247e+06	496731
DALYs (Disability-Adjusted Life Years)	Global	Both	All Ages	Sexually transmitted infections excluding HIV	Unsafe sex	Number	1992	1.03156e+06	1.51036e+06	726907
DALYs (Disability-Adjusted Life Years)	Global	Male	All Ages	Sexually transmitted infections excluding HIV	Unsafe sex	Number	1991	295358	408721	204107
DALYs (Disability-Adjusted Life Years)	Global	Female	All Ages	Sexually transmitted infections excluding HIV	Unsafe sex	Number	1991	712326	1.10273e+06	485746
DALYs (Disability-Adjusted Life Years)	Global	Both	All Ages	Sexually transmitted infections excluding HIV	Unsafe sex	Number	1991	1.00768e+06	1.47417e+06	712438
DALYs (Disability-Adjusted Life Years)	Global	Male	All Ages	Sexually transmitted infections excluding HIV	Unsafe sex	Number	1994	314072	438085	216676
DALYs (Disability-Adjusted Life Years)	Global	Female	All Ages	Sexually transmitted infections excluding HIV	Unsafe sex	Number	1994	756402	1.17457e+06	515812
DALYs (Disability-Adjusted Life Years)	Global	Both	All Ages	Sexually transmitted infections excluding HIV	Unsafe sex	Number	1994	1.07047e+06	1.57997e+06	756519
DALYs (Disability-Adjusted Life Years)	Global	Male	All Ages	Sexually transmitted infections excluding HIV	Unsafe sex	Number	1993	308035	427490	212384
DALYs (Disability-Adjusted Life Years)	Global	Female	All Ages	Sexually transmitted infections excluding HIV	Unsafe sex	Number	1993	741212	1.14606e+06	506884
DALYs (Disability-Adjusted Life Years)	Global	Both	All Ages	Sexually transmitted infections excluding HIV	Unsafe sex	Number	1993	1.04925e+06	1.5453e+06	743352
DALYs (Disability-Adjusted Life Years)	Global	Male	All Ages	Sexually transmitted infections excluding HIV	Unsafe sex	Number	1995	317924	443234	220427
DALYs (Disability-Adjusted Life Years)	Global	Female	All Ages	Sexually transmitted infections excluding HIV	Unsafe sex	Number	1995	765556	1.18858e+06	519653
DALYs (Disability-Adjusted Life Years)	Global	Both	All Ages	Sexually transmitted infections excluding HIV	Unsafe sex	Number	1995	1.08348e+06	1.60746e+06	758882
DALYs (Disability-Adjusted Life Years)	Global	Male	All Ages	Sexually transmitted infections excluding HIV	Unsafe sex	Number	1996	318020	442910	221373
DALYs (Disability-Adjusted Life Years)	Global	Female	All Ages	Sexually transmitted infections excluding HIV	Unsafe sex	Number	1996	774764	1.20921e+06	522931
DALYs (Disability-Adjusted Life Years)	Global	Both	All Ages	Sexually transmitted infections excluding HIV	Unsafe sex	Number	1996	1.09278e+06	1.62891e+06	765481
DALYs (Disability-Adjusted Life Years)	Global	Male	All Ages	Sexually transmitted infections excluding HIV	Unsafe sex	Number	1997	319164	450759	221169
DALYs (Disability-Adjusted Life Years)	Global	Female	All Ages	Sexually transmitted infections excluding HIV	Unsafe sex	Number	1997	787120	1.22244e+06	532339
DALYs (Disability-Adjusted Life Years)	Global	Both	All Ages	Sexually transmitted infections excluding HIV	Unsafe sex	Number	1997	1.10628e+06	1.64568e+06	770820
DALYs (Disability-Adjusted Life Years)	Global	Male	All Ages	Sexually transmitted infections excluding HIV	Unsafe sex	Number	1998	320492	451537	220220
DALYs (Disability-Adjusted Life Years)	Global	Female	All Ages	Sexually transmitted infections excluding HIV	Unsafe sex	Number	1998	796014	1.23876e+06	540843
DALYs (Disability-Adjusted Life Years)	Global	Both	All Ages	Sexually transmitted infections excluding HIV	Unsafe sex	Number	1998	1.11651e+06	1.66913e+06	780161
DALYs (Disability-Adjusted Life Years)	Global	Male	All Ages	Sexually transmitted infections excluding HIV	Unsafe sex	Number	2000	323724	459848	222549
DALYs (Disability-Adjusted Life Years)	Global	Female	All Ages	Sexually transmitted infections excluding HIV	Unsafe sex	Number	2000	811979	1.27314e+06	550268
DALYs (Disability-Adjusted Life Years)	Global	Both	All Ages	Sexually transmitted infections excluding HIV	Unsafe sex	Number	2000	1.1357e+06	1.70523e+06	788470
DALYs (Disability-Adjusted Life Years)	Global	Male	All Ages	Sexually transmitted infections excluding HIV	Unsafe sex	Number	2002	323772	461505	223054
DALYs (Disability-Adjusted Life Years)	Global	Female	All Ages	Sexually transmitted infections excluding HIV	Unsafe sex	Number	2002	818756	1.30072e+06	551778
DALYs (Disability-Adjusted Life Years)	Global	Both	All Ages	Sexually transmitted infections excluding HIV	Unsafe sex	Number	2002	1.14253e+06	1.73199e+06	782837
DALYs (Disability-Adjusted Life Years)	Global	Male	All Ages	Sexually transmitted infections excluding HIV	Unsafe sex	Number	2001	323108	461505	221646
DALYs (Disability-Adjusted Life Years)	Global	Female	All Ages	Sexually transmitted infections excluding HIV	Unsafe sex	Number	2001	816520	1.28367e+06	550717
DALYs (Disability-Adjusted Life Years)	Global	Both	All Ages	Sexually transmitted infections excluding HIV	Unsafe sex	Number	2001	1.13963e+06	1.71463e+06	783862
DALYs (Disability-Adjusted Life Years)	Global	Male	All Ages	Sexually transmitted infections excluding HIV	Unsafe sex	Number	1999	322823	457745	221887
DALYs (Disability-Adjusted Life Years)	Global	Female	All Ages	Sexually transmitted infections excluding HIV	Unsafe sex	Number	1999	805561	1.25523e+06	539116
DALYs (Disability-Adjusted Life Years)	Global	Both	All Ages	Sexually transmitted infections excluding HIV	Unsafe sex	Number	1999	1.12838e+06	1.69103e+06	787379
DALYs (Disability-Adjusted Life Years)	Global	Male	All Ages	Sexually transmitted infections excluding HIV	Unsafe sex	Number	2006	327191	480733	224616
DALYs (Disability-Adjusted Life Years)	Global	Female	All Ages	Sexually transmitted infections excluding HIV	Unsafe sex	Number	2006	836840	1.35457e+06	549340
DALYs (Disability-Adjusted Life Years)	Global	Both	All Ages	Sexually transmitted infections excluding HIV	Unsafe sex	Number	2006	1.16403e+06	1.78783e+06	788460
DALYs (Disability-Adjusted Life Years)	Global	Male	All Ages	Sexually transmitted infections excluding HIV	Unsafe sex	Number	2003	324821	464684	223443
DALYs (Disability-Adjusted Life Years)	Global	Female	All Ages	Sexually transmitted infections excluding HIV	Unsafe sex	Number	2003	819461	1.3068e+06	545933
DALYs (Disability-Adjusted Life Years)	Global	Both	All Ages	Sexually transmitted infections excluding HIV	Unsafe sex	Number	2003	1.14428e+06	1.74622e+06	778793
DALYs (Disability-Adjusted Life Years)	Global	Male	All Ages	Sexually transmitted infections excluding HIV	Unsafe sex	Number	2004	325375	469894	224287
DALYs (Disability-Adjusted Life Years)	Global	Female	All Ages	Sexually transmitted infections excluding HIV	Unsafe sex	Number	2004	822959	1.31777e+06	543945
DALYs (Disability-Adjusted Life Years)	Global	Both	All Ages	Sexually transmitted infections excluding HIV	Unsafe sex	Number	2004	1.14833e+06	1.75639e+06	778362
DALYs (Disability-Adjusted Life Years)	Global	Male	All Ages	Sexually transmitted infections excluding HIV	Unsafe sex	Number	2005	326515	479003	224653
DALYs (Disability-Adjusted Life Years)	Global	Female	All Ages	Sexually transmitted infections excluding HIV	Unsafe sex	Number	2005	831096	1.33627e+06	545647
DALYs (Disability-Adjusted Life Years)	Global	Both	All Ages	Sexually transmitted infections excluding HIV	Unsafe sex	Number	2005	1.15761e+06	1.77509e+06	783460
DALYs (Disability-Adjusted Life Years)	Global	Male	All Ages	Sexually transmitted infections excluding HIV	Unsafe sex	Number	2010	328097	493904	223305
DALYs (Disability-Adjusted Life Years)	Global	Female	All Ages	Sexually transmitted infections excluding HIV	Unsafe sex	Number	2010	859317	1.40524e+06	555863
DALYs (Disability-Adjusted Life Years)	Global	Both	All Ages	Sexually transmitted infections excluding HIV	Unsafe sex	Number	2010	1.18741e+06	1.86778e+06	789040
DALYs (Disability-Adjusted Life Years)	Global	Male	All Ages	Sexually transmitted infections excluding HIV	Unsafe sex	Number	2008	326522	486095	224521
DALYs (Disability-Adjusted Life Years)	Global	Female	All Ages	Sexually transmitted infections excluding HIV	Unsafe sex	Number	2008	847803	1.37786e+06	548011
DALYs (Disability-Adjusted Life Years)	Global	Both	All Ages	Sexually transmitted infections excluding HIV	Unsafe sex	Number	2008	1.17432e+06	1.82826e+06	788088
DALYs (Disability-Adjusted Life Years)	Global	Male	All Ages	Sexually transmitted infections excluding HIV	Unsafe sex	Number	2009	326751	490732	224061
DALYs (Disability-Adjusted Life Years)	Global	Female	All Ages	Sexually transmitted infections excluding HIV	Unsafe sex	Number	2009	850456	1.38936e+06	549442
DALYs (Disability-Adjusted Life Years)	Global	Both	All Ages	Sexually transmitted infections excluding HIV	Unsafe sex	Number	2009	1.17721e+06	1.83645e+06	778428
DALYs (Disability-Adjusted Life Years)	Global	Male	All Ages	Sexually transmitted infections excluding HIV	Unsafe sex	Number	2007	327212	481922	224625
DALYs (Disability-Adjusted Life Years)	Global	Female	All Ages	Sexually transmitted infections excluding HIV	Unsafe sex	Number	2007	841685	1.36321e+06	552046
DALYs (Disability-Adjusted Life Years)	Global	Both	All Ages	Sexually transmitted infections excluding HIV	Unsafe sex	Number	2007	1.1689e+06	1.81064e+06	782260
DALYs (Disability-Adjusted Life Years)	Global	Male	All Ages	Sexually transmitted infections excluding HIV	Unsafe sex	Number	2011	331068	497112	224253
DALYs (Disability-Adjusted Life Years)	Global	Female	All Ages	Sexually transmitted infections excluding HIV	Unsafe sex	Number	2011	865163	1.41967e+06	555909
DALYs (Disability-Adjusted Life Years)	Global	Both	All Ages	Sexually transmitted infections excluding HIV	Unsafe sex	Number	2011	1.19623e+06	1.89051e+06	792934
DALYs (Disability-Adjusted Life Years)	Global	Male	All Ages	Sexually transmitted infections excluding HIV	Unsafe sex	Number	2012	334610	501861	224781
DALYs (Disability-Adjusted Life Years)	Global	Female	All Ages	Sexually transmitted infections excluding HIV	Unsafe sex	Number	2012	866046	1.42342e+06	550344
DALYs (Disability-Adjusted Life Years)	Global	Both	All Ages	Sexually transmitted infections excluding HIV	Unsafe sex	Number	2012	1.20066e+06	1.89881e+06	795043
DALYs (Disability-Adjusted Life Years)	Global	Male	All Ages	Sexually transmitted infections excluding HIV	Unsafe sex	Number	2013	338528	510979	226876
DALYs (Disability-Adjusted Life Years)	Global	Female	All Ages	Sexually transmitted infections excluding HIV	Unsafe sex	Number	2013	873489	1.43178e+06	553015
DALYs (Disability-Adjusted Life Years)	Global	Both	All Ages	Sexually transmitted infections excluding HIV	Unsafe sex	Number	2013	1.21202e+06	1.91568e+06	795841
DALYs (Disability-Adjusted Life Years)	Global	Male	All Ages	Sexually transmitted infections excluding HIV	Unsafe sex	Number	2015	346254	521127	230693
DALYs (Disability-Adjusted Life Years)	Global	Female	All Ages	Sexually transmitted infections excluding HIV	Unsafe sex	Number	2015	892265	1.4677e+06	567336
DALYs (Disability-Adjusted Life Years)	Global	Both	All Ages	Sexually transmitted infections excluding HIV	Unsafe sex	Number	2015	1.23852e+06	1.96206e+06	813889
DALYs (Disability-Adjusted Life Years)	Global	Male	All Ages	Sexually transmitted infections excluding HIV	Unsafe sex	Number	2014	342328	515866	229618
DALYs (Disability-Adjusted Life Years)	Global	Female	All Ages	Sexually transmitted infections excluding HIV	Unsafe sex	Number	2014	879873	1.44994e+06	557860
DALYs (Disability-Adjusted Life Years)	Global	Both	All Ages	Sexually transmitted infections excluding HIV	Unsafe sex	Number	2014	1.2222e+06	1.93138e+06	802263
DALYs (Disability-Adjusted Life Years)	Global	Male	All Ages	Sexually transmitted infections excluding HIV	Unsafe sex	Number	2016	347731	526331	231939
DALYs (Disability-Adjusted Life Years)	Global	Female	All Ages	Sexually transmitted infections excluding HIV	Unsafe sex	Number	2016	908090	1.49718e+06	571441
DALYs (Disability-Adjusted Life Years)	Global	Both	All Ages	Sexually transmitted infections excluding HIV	Unsafe sex	Number	2016	1.25582e+06	1.99875e+06	824152
DALYs (Disability-Adjusted Life Years)	Global	Male	All Ages	Sexually transmitted infections excluding HIV	Unsafe sex	Number	2018	352428	531820	232135
DALYs (Disability-Adjusted Life Years)	Global	Female	All Ages	Sexually transmitted infections excluding HIV	Unsafe sex	Number	2018	936784	1.54907e+06	585226
DALYs (Disability-Adjusted Life Years)	Global	Both	All Ages	Sexually transmitted infections excluding HIV	Unsafe sex	Number	2018	1.28921e+06	2.06005e+06	840287
DALYs (Disability-Adjusted Life Years)	Global	Male	All Ages	Sexually transmitted infections excluding HIV	Unsafe sex	Number	2017	348643	526127	230943
DALYs (Disability-Adjusted Life Years)	Global	Female	All Ages	Sexually transmitted infections excluding HIV	Unsafe sex	Number	2017	923940	1.53938e+06	582924
DALYs (Disability-Adjusted Life Years)	Global	Both	All Ages	Sexually transmitted infections excluding HIV	Unsafe sex	Number	2017	1.27258e+06	2.03066e+06	817341
DALYs (Disability-Adjusted Life Years)	Global	Male	All Ages	Sexually transmitted infections excluding HIV	Unsafe sex	Number	2019	358341	543941	235098
DALYs (Disability-Adjusted Life Years)	Global	Female	All Ages	Sexually transmitted infections excluding HIV	Unsafe sex	Number	2019	949359	1.57859e+06	599829
DALYs (Disability-Adjusted Life Years)	Global	Both	All Ages	Sexually transmitted infections excluding HIV	Unsafe sex	Number	2019	1.3077e+06	2.09918e+06	849159
Deaths	Global	Male	All Ages	Sexually transmitted infections excluding HIV	Unsafe sex	Number	1990	2676.39	3575.3	1411.78
Deaths	Global	Female	All Ages	Sexually transmitted infections excluding HIV	Unsafe sex	Number	1990	6035.04	6912.14	4355.19
Deaths	Global	Both	All Ages	Sexually transmitted infections excluding HIV	Unsafe sex	Number	1990	8711.43	9848.45	6475.78
Deaths	Global	Male	All Ages	Sexually transmitted infections excluding HIV	Unsafe sex	Number	1993	2818.25	3716.83	1482.56
Deaths	Global	Female	All Ages	Sexually transmitted infections excluding HIV	Unsafe sex	Number	1993	6165.06	6951.45	4449.12
Deaths	Global	Both	All Ages	Sexually transmitted infections excluding HIV	Unsafe sex	Number	1993	8983.31	10076.7	6371.53
Deaths	Global	Male	All Ages	Sexually transmitted infections excluding HIV	Unsafe sex	Number	1992	2775.54	3670.79	1463.97
Deaths	Global	Female	All Ages	Sexually transmitted infections excluding HIV	Unsafe sex	Number	1992	6161.88	7040.48	4441.87
Deaths	Global	Both	All Ages	Sexually transmitted infections excluding HIV	Unsafe sex	Number	1992	8937.41	10079	6562.29
Deaths	Global	Male	All Ages	Sexually transmitted infections excluding HIV	Unsafe sex	Number	1991	2720.99	3616.74	1422.87
Deaths	Global	Female	All Ages	Sexually transmitted infections excluding HIV	Unsafe sex	Number	1991	6066.19	6923.57	4318.74
Deaths	Global	Both	All Ages	Sexually transmitted infections excluding HIV	Unsafe sex	Number	1991	8787.18	9893.8	6357.45
Deaths	Global	Male	All Ages	Sexually transmitted infections excluding HIV	Unsafe sex	Number	1995	2848.34	3799.94	1561.92
Deaths	Global	Female	All Ages	Sexually transmitted infections excluding HIV	Unsafe sex	Number	1995	6189.46	6923.42	4567.42
Deaths	Global	Both	All Ages	Sexually transmitted infections excluding HIV	Unsafe sex	Number	1995	9037.81	10173.8	6562.33
Deaths	Global	Male	All Ages	Sexually transmitted infections excluding HIV	Unsafe sex	Number	1996	2731.44	3672.97	1526.54
Deaths	Global	Female	All Ages	Sexually transmitted infections excluding HIV	Unsafe sex	Number	1996	6194.69	6924.57	4520.59
Deaths	Global	Both	All Ages	Sexually transmitted infections excluding HIV	Unsafe sex	Number	1996	8926.13	10034.6	6447.1
Deaths	Global	Male	All Ages	Sexually transmitted infections excluding HIV	Unsafe sex	Number	1994	2862.39	3830.94	1524.36
Deaths	Global	Female	All Ages	Sexually transmitted infections excluding HIV	Unsafe sex	Number	1994	6241.27	7030.44	4538.53
Deaths	Global	Both	All Ages	Sexually transmitted infections excluding HIV	Unsafe sex	Number	1994	9103.66	10201.4	6528.97
Deaths	Global	Male	All Ages	Sexually transmitted infections excluding HIV	Unsafe sex	Number	1998	2526.8	3396.46	1440.84
Deaths	Global	Female	All Ages	Sexually transmitted infections excluding HIV	Unsafe sex	Number	1998	6380	7105.73	4614.74
Deaths	Global	Both	All Ages	Sexually transmitted infections excluding HIV	Unsafe sex	Number	1998	8906.79	9942.51	6441.39
Deaths	Global	Male	All Ages	Sexually transmitted infections excluding HIV	Unsafe sex	Number	1997	2626.15	3563.33	1483.85
Deaths	Global	Female	All Ages	Sexually transmitted infections excluding HIV	Unsafe sex	Number	1997	6316.59	7043.63	4639.32
Deaths	Global	Both	All Ages	Sexually transmitted infections excluding HIV	Unsafe sex	Number	1997	8942.74	10015.6	6468.14
Deaths	Global	Male	All Ages	Sexually transmitted infections excluding HIV	Unsafe sex	Number	2002	2128.35	2885.86	1208.14
Deaths	Global	Female	All Ages	Sexually transmitted infections excluding HIV	Unsafe sex	Number	2002	6356.53	7044.24	4778.19
Deaths	Global	Both	All Ages	Sexually transmitted infections excluding HIV	Unsafe sex	Number	2002	8484.88	9485.18	6639.14
Deaths	Global	Male	All Ages	Sexually transmitted infections excluding HIV	Unsafe sex	Number	2003	2024.44	2762.37	1158
Deaths	Global	Female	All Ages	Sexually transmitted infections excluding HIV	Unsafe sex	Number	2003	6238.3	6895.91	4801.24
Deaths	Global	Both	All Ages	Sexually transmitted infections excluding HIV	Unsafe sex	Number	2003	8262.74	9171.97	6662.4
Deaths	Global	Male	All Ages	Sexually transmitted infections excluding HIV	Unsafe sex	Number	1999	2467.12	3311.84	1412.51
Deaths	Global	Female	All Ages	Sexually transmitted infections excluding HIV	Unsafe sex	Number	1999	6448.25	7179.74	4748.04
Deaths	Global	Both	All Ages	Sexually transmitted infections excluding HIV	Unsafe sex	Number	1999	8915.37	9984.57	6582.49
Deaths	Global	Male	All Ages	Sexually transmitted infections excluding HIV	Unsafe sex	Number	2001	2233.16	3031.88	1280.88
Deaths	Global	Female	All Ages	Sexually transmitted infections excluding HIV	Unsafe sex	Number	2001	6415.13	7089.93	4838.53
Deaths	Global	Both	All Ages	Sexually transmitted infections excluding HIV	Unsafe sex	Number	2001	8648.29	9640.75	6622.13
Deaths	Global	Male	All Ages	Sexually transmitted infections excluding HIV	Unsafe sex	Number	2000	2370.25	3201.24	1377.93
Deaths	Global	Female	All Ages	Sexually transmitted infections excluding HIV	Unsafe sex	Number	2000	6436.62	7146.81	4793.88
Deaths	Global	Both	All Ages	Sexually transmitted infections excluding HIV	Unsafe sex	Number	2000	8806.87	9850.56	6601.99
Deaths	Global	Male	All Ages	Sexually transmitted infections excluding HIV	Unsafe sex	Number	2006	1775.67	2314.95	1017.29
Deaths	Global	Female	All Ages	Sexually transmitted infections excluding HIV	Unsafe sex	Number	2006	6129.03	6730.01	4760.88
Deaths	Global	Both	All Ages	Sexually transmitted infections excluding HIV	Unsafe sex	Number	2006	7904.69	8723.77	6529.48
Deaths	Global	Male	All Ages	Sexually transmitted infections excluding HIV	Unsafe sex	Number	2005	1836.64	2401.02	1029.92
Deaths	Global	Female	All Ages	Sexually transmitted infections excluding HIV	Unsafe sex	Number	2005	6161.7	6822.18	4767.91
Deaths	Global	Both	All Ages	Sexually transmitted infections excluding HIV	Unsafe sex	Number	2005	7998.34	8875.24	6596.69
Deaths	Global	Male	All Ages	Sexually transmitted infections excluding HIV	Unsafe sex	Number	2004	1918.39	2541.64	1087.94
Deaths	Global	Female	All Ages	Sexually transmitted infections excluding HIV	Unsafe sex	Number	2004	6142.75	6823.36	4735.28
Deaths	Global	Both	All Ages	Sexually transmitted infections excluding HIV	Unsafe sex	Number	2004	8061.15	9018.25	6611.04
Deaths	Global	Male	All Ages	Sexually transmitted infections excluding HIV	Unsafe sex	Number	2011	1643.27	2051.29	958.867
Deaths	Global	Female	All Ages	Sexually transmitted infections excluding HIV	Unsafe sex	Number	2011	5911.15	6468.49	4750.53
Deaths	Global	Both	All Ages	Sexually transmitted infections excluding HIV	Unsafe sex	Number	2011	7554.42	8292.54	6164.7
Deaths	Global	Male	All Ages	Sexually transmitted infections excluding HIV	Unsafe sex	Number	2007	1739.4	2221.52	1006.41
Deaths	Global	Female	All Ages	Sexually transmitted infections excluding HIV	Unsafe sex	Number	2007	6070.95	6715.16	4753.61
Deaths	Global	Both	All Ages	Sexually transmitted infections excluding HIV	Unsafe sex	Number	2007	7810.35	8631.48	6384.23
Deaths	Global	Male	All Ages	Sexually transmitted infections excluding HIV	Unsafe sex	Number	2008	1706.95	2187.08	996.413
Deaths	Global	Female	All Ages	Sexually transmitted infections excluding HIV	Unsafe sex	Number	2008	6034.33	6592.18	4754.79
Deaths	Global	Both	All Ages	Sexually transmitted infections excluding HIV	Unsafe sex	Number	2008	7741.28	8518.58	6331.35
Deaths	Global	Male	All Ages	Sexually transmitted infections excluding HIV	Unsafe sex	Number	2009	1690.35	2156.77	989.422
Deaths	Global	Female	All Ages	Sexually transmitted infections excluding HIV	Unsafe sex	Number	2009	5905.93	6446.17	4646.74
Deaths	Global	Both	All Ages	Sexually transmitted infections excluding HIV	Unsafe sex	Number	2009	7596.28	8330.98	6215.7
Deaths	Global	Male	All Ages	Sexually transmitted infections excluding HIV	Unsafe sex	Number	2012	1627.87	2049.5	950.346
Deaths	Global	Female	All Ages	Sexually transmitted infections excluding HIV	Unsafe sex	Number	2012	5849	6361.79	4726.62
Deaths	Global	Both	All Ages	Sexually transmitted infections excluding HIV	Unsafe sex	Number	2012	7476.87	8153.53	6172.54
Deaths	Global	Male	All Ages	Sexually transmitted infections excluding HIV	Unsafe sex	Number	2010	1665.33	2115.52	973.797
Deaths	Global	Female	All Ages	Sexually transmitted infections excluding HIV	Unsafe sex	Number	2010	5918.89	6445.66	4803.7
Deaths	Global	Both	All Ages	Sexually transmitted infections excluding HIV	Unsafe sex	Number	2010	7584.23	8321.34	6240.17
Deaths	Global	Male	All Ages	Sexually transmitted infections excluding HIV	Unsafe sex	Number	2015	1636	2051.49	944.023
Deaths	Global	Female	All Ages	Sexually transmitted infections excluding HIV	Unsafe sex	Number	2015	6173.42	6767.43	4773.73
Deaths	Global	Both	All Ages	Sexually transmitted infections excluding HIV	Unsafe sex	Number	2015	7809.42	8573.36	6193.77
Deaths	Global	Male	All Ages	Sexually transmitted infections excluding HIV	Unsafe sex	Number	2013	1622.25	2043.95	949.299
Deaths	Global	Female	All Ages	Sexually transmitted infections excluding HIV	Unsafe sex	Number	2013	5940.54	6500.07	4745.08
Deaths	Global	Both	All Ages	Sexually transmitted infections excluding HIV	Unsafe sex	Number	2013	7562.79	8255.64	6113.24
Deaths	Global	Male	All Ages	Sexually transmitted infections excluding HIV	Unsafe sex	Number	2014	1623.9	2031.65	939.606
Deaths	Global	Female	All Ages	Sexually transmitted infections excluding HIV	Unsafe sex	Number	2014	6006.26	6569.97	4756.58
Deaths	Global	Both	All Ages	Sexually transmitted infections excluding HIV	Unsafe sex	Number	2014	7630.16	8366.11	6113.81
Deaths	Global	Male	All Ages	Sexually transmitted infections excluding HIV	Unsafe sex	Number	2017	1636.22	2049.06	933.232
Deaths	Global	Female	All Ages	Sexually transmitted infections excluding HIV	Unsafe sex	Number	2017	6295.19	7054.07	4884.17
Deaths	Global	Both	All Ages	Sexually transmitted infections excluding HIV	Unsafe sex	Number	2017	7931.41	8849.63	6180.44
Deaths	Global	Male	All Ages	Sexually transmitted infections excluding HIV	Unsafe sex	Number	2018	1631.23	2023.2	925.551
Deaths	Global	Female	All Ages	Sexually transmitted infections excluding HIV	Unsafe sex	Number	2018	6358.99	7187.24	4985.82
Deaths	Global	Both	All Ages	Sexually transmitted infections excluding HIV	Unsafe sex	Number	2018	7990.22	8965.06	6347.3
Deaths	Global	Male	All Ages	Sexually transmitted infections excluding HIV	Unsafe sex	Number	2019	1632.13	2044.21	922.744
Deaths	Global	Female	All Ages	Sexually transmitted infections excluding HIV	Unsafe sex	Number	2019	6413.31	7327.69	4970.02
Deaths	Global	Both	All Ages	Sexually transmitted infections excluding HIV	Unsafe sex	Number	2019	8045.44	9125.81	6254.4
Deaths	Global	Male	All Ages	Sexually transmitted infections excluding HIV	Unsafe sex	Number	2016	1640.45	2062.25	942.438
Deaths	Global	Female	All Ages	Sexually transmitted infections excluding HIV	Unsafe sex	Number	2016	6244.33	6889.54	4843.49
Deaths	Global	Both	All Ages	Sexually transmitted infections excluding HIV	Unsafe sex	Number	2016	7884.79	8694.95	6244.06
Deaths	Global	Male	Age-standardized	Sexually transmitted infections excluding HIV	Unsafe sex	Rate	1990	0.143523	0.194766	0.075792
Deaths	Global	Female	Age-standardized	Sexually transmitted infections excluding HIV	Unsafe sex	Rate	1990	0.258854	0.296685	0.188021
Deaths	Global	Both	Age-standardized	Sexually transmitted infections excluding HIV	Unsafe sex	Rate	1990	0.199285	0.225276	0.147512
Deaths	Global	Male	Age-standardized	Sexually transmitted infections excluding HIV	Unsafe sex	Rate	1993	0.140532	0.187425	0.0738146
Deaths	Global	Female	Age-standardized	Sexually transmitted infections excluding HIV	Unsafe sex	Rate	1993	0.248247	0.279315	0.180641
Deaths	Global	Both	Age-standardized	Sexually transmitted infections excluding HIV	Unsafe sex	Rate	1993	0.192475	0.216913	0.137999
Deaths	Global	Male	Age-standardized	Sexually transmitted infections excluding HIV	Unsafe sex	Rate	1992	0.141644	0.188696	0.0743668
Deaths	Global	Female	Age-standardized	Sexually transmitted infections excluding HIV	Unsafe sex	Rate	1992	0.253052	0.28846	0.18421
Deaths	Global	Both	Age-standardized	Sexually transmitted infections excluding HIV	Unsafe sex	Rate	1992	0.195379	0.220506	0.143299
Deaths	Global	Male	Age-standardized	Sexually transmitted infections excluding HIV	Unsafe sex	Rate	1996	0.126559	0.172264	0.069562
Deaths	Global	Female	Age-standardized	Sexually transmitted infections excluding HIV	Unsafe sex	Rate	1996	0.234613	0.262684	0.172676
Deaths	Global	Both	Age-standardized	Sexually transmitted infections excluding HIV	Unsafe sex	Rate	1996	0.179291	0.202882	0.130599
Deaths	Global	Male	Age-standardized	Sexually transmitted infections excluding HIV	Unsafe sex	Rate	1995	0.135073	0.182168	0.0728352
Deaths	Global	Female	Age-standardized	Sexually transmitted infections excluding HIV	Unsafe sex	Rate	1995	0.239154	0.267351	0.178058
Deaths	Global	Both	Age-standardized	Sexually transmitted infections excluding HIV	Unsafe sex	Rate	1995	0.185484	0.210421	0.13481
Deaths	Global	Male	Age-standardized	Sexually transmitted infections excluding HIV	Unsafe sex	Rate	1991	0.142252	0.191375	0.0745107
Deaths	Global	Female	Age-standardized	Sexually transmitted infections excluding HIV	Unsafe sex	Rate	1991	0.254521	0.28945	0.183549
Deaths	Global	Both	Age-standardized	Sexually transmitted infections excluding HIV	Unsafe sex	Rate	1991	0.196462	0.22135	0.143494
Deaths	Global	Male	Age-standardized	Sexually transmitted infections excluding HIV	Unsafe sex	Rate	1994	0.139243	0.186941	0.0738741
Deaths	Global	Female	Age-standardized	Sexually transmitted infections excluding HIV	Unsafe sex	Rate	1994	0.246184	0.276948	0.180976
Deaths	Global	Both	Age-standardized	Sexually transmitted infections excluding HIV	Unsafe sex	Rate	1994	0.190845	0.215054	0.136998
Deaths	Global	Male	Age-standardized	Sexually transmitted infections excluding HIV	Unsafe sex	Rate	1997	0.118679	0.16231	0.0661197
Deaths	Global	Female	Age-standardized	Sexually transmitted infections excluding HIV	Unsafe sex	Rate	1997	0.234303	0.260847	0.173736
Deaths	Global	Both	Age-standardized	Sexually transmitted infections excluding HIV	Unsafe sex	Rate	1997	0.175615	0.197548	0.129336
Deaths	Global	Male	Age-standardized	Sexually transmitted infections excluding HIV	Unsafe sex	Rate	1999	0.105927	0.142156	0.0602446
Deaths	Global	Female	Age-standardized	Sexually transmitted infections excluding HIV	Unsafe sex	Rate	1999	0.229513	0.255583	0.170359
Deaths	Global	Both	Age-standardized	Sexually transmitted infections excluding HIV	Unsafe sex	Rate	1999	0.167703	0.187571	0.125602
Deaths	Global	Male	Age-standardized	Sexually transmitted infections excluding HIV	Unsafe sex	Rate	2000	0.0992592	0.134296	0.056821
Deaths	Global	Female	Age-standardized	Sexually transmitted infections excluding HIV	Unsafe sex	Rate	2000	0.224701	0.249492	0.16813
Deaths	Global	Both	Age-standardized	Sexually transmitted infections excluding HIV	Unsafe sex	Rate	2000	0.162339	0.181678	0.123707
Deaths	Global	Male	Age-standardized	Sexually transmitted infections excluding HIV	Unsafe sex	Rate	1998	0.111302	0.150025	0.0623762
Deaths	Global	Female	Age-standardized	Sexually transmitted infections excluding HIV	Unsafe sex	Rate	1998	0.231833	0.257947	0.16996
Deaths	Global	Both	Age-standardized	Sexually transmitted infections excluding HIV	Unsafe sex	Rate	1998	0.171172	0.19183	0.126309
Deaths	Global	Male	Age-standardized	Sexually transmitted infections excluding HIV	Unsafe sex	Rate	2003	0.0791063	0.106965	0.0445847
Deaths	Global	Female	Age-standardized	Sexually transmitted infections excluding HIV	Unsafe sex	Rate	2003	0.205607	0.226835	0.158201
Deaths	Global	Both	Age-standardized	Sexually transmitted infections excluding HIV	Unsafe sex	Rate	2003	0.143502	0.159578	0.116345
Deaths	Global	Male	Age-standardized	Sexually transmitted infections excluding HIV	Unsafe sex	Rate	2002	0.0850391	0.114697	0.0479965
Deaths	Global	Female	Age-standardized	Sexually transmitted infections excluding HIV	Unsafe sex	Rate	2002	0.213685	0.237009	0.161349
Deaths	Global	Both	Age-standardized	Sexually transmitted infections excluding HIV	Unsafe sex	Rate	2002	0.150361	0.167561	0.118987
Deaths	Global	Male	Age-standardized	Sexually transmitted infections excluding HIV	Unsafe sex	Rate	2001	0.0911896	0.124205	0.0523463
Deaths	Global	Female	Age-standardized	Sexually transmitted infections excluding HIV	Unsafe sex	Rate	2001	0.219821	0.242648	0.166563
Deaths	Global	Both	Age-standardized	Sexually transmitted infections excluding HIV	Unsafe sex	Rate	2001	0.156295	0.174659	0.120533
Deaths	Global	Male	Age-standardized	Sexually transmitted infections excluding HIV	Unsafe sex	Rate	2005	0.0682074	0.0886836	0.0390242
Deaths	Global	Female	Age-standardized	Sexually transmitted infections excluding HIV	Unsafe sex	Rate	2005	0.194593	0.215499	0.15105
Deaths	Global	Both	Age-standardized	Sexually transmitted infections excluding HIV	Unsafe sex	Rate	2005	0.13283	0.147447	0.110009
Deaths	Global	Male	Age-standardized	Sexually transmitted infections excluding HIV	Unsafe sex	Rate	2004	0.0730784	0.0956349	0.041281
Deaths	Global	Female	Age-standardized	Sexually transmitted infections excluding HIV	Unsafe sex	Rate	2004	0.19813	0.219936	0.153617
Deaths	Global	Both	Age-standardized	Sexually transmitted infections excluding HIV	Unsafe sex	Rate	2004	0.13685	0.153036	0.112211
Deaths	Global	Male	Age-standardized	Sexually transmitted infections excluding HIV	Unsafe sex	Rate	2006	0.0641511	0.0823571	0.0371749
Deaths	Global	Female	Age-standardized	Sexually transmitted infections excluding HIV	Unsafe sex	Rate	2006	0.18961	0.208379	0.14805
Deaths	Global	Both	Age-standardized	Sexually transmitted infections excluding HIV	Unsafe sex	Rate	2006	0.128457	0.141839	0.106557
Deaths	Global	Male	Age-standardized	Sexually transmitted infections excluding HIV	Unsafe sex	Rate	2009	0.0563809	0.0710164	0.0332344
Deaths	Global	Female	Age-standardized	Sexually transmitted infections excluding HIV	Unsafe sex	Rate	2009	0.171838	0.187374	0.135242
Deaths	Global	Both	Age-standardized	Sexually transmitted infections excluding HIV	Unsafe sex	Rate	2009	0.115752	0.126878	0.0950038
Deaths	Global	Male	Age-standardized	Sexually transmitted infections excluding HIV	Unsafe sex	Rate	2008	0.0583524	0.0739475	0.0342313
Deaths	Global	Female	Age-standardized	Sexually transmitted infections excluding HIV	Unsafe sex	Rate	2008	0.179139	0.195488	0.141153
Deaths	Global	Both	Age-standardized	Sexually transmitted infections excluding HIV	Unsafe sex	Rate	2008	0.120443	0.132317	0.0989886
Deaths	Global	Male	Age-standardized	Sexually transmitted infections excluding HIV	Unsafe sex	Rate	2007	0.0611065	0.0768043	0.0354071
Deaths	Global	Female	Age-standardized	Sexually transmitted infections excluding HIV	Unsafe sex	Rate	2007	0.183993	0.202941	0.144153
Deaths	Global	Both	Age-standardized	Sexually transmitted infections excluding HIV	Unsafe sex	Rate	2007	0.124187	0.137389	0.102419
Deaths	Global	Male	Age-standardized	Sexually transmitted infections excluding HIV	Unsafe sex	Rate	2012	0.0506254	0.0635487	0.0297541
Deaths	Global	Female	Age-standardized	Sexually transmitted infections excluding HIV	Unsafe sex	Rate	2012	0.160298	0.174403	0.129552
Deaths	Global	Both	Age-standardized	Sexually transmitted infections excluding HIV	Unsafe sex	Rate	2012	0.107134	0.116811	0.0884849
Deaths	Global	Male	Age-standardized	Sexually transmitted infections excluding HIV	Unsafe sex	Rate	2010	0.0542669	0.0686457	0.0317122
Deaths	Global	Female	Age-standardized	Sexually transmitted infections excluding HIV	Unsafe sex	Rate	2010	0.168784	0.183739	0.137087
Deaths	Global	Both	Age-standardized	Sexually transmitted infections excluding HIV	Unsafe sex	Rate	2010	0.113164	0.123938	0.0936424
Deaths	Global	Male	Age-standardized	Sexually transmitted infections excluding HIV	Unsafe sex	Rate	2014	0.0487377	0.060801	0.0282838
Deaths	Global	Female	Age-standardized	Sexually transmitted infections excluding HIV	Unsafe sex	Rate	2014	0.158028	0.172826	0.125061
Deaths	Global	Both	Age-standardized	Sexually transmitted infections excluding HIV	Unsafe sex	Rate	2014	0.104983	0.115054	0.0843261
Deaths	Global	Male	Age-standardized	Sexually transmitted infections excluding HIV	Unsafe sex	Rate	2011	0.0522493	0.0646659	0.0305514
Deaths	Global	Female	Age-standardized	Sexually transmitted infections excluding HIV	Unsafe sex	Rate	2011	0.165269	0.180554	0.132872
Deaths	Global	Both	Age-standardized	Sexually transmitted infections excluding HIV	Unsafe sex	Rate	2011	0.110442	0.12106	0.090703
Deaths	Global	Male	Age-standardized	Sexually transmitted infections excluding HIV	Unsafe sex	Rate	2013	0.0495258	0.061987	0.0291652
Deaths	Global	Female	Age-standardized	Sexually transmitted infections excluding HIV	Unsafe sex	Rate	2013	0.159516	0.174627	0.127456
Deaths	Global	Both	Age-standardized	Sexually transmitted infections excluding HIV	Unsafe sex	Rate	2013	0.106176	0.115927	0.0862328
Deaths	Global	Male	Age-standardized	Sexually transmitted infections excluding HIV	Unsafe sex	Rate	2015	0.0481005	0.0601263	0.0277553
Deaths	Global	Female	Age-standardized	Sexually transmitted infections excluding HIV	Unsafe sex	Rate	2015	0.159213	0.174528	0.123261
Deaths	Global	Both	Age-standardized	Sexually transmitted infections excluding HIV	Unsafe sex	Rate	2015	0.105244	0.115514	0.0839195
Deaths	Global	Male	Age-standardized	Sexually transmitted infections excluding HIV	Unsafe sex	Rate	2017	0.0463174	0.0575511	0.0261758
Deaths	Global	Female	Age-standardized	Sexually transmitted infections excluding HIV	Unsafe sex	Rate	2017	0.156104	0.174988	0.12102
Deaths	Global	Both	Age-standardized	Sexually transmitted infections excluding HIV	Unsafe sex	Rate	2017	0.102693	0.114163	0.0802096
Deaths	Global	Male	Age-standardized	Sexually transmitted infections excluding HIV	Unsafe sex	Rate	2016	0.047304	0.0591068	0.0268198
Deaths	Global	Female	Age-standardized	Sexually transmitted infections excluding HIV	Unsafe sex	Rate	2016	0.157893	0.17418	0.122354
Deaths	Global	Both	Age-standardized	Sexually transmitted infections excluding HIV	Unsafe sex	Rate	2016	0.104138	0.11471	0.0825475
Deaths	Global	Male	Age-standardized	Sexually transmitted infections excluding HIV	Unsafe sex	Rate	2018	0.0451942	0.0561216	0.025281
Deaths	Global	Female	Age-standardized	Sexually transmitted infections excluding HIV	Unsafe sex	Rate	2018	0.154714	0.175005	0.121423
Deaths	Global	Both	Age-standardized	Sexually transmitted infections excluding HIV	Unsafe sex	Rate	2018	0.101443	0.113674	0.0807507
Deaths	Global	Male	Age-standardized	Sexually transmitted infections excluding HIV	Unsafe sex	Rate	2019	0.0442661	0.0554658	0.0245492
Deaths	Global	Female	Age-standardized	Sexually transmitted infections excluding HIV	Unsafe sex	Rate	2019	0.153116	0.174916	0.118828
Deaths	Global	Both	Age-standardized	Sexually transmitted infections excluding HIV	Unsafe sex	Rate	2019	0.100173	0.113432	0.0780266
DALYs (Disability-Adjusted Life Years)	Global	Male	Age-standardized	Sexually transmitted infections excluding HIV	Unsafe sex	Rate	1990	11.6433	16.1627	8.10886
DALYs (Disability-Adjusted Life Years)	Global	Female	Age-standardized	Sexually transmitted infections excluding HIV	Unsafe sex	Rate	1990	27.9002	43.1254	19.1943
DALYs (Disability-Adjusted Life Years)	Global	Both	Age-standardized	Sexually transmitted infections excluding HIV	Unsafe sex	Rate	1990	19.6974	29.13	13.9996
DALYs (Disability-Adjusted Life Years)	Global	Male	Age-standardized	Sexually transmitted infections excluding HIV	Unsafe sex	Rate	1991	11.6628	16.2859	8.14709
DALYs (Disability-Adjusted Life Years)	Global	Female	Age-standardized	Sexually transmitted infections excluding HIV	Unsafe sex	Rate	1991	27.8833	42.9696	18.9362
DALYs (Disability-Adjusted Life Years)	Global	Both	Age-standardized	Sexually transmitted infections excluding HIV	Unsafe sex	Rate	1991	19.6968	28.9696	13.9284
DALYs (Disability-Adjusted Life Years)	Global	Male	Age-standardized	Sexually transmitted infections excluding HIV	Unsafe sex	Rate	1992	11.6941	16.2479	8.13226
DALYs (Disability-Adjusted Life Years)	Global	Female	Age-standardized	Sexually transmitted infections excluding HIV	Unsafe sex	Rate	1992	27.9599	43.3315	19.126
DALYs (Disability-Adjusted Life Years)	Global	Both	Age-standardized	Sexually transmitted infections excluding HIV	Unsafe sex	Rate	1992	19.7491	29.1669	13.9585
DALYs (Disability-Adjusted Life Years)	Global	Male	Age-standardized	Sexually transmitted infections excluding HIV	Unsafe sex	Rate	1994	11.6983	16.2872	8.14898
DALYs (Disability-Adjusted Life Years)	Global	Female	Age-standardized	Sexually transmitted infections excluding HIV	Unsafe sex	Rate	1994	27.8325	42.9841	19.0453
DALYs (Disability-Adjusted Life Years)	Global	Both	Age-standardized	Sexually transmitted infections excluding HIV	Unsafe sex	Rate	1994	19.6899	29.2184	13.9013
DALYs (Disability-Adjusted Life Years)	Global	Male	Age-standardized	Sexually transmitted infections excluding HIV	Unsafe sex	Rate	1993	11.6961	16.2927	8.12162
DALYs (Disability-Adjusted Life Years)	Global	Female	Age-standardized	Sexually transmitted infections excluding HIV	Unsafe sex	Rate	1993	27.8323	42.9611	18.9934
DALYs (Disability-Adjusted Life Years)	Global	Both	Age-standardized	Sexually transmitted infections excluding HIV	Unsafe sex	Rate	1993	19.687	29.2273	13.9045
DALYs (Disability-Adjusted Life Years)	Global	Male	Age-standardized	Sexually transmitted infections excluding HIV	Unsafe sex	Rate	1996	11.3765	15.8595	7.98591
DALYs (Disability-Adjusted Life Years)	Global	Female	Age-standardized	Sexually transmitted infections excluding HIV	Unsafe sex	Rate	1996	27.3868	42.7156	18.5011
DALYs (Disability-Adjusted Life Years)	Global	Both	Age-standardized	Sexually transmitted infections excluding HIV	Unsafe sex	Rate	1996	19.317	29.0345	13.4844
DALYs (Disability-Adjusted Life Years)	Global	Male	Age-standardized	Sexually transmitted infections excluding HIV	Unsafe sex	Rate	1998	11.0017	15.5848	7.64427
DALYs (Disability-Adjusted Life Years)	Global	Female	Age-standardized	Sexually transmitted infections excluding HIV	Unsafe sex	Rate	1998	27.0766	42.1549	18.392
DALYs (Disability-Adjusted Life Years)	Global	Both	Age-standardized	Sexually transmitted infections excluding HIV	Unsafe sex	Rate	1998	18.9932	28.6042	13.281
DALYs (Disability-Adjusted Life Years)	Global	Male	Age-standardized	Sexually transmitted infections excluding HIV	Unsafe sex	Rate	1995	11.6104	16.2329	8.09699
DALYs (Disability-Adjusted Life Years)	Global	Female	Age-standardized	Sexually transmitted infections excluding HIV	Unsafe sex	Rate	1995	27.5938	42.8588	18.7082
DALYs (Disability-Adjusted Life Years)	Global	Both	Age-standardized	Sexually transmitted infections excluding HIV	Unsafe sex	Rate	1995	19.531	29.2141	13.68
DALYs (Disability-Adjusted Life Years)	Global	Male	Age-standardized	Sexually transmitted infections excluding HIV	Unsafe sex	Rate	1997	11.1819	15.7764	7.80095
DALYs (Disability-Adjusted Life Years)	Global	Female	Age-standardized	Sexually transmitted infections excluding HIV	Unsafe sex	Rate	1997	27.292	42.5424	18.5058
DALYs (Disability-Adjusted Life Years)	Global	Both	Age-standardized	Sexually transmitted infections excluding HIV	Unsafe sex	Rate	1997	19.181	28.6735	13.3505
DALYs (Disability-Adjusted Life Years)	Global	Male	Age-standardized	Sexually transmitted infections excluding HIV	Unsafe sex	Rate	1999	10.8704	15.4118	7.49876
DALYs (Disability-Adjusted Life Years)	Global	Female	Age-standardized	Sexually transmitted infections excluding HIV	Unsafe sex	Rate	1999	26.8933	41.9073	18.0022
DALYs (Disability-Adjusted Life Years)	Global	Both	Age-standardized	Sexually transmitted infections excluding HIV	Unsafe sex	Rate	1999	18.8452	28.3226	13.1345
DALYs (Disability-Adjusted Life Years)	Global	Male	Age-standardized	Sexually transmitted infections excluding HIV	Unsafe sex	Rate	2000	10.6935	15.0503	7.36566
DALYs (Disability-Adjusted Life Years)	Global	Female	Age-standardized	Sexually transmitted infections excluding HIV	Unsafe sex	Rate	2000	26.6178	41.5363	18.0138
DALYs (Disability-Adjusted Life Years)	Global	Both	Age-standardized	Sexually transmitted infections excluding HIV	Unsafe sex	Rate	2000	18.6283	27.9729	12.9067
DALYs (Disability-Adjusted Life Years)	Global	Male	Age-standardized	Sexually transmitted infections excluding HIV	Unsafe sex	Rate	2002	10.2955	14.6802	7.08847
DALYs (Disability-Adjusted Life Years)	Global	Female	Age-standardized	Sexually transmitted infections excluding HIV	Unsafe sex	Rate	2002	25.9193	41.1832	17.4546
DALYs (Disability-Adjusted Life Years)	Global	Both	Age-standardized	Sexually transmitted infections excluding HIV	Unsafe sex	Rate	2002	18.0976	27.4725	12.4131
DALYs (Disability-Adjusted Life Years)	Global	Male	Age-standardized	Sexually transmitted infections excluding HIV	Unsafe sex	Rate	2001	10.4688	14.9784	7.22194
DALYs (Disability-Adjusted Life Years)	Global	Female	Age-standardized	Sexually transmitted infections excluding HIV	Unsafe sex	Rate	2001	26.3046	41.4723	17.7293
DALYs (Disability-Adjusted Life Years)	Global	Both	Age-standardized	Sexually transmitted infections excluding HIV	Unsafe sex	Rate	2001	18.3695	27.7553	12.667
DALYs (Disability-Adjusted Life Years)	Global	Male	Age-standardized	Sexually transmitted infections excluding HIV	Unsafe sex	Rate	2004	9.97518	14.4469	6.87191
DALYs (Disability-Adjusted Life Years)	Global	Female	Age-standardized	Sexually transmitted infections excluding HIV	Unsafe sex	Rate	2004	25.1461	40.2626	16.6414
DALYs (Disability-Adjusted Life Years)	Global	Both	Age-standardized	Sexually transmitted infections excluding HIV	Unsafe sex	Rate	2004	17.561	26.8631	11.8974
DALYs (Disability-Adjusted Life Years)	Global	Male	Age-standardized	Sexually transmitted infections excluding HIV	Unsafe sex	Rate	2003	10.1401	14.5283	7.00423
DALYs (Disability-Adjusted Life Years)	Global	Female	Age-standardized	Sexually transmitted infections excluding HIV	Unsafe sex	Rate	2003	25.4872	40.7599	16.9675
DALYs (Disability-Adjusted Life Years)	Global	Both	Age-standardized	Sexually transmitted infections excluding HIV	Unsafe sex	Rate	2003	17.8098	27.199	12.1398
DALYs (Disability-Adjusted Life Years)	Global	Male	Age-standardized	Sexually transmitted infections excluding HIV	Unsafe sex	Rate	2005	9.83853	14.4326	6.75866
DALYs (Disability-Adjusted Life Years)	Global	Female	Age-standardized	Sexually transmitted infections excluding HIV	Unsafe sex	Rate	2005	24.9596	40.1846	16.3852
DALYs (Disability-Adjusted Life Years)	Global	Both	Age-standardized	Sexually transmitted infections excluding HIV	Unsafe sex	Rate	2005	17.404	26.7914	11.811
DALYs (Disability-Adjusted Life Years)	Global	Male	Age-standardized	Sexually transmitted infections excluding HIV	Unsafe sex	Rate	2006	9.69416	14.2442	6.65888
DALYs (Disability-Adjusted Life Years)	Global	Female	Age-standardized	Sexually transmitted infections excluding HIV	Unsafe sex	Rate	2006	24.7104	39.9999	16.2026
DALYs (Disability-Adjusted Life Years)	Global	Both	Age-standardized	Sexually transmitted infections excluding HIV	Unsafe sex	Rate	2006	17.2104	26.5218	11.6664
DALYs (Disability-Adjusted Life Years)	Global	Male	Age-standardized	Sexually transmitted infections excluding HIV	Unsafe sex	Rate	2007	9.53526	14.0989	6.55171
DALYs (Disability-Adjusted Life Years)	Global	Female	Age-standardized	Sexually transmitted infections excluding HIV	Unsafe sex	Rate	2007	24.4405	39.5741	16.0446
DALYs (Disability-Adjusted Life Years)	Global	Both	Age-standardized	Sexually transmitted infections excluding HIV	Unsafe sex	Rate	2007	16.9968	26.4083	11.3986
DALYs (Disability-Adjusted Life Years)	Global	Male	Age-standardized	Sexually transmitted infections excluding HIV	Unsafe sex	Rate	2008	9.36509	13.9752	6.42184
DALYs (Disability-Adjusted Life Years)	Global	Female	Age-standardized	Sexually transmitted infections excluding HIV	Unsafe sex	Rate	2008	24.2202	39.4419	15.6494
DALYs (Disability-Adjusted Life Years)	Global	Both	Age-standardized	Sexually transmitted infections excluding HIV	Unsafe sex	Rate	2008	16.8016	26.2242	11.2601
DALYs (Disability-Adjusted Life Years)	Global	Male	Age-standardized	Sexually transmitted infections excluding HIV	Unsafe sex	Rate	2012	9.06286	13.6267	6.09749
DALYs (Disability-Adjusted Life Years)	Global	Female	Age-standardized	Sexually transmitted infections excluding HIV	Unsafe sex	Rate	2012	23.3117	38.3036	14.8399
DALYs (Disability-Adjusted Life Years)	Global	Both	Age-standardized	Sexually transmitted infections excluding HIV	Unsafe sex	Rate	2012	16.1963	25.6433	10.7418
DALYs (Disability-Adjusted Life Years)	Global	Male	Age-standardized	Sexually transmitted infections excluding HIV	Unsafe sex	Rate	2010	9.13926	13.7892	6.22403
DALYs (Disability-Adjusted Life Years)	Global	Female	Age-standardized	Sexually transmitted infections excluding HIV	Unsafe sex	Rate	2010	23.8106	38.9769	15.4238
DALYs (Disability-Adjusted Life Years)	Global	Both	Age-standardized	Sexually transmitted infections excluding HIV	Unsafe sex	Rate	2010	16.4833	26.0034	10.9616
DALYs (Disability-Adjusted Life Years)	Global	Male	Age-standardized	Sexually transmitted infections excluding HIV	Unsafe sex	Rate	2009	9.23426	13.9138	6.33791
DALYs (Disability-Adjusted Life Years)	Global	Female	Age-standardized	Sexually transmitted infections excluding HIV	Unsafe sex	Rate	2009	23.9231	39.0655	15.472
DALYs (Disability-Adjusted Life Years)	Global	Both	Age-standardized	Sexually transmitted infections excluding HIV	Unsafe sex	Rate	2009	16.5871	25.9474	10.9908
DALYs (Disability-Adjusted Life Years)	Global	Male	Age-standardized	Sexually transmitted infections excluding HIV	Unsafe sex	Rate	2011	9.0917	13.6873	6.17251
DALYs (Disability-Adjusted Life Years)	Global	Female	Age-standardized	Sexually transmitted infections excluding HIV	Unsafe sex	Rate	2011	23.6241	38.7878	15.2014
DALYs (Disability-Adjusted Life Years)	Global	Both	Age-standardized	Sexually transmitted infections excluding HIV	Unsafe sex	Rate	2011	16.3667	25.8633	10.861
DALYs (Disability-Adjusted Life Years)	Global	Male	Age-standardized	Sexually transmitted infections excluding HIV	Unsafe sex	Rate	2016	8.95107	13.5331	5.98696
DALYs (Disability-Adjusted Life Years)	Global	Female	Age-standardized	Sexually transmitted infections excluding HIV	Unsafe sex	Rate	2016	23.1742	38.098	14.6074
DALYs (Disability-Adjusted Life Years)	Global	Both	Age-standardized	Sexually transmitted infections excluding HIV	Unsafe sex	Rate	2016	16.0697	25.5177	10.5632
DALYs (Disability-Adjusted Life Years)	Global	Male	Age-standardized	Sexually transmitted infections excluding HIV	Unsafe sex	Rate	2014	9.03383	13.6203	6.074
DALYs (Disability-Adjusted Life Years)	Global	Female	Age-standardized	Sexually transmitted infections excluding HIV	Unsafe sex	Rate	2014	23.0422	37.8384	14.6362
DALYs (Disability-Adjusted Life Years)	Global	Both	Age-standardized	Sexually transmitted infections excluding HIV	Unsafe sex	Rate	2014	16.0468	25.356	10.5491
DALYs (Disability-Adjusted Life Years)	Global	Male	Age-standardized	Sexually transmitted infections excluding HIV	Unsafe sex	Rate	2013	9.04787	13.6866	6.08414
DALYs (Disability-Adjusted Life Years)	Global	Female	Age-standardized	Sexually transmitted infections excluding HIV	Unsafe sex	Rate	2013	23.1864	37.9897	14.6993
DALYs (Disability-Adjusted Life Years)	Global	Both	Age-standardized	Sexually transmitted infections excluding HIV	Unsafe sex	Rate	2013	16.1261	25.459	10.5958
DALYs (Disability-Adjusted Life Years)	Global	Male	Age-standardized	Sexually transmitted infections excluding HIV	Unsafe sex	Rate	2015	9.02325	13.5862	6.0283
DALYs (Disability-Adjusted Life Years)	Global	Female	Age-standardized	Sexually transmitted infections excluding HIV	Unsafe sex	Rate	2015	23.0621	37.8682	14.6925
DALYs (Disability-Adjusted Life Years)	Global	Both	Age-standardized	Sexually transmitted infections excluding HIV	Unsafe sex	Rate	2015	16.0516	25.3663	10.566
DALYs (Disability-Adjusted Life Years)	Global	Male	Age-standardized	Sexually transmitted infections excluding HIV	Unsafe sex	Rate	2017	8.86661	13.388	5.89133
DALYs (Disability-Adjusted Life Years)	Global	Female	Age-standardized	Sexually transmitted infections excluding HIV	Unsafe sex	Rate	2017	23.29	38.6498	14.7019
DALYs (Disability-Adjusted Life Years)	Global	Both	Age-standardized	Sexually transmitted infections excluding HIV	Unsafe sex	Rate	2017	16.0831	25.6052	10.3452
DALYs (Disability-Adjusted Life Years)	Global	Male	Age-standardized	Sexually transmitted infections excluding HIV	Unsafe sex	Rate	2018	8.85615	13.3628	5.8495
DALYs (Disability-Adjusted Life Years)	Global	Female	Age-standardized	Sexually transmitted infections excluding HIV	Unsafe sex	Rate	2018	23.3355	38.6179	14.6026
DALYs (Disability-Adjusted Life Years)	Global	Both	Age-standardized	Sexually transmitted infections excluding HIV	Unsafe sex	Rate	2018	16.0994	25.6226	10.5112
DALYs (Disability-Adjusted Life Years)	Global	Male	Age-standardized	Sexually transmitted infections excluding HIV	Unsafe sex	Rate	2019	8.90002	13.4531	5.85546
DALYs (Disability-Adjusted Life Years)	Global	Female	Age-standardized	Sexually transmitted infections excluding HIV	Unsafe sex	Rate	2019	23.3776	38.8992	14.7706
DALYs (Disability-Adjusted Life Years)	Global	Both	Age-standardized	Sexually transmitted infections excluding HIV	Unsafe sex	Rate	2019	16.141	25.8271	10.5067
Deaths	Global	Both	All Ages	Cervical cancer	Unsafe sex	Number	1990	184527	218942	164836
Deaths	Global	Both	All Ages	Cervical cancer	Unsafe sex	Number	1992	188200	226991	168633
Deaths	Global	Both	All Ages	Cervical cancer	Unsafe sex	Number	1991	185386	226806	165659
Deaths	Global	Both	All Ages	Cervical cancer	Unsafe sex	Number	1993	190590	231289	171131
Deaths	Global	Both	All Ages	Cervical cancer	Unsafe sex	Number	1996	196946	240136	177981
Deaths	Global	Both	All Ages	Cervical cancer	Unsafe sex	Number	1995	194701	236897	175594
Deaths	Global	Both	All Ages	Cervical cancer	Unsafe sex	Number	1994	193347	233480	175137
Deaths	Global	Both	All Ages	Cervical cancer	Unsafe sex	Number	2000	208598	248707	189649
Deaths	Global	Both	All Ages	Cervical cancer	Unsafe sex	Number	1998	202315	245678	182934
Deaths	Global	Both	All Ages	Cervical cancer	Unsafe sex	Number	1997	200178	242036	181230
Deaths	Global	Both	All Ages	Cervical cancer	Unsafe sex	Number	1999	205592	247990	185663
Deaths	Global	Both	All Ages	Cervical cancer	Unsafe sex	Number	2003	220282	257294	198758
Deaths	Global	Both	All Ages	Cervical cancer	Unsafe sex	Number	2002	216381	256318	195435
Deaths	Global	Both	All Ages	Cervical cancer	Unsafe sex	Number	2005	225592	261576	202934
Deaths	Global	Both	All Ages	Cervical cancer	Unsafe sex	Number	2001	211803	251244	191695
Deaths	Global	Both	All Ages	Cervical cancer	Unsafe sex	Number	2004	222514	258437	200302
Deaths	Global	Both	All Ages	Cervical cancer	Unsafe sex	Number	2006	226907	259915	203728
Deaths	Global	Both	All Ages	Cervical cancer	Unsafe sex	Number	2008	231303	262946	208020
Deaths	Global	Both	All Ages	Cervical cancer	Unsafe sex	Number	2007	228723	260911	205165
Deaths	Global	Both	All Ages	Cervical cancer	Unsafe sex	Number	2012	244990	273093	216542
Deaths	Global	Both	All Ages	Cervical cancer	Unsafe sex	Number	2009	233890	265860	208908
Deaths	Global	Both	All Ages	Cervical cancer	Unsafe sex	Number	2011	241569	270938	214930
Deaths	Global	Both	All Ages	Cervical cancer	Unsafe sex	Number	2010	237933	268670	210986
Deaths	Global	Both	All Ages	Cervical cancer	Unsafe sex	Number	2013	250613	276444	219868
Deaths	Global	Both	All Ages	Cervical cancer	Unsafe sex	Number	2015	264032	291552	226726
Deaths	Global	Both	All Ages	Cervical cancer	Unsafe sex	Number	2014	257081	284173	224419
Deaths	Global	Both	All Ages	Cervical cancer	Unsafe sex	Number	2017	273183	300962	235182
Deaths	Global	Both	All Ages	Cervical cancer	Unsafe sex	Number	2016	269747	294929	230730
Deaths	Global	Both	All Ages	Cervical cancer	Unsafe sex	Number	2019	280479	313930	238864
Deaths	Global	Both	All Ages	Cervical cancer	Unsafe sex	Number	2018	276625	308430	238149
DALYs (Disability-Adjusted Life Years)	Global	Both	All Ages	Cervical cancer	Unsafe sex	Number	1990	6.17625e+06	7.31693e+06	5.43767e+06
DALYs (Disability-Adjusted Life Years)	Global	Both	All Ages	Cervical cancer	Unsafe sex	Number	1994	6.47172e+06	7.79179e+06	5.7807e+06
DALYs (Disability-Adjusted Life Years)	Global	Both	All Ages	Cervical cancer	Unsafe sex	Number	1992	6.29274e+06	7.56615e+06	5.56675e+06
DALYs (Disability-Adjusted Life Years)	Global	Both	All Ages	Cervical cancer	Unsafe sex	Number	1991	6.19865e+06	7.5652e+06	5.46926e+06
DALYs (Disability-Adjusted Life Years)	Global	Both	All Ages	Cervical cancer	Unsafe sex	Number	1995	6.52687e+06	7.92022e+06	5.84763e+06
DALYs (Disability-Adjusted Life Years)	Global	Both	All Ages	Cervical cancer	Unsafe sex	Number	1993	6.36138e+06	7.62062e+06	5.64977e+06
DALYs (Disability-Adjusted Life Years)	Global	Both	All Ages	Cervical cancer	Unsafe sex	Number	1998	6.78762e+06	8.1051e+06	6.05759e+06
DALYs (Disability-Adjusted Life Years)	Global	Both	All Ages	Cervical cancer	Unsafe sex	Number	1996	6.60115e+06	7.97085e+06	5.89614e+06
DALYs (Disability-Adjusted Life Years)	Global	Both	All Ages	Cervical cancer	Unsafe sex	Number	1997	6.71189e+06	8.16466e+06	6.02072e+06
DALYs (Disability-Adjusted Life Years)	Global	Both	All Ages	Cervical cancer	Unsafe sex	Number	1999	6.90042e+06	8.21153e+06	6.16272e+06
DALYs (Disability-Adjusted Life Years)	Global	Both	All Ages	Cervical cancer	Unsafe sex	Number	2000	7.00013e+06	8.27087e+06	6.2989e+06
DALYs (Disability-Adjusted Life Years)	Global	Both	All Ages	Cervical cancer	Unsafe sex	Number	2002	7.22446e+06	8.41603e+06	6.4615e+06
DALYs (Disability-Adjusted Life Years)	Global	Both	All Ages	Cervical cancer	Unsafe sex	Number	2003	7.32537e+06	8.45537e+06	6.53316e+06
DALYs (Disability-Adjusted Life Years)	Global	Both	All Ages	Cervical cancer	Unsafe sex	Number	2001	7.09992e+06	8.35705e+06	6.34401e+06
DALYs (Disability-Adjusted Life Years)	Global	Both	All Ages	Cervical cancer	Unsafe sex	Number	2005	7.48237e+06	8.607e+06	6.71271e+06
DALYs (Disability-Adjusted Life Years)	Global	Both	All Ages	Cervical cancer	Unsafe sex	Number	2004	7.39233e+06	8.49032e+06	6.60945e+06
DALYs (Disability-Adjusted Life Years)	Global	Both	All Ages	Cervical cancer	Unsafe sex	Number	2006	7.50657e+06	8.47349e+06	6.63612e+06
DALYs (Disability-Adjusted Life Years)	Global	Both	All Ages	Cervical cancer	Unsafe sex	Number	2007	7.5472e+06	8.50648e+06	6.72011e+06
DALYs (Disability-Adjusted Life Years)	Global	Both	All Ages	Cervical cancer	Unsafe sex	Number	2008	7.61994e+06	8.64856e+06	6.73602e+06
DALYs (Disability-Adjusted Life Years)	Global	Both	All Ages	Cervical cancer	Unsafe sex	Number	2011	7.9117e+06	8.77558e+06	6.92103e+06
DALYs (Disability-Adjusted Life Years)	Global	Both	All Ages	Cervical cancer	Unsafe sex	Number	2009	7.69423e+06	8.68727e+06	6.79058e+06
DALYs (Disability-Adjusted Life Years)	Global	Both	All Ages	Cervical cancer	Unsafe sex	Number	2010	7.81734e+06	8.68143e+06	6.85464e+06
DALYs (Disability-Adjusted Life Years)	Global	Both	All Ages	Cervical cancer	Unsafe sex	Number	2013	8.16068e+06	8.83668e+06	7.08844e+06
DALYs (Disability-Adjusted Life Years)	Global	Both	All Ages	Cervical cancer	Unsafe sex	Number	2012	7.99238e+06	8.7727e+06	6.98044e+06
DALYs (Disability-Adjusted Life Years)	Global	Both	All Ages	Cervical cancer	Unsafe sex	Number	2014	8.3519e+06	9.13643e+06	7.17589e+06
DALYs (Disability-Adjusted Life Years)	Global	Both	All Ages	Cervical cancer	Unsafe sex	Number	2017	8.78859e+06	9.70602e+06	7.48638e+06
DALYs (Disability-Adjusted Life Years)	Global	Both	All Ages	Cervical cancer	Unsafe sex	Number	2015	8.55047e+06	9.29283e+06	7.26413e+06
DALYs (Disability-Adjusted Life Years)	Global	Both	All Ages	Cervical cancer	Unsafe sex	Number	2018	8.86858e+06	9.94403e+06	7.59157e+06
DALYs (Disability-Adjusted Life Years)	Global	Both	All Ages	Cervical cancer	Unsafe sex	Number	2016	8.7069e+06	9.57158e+06	7.3855e+06
DALYs (Disability-Adjusted Life Years)	Global	Both	All Ages	Cervical cancer	Unsafe sex	Number	2019	8.95501e+06	9.97846e+06	7.54773e+06
DALYs (Disability-Adjusted Life Years)	Global	Both	Age-standardized	Cervical cancer	Unsafe sex	Rate	1990	139.981	165.849	123.788
DALYs (Disability-Adjusted Life Years)	Global	Both	Age-standardized	Cervical cancer	Unsafe sex	Rate	1992	136.362	163.842	121.013
DALYs (Disability-Adjusted Life Years)	Global	Both	Age-standardized	Cervical cancer	Unsafe sex	Rate	1991	137.389	167.738	121.825
DALYs (Disability-Adjusted Life Years)	Global	Both	Age-standardized	Cervical cancer	Unsafe sex	Rate	1994	134.105	161.573	120.317
DALYs (Disability-Adjusted Life Years)	Global	Both	Age-standardized	Cervical cancer	Unsafe sex	Rate	1993	134.887	161.987	120.189
DALYs (Disability-Adjusted Life Years)	Global	Both	Age-standardized	Cervical cancer	Unsafe sex	Rate	1996	130.803	158.164	117.247
DALYs (Disability-Adjusted Life Years)	Global	Both	Age-standardized	Cervical cancer	Unsafe sex	Rate	1995	132.224	160.6	118.726
DALYs (Disability-Adjusted Life Years)	Global	Both	Age-standardized	Cervical cancer	Unsafe sex	Rate	1997	129.954	158.214	116.753
DALYs (Disability-Adjusted Life Years)	Global	Both	Age-standardized	Cervical cancer	Unsafe sex	Rate	1998	128.367	153.752	115.277
DALYs (Disability-Adjusted Life Years)	Global	Both	Age-standardized	Cervical cancer	Unsafe sex	Rate	2000	126.425	149.668	114.042
DALYs (Disability-Adjusted Life Years)	Global	Both	Age-standardized	Cervical cancer	Unsafe sex	Rate	1999	127.499	152.955	114.134
DALYs (Disability-Adjusted Life Years)	Global	Both	Age-standardized	Cervical cancer	Unsafe sex	Rate	2002	124.794	145.775	111.879
DALYs (Disability-Adjusted Life Years)	Global	Both	Age-standardized	Cervical cancer	Unsafe sex	Rate	2001	125.347	147.83	112.395
DALYs (Disability-Adjusted Life Years)	Global	Both	Age-standardized	Cervical cancer	Unsafe sex	Rate	2003	123.809	143.683	110.677
DALYs (Disability-Adjusted Life Years)	Global	Both	Age-standardized	Cervical cancer	Unsafe sex	Rate	2006	118.389	134.072	104.915
DALYs (Disability-Adjusted Life Years)	Global	Both	Age-standardized	Cervical cancer	Unsafe sex	Rate	2004	122.076	140.592	109.872
DALYs (Disability-Adjusted Life Years)	Global	Both	Age-standardized	Cervical cancer	Unsafe sex	Rate	2005	120.74	139.471	108.647
DALYs (Disability-Adjusted Life Years)	Global	Both	Age-standardized	Cervical cancer	Unsafe sex	Rate	2008	114.813	130.669	102.061
DALYs (Disability-Adjusted Life Years)	Global	Both	Age-standardized	Cervical cancer	Unsafe sex	Rate	2007	116.345	131.493	103.729
DALYs (Disability-Adjusted Life Years)	Global	Both	Age-standardized	Cervical cancer	Unsafe sex	Rate	2011	111.559	123.923	97.7963
DALYs (Disability-Adjusted Life Years)	Global	Both	Age-standardized	Cervical cancer	Unsafe sex	Rate	2010	112.643	125.373	99.2155
DALYs (Disability-Adjusted Life Years)	Global	Both	Age-standardized	Cervical cancer	Unsafe sex	Rate	2012	110.304	121.269	96.5749
DALYs (Disability-Adjusted Life Years)	Global	Both	Age-standardized	Cervical cancer	Unsafe sex	Rate	2009	113.37	128.485	100.268
DALYs (Disability-Adjusted Life Years)	Global	Both	Age-standardized	Cervical cancer	Unsafe sex	Rate	2013	110.231	119.547	95.9058
DALYs (Disability-Adjusted Life Years)	Global	Both	Age-standardized	Cervical cancer	Unsafe sex	Rate	2015	110.738	120.358	94.1971
DALYs (Disability-Adjusted Life Years)	Global	Both	Age-standardized	Cervical cancer	Unsafe sex	Rate	2017	109.338	120.634	93.2577
DALYs (Disability-Adjusted Life Years)	Global	Both	Age-standardized	Cervical cancer	Unsafe sex	Rate	2014	110.443	121.049	95.1019
DALYs (Disability-Adjusted Life Years)	Global	Both	Age-standardized	Cervical cancer	Unsafe sex	Rate	2016	110.501	121.555	93.9662
DALYs (Disability-Adjusted Life Years)	Global	Both	Age-standardized	Cervical cancer	Unsafe sex	Rate	2019	107.203	119.435	90.5202
DALYs (Disability-Adjusted Life Years)	Global	Both	Age-standardized	Cervical cancer	Unsafe sex	Rate	2018	108.214	121.326	92.7177
Deaths	Global	Both	Age-standardized	Cervical cancer	Unsafe sex	Rate	1990	4.46479	5.31223	3.99984
Deaths	Global	Both	Age-standardized	Cervical cancer	Unsafe sex	Rate	1993	4.31335	5.24016	3.86605
Deaths	Global	Both	Age-standardized	Cervical cancer	Unsafe sex	Rate	1991	4.38626	5.35945	3.92751
Deaths	Global	Both	Age-standardized	Cervical cancer	Unsafe sex	Rate	1992	4.35249	5.23723	3.89434
Deaths	Global	Both	Age-standardized	Cervical cancer	Unsafe sex	Rate	1995	4.21085	5.11959	3.79925
Deaths	Global	Both	Age-standardized	Cervical cancer	Unsafe sex	Rate	1996	4.16415	5.07939	3.75694
Deaths	Global	Both	Age-standardized	Cervical cancer	Unsafe sex	Rate	1994	4.2763	5.18102	3.87474
Deaths	Global	Both	Age-standardized	Cervical cancer	Unsafe sex	Rate	1998	4.08055	4.96446	3.6999
Deaths	Global	Both	Age-standardized	Cervical cancer	Unsafe sex	Rate	1999	4.04999	4.86524	3.66513
Deaths	Global	Both	Age-standardized	Cervical cancer	Unsafe sex	Rate	1997	4.13389	5.00075	3.75842
Deaths	Global	Both	Age-standardized	Cervical cancer	Unsafe sex	Rate	2000	4.01454	4.78834	3.65162
Deaths	Global	Both	Age-standardized	Cervical cancer	Unsafe sex	Rate	2002	3.97302	4.71667	3.60079
Deaths	Global	Both	Age-standardized	Cervical cancer	Unsafe sex	Rate	2001	3.98067	4.73249	3.60966
Deaths	Global	Both	Age-standardized	Cervical cancer	Unsafe sex	Rate	2003	3.95165	4.6191	3.57802
Deaths	Global	Both	Age-standardized	Cervical cancer	Unsafe sex	Rate	2006	3.77857	4.32403	3.40791
Deaths	Global	Both	Age-standardized	Cervical cancer	Unsafe sex	Rate	2005	3.85163	4.46375	3.46907
Deaths	Global	Both	Age-standardized	Cervical cancer	Unsafe sex	Rate	2004	3.89432	4.53041	3.50297
Deaths	Global	Both	Age-standardized	Cervical cancer	Unsafe sex	Rate	2008	3.6615	4.16012	3.31028
Deaths	Global	Both	Age-standardized	Cervical cancer	Unsafe sex	Rate	2009	3.61026	4.10376	3.23137
Deaths	Global	Both	Age-standardized	Cervical cancer	Unsafe sex	Rate	2007	3.71357	4.24757	3.34945
Deaths	Global	Both	Age-standardized	Cervical cancer	Unsafe sex	Rate	2012	3.50894	3.92066	3.11038
Deaths	Global	Both	Age-standardized	Cervical cancer	Unsafe sex	Rate	2010	3.58133	4.05473	3.19116
Deaths	Global	Both	Age-standardized	Cervical cancer	Unsafe sex	Rate	2014	3.50379	3.86984	3.06252
Deaths	Global	Both	Age-standardized	Cervical cancer	Unsafe sex	Rate	2013	3.50136	3.87228	3.08184
Deaths	Global	Both	Age-standardized	Cervical cancer	Unsafe sex	Rate	2011	3.54701	3.98627	3.16414
Deaths	Global	Both	Age-standardized	Cervical cancer	Unsafe sex	Rate	2017	3.46381	3.82184	2.98376
Deaths	Global	Both	Age-standardized	Cervical cancer	Unsafe sex	Rate	2015	3.51195	3.87444	3.02901
Deaths	Global	Both	Age-standardized	Cervical cancer	Unsafe sex	Rate	2016	3.50276	3.83241	3.0084
Deaths	Global	Both	Age-standardized	Cervical cancer	Unsafe sex	Rate	2019	3.39562	3.8059	2.89552
Deaths	Global	Both	Age-standardized	Cervical cancer	Unsafe sex	Rate	2018	3.42693	3.82475	2.95012
