# Supplementary material for: Global disease burden attributed to unsafe sex in 204 countries and territories from 1990 to 2019: results from the Global Burden of Disease Study 2019
Source: Sci Rep. 2023 Aug 9;13:12900. doi: 10.1038/s41598-023-40001-2 (PMC10412620; doi:10.1038/s41598-023-40001-2)
Supplement: Supplementary file 1 — Supplementary Information 1. [file 41598_2023_40001_MOESM1_ESM.zip › raw data for Figure 6-9.xlsx]

## Sheet: 特定年龄段level3
measure	location	sex	age	cause	rei	metric	year	val	upper	lower
Deaths	Global	Both	20-24 years	Sexually transmitted infections excluding HIV	Unsafe sex	Number	1990	541.653	649.628	363.52
Deaths	Global	Both	20-24 years	Sexually transmitted infections excluding HIV	Unsafe sex	Percent	1990	1	1	1
Deaths	Global	Both	20-24 years	Sexually transmitted infections excluding HIV	Unsafe sex	Rate	1990	0.109941	0.131857	0.0737849
Deaths	Global	Both	50-74 years	Sexually transmitted infections excluding HIV	Unsafe sex	Number	1990	3147.98	3673.03	2386.53
Deaths	Global	Both	50-74 years	Sexually transmitted infections excluding HIV	Unsafe sex	Percent	1990	1	1	1
Deaths	Global	Both	20-24 years	HIV/AIDS	Unsafe sex	Number	1990	20465.8	32156.1	13565.2
Deaths	Global	Both	20-24 years	HIV/AIDS	Unsafe sex	Percent	1990	0.923745	0.955124	0.882167
Deaths	Global	Both	20-24 years	HIV/AIDS	Unsafe sex	Rate	1990	4.15402	6.52682	2.75337
Deaths	Global	Both	50-74 years	HIV/AIDS	Unsafe sex	Number	1990	38466	51929.4	26994.8
Deaths	Global	Both	50-74 years	HIV/AIDS	Unsafe sex	Percent	1990	0.93768	0.95463	0.917279
Deaths	Global	Both	50-74 years	HIV/AIDS	Unsafe sex	Rate	1990	2.65504	3.58433	1.86326
Deaths	Global	Both	<20 years	HIV/AIDS	Unsafe sex	Number	1990	6816.66	11501	4342.49
Deaths	Global	Both	<20 years	HIV/AIDS	Unsafe sex	Percent	1990	0.080432	0.124912	0.054977
Deaths	Global	Both	<20 years	HIV/AIDS	Unsafe sex	Rate	1990	0.299822	0.505857	0.190999
Deaths	Global	Both	25-49 years	HIV/AIDS	Unsafe sex	Number	1990	169585	246682	116090
Deaths	Global	Both	25-49 years	HIV/AIDS	Unsafe sex	Percent	1990	0.902075	0.928746	0.862191
Deaths	Global	Both	25-49 years	HIV/AIDS	Unsafe sex	Rate	1990	9.97607	14.5114	6.82916
Deaths	Global	Both	75+ years	HIV/AIDS	Unsafe sex	Number	1990	1420	1933.73	975.319
Deaths	Global	Both	75+ years	HIV/AIDS	Unsafe sex	Percent	1990	0.959048	0.974709	0.937061
Deaths	Global	Both	75+ years	HIV/AIDS	Unsafe sex	Rate	1990	0.821963	1.11934	0.564561
Deaths	Global	Both	50-74 years	Sexually transmitted infections excluding HIV	Unsafe sex	Rate	1990	0.217283	0.253524	0.164726
Deaths	Global	Both	<20 years	Sexually transmitted infections excluding HIV	Unsafe sex	Number	1990	559.451	693.01	427.07
Deaths	Global	Both	<20 years	Sexually transmitted infections excluding HIV	Unsafe sex	Percent	1990	0.007169	0.016747	0.00260529
Deaths	Global	Both	<20 years	Sexually transmitted infections excluding HIV	Unsafe sex	Rate	1990	0.0246067	0.0304811	0.0187841
Deaths	Global	Both	25-49 years	Sexually transmitted infections excluding HIV	Unsafe sex	Number	1990	3270.33	3735.1	2270.27
Deaths	Global	Both	25-49 years	Sexually transmitted infections excluding HIV	Unsafe sex	Percent	1990	1	1	1
Deaths	Global	Both	25-49 years	Sexually transmitted infections excluding HIV	Unsafe sex	Rate	1990	0.192382	0.219722	0.133552
Deaths	Global	Both	75+ years	Sexually transmitted infections excluding HIV	Unsafe sex	Number	1990	1192.02	1426.62	880.806
Deaths	Global	Both	75+ years	Sexually transmitted infections excluding HIV	Unsafe sex	Percent	1990	1	1	1
Deaths	Global	Both	75+ years	Sexually transmitted infections excluding HIV	Unsafe sex	Rate	1990	0.689999	0.825795	0.509853
Deaths	Global	Both	20-24 years	Cervical cancer	Unsafe sex	Number	1990	1232.59	1410.72	980.014
Deaths	Global	Both	20-24 years	Cervical cancer	Unsafe sex	Percent	1990	1	1	1
Deaths	Global	Both	20-24 years	Cervical cancer	Unsafe sex	Rate	1990	0.250182	0.286339	0.198917
Deaths	Global	Both	50-74 years	Cervical cancer	Unsafe sex	Number	1990	100455	122758	90002.3
Deaths	Global	Both	50-74 years	Cervical cancer	Unsafe sex	Percent	1990	1	1	1
Deaths	Global	Both	50-74 years	Cervical cancer	Unsafe sex	Rate	1990	6.93373	8.47311	6.21224
Deaths	Global	Both	<20 years	Cervical cancer	Unsafe sex	Number	1990	309.186	356.737	233.922
Deaths	Global	Both	<20 years	Cervical cancer	Unsafe sex	Percent	1990	1	1	1
Deaths	Global	Both	<20 years	Cervical cancer	Unsafe sex	Rate	1990	0.0135992	0.0156906	0.0102888
Deaths	Global	Both	25-49 years	Cervical cancer	Unsafe sex	Number	1990	56539.5	66755.9	48726.6
Deaths	Global	Both	25-49 years	Cervical cancer	Unsafe sex	Percent	1990	1	1	1
Deaths	Global	Both	25-49 years	Cervical cancer	Unsafe sex	Rate	1990	3.32602	3.92701	2.86641
Deaths	Global	Both	75+ years	Cervical cancer	Unsafe sex	Number	1990	25990.6	30752.5	23108.4
Deaths	Global	Both	75+ years	Cervical cancer	Unsafe sex	Percent	1990	1	1	1
Deaths	Global	Both	75+ years	Cervical cancer	Unsafe sex	Rate	1990	15.0446	17.801	13.3763
DALYs (Disability-Adjusted Life Years)	Global	Both	25-49 years	HIV/AIDS	Unsafe sex	Number	1990	9.5773e+06	1.37588e+07	6.74158e+06
DALYs (Disability-Adjusted Life Years)	Global	Both	25-49 years	HIV/AIDS	Unsafe sex	Percent	1990	0.902611	0.929226	0.862389
DALYs (Disability-Adjusted Life Years)	Global	Both	25-49 years	HIV/AIDS	Unsafe sex	Rate	1990	563.399	809.379	396.583
DALYs (Disability-Adjusted Life Years)	Global	Both	75+ years	HIV/AIDS	Unsafe sex	Number	1990	24443.6	32057.5	18415.1
DALYs (Disability-Adjusted Life Years)	Global	Both	75+ years	HIV/AIDS	Unsafe sex	Percent	1990	0.952394	0.970256	0.927675
DALYs (Disability-Adjusted Life Years)	Global	Both	75+ years	HIV/AIDS	Unsafe sex	Rate	1990	14.1492	18.5564	10.6596
DALYs (Disability-Adjusted Life Years)	Global	Both	20-24 years	Sexually transmitted infections excluding HIV	Unsafe sex	Number	1990	104819	148398	75707.7
DALYs (Disability-Adjusted Life Years)	Global	Both	20-24 years	Sexually transmitted infections excluding HIV	Unsafe sex	Percent	1990	1	1	1
DALYs (Disability-Adjusted Life Years)	Global	Both	20-24 years	Sexually transmitted infections excluding HIV	Unsafe sex	Rate	1990	21.2754	30.1209	15.3666
DALYs (Disability-Adjusted Life Years)	Global	Both	50-74 years	Sexually transmitted infections excluding HIV	Unsafe sex	Number	1990	175744	264803	126146
DALYs (Disability-Adjusted Life Years)	Global	Both	50-74 years	Sexually transmitted infections excluding HIV	Unsafe sex	Percent	1990	1	1	1
DALYs (Disability-Adjusted Life Years)	Global	Both	50-74 years	Sexually transmitted infections excluding HIV	Unsafe sex	Rate	1990	12.1304	18.2775	8.70696
DALYs (Disability-Adjusted Life Years)	Global	Both	<20 years	Sexually transmitted infections excluding HIV	Unsafe sex	Number	1990	78819	102025	59663.8
DALYs (Disability-Adjusted Life Years)	Global	Both	<20 years	Sexually transmitted infections excluding HIV	Unsafe sex	Percent	1990	0.0113651	0.0268193	0.00409016
DALYs (Disability-Adjusted Life Years)	Global	Both	<20 years	Sexually transmitted infections excluding HIV	Unsafe sex	Rate	1990	3.46675	4.48745	2.62423
DALYs (Disability-Adjusted Life Years)	Global	Both	25-49 years	Sexually transmitted infections excluding HIV	Unsafe sex	Number	1990	604366	911073	412805
DALYs (Disability-Adjusted Life Years)	Global	Both	25-49 years	Sexually transmitted infections excluding HIV	Unsafe sex	Percent	1990	1	1	1
DALYs (Disability-Adjusted Life Years)	Global	Both	25-49 years	Sexually transmitted infections excluding HIV	Unsafe sex	Rate	1990	35.5527	53.5952	24.2839
DALYs (Disability-Adjusted Life Years)	Global	Both	75+ years	Sexually transmitted infections excluding HIV	Unsafe sex	Number	1990	22587.4	31540.5	17058.5
DALYs (Disability-Adjusted Life Years)	Global	Both	75+ years	Sexually transmitted infections excluding HIV	Unsafe sex	Percent	1990	1	1	1
DALYs (Disability-Adjusted Life Years)	Global	Both	75+ years	Sexually transmitted infections excluding HIV	Unsafe sex	Rate	1990	13.0747	18.2572	9.87429
DALYs (Disability-Adjusted Life Years)	Global	Both	20-24 years	HIV/AIDS	Unsafe sex	Number	1990	1.48185e+06	2.26695e+06	1.01317e+06
DALYs (Disability-Adjusted Life Years)	Global	Both	20-24 years	HIV/AIDS	Unsafe sex	Percent	1990	0.922875	0.954515	0.880867
DALYs (Disability-Adjusted Life Years)	Global	Both	20-24 years	HIV/AIDS	Unsafe sex	Rate	1990	300.776	460.131	205.646
DALYs (Disability-Adjusted Life Years)	Global	Both	50-74 years	HIV/AIDS	Unsafe sex	Number	1990	1.31049e+06	1.72693e+06	956284
DALYs (Disability-Adjusted Life Years)	Global	Both	50-74 years	HIV/AIDS	Unsafe sex	Percent	1990	0.935226	0.953393	0.913041
DALYs (Disability-Adjusted Life Years)	Global	Both	50-74 years	HIV/AIDS	Unsafe sex	Rate	1990	90.4544	119.198	66.0057
DALYs (Disability-Adjusted Life Years)	Global	Both	<20 years	HIV/AIDS	Unsafe sex	Number	1990	544577	881009	359238
DALYs (Disability-Adjusted Life Years)	Global	Both	<20 years	HIV/AIDS	Unsafe sex	Percent	1990	0.0742459	0.111095	0.0524021
DALYs (Disability-Adjusted Life Years)	Global	Both	<20 years	HIV/AIDS	Unsafe sex	Rate	1990	23.9525	38.75	15.8006
DALYs (Disability-Adjusted Life Years)	Global	Both	20-24 years	Cervical cancer	Unsafe sex	Number	1990	84434	96811.3	67006.2
DALYs (Disability-Adjusted Life Years)	Global	Both	20-24 years	Cervical cancer	Unsafe sex	Percent	1990	1	1	1
DALYs (Disability-Adjusted Life Years)	Global	Both	20-24 years	Cervical cancer	Unsafe sex	Rate	1990	17.1378	19.6501	13.6005
DALYs (Disability-Adjusted Life Years)	Global	Both	50-74 years	Cervical cancer	Unsafe sex	Number	1990	2.92925e+06	3.55629e+06	2.61592e+06
DALYs (Disability-Adjusted Life Years)	Global	Both	50-74 years	Cervical cancer	Unsafe sex	Percent	1990	1	1	1
DALYs (Disability-Adjusted Life Years)	Global	Both	50-74 years	Cervical cancer	Unsafe sex	Rate	1990	202.186	245.466	180.559
DALYs (Disability-Adjusted Life Years)	Global	Both	<20 years	Cervical cancer	Unsafe sex	Number	1990	22791.3	26428.9	17335.5
DALYs (Disability-Adjusted Life Years)	Global	Both	<20 years	Cervical cancer	Unsafe sex	Percent	1990	1	1	1
DALYs (Disability-Adjusted Life Years)	Global	Both	<20 years	Cervical cancer	Unsafe sex	Rate	1990	1.00245	1.16244	0.762479
DALYs (Disability-Adjusted Life Years)	Global	Both	25-49 years	Cervical cancer	Unsafe sex	Number	1990	2.80622e+06	3.32176e+06	2.41744e+06
DALYs (Disability-Adjusted Life Years)	Global	Both	25-49 years	Cervical cancer	Unsafe sex	Percent	1990	1	1	1
DALYs (Disability-Adjusted Life Years)	Global	Both	25-49 years	Cervical cancer	Unsafe sex	Rate	1990	165.08	195.408	142.21
DALYs (Disability-Adjusted Life Years)	Global	Both	75+ years	Cervical cancer	Unsafe sex	Number	1990	333559	397026	299103
DALYs (Disability-Adjusted Life Years)	Global	Both	75+ years	Cervical cancer	Unsafe sex	Percent	1990	1	1	1
DALYs (Disability-Adjusted Life Years)	Global	Both	75+ years	Cervical cancer	Unsafe sex	Rate	1990	193.08	229.817	173.135
Deaths	Global	Both	20-24 years	HIV/AIDS	Unsafe sex	Number	1991	25927.5	41040.5	16997.5
Deaths	Global	Both	20-24 years	HIV/AIDS	Unsafe sex	Percent	1991	0.922078	0.953748	0.880292
Deaths	Global	Both	20-24 years	HIV/AIDS	Unsafe sex	Rate	1991	5.20924	8.24569	3.41506
Deaths	Global	Both	50-74 years	HIV/AIDS	Unsafe sex	Number	1991	49654	66737.2	35078.8
Deaths	Global	Both	50-74 years	HIV/AIDS	Unsafe sex	Percent	1991	0.936652	0.953637	0.916078
Deaths	Global	Both	50-74 years	HIV/AIDS	Unsafe sex	Rate	1991	3.36465	4.52224	2.37701
Deaths	Global	Both	<20 years	HIV/AIDS	Unsafe sex	Number	1991	8385.26	14220.5	5250.39
Deaths	Global	Both	<20 years	HIV/AIDS	Unsafe sex	Percent	1991	0.0796872	0.12411	0.0550053
Deaths	Global	Both	<20 years	HIV/AIDS	Unsafe sex	Rate	1991	0.366229	0.621085	0.229312
Deaths	Global	Both	25-49 years	HIV/AIDS	Unsafe sex	Number	1991	220513	321456	150214
Deaths	Global	Both	25-49 years	HIV/AIDS	Unsafe sex	Percent	1991	0.902964	0.92837	0.864331
Deaths	Global	Both	25-49 years	HIV/AIDS	Unsafe sex	Rate	1991	12.6407	18.4271	8.61088
Deaths	Global	Both	75+ years	HIV/AIDS	Unsafe sex	Number	1991	1858.79	2495.13	1293.88
Deaths	Global	Both	75+ years	HIV/AIDS	Unsafe sex	Percent	1991	0.958168	0.97261	0.938908
Deaths	Global	Both	75+ years	HIV/AIDS	Unsafe sex	Rate	1991	1.04952	1.40882	0.730557
Deaths	Global	Both	20-24 years	Sexually transmitted infections excluding HIV	Unsafe sex	Number	1991	546.317	651.513	375.624
Deaths	Global	Both	20-24 years	Sexually transmitted infections excluding HIV	Unsafe sex	Percent	1991	1	1	1
Deaths	Global	Both	20-24 years	Sexually transmitted infections excluding HIV	Unsafe sex	Rate	1991	0.109764	0.130899	0.0754687
Deaths	Global	Both	50-74 years	Sexually transmitted infections excluding HIV	Unsafe sex	Number	1991	3186.84	3696	2382.61
Deaths	Global	Both	50-74 years	Sexually transmitted infections excluding HIV	Unsafe sex	Percent	1991	1	1	1
Deaths	Global	Both	50-74 years	Sexually transmitted infections excluding HIV	Unsafe sex	Rate	1991	0.215946	0.250448	0.16145
Deaths	Global	Both	<20 years	Sexually transmitted infections excluding HIV	Unsafe sex	Number	1991	562.318	698.817	429.265
Deaths	Global	Both	<20 years	Sexually transmitted infections excluding HIV	Unsafe sex	Percent	1991	0.00714175	0.0165782	0.00262008
Deaths	Global	Both	<20 years	Sexually transmitted infections excluding HIV	Unsafe sex	Rate	1991	0.0245594	0.030521	0.0187483
Deaths	Global	Both	25-49 years	Sexually transmitted infections excluding HIV	Unsafe sex	Number	1991	3302.22	3782.81	2240.04
Deaths	Global	Both	25-49 years	Sexually transmitted infections excluding HIV	Unsafe sex	Percent	1991	1	1	1
Deaths	Global	Both	25-49 years	Sexually transmitted infections excluding HIV	Unsafe sex	Rate	1991	0.189297	0.216846	0.128408
Deaths	Global	Both	75+ years	Sexually transmitted infections excluding HIV	Unsafe sex	Number	1991	1189.49	1410.79	867.255
Deaths	Global	Both	75+ years	Sexually transmitted infections excluding HIV	Unsafe sex	Percent	1991	1	1	1
Deaths	Global	Both	75+ years	Sexually transmitted infections excluding HIV	Unsafe sex	Rate	1991	0.671617	0.796571	0.489675
Deaths	Global	Both	20-24 years	Cervical cancer	Unsafe sex	Number	1991	1231.19	1402.93	978.762
Deaths	Global	Both	20-24 years	Cervical cancer	Unsafe sex	Percent	1991	1	1	1
Deaths	Global	Both	20-24 years	Cervical cancer	Unsafe sex	Rate	1991	0.247365	0.28187	0.196649
Deaths	Global	Both	50-74 years	Cervical cancer	Unsafe sex	Number	1991	100755	124642	90383.4
Deaths	Global	Both	50-74 years	Cervical cancer	Unsafe sex	Percent	1991	1	1	1
Deaths	Global	Both	50-74 years	Cervical cancer	Unsafe sex	Rate	1991	6.82734	8.44596	6.12455
Deaths	Global	Both	<20 years	Cervical cancer	Unsafe sex	Number	1991	304.698	348.935	234.384
Deaths	Global	Both	<20 years	Cervical cancer	Unsafe sex	Percent	1991	1	1	1
Deaths	Global	Both	<20 years	Cervical cancer	Unsafe sex	Rate	1991	0.0133078	0.0152398	0.0102368
Deaths	Global	Both	25-49 years	Cervical cancer	Unsafe sex	Number	1991	56896.6	69094.3	48938.5
Deaths	Global	Both	25-49 years	Cervical cancer	Unsafe sex	Percent	1991	1	1	1
Deaths	Global	Both	25-49 years	Cervical cancer	Unsafe sex	Rate	1991	3.26154	3.96077	2.80535
Deaths	Global	Both	75+ years	Cervical cancer	Unsafe sex	Number	1991	26198.9	31249	23316.3
Deaths	Global	Both	75+ years	Cervical cancer	Unsafe sex	Percent	1991	1	1	1
Deaths	Global	Both	75+ years	Cervical cancer	Unsafe sex	Rate	1991	14.7926	17.644	13.165
DALYs (Disability-Adjusted Life Years)	Global	Both	20-24 years	HIV/AIDS	Unsafe sex	Number	1991	1.87275e+06	2.87926e+06	1.26955e+06
DALYs (Disability-Adjusted Life Years)	Global	Both	20-24 years	HIV/AIDS	Unsafe sex	Percent	1991	0.92127	0.953247	0.879173
DALYs (Disability-Adjusted Life Years)	Global	Both	20-24 years	HIV/AIDS	Unsafe sex	Rate	1991	376.265	578.488	255.072
DALYs (Disability-Adjusted Life Years)	Global	Both	50-74 years	HIV/AIDS	Unsafe sex	Number	1991	1.68905e+06	2.21594e+06	1.23526e+06
DALYs (Disability-Adjusted Life Years)	Global	Both	50-74 years	HIV/AIDS	Unsafe sex	Percent	1991	0.934283	0.95234	0.911664
DALYs (Disability-Adjusted Life Years)	Global	Both	50-74 years	HIV/AIDS	Unsafe sex	Rate	1991	114.453	150.157	83.7033
DALYs (Disability-Adjusted Life Years)	Global	Both	<20 years	HIV/AIDS	Unsafe sex	Number	1991	668345	1.08585e+06	438257
DALYs (Disability-Adjusted Life Years)	Global	Both	<20 years	HIV/AIDS	Unsafe sex	Percent	1991	0.0734261	0.109325	0.0522683
DALYs (Disability-Adjusted Life Years)	Global	Both	<20 years	HIV/AIDS	Unsafe sex	Rate	1991	29.1902	47.4247	19.141
DALYs (Disability-Adjusted Life Years)	Global	Both	25-49 years	HIV/AIDS	Unsafe sex	Number	1991	1.24138e+07	1.78612e+07	8.60993e+06
DALYs (Disability-Adjusted Life Years)	Global	Both	25-49 years	HIV/AIDS	Unsafe sex	Percent	1991	0.903405	0.928846	0.865827
DALYs (Disability-Adjusted Life Years)	Global	Both	25-49 years	HIV/AIDS	Unsafe sex	Rate	1991	711.61	1023.88	493.556
DALYs (Disability-Adjusted Life Years)	Global	Both	75+ years	HIV/AIDS	Unsafe sex	Number	1991	31533.6	40496.6	24094.8
DALYs (Disability-Adjusted Life Years)	Global	Both	75+ years	HIV/AIDS	Unsafe sex	Percent	1991	0.953509	0.96966	0.930958
DALYs (Disability-Adjusted Life Years)	Global	Both	75+ years	HIV/AIDS	Unsafe sex	Rate	1991	17.8047	22.8654	13.6045
DALYs (Disability-Adjusted Life Years)	Global	Both	20-24 years	Sexually transmitted infections excluding HIV	Unsafe sex	Number	1991	106652	151925	77386.7
DALYs (Disability-Adjusted Life Years)	Global	Both	20-24 years	Sexually transmitted infections excluding HIV	Unsafe sex	Percent	1991	1	1	1
DALYs (Disability-Adjusted Life Years)	Global	Both	20-24 years	Sexually transmitted infections excluding HIV	Unsafe sex	Rate	1991	21.428	30.5241	15.5482
DALYs (Disability-Adjusted Life Years)	Global	Both	50-74 years	Sexually transmitted infections excluding HIV	Unsafe sex	Number	1991	178721	270526	126772
DALYs (Disability-Adjusted Life Years)	Global	Both	50-74 years	Sexually transmitted infections excluding HIV	Unsafe sex	Percent	1991	1	1	1
DALYs (Disability-Adjusted Life Years)	Global	Both	50-74 years	Sexually transmitted infections excluding HIV	Unsafe sex	Rate	1991	12.1105	18.3314	8.59031
DALYs (Disability-Adjusted Life Years)	Global	Both	<20 years	Sexually transmitted infections excluding HIV	Unsafe sex	Number	1991	79527.7	103545	60507.3
DALYs (Disability-Adjusted Life Years)	Global	Both	<20 years	Sexually transmitted infections excluding HIV	Unsafe sex	Percent	1991	0.0113637	0.0269869	0.00414562
DALYs (Disability-Adjusted Life Years)	Global	Both	<20 years	Sexually transmitted infections excluding HIV	Unsafe sex	Rate	1991	3.4734	4.52237	2.64267
DALYs (Disability-Adjusted Life Years)	Global	Both	25-49 years	Sexually transmitted infections excluding HIV	Unsafe sex	Number	1991	620060	935254	419879
DALYs (Disability-Adjusted Life Years)	Global	Both	25-49 years	Sexually transmitted infections excluding HIV	Unsafe sex	Percent	1991	1	1	1
DALYs (Disability-Adjusted Life Years)	Global	Both	25-49 years	Sexually transmitted infections excluding HIV	Unsafe sex	Rate	1991	35.5444	53.6125	24.0692
DALYs (Disability-Adjusted Life Years)	Global	Both	75+ years	Sexually transmitted infections excluding HIV	Unsafe sex	Number	1991	22722.8	31695.4	16987.4
DALYs (Disability-Adjusted Life Years)	Global	Both	75+ years	Sexually transmitted infections excluding HIV	Unsafe sex	Percent	1991	1	1	1
DALYs (Disability-Adjusted Life Years)	Global	Both	75+ years	Sexually transmitted infections excluding HIV	Unsafe sex	Rate	1991	12.8299	17.8961	9.59152
DALYs (Disability-Adjusted Life Years)	Global	Both	20-24 years	Cervical cancer	Unsafe sex	Number	1991	84356.4	96445.3	67064.3
DALYs (Disability-Adjusted Life Years)	Global	Both	20-24 years	Cervical cancer	Unsafe sex	Percent	1991	1	1	1
DALYs (Disability-Adjusted Life Years)	Global	Both	20-24 years	Cervical cancer	Unsafe sex	Rate	1991	16.9485	19.3774	13.4743
DALYs (Disability-Adjusted Life Years)	Global	Both	50-74 years	Cervical cancer	Unsafe sex	Number	1991	2.9314e+06	3.63315e+06	2.61574e+06
DALYs (Disability-Adjusted Life Years)	Global	Both	50-74 years	Cervical cancer	Unsafe sex	Percent	1991	1	1	1
DALYs (Disability-Adjusted Life Years)	Global	Both	50-74 years	Cervical cancer	Unsafe sex	Rate	1991	198.637	246.189	177.248
DALYs (Disability-Adjusted Life Years)	Global	Both	<20 years	Cervical cancer	Unsafe sex	Number	1991	22465	25753.6	17283.6
DALYs (Disability-Adjusted Life Years)	Global	Both	<20 years	Cervical cancer	Unsafe sex	Percent	1991	1	1	1
DALYs (Disability-Adjusted Life Years)	Global	Both	<20 years	Cervical cancer	Unsafe sex	Rate	1991	0.981165	1.1248	0.754865
DALYs (Disability-Adjusted Life Years)	Global	Both	25-49 years	Cervical cancer	Unsafe sex	Number	1991	2.82569e+06	3.41727e+06	2.43544e+06
DALYs (Disability-Adjusted Life Years)	Global	Both	25-49 years	Cervical cancer	Unsafe sex	Percent	1991	1	1	1
DALYs (Disability-Adjusted Life Years)	Global	Both	25-49 years	Cervical cancer	Unsafe sex	Rate	1991	161.98	195.892	139.609
DALYs (Disability-Adjusted Life Years)	Global	Both	75+ years	Cervical cancer	Unsafe sex	Number	1991	334744	403069	301153
DALYs (Disability-Adjusted Life Years)	Global	Both	75+ years	Cervical cancer	Unsafe sex	Percent	1991	1	1	1
DALYs (Disability-Adjusted Life Years)	Global	Both	75+ years	Cervical cancer	Unsafe sex	Rate	1991	189.005	227.583	170.039
Deaths	Global	Both	20-24 years	HIV/AIDS	Unsafe sex	Number	1992	32079	51020.4	20749.3
Deaths	Global	Both	20-24 years	HIV/AIDS	Unsafe sex	Percent	1992	0.91972	0.952188	0.877127
Deaths	Global	Both	20-24 years	HIV/AIDS	Unsafe sex	Rate	1992	6.39846	10.1765	4.13865
Deaths	Global	Both	50-74 years	HIV/AIDS	Unsafe sex	Number	1992	62776	83710.6	44396.3
Deaths	Global	Both	50-74 years	HIV/AIDS	Unsafe sex	Percent	1992	0.934641	0.951716	0.913606
Deaths	Global	Both	50-74 years	HIV/AIDS	Unsafe sex	Rate	1992	4.1821	5.57675	2.95766
Deaths	Global	Both	<20 years	HIV/AIDS	Unsafe sex	Number	1992	10052.9	17179.6	6351.85
Deaths	Global	Both	<20 years	HIV/AIDS	Unsafe sex	Percent	1992	0.078939	0.122554	0.0543256
Deaths	Global	Both	<20 years	HIV/AIDS	Unsafe sex	Rate	1992	0.436009	0.745102	0.275488
Deaths	Global	Both	25-49 years	HIV/AIDS	Unsafe sex	Number	1992	280381	409961	189814
Deaths	Global	Both	25-49 years	HIV/AIDS	Unsafe sex	Percent	1992	0.903044	0.92749	0.866749
Deaths	Global	Both	25-49 years	HIV/AIDS	Unsafe sex	Rate	1992	15.6628	22.9014	10.6035
Deaths	Global	Both	75+ years	HIV/AIDS	Unsafe sex	Number	1992	2375.26	3132.64	1677.24
Deaths	Global	Both	75+ years	HIV/AIDS	Unsafe sex	Percent	1992	0.956789	0.970651	0.937382
Deaths	Global	Both	75+ years	HIV/AIDS	Unsafe sex	Rate	1992	1.31181	1.73009	0.926306
Deaths	Global	Both	20-24 years	Sexually transmitted infections excluding HIV	Unsafe sex	Number	1992	553.67	663.533	369.54
Deaths	Global	Both	20-24 years	Sexually transmitted infections excluding HIV	Unsafe sex	Percent	1992	1	1	1
Deaths	Global	Both	20-24 years	Sexually transmitted infections excluding HIV	Unsafe sex	Rate	1992	0.110435	0.132348	0.0737082
Deaths	Global	Both	50-74 years	Sexually transmitted infections excluding HIV	Unsafe sex	Number	1992	3238.16	3768.45	2398.34
Deaths	Global	Both	50-74 years	Sexually transmitted infections excluding HIV	Unsafe sex	Percent	1992	1	1	1
Deaths	Global	Both	50-74 years	Sexually transmitted infections excluding HIV	Unsafe sex	Rate	1992	0.215724	0.251052	0.159776
Deaths	Global	Both	<20 years	Sexually transmitted infections excluding HIV	Unsafe sex	Number	1992	567.793	706.386	431.586
Deaths	Global	Both	<20 years	Sexually transmitted infections excluding HIV	Unsafe sex	Percent	1992	0.00717589	0.0171495	0.00262587
Deaths	Global	Both	<20 years	Sexually transmitted infections excluding HIV	Unsafe sex	Rate	1992	0.0246259	0.0306369	0.0187184
Deaths	Global	Both	25-49 years	Sexually transmitted infections excluding HIV	Unsafe sex	Number	1992	3383.49	3852.14	2293.19
Deaths	Global	Both	25-49 years	Sexually transmitted infections excluding HIV	Unsafe sex	Percent	1992	1	1	1
Deaths	Global	Both	25-49 years	Sexually transmitted infections excluding HIV	Unsafe sex	Rate	1992	0.18901	0.215191	0.128103
Deaths	Global	Both	75+ years	Sexually transmitted infections excluding HIV	Unsafe sex	Number	1992	1194.3	1415.71	874.314
Deaths	Global	Both	75+ years	Sexually transmitted infections excluding HIV	Unsafe sex	Percent	1992	1	1	1
Deaths	Global	Both	75+ years	Sexually transmitted infections excluding HIV	Unsafe sex	Rate	1992	0.659591	0.781867	0.482866
Deaths	Global	Both	20-24 years	Cervical cancer	Unsafe sex	Number	1992	1238.93	1431.72	977.944
Deaths	Global	Both	20-24 years	Cervical cancer	Unsafe sex	Percent	1992	1	1	1
Deaths	Global	Both	20-24 years	Cervical cancer	Unsafe sex	Rate	1992	0.247115	0.285569	0.19506
Deaths	Global	Both	50-74 years	Cervical cancer	Unsafe sex	Number	1992	102014	125519	91626.8
Deaths	Global	Both	50-74 years	Cervical cancer	Unsafe sex	Percent	1992	1	1	1
Deaths	Global	Both	50-74 years	Cervical cancer	Unsafe sex	Rate	1992	6.7961	8.36202	6.10413
Deaths	Global	Both	<20 years	Cervical cancer	Unsafe sex	Number	1992	301.878	343.979	229.869
Deaths	Global	Both	<20 years	Cervical cancer	Unsafe sex	Percent	1992	1	1	1
Deaths	Global	Both	<20 years	Cervical cancer	Unsafe sex	Rate	1992	0.0130928	0.0149188	0.00996971
Deaths	Global	Both	25-49 years	Cervical cancer	Unsafe sex	Number	1992	58123	70611.8	50469.4
Deaths	Global	Both	25-49 years	Cervical cancer	Unsafe sex	Percent	1992	1	1	1
Deaths	Global	Both	25-49 years	Cervical cancer	Unsafe sex	Rate	1992	3.2469	3.94455	2.81935
Deaths	Global	Both	75+ years	Cervical cancer	Unsafe sex	Number	1992	26521.9	31468.2	23648.3
Deaths	Global	Both	75+ years	Cervical cancer	Unsafe sex	Percent	1992	1	1	1
Deaths	Global	Both	75+ years	Cervical cancer	Unsafe sex	Rate	1992	14.6475	17.3793	13.0605
DALYs (Disability-Adjusted Life Years)	Global	Both	25-49 years	HIV/AIDS	Unsafe sex	Number	1992	1.57244e+07	2.26619e+07	1.0876e+07
DALYs (Disability-Adjusted Life Years)	Global	Both	25-49 years	HIV/AIDS	Unsafe sex	Percent	1992	0.903495	0.927676	0.86799
DALYs (Disability-Adjusted Life Years)	Global	Both	25-49 years	HIV/AIDS	Unsafe sex	Rate	1992	878.407	1265.95	607.561
DALYs (Disability-Adjusted Life Years)	Global	Both	20-24 years	HIV/AIDS	Unsafe sex	Number	1992	2.30998e+06	3.55154e+06	1.54185e+06
DALYs (Disability-Adjusted Life Years)	Global	Both	20-24 years	HIV/AIDS	Unsafe sex	Percent	1992	0.919002	0.951833	0.876546
DALYs (Disability-Adjusted Life Years)	Global	Both	20-24 years	HIV/AIDS	Unsafe sex	Rate	1992	460.747	708.389	307.537
DALYs (Disability-Adjusted Life Years)	Global	Both	50-74 years	HIV/AIDS	Unsafe sex	Number	1992	2.13225e+06	2.77523e+06	1.57454e+06
DALYs (Disability-Adjusted Life Years)	Global	Both	50-74 years	HIV/AIDS	Unsafe sex	Percent	1992	0.9324	0.950652	0.909614
DALYs (Disability-Adjusted Life Years)	Global	Both	50-74 years	HIV/AIDS	Unsafe sex	Rate	1992	142.05	184.884	104.895
DALYs (Disability-Adjusted Life Years)	Global	Both	<20 years	HIV/AIDS	Unsafe sex	Number	1992	798845	1.3038e+06	524740
DALYs (Disability-Adjusted Life Years)	Global	Both	<20 years	HIV/AIDS	Unsafe sex	Percent	1992	0.0725588	0.108898	0.0511989
DALYs (Disability-Adjusted Life Years)	Global	Both	<20 years	HIV/AIDS	Unsafe sex	Rate	1992	34.6469	56.5474	22.7587
DALYs (Disability-Adjusted Life Years)	Global	Both	75+ years	HIV/AIDS	Unsafe sex	Number	1992	39800.3	50408.3	30518.6
DALYs (Disability-Adjusted Life Years)	Global	Both	75+ years	HIV/AIDS	Unsafe sex	Percent	1992	0.953767	0.968581	0.932544
DALYs (Disability-Adjusted Life Years)	Global	Both	75+ years	HIV/AIDS	Unsafe sex	Rate	1992	21.9809	27.8395	16.8548
DALYs (Disability-Adjusted Life Years)	Global	Both	20-24 years	Sexually transmitted infections excluding HIV	Unsafe sex	Number	1992	108463	155463	77760.4
DALYs (Disability-Adjusted Life Years)	Global	Both	20-24 years	Sexually transmitted infections excluding HIV	Unsafe sex	Percent	1992	1	1	1
DALYs (Disability-Adjusted Life Years)	Global	Both	20-24 years	Sexually transmitted infections excluding HIV	Unsafe sex	Rate	1992	21.634	31.0085	15.51
DALYs (Disability-Adjusted Life Years)	Global	Both	50-74 years	Sexually transmitted infections excluding HIV	Unsafe sex	Number	1992	181971	275180	129939
DALYs (Disability-Adjusted Life Years)	Global	Both	50-74 years	Sexually transmitted infections excluding HIV	Unsafe sex	Percent	1992	1	1	1
DALYs (Disability-Adjusted Life Years)	Global	Both	50-74 years	Sexually transmitted infections excluding HIV	Unsafe sex	Rate	1992	12.1228	18.3323	8.65645
DALYs (Disability-Adjusted Life Years)	Global	Both	<20 years	Sexually transmitted infections excluding HIV	Unsafe sex	Number	1992	80398.2	104738	60500.9
DALYs (Disability-Adjusted Life Years)	Global	Both	<20 years	Sexually transmitted infections excluding HIV	Unsafe sex	Percent	1992	0.0114236	0.0271803	0.00412363
DALYs (Disability-Adjusted Life Years)	Global	Both	<20 years	Sexually transmitted infections excluding HIV	Unsafe sex	Rate	1992	3.48698	4.54262	2.624
DALYs (Disability-Adjusted Life Years)	Global	Both	25-49 years	Sexually transmitted infections excluding HIV	Unsafe sex	Number	1992	637818	961993	434301
DALYs (Disability-Adjusted Life Years)	Global	Both	25-49 years	Sexually transmitted infections excluding HIV	Unsafe sex	Percent	1992	1	1	1
DALYs (Disability-Adjusted Life Years)	Global	Both	25-49 years	Sexually transmitted infections excluding HIV	Unsafe sex	Rate	1992	35.6302	53.7393	24.2612
DALYs (Disability-Adjusted Life Years)	Global	Both	75+ years	Sexually transmitted infections excluding HIV	Unsafe sex	Number	1992	22905.4	31879.5	17063.5
DALYs (Disability-Adjusted Life Years)	Global	Both	75+ years	Sexually transmitted infections excluding HIV	Unsafe sex	Percent	1992	1	1	1
DALYs (Disability-Adjusted Life Years)	Global	Both	75+ years	Sexually transmitted infections excluding HIV	Unsafe sex	Rate	1992	12.6502	17.6064	9.42385
DALYs (Disability-Adjusted Life Years)	Global	Both	20-24 years	Cervical cancer	Unsafe sex	Number	1992	84887	97690.4	66748
DALYs (Disability-Adjusted Life Years)	Global	Both	20-24 years	Cervical cancer	Unsafe sex	Percent	1992	1	1	1
DALYs (Disability-Adjusted Life Years)	Global	Both	20-24 years	Cervical cancer	Unsafe sex	Rate	1992	16.9315	19.4853	13.3135
DALYs (Disability-Adjusted Life Years)	Global	Both	50-74 years	Cervical cancer	Unsafe sex	Number	1992	2.96231e+06	3.62641e+06	2.6524e+06
DALYs (Disability-Adjusted Life Years)	Global	Both	50-74 years	Cervical cancer	Unsafe sex	Percent	1992	1	1	1
DALYs (Disability-Adjusted Life Years)	Global	Both	50-74 years	Cervical cancer	Unsafe sex	Rate	1992	197.347	241.59	176.701
DALYs (Disability-Adjusted Life Years)	Global	Both	<20 years	Cervical cancer	Unsafe sex	Number	1992	22258.7	25299.1	16934.2
DALYs (Disability-Adjusted Life Years)	Global	Both	<20 years	Cervical cancer	Unsafe sex	Percent	1992	1	1	1
DALYs (Disability-Adjusted Life Years)	Global	Both	<20 years	Cervical cancer	Unsafe sex	Rate	1992	0.965387	1.09725	0.734459
DALYs (Disability-Adjusted Life Years)	Global	Both	25-49 years	Cervical cancer	Unsafe sex	Number	1992	2.88593e+06	3.48254e+06	2.50759e+06
DALYs (Disability-Adjusted Life Years)	Global	Both	25-49 years	Cervical cancer	Unsafe sex	Percent	1992	1	1	1
DALYs (Disability-Adjusted Life Years)	Global	Both	25-49 years	Cervical cancer	Unsafe sex	Rate	1992	161.215	194.544	140.081
DALYs (Disability-Adjusted Life Years)	Global	Both	75+ years	Cervical cancer	Unsafe sex	Number	1992	337359	400597	303104
DALYs (Disability-Adjusted Life Years)	Global	Both	75+ years	Cervical cancer	Unsafe sex	Percent	1992	1	1	1
DALYs (Disability-Adjusted Life Years)	Global	Both	75+ years	Cervical cancer	Unsafe sex	Rate	1992	186.317	221.242	167.398
Deaths	Global	Both	20-24 years	Sexually transmitted infections excluding HIV	Unsafe sex	Number	1993	549.229	652.124	363.544
Deaths	Global	Both	20-24 years	Sexually transmitted infections excluding HIV	Unsafe sex	Percent	1993	1	1	1
Deaths	Global	Both	20-24 years	Sexually transmitted infections excluding HIV	Unsafe sex	Rate	1993	0.109031	0.129457	0.0721693
Deaths	Global	Both	50-74 years	Sexually transmitted infections excluding HIV	Unsafe sex	Number	1993	3262.4	3770.6	2411.26
Deaths	Global	Both	50-74 years	Sexually transmitted infections excluding HIV	Unsafe sex	Percent	1993	1	1	1
Deaths	Global	Both	50-74 years	Sexually transmitted infections excluding HIV	Unsafe sex	Rate	1993	0.213968	0.247299	0.158145
Deaths	Global	Both	<20 years	Sexually transmitted infections excluding HIV	Unsafe sex	Number	1993	567.999	701.25	433.523
Deaths	Global	Both	<20 years	Sexually transmitted infections excluding HIV	Unsafe sex	Percent	1993	0.00715381	0.0169009	0.00264567
Deaths	Global	Both	<20 years	Sexually transmitted infections excluding HIV	Unsafe sex	Rate	1993	0.0244642	0.0302034	0.0186722
Deaths	Global	Both	25-49 years	Sexually transmitted infections excluding HIV	Unsafe sex	Number	1993	3404.04	3864.76	2298.23
Deaths	Global	Both	25-49 years	Sexually transmitted infections excluding HIV	Unsafe sex	Percent	1993	1	1	1
Deaths	Global	Both	25-49 years	Sexually transmitted infections excluding HIV	Unsafe sex	Rate	1993	0.185361	0.210449	0.125146
Deaths	Global	Both	75+ years	Sexually transmitted infections excluding HIV	Unsafe sex	Number	1993	1199.64	1430.01	874.484
Deaths	Global	Both	75+ years	Sexually transmitted infections excluding HIV	Unsafe sex	Percent	1993	1	1	1
Deaths	Global	Both	75+ years	Sexually transmitted infections excluding HIV	Unsafe sex	Rate	1993	0.648762	0.773343	0.472917
Deaths	Global	Both	20-24 years	Cervical cancer	Unsafe sex	Number	1993	1227.15	1397.46	983.851
Deaths	Global	Both	20-24 years	Cervical cancer	Unsafe sex	Percent	1993	1	1	1
Deaths	Global	Both	20-24 years	Cervical cancer	Unsafe sex	Rate	1993	0.243608	0.277419	0.19531
Deaths	Global	Both	50-74 years	Cervical cancer	Unsafe sex	Number	1993	103125	126396	92919.5
Deaths	Global	Both	50-74 years	Cervical cancer	Unsafe sex	Percent	1993	1	1	1
Deaths	Global	Both	50-74 years	Cervical cancer	Unsafe sex	Rate	1993	6.76354	8.2898	6.09423
Deaths	Global	Both	<20 years	Cervical cancer	Unsafe sex	Number	1993	297.513	339.602	229.421
Deaths	Global	Both	<20 years	Cervical cancer	Unsafe sex	Percent	1993	1	1	1
Deaths	Global	Both	<20 years	Cervical cancer	Unsafe sex	Rate	1993	0.0128142	0.0146269	0.00988135
Deaths	Global	Both	25-49 years	Cervical cancer	Unsafe sex	Number	1993	59002	70626.3	51402.5
Deaths	Global	Both	25-49 years	Cervical cancer	Unsafe sex	Percent	1993	1	1	1
Deaths	Global	Both	25-49 years	Cervical cancer	Unsafe sex	Rate	1993	3.21285	3.84583	2.79903
Deaths	Global	Both	75+ years	Cervical cancer	Unsafe sex	Number	1993	26938.6	32054.6	23986.6
Deaths	Global	Both	75+ years	Cervical cancer	Unsafe sex	Percent	1993	1	1	1
Deaths	Global	Both	75+ years	Cervical cancer	Unsafe sex	Rate	1993	14.5683	17.335	12.9718
Deaths	Global	Both	20-24 years	HIV/AIDS	Unsafe sex	Number	1993	38754.6	61646.4	24871.8
Deaths	Global	Both	20-24 years	HIV/AIDS	Unsafe sex	Percent	1993	0.917653	0.950942	0.875361
Deaths	Global	Both	20-24 years	HIV/AIDS	Unsafe sex	Rate	1993	7.69341	12.2378	4.93745
Deaths	Global	Both	50-74 years	HIV/AIDS	Unsafe sex	Number	1993	77949.2	102548	55791
Deaths	Global	Both	50-74 years	HIV/AIDS	Unsafe sex	Percent	1993	0.932433	0.949553	0.910819
Deaths	Global	Both	50-74 years	HIV/AIDS	Unsafe sex	Rate	1993	5.11238	6.7257	3.65912
Deaths	Global	Both	<20 years	HIV/AIDS	Unsafe sex	Number	1993	11618.7	20172.1	7267.39
Deaths	Global	Both	<20 years	HIV/AIDS	Unsafe sex	Percent	1993	0.0771886	0.120756	0.0532228
Deaths	Global	Both	<20 years	HIV/AIDS	Unsafe sex	Rate	1993	0.500426	0.86883	0.313013
Deaths	Global	Both	25-49 years	HIV/AIDS	Unsafe sex	Number	1993	349825	509557	235472
Deaths	Global	Both	25-49 years	HIV/AIDS	Unsafe sex	Percent	1993	0.901875	0.925883	0.865793
Deaths	Global	Both	25-49 years	HIV/AIDS	Unsafe sex	Rate	1993	19.0491	27.747	12.8222
Deaths	Global	Both	75+ years	HIV/AIDS	Unsafe sex	Number	1993	2968.84	3869.95	2125.76
Deaths	Global	Both	75+ years	HIV/AIDS	Unsafe sex	Percent	1993	0.956003	0.969683	0.934206
Deaths	Global	Both	75+ years	HIV/AIDS	Unsafe sex	Rate	1993	1.60553	2.09285	1.1496
DALYs (Disability-Adjusted Life Years)	Global	Both	25-49 years	HIV/AIDS	Unsafe sex	Number	1993	1.95322e+07	2.81038e+07	1.35529e+07
DALYs (Disability-Adjusted Life Years)	Global	Both	25-49 years	HIV/AIDS	Unsafe sex	Percent	1993	0.902467	0.926198	0.868029
DALYs (Disability-Adjusted Life Years)	Global	Both	25-49 years	HIV/AIDS	Unsafe sex	Rate	1993	1063.59	1530.35	738.001
DALYs (Disability-Adjusted Life Years)	Global	Both	75+ years	HIV/AIDS	Unsafe sex	Number	1993	49287.9	61903.8	38411
DALYs (Disability-Adjusted Life Years)	Global	Both	75+ years	HIV/AIDS	Unsafe sex	Percent	1993	0.954068	0.968584	0.933425
DALYs (Disability-Adjusted Life Years)	Global	Both	75+ years	HIV/AIDS	Unsafe sex	Rate	1993	26.6547	33.4773	20.7725
DALYs (Disability-Adjusted Life Years)	Global	Both	20-24 years	Sexually transmitted infections excluding HIV	Unsafe sex	Number	1993	109256	155895	78501.9
DALYs (Disability-Adjusted Life Years)	Global	Both	20-24 years	Sexually transmitted infections excluding HIV	Unsafe sex	Percent	1993	1	1	1
DALYs (Disability-Adjusted Life Years)	Global	Both	20-24 years	Sexually transmitted infections excluding HIV	Unsafe sex	Rate	1993	21.6891	30.9476	15.5839
DALYs (Disability-Adjusted Life Years)	Global	Both	50-74 years	Sexually transmitted infections excluding HIV	Unsafe sex	Number	1993	184081	280589	130396
DALYs (Disability-Adjusted Life Years)	Global	Both	50-74 years	Sexually transmitted infections excluding HIV	Unsafe sex	Percent	1993	1	1	1
DALYs (Disability-Adjusted Life Years)	Global	Both	50-74 years	Sexually transmitted infections excluding HIV	Unsafe sex	Rate	1993	12.0731	18.4027	8.55215
DALYs (Disability-Adjusted Life Years)	Global	Both	<20 years	Sexually transmitted infections excluding HIV	Unsafe sex	Number	1993	80945.9	105705	61229.3
DALYs (Disability-Adjusted Life Years)	Global	Both	<20 years	Sexually transmitted infections excluding HIV	Unsafe sex	Percent	1993	0.0114623	0.0272335	0.00413455
DALYs (Disability-Adjusted Life Years)	Global	Both	<20 years	Sexually transmitted infections excluding HIV	Unsafe sex	Rate	1993	3.48641	4.5528	2.6372
DALYs (Disability-Adjusted Life Years)	Global	Both	25-49 years	Sexually transmitted infections excluding HIV	Unsafe sex	Number	1993	651896	988463	443983
DALYs (Disability-Adjusted Life Years)	Global	Both	25-49 years	Sexually transmitted infections excluding HIV	Unsafe sex	Percent	1993	1	1	1
DALYs (Disability-Adjusted Life Years)	Global	Both	25-49 years	Sexually transmitted infections excluding HIV	Unsafe sex	Rate	1993	35.4979	53.825	24.1763
DALYs (Disability-Adjusted Life Years)	Global	Both	75+ years	Sexually transmitted infections excluding HIV	Unsafe sex	Number	1993	23068	32406.5	17113.2
DALYs (Disability-Adjusted Life Years)	Global	Both	75+ years	Sexually transmitted infections excluding HIV	Unsafe sex	Percent	1993	1	1	1
DALYs (Disability-Adjusted Life Years)	Global	Both	75+ years	Sexually transmitted infections excluding HIV	Unsafe sex	Rate	1993	12.4751	17.5253	9.25473
DALYs (Disability-Adjusted Life Years)	Global	Both	20-24 years	Cervical cancer	Unsafe sex	Number	1993	84109.5	95722	67316.6
DALYs (Disability-Adjusted Life Years)	Global	Both	20-24 years	Cervical cancer	Unsafe sex	Percent	1993	1	1	1
DALYs (Disability-Adjusted Life Years)	Global	Both	20-24 years	Cervical cancer	Unsafe sex	Rate	1993	16.6971	19.0024	13.3634
DALYs (Disability-Adjusted Life Years)	Global	Both	50-74 years	Cervical cancer	Unsafe sex	Number	1993	2.98616e+06	3.6575e+06	2.67979e+06
DALYs (Disability-Adjusted Life Years)	Global	Both	50-74 years	Cervical cancer	Unsafe sex	Percent	1993	1	1	1
DALYs (Disability-Adjusted Life Years)	Global	Both	50-74 years	Cervical cancer	Unsafe sex	Rate	1993	195.851	239.881	175.757
DALYs (Disability-Adjusted Life Years)	Global	Both	<20 years	Cervical cancer	Unsafe sex	Number	1993	21946.2	24963.1	16950.2
DALYs (Disability-Adjusted Life Years)	Global	Both	<20 years	Cervical cancer	Unsafe sex	Percent	1993	1	1	1
DALYs (Disability-Adjusted Life Years)	Global	Both	<20 years	Cervical cancer	Unsafe sex	Rate	1993	0.945242	1.07518	0.730061
DALYs (Disability-Adjusted Life Years)	Global	Both	25-49 years	Cervical cancer	Unsafe sex	Number	1993	2.92819e+06	3.49877e+06	2.54719e+06
DALYs (Disability-Adjusted Life Years)	Global	Both	25-49 years	Cervical cancer	Unsafe sex	Percent	1993	1	1	1
DALYs (Disability-Adjusted Life Years)	Global	Both	25-49 years	Cervical cancer	Unsafe sex	Rate	1993	159.45	190.519	138.703
DALYs (Disability-Adjusted Life Years)	Global	Both	75+ years	Cervical cancer	Unsafe sex	Number	1993	340972	406403	306168
DALYs (Disability-Adjusted Life Years)	Global	Both	75+ years	Cervical cancer	Unsafe sex	Percent	1993	1	1	1
DALYs (Disability-Adjusted Life Years)	Global	Both	75+ years	Cervical cancer	Unsafe sex	Rate	1993	184.396	219.781	165.574
DALYs (Disability-Adjusted Life Years)	Global	Both	20-24 years	HIV/AIDS	Unsafe sex	Number	1993	2.78149e+06	4.32081e+06	1.84129e+06
DALYs (Disability-Adjusted Life Years)	Global	Both	20-24 years	HIV/AIDS	Unsafe sex	Percent	1993	0.916948	0.950384	0.874837
DALYs (Disability-Adjusted Life Years)	Global	Both	20-24 years	HIV/AIDS	Unsafe sex	Rate	1993	552.17	857.75	365.525
DALYs (Disability-Adjusted Life Years)	Global	Both	50-74 years	HIV/AIDS	Unsafe sex	Number	1993	2.6445e+06	3.384e+06	1.97669e+06
DALYs (Disability-Adjusted Life Years)	Global	Both	50-74 years	HIV/AIDS	Unsafe sex	Percent	1993	0.930291	0.948622	0.906373
DALYs (Disability-Adjusted Life Years)	Global	Both	50-74 years	HIV/AIDS	Unsafe sex	Rate	1993	173.442	221.943	129.643
DALYs (Disability-Adjusted Life Years)	Global	Both	<20 years	HIV/AIDS	Unsafe sex	Number	1993	921147	1.5281e+06	600791
DALYs (Disability-Adjusted Life Years)	Global	Both	<20 years	HIV/AIDS	Unsafe sex	Percent	1993	0.0708193	0.107302	0.0502295
DALYs (Disability-Adjusted Life Years)	Global	Both	<20 years	HIV/AIDS	Unsafe sex	Rate	1993	39.6746	65.8167	25.8766
Deaths	Global	Both	20-24 years	Sexually transmitted infections excluding HIV	Unsafe sex	Number	1994	549.301	653.052	372.489
Deaths	Global	Both	20-24 years	Sexually transmitted infections excluding HIV	Unsafe sex	Percent	1994	1	1	1
Deaths	Global	Both	20-24 years	Sexually transmitted infections excluding HIV	Unsafe sex	Rate	1994	0.108763	0.129306	0.0737538
Deaths	Global	Both	50-74 years	Sexually transmitted infections excluding HIV	Unsafe sex	Number	1994	3293.91	3829.98	2402.83
Deaths	Global	Both	50-74 years	Sexually transmitted infections excluding HIV	Unsafe sex	Percent	1994	1	1	1
Deaths	Global	Both	50-74 years	Sexually transmitted infections excluding HIV	Unsafe sex	Rate	1994	0.212902	0.24755	0.155307
Deaths	Global	Both	<20 years	Sexually transmitted infections excluding HIV	Unsafe sex	Number	1994	565.777	695.542	435.87
Deaths	Global	Both	<20 years	Sexually transmitted infections excluding HIV	Unsafe sex	Percent	1994	0.0071038	0.0168499	0.0026137
Deaths	Global	Both	<20 years	Sexually transmitted infections excluding HIV	Unsafe sex	Rate	1994	0.0241941	0.0297431	0.0186389
Deaths	Global	Both	25-49 years	Sexually transmitted infections excluding HIV	Unsafe sex	Number	1994	3499.29	3962.99	2381.11
Deaths	Global	Both	25-49 years	Sexually transmitted infections excluding HIV	Unsafe sex	Percent	1994	1	1	1
Deaths	Global	Both	25-49 years	Sexually transmitted infections excluding HIV	Unsafe sex	Rate	1994	0.185827	0.210451	0.126447
Deaths	Global	Both	75+ years	Sexually transmitted infections excluding HIV	Unsafe sex	Number	1994	1195.38	1415.13	870.921
Deaths	Global	Both	75+ years	Sexually transmitted infections excluding HIV	Unsafe sex	Percent	1994	1	1	1
Deaths	Global	Both	75+ years	Sexually transmitted infections excluding HIV	Unsafe sex	Rate	1994	0.632203	0.748425	0.460607
Deaths	Global	Both	20-24 years	HIV/AIDS	Unsafe sex	Number	1994	45553.7	73023.4	28953.9
Deaths	Global	Both	20-24 years	HIV/AIDS	Unsafe sex	Percent	1994	0.915227	0.948753	0.872502
Deaths	Global	Both	20-24 years	HIV/AIDS	Unsafe sex	Rate	1994	9.01975	14.4588	5.73294
Deaths	Global	Both	20-24 years	Cervical cancer	Unsafe sex	Number	1994	1241.51	1417.3	1009.21
Deaths	Global	Both	20-24 years	Cervical cancer	Unsafe sex	Percent	1994	1	1	1
Deaths	Global	Both	20-24 years	Cervical cancer	Unsafe sex	Rate	1994	0.245822	0.280628	0.199826
Deaths	Global	Both	50-74 years	Cervical cancer	Unsafe sex	Number	1994	103582	129307	94381.8
Deaths	Global	Both	50-74 years	Cervical cancer	Unsafe sex	Percent	1994	1	1	1
Deaths	Global	Both	50-74 years	Cervical cancer	Unsafe sex	Rate	1994	6.695	8.35773	6.10037
Deaths	Global	Both	<20 years	Cervical cancer	Unsafe sex	Number	1994	290.204	330.092	227.804
Deaths	Global	Both	<20 years	Cervical cancer	Unsafe sex	Percent	1994	1	1	1
Deaths	Global	Both	<20 years	Cervical cancer	Unsafe sex	Rate	1994	0.0124098	0.0141156	0.00974147
Deaths	Global	Both	25-49 years	Cervical cancer	Unsafe sex	Number	1994	61036.3	74995.8	53782.1
Deaths	Global	Both	25-49 years	Cervical cancer	Unsafe sex	Percent	1994	1	1	1
Deaths	Global	Both	25-49 years	Cervical cancer	Unsafe sex	Rate	1994	3.24128	3.98259	2.85606
Deaths	Global	Both	75+ years	Cervical cancer	Unsafe sex	Number	1994	27197.7	32349.6	23982.9
Deaths	Global	Both	75+ years	Cervical cancer	Unsafe sex	Percent	1994	1	1	1
Deaths	Global	Both	75+ years	Cervical cancer	Unsafe sex	Rate	1994	14.3841	17.1088	12.6839
Deaths	Global	Both	50-74 years	HIV/AIDS	Unsafe sex	Number	1994	95011	122737	68954.9
Deaths	Global	Both	50-74 years	HIV/AIDS	Unsafe sex	Percent	1994	0.930887	0.948373	0.908746
Deaths	Global	Both	50-74 years	HIV/AIDS	Unsafe sex	Rate	1994	6.14103	7.93311	4.4569
Deaths	Global	Both	<20 years	HIV/AIDS	Unsafe sex	Number	1994	13097.4	22895	8148.58
Deaths	Global	Both	<20 years	HIV/AIDS	Unsafe sex	Percent	1994	0.0754739	0.119055	0.0520782
Deaths	Global	Both	<20 years	HIV/AIDS	Unsafe sex	Rate	1994	0.560077	0.979047	0.348454
Deaths	Global	Both	25-49 years	HIV/AIDS	Unsafe sex	Number	1994	427405	618423	287258
Deaths	Global	Both	25-49 years	HIV/AIDS	Unsafe sex	Percent	1994	0.900866	0.924956	0.865272
Deaths	Global	Both	25-49 years	HIV/AIDS	Unsafe sex	Rate	1994	22.697	32.8409	15.2546
Deaths	Global	Both	75+ years	HIV/AIDS	Unsafe sex	Number	1994	3662.38	4748.53	2660.73
Deaths	Global	Both	75+ years	HIV/AIDS	Unsafe sex	Percent	1994	0.956036	0.969618	0.935323
Deaths	Global	Both	75+ years	HIV/AIDS	Unsafe sex	Rate	1994	1.93694	2.51137	1.40719
DALYs (Disability-Adjusted Life Years)	Global	Both	25-49 years	HIV/AIDS	Unsafe sex	Number	1994	2.37628e+07	3.38967e+07	1.64312e+07
DALYs (Disability-Adjusted Life Years)	Global	Both	25-49 years	HIV/AIDS	Unsafe sex	Percent	1994	0.901542	0.924665	0.866279
DALYs (Disability-Adjusted Life Years)	Global	Both	25-49 years	HIV/AIDS	Unsafe sex	Rate	1994	1261.91	1800.06	872.564
DALYs (Disability-Adjusted Life Years)	Global	Both	75+ years	HIV/AIDS	Unsafe sex	Number	1994	60350.2	74919.8	47580.7
DALYs (Disability-Adjusted Life Years)	Global	Both	75+ years	HIV/AIDS	Unsafe sex	Percent	1994	0.954762	0.968786	0.933834
DALYs (Disability-Adjusted Life Years)	Global	Both	75+ years	HIV/AIDS	Unsafe sex	Rate	1994	31.9176	39.6231	25.1641
DALYs (Disability-Adjusted Life Years)	Global	Both	20-24 years	Sexually transmitted infections excluding HIV	Unsafe sex	Number	1994	110124	157164	78625.6
DALYs (Disability-Adjusted Life Years)	Global	Both	20-24 years	Sexually transmitted infections excluding HIV	Unsafe sex	Percent	1994	1	1	1
DALYs (Disability-Adjusted Life Years)	Global	Both	20-24 years	Sexually transmitted infections excluding HIV	Unsafe sex	Rate	1994	21.8049	31.1188	15.5681
DALYs (Disability-Adjusted Life Years)	Global	Both	50-74 years	Sexually transmitted infections excluding HIV	Unsafe sex	Number	1994	186377	284195	132077
DALYs (Disability-Adjusted Life Years)	Global	Both	50-74 years	Sexually transmitted infections excluding HIV	Unsafe sex	Percent	1994	1	1	1
DALYs (Disability-Adjusted Life Years)	Global	Both	50-74 years	Sexually transmitted infections excluding HIV	Unsafe sex	Rate	1994	12.0465	18.369	8.53682
DALYs (Disability-Adjusted Life Years)	Global	Both	<20 years	Sexually transmitted infections excluding HIV	Unsafe sex	Number	1994	81384.8	105762	61608.1
DALYs (Disability-Adjusted Life Years)	Global	Both	<20 years	Sexually transmitted infections excluding HIV	Unsafe sex	Percent	1994	0.0114853	0.0272645	0.00419599
DALYs (Disability-Adjusted Life Years)	Global	Both	<20 years	Sexually transmitted infections excluding HIV	Unsafe sex	Rate	1994	3.48022	4.52264	2.63452
DALYs (Disability-Adjusted Life Years)	Global	Both	25-49 years	Sexually transmitted infections excluding HIV	Unsafe sex	Number	1994	669442	1.01415e+06	455166
DALYs (Disability-Adjusted Life Years)	Global	Both	25-49 years	Sexually transmitted infections excluding HIV	Unsafe sex	Percent	1994	1	1	1
DALYs (Disability-Adjusted Life Years)	Global	Both	25-49 years	Sexually transmitted infections excluding HIV	Unsafe sex	Rate	1994	35.5502	53.8557	24.1713
DALYs (Disability-Adjusted Life Years)	Global	Both	75+ years	Sexually transmitted infections excluding HIV	Unsafe sex	Number	1994	23145.3	32742.4	17159.7
DALYs (Disability-Adjusted Life Years)	Global	Both	75+ years	Sexually transmitted infections excluding HIV	Unsafe sex	Percent	1994	1	1	1
DALYs (Disability-Adjusted Life Years)	Global	Both	75+ years	Sexually transmitted infections excluding HIV	Unsafe sex	Rate	1994	12.2409	17.3166	9.07532
DALYs (Disability-Adjusted Life Years)	Global	Both	20-24 years	Cervical cancer	Unsafe sex	Number	1994	85103.1	97286.3	69522.6
DALYs (Disability-Adjusted Life Years)	Global	Both	20-24 years	Cervical cancer	Unsafe sex	Percent	1994	1	1	1
DALYs (Disability-Adjusted Life Years)	Global	Both	20-24 years	Cervical cancer	Unsafe sex	Rate	1994	16.8506	19.2629	13.7656
DALYs (Disability-Adjusted Life Years)	Global	Both	50-74 years	Cervical cancer	Unsafe sex	Number	1994	2.99487e+06	3.72344e+06	2.71467e+06
DALYs (Disability-Adjusted Life Years)	Global	Both	50-74 years	Cervical cancer	Unsafe sex	Percent	1994	1	1	1
DALYs (Disability-Adjusted Life Years)	Global	Both	50-74 years	Cervical cancer	Unsafe sex	Rate	1994	193.573	240.665	175.463
DALYs (Disability-Adjusted Life Years)	Global	Both	<20 years	Cervical cancer	Unsafe sex	Number	1994	21413.9	24374	16718.6
DALYs (Disability-Adjusted Life Years)	Global	Both	<20 years	Cervical cancer	Unsafe sex	Percent	1994	1	1	1
DALYs (Disability-Adjusted Life Years)	Global	Both	<20 years	Cervical cancer	Unsafe sex	Rate	1994	0.915711	1.04229	0.714929
DALYs (Disability-Adjusted Life Years)	Global	Both	25-49 years	Cervical cancer	Unsafe sex	Number	1994	3.02761e+06	3.73956e+06	2.65263e+06
DALYs (Disability-Adjusted Life Years)	Global	Both	25-49 years	Cervical cancer	Unsafe sex	Percent	1994	1	1	1
DALYs (Disability-Adjusted Life Years)	Global	Both	25-49 years	Cervical cancer	Unsafe sex	Rate	1994	160.779	198.587	140.866
DALYs (Disability-Adjusted Life Years)	Global	Both	75+ years	Cervical cancer	Unsafe sex	Number	1994	342731	411326	306444
DALYs (Disability-Adjusted Life Years)	Global	Both	75+ years	Cervical cancer	Unsafe sex	Percent	1994	1	1	1
DALYs (Disability-Adjusted Life Years)	Global	Both	75+ years	Cervical cancer	Unsafe sex	Rate	1994	181.261	217.539	162.07
DALYs (Disability-Adjusted Life Years)	Global	Both	20-24 years	HIV/AIDS	Unsafe sex	Number	1994	3.25937e+06	5.06984e+06	2.14028e+06
DALYs (Disability-Adjusted Life Years)	Global	Both	20-24 years	HIV/AIDS	Unsafe sex	Percent	1994	0.91451	0.948281	0.871393
DALYs (Disability-Adjusted Life Years)	Global	Both	20-24 years	HIV/AIDS	Unsafe sex	Rate	1994	645.364	1003.84	423.781
DALYs (Disability-Adjusted Life Years)	Global	Both	50-74 years	HIV/AIDS	Unsafe sex	Number	1994	3.2201e+06	4.0452e+06	2.44622e+06
DALYs (Disability-Adjusted Life Years)	Global	Both	50-74 years	HIV/AIDS	Unsafe sex	Percent	1994	0.928873	0.947386	0.904748
DALYs (Disability-Adjusted Life Years)	Global	Both	50-74 years	HIV/AIDS	Unsafe sex	Rate	1994	208.131	261.461	158.111
DALYs (Disability-Adjusted Life Years)	Global	Both	<20 years	HIV/AIDS	Unsafe sex	Number	1994	1.03606e+06	1.73794e+06	673047
DALYs (Disability-Adjusted Life Years)	Global	Both	<20 years	HIV/AIDS	Unsafe sex	Percent	1994	0.0691235	0.105382	0.0488603
DALYs (Disability-Adjusted Life Years)	Global	Both	<20 years	HIV/AIDS	Unsafe sex	Rate	1994	44.3043	74.3186	28.7812
Deaths	Global	Both	20-24 years	Sexually transmitted infections excluding HIV	Unsafe sex	Number	1995	545.089	647.112	374.609
Deaths	Global	Both	20-24 years	Sexually transmitted infections excluding HIV	Unsafe sex	Percent	1995	1	1	1
Deaths	Global	Both	20-24 years	Sexually transmitted infections excluding HIV	Unsafe sex	Rate	1995	0.107825	0.128006	0.0741017
Deaths	Global	Both	50-74 years	Sexually transmitted infections excluding HIV	Unsafe sex	Number	1995	3246.66	3800.34	2395.87
Deaths	Global	Both	50-74 years	Sexually transmitted infections excluding HIV	Unsafe sex	Percent	1995	1	1	1
Deaths	Global	Both	50-74 years	Sexually transmitted infections excluding HIV	Unsafe sex	Rate	1995	0.206999	0.2423	0.152755
Deaths	Global	Both	<20 years	Sexually transmitted infections excluding HIV	Unsafe sex	Number	1995	562.802	692.74	438.534
Deaths	Global	Both	<20 years	Sexually transmitted infections excluding HIV	Unsafe sex	Percent	1995	0.0070523	0.0168123	0.00258616
Deaths	Global	Both	<20 years	Sexually transmitted infections excluding HIV	Unsafe sex	Rate	1995	0.023891	0.0294069	0.0186158
Deaths	Global	Both	25-49 years	Sexually transmitted infections excluding HIV	Unsafe sex	Number	1995	3502.56	3954.26	2405.04
Deaths	Global	Both	25-49 years	Sexually transmitted infections excluding HIV	Unsafe sex	Percent	1995	1	1	1
Deaths	Global	Both	25-49 years	Sexually transmitted infections excluding HIV	Unsafe sex	Rate	1995	0.181487	0.204892	0.124619
Deaths	Global	Both	75+ years	Sexually transmitted infections excluding HIV	Unsafe sex	Number	1995	1180.7	1397	882.241
Deaths	Global	Both	75+ years	Sexually transmitted infections excluding HIV	Unsafe sex	Percent	1995	1	1	1
Deaths	Global	Both	75+ years	Sexually transmitted infections excluding HIV	Unsafe sex	Rate	1995	0.608961	0.720524	0.455028
Deaths	Global	Both	20-24 years	Cervical cancer	Unsafe sex	Number	1995	1255.41	1433.17	1024.61
Deaths	Global	Both	20-24 years	Cervical cancer	Unsafe sex	Percent	1995	1	1	1
Deaths	Global	Both	20-24 years	Cervical cancer	Unsafe sex	Rate	1995	0.248333	0.283497	0.20268
Deaths	Global	Both	50-74 years	Cervical cancer	Unsafe sex	Number	1995	103252	129673	93523.5
Deaths	Global	Both	50-74 years	Cervical cancer	Unsafe sex	Percent	1995	1	1	1
Deaths	Global	Both	50-74 years	Cervical cancer	Unsafe sex	Rate	1995	6.58309	8.26765	5.96284
Deaths	Global	Both	<20 years	Cervical cancer	Unsafe sex	Number	1995	286.662	326.694	225.163
Deaths	Global	Both	<20 years	Cervical cancer	Unsafe sex	Percent	1995	1	1	1
Deaths	Global	Both	<20 years	Cervical cancer	Unsafe sex	Rate	1995	0.0121688	0.0138682	0.00955817
Deaths	Global	Both	25-49 years	Cervical cancer	Unsafe sex	Number	1995	62368.3	74674.4	54598.6
Deaths	Global	Both	25-49 years	Cervical cancer	Unsafe sex	Percent	1995	1	1	1
Deaths	Global	Both	25-49 years	Cervical cancer	Unsafe sex	Rate	1995	3.23165	3.86929	2.82905
Deaths	Global	Both	75+ years	Cervical cancer	Unsafe sex	Number	1995	27538.4	32731	24301.7
Deaths	Global	Both	75+ years	Cervical cancer	Unsafe sex	Percent	1995	1	1	1
Deaths	Global	Both	75+ years	Cervical cancer	Unsafe sex	Rate	1995	14.2033	16.8815	12.534
Deaths	Global	Both	20-24 years	HIV/AIDS	Unsafe sex	Number	1995	52324.4	83762	32810.6
Deaths	Global	Both	20-24 years	HIV/AIDS	Unsafe sex	Percent	1995	0.912216	0.94647	0.868627
Deaths	Global	Both	20-24 years	HIV/AIDS	Unsafe sex	Rate	1995	10.3503	16.569	6.4903
Deaths	Global	Both	50-74 years	HIV/AIDS	Unsafe sex	Number	1995	112432	142291	83418.9
Deaths	Global	Both	50-74 years	HIV/AIDS	Unsafe sex	Percent	1995	0.929852	0.947241	0.907406
Deaths	Global	Both	50-74 years	HIV/AIDS	Unsafe sex	Rate	1995	7.16837	9.07215	5.31859
Deaths	Global	Both	<20 years	HIV/AIDS	Unsafe sex	Number	1995	14375	25220.9	8947.11
Deaths	Global	Both	<20 years	HIV/AIDS	Unsafe sex	Percent	1995	0.0735039	0.116741	0.0502713
Deaths	Global	Both	<20 years	HIV/AIDS	Unsafe sex	Rate	1995	0.610222	1.07063	0.379805
Deaths	Global	Both	25-49 years	HIV/AIDS	Unsafe sex	Number	1995	507887	730253	340213
Deaths	Global	Both	25-49 years	HIV/AIDS	Unsafe sex	Percent	1995	0.900461	0.924422	0.865193
Deaths	Global	Both	25-49 years	HIV/AIDS	Unsafe sex	Rate	1995	26.3165	37.8385	17.6283
Deaths	Global	Both	75+ years	HIV/AIDS	Unsafe sex	Number	1995	4381.01	5578.39	3241.76
Deaths	Global	Both	75+ years	HIV/AIDS	Unsafe sex	Percent	1995	0.955741	0.969356	0.935153
Deaths	Global	Both	75+ years	HIV/AIDS	Unsafe sex	Rate	1995	2.25957	2.87713	1.67198
DALYs (Disability-Adjusted Life Years)	Global	Both	20-24 years	HIV/AIDS	Unsafe sex	Number	1995	3.73314e+06	5.80052e+06	2.41449e+06
DALYs (Disability-Adjusted Life Years)	Global	Both	20-24 years	HIV/AIDS	Unsafe sex	Percent	1995	0.911479	0.945791	0.86746
DALYs (Disability-Adjusted Life Years)	Global	Both	20-24 years	HIV/AIDS	Unsafe sex	Rate	1995	738.455	1147.4	477.612
DALYs (Disability-Adjusted Life Years)	Global	Both	50-74 years	HIV/AIDS	Unsafe sex	Number	1995	3.80791e+06	4.69104e+06	2.95043e+06
DALYs (Disability-Adjusted Life Years)	Global	Both	50-74 years	HIV/AIDS	Unsafe sex	Percent	1995	0.927962	0.946479	0.903103
DALYs (Disability-Adjusted Life Years)	Global	Both	50-74 years	HIV/AIDS	Unsafe sex	Rate	1995	242.783	299.089	188.112
DALYs (Disability-Adjusted Life Years)	Global	Both	<20 years	HIV/AIDS	Unsafe sex	Number	1995	1.13531e+06	1.91003e+06	734456
DALYs (Disability-Adjusted Life Years)	Global	Both	<20 years	HIV/AIDS	Unsafe sex	Percent	1995	0.0672385	0.102967	0.0476069
DALYs (Disability-Adjusted Life Years)	Global	Both	<20 years	HIV/AIDS	Unsafe sex	Rate	1995	48.1939	81.0811	31.1777
DALYs (Disability-Adjusted Life Years)	Global	Both	25-49 years	HIV/AIDS	Unsafe sex	Number	1995	2.81396e+07	3.99286e+07	1.9344e+07
DALYs (Disability-Adjusted Life Years)	Global	Both	25-49 years	HIV/AIDS	Unsafe sex	Percent	1995	0.901143	0.923818	0.867039
DALYs (Disability-Adjusted Life Years)	Global	Both	25-49 years	HIV/AIDS	Unsafe sex	Rate	1995	1458.07	2068.92	1002.32
DALYs (Disability-Adjusted Life Years)	Global	Both	75+ years	HIV/AIDS	Unsafe sex	Number	1995	71852.2	87637.8	57215.9
DALYs (Disability-Adjusted Life Years)	Global	Both	75+ years	HIV/AIDS	Unsafe sex	Percent	1995	0.954872	0.968715	0.935194
DALYs (Disability-Adjusted Life Years)	Global	Both	75+ years	HIV/AIDS	Unsafe sex	Rate	1995	37.0587	45.2004	29.5099
DALYs (Disability-Adjusted Life Years)	Global	Both	20-24 years	Sexually transmitted infections excluding HIV	Unsafe sex	Number	1995	110525	158554	78890.6
DALYs (Disability-Adjusted Life Years)	Global	Both	20-24 years	Sexually transmitted infections excluding HIV	Unsafe sex	Percent	1995	1	1	1
DALYs (Disability-Adjusted Life Years)	Global	Both	20-24 years	Sexually transmitted infections excluding HIV	Unsafe sex	Rate	1995	21.863	31.3637	15.6054
DALYs (Disability-Adjusted Life Years)	Global	Both	50-74 years	Sexually transmitted infections excluding HIV	Unsafe sex	Number	1995	186225	288569	132733
DALYs (Disability-Adjusted Life Years)	Global	Both	50-74 years	Sexually transmitted infections excluding HIV	Unsafe sex	Percent	1995	1	1	1
DALYs (Disability-Adjusted Life Years)	Global	Both	50-74 years	Sexually transmitted infections excluding HIV	Unsafe sex	Rate	1995	11.8733	18.3985	8.46276
DALYs (Disability-Adjusted Life Years)	Global	Both	<20 years	Sexually transmitted infections excluding HIV	Unsafe sex	Number	1995	81776	107099	61564.8
DALYs (Disability-Adjusted Life Years)	Global	Both	<20 years	Sexually transmitted infections excluding HIV	Unsafe sex	Percent	1995	0.0115201	0.0272701	0.00423222
DALYs (Disability-Adjusted Life Years)	Global	Both	<20 years	Sexually transmitted infections excluding HIV	Unsafe sex	Rate	1995	3.4714	4.54637	2.61343
DALYs (Disability-Adjusted Life Years)	Global	Both	25-49 years	Sexually transmitted infections excluding HIV	Unsafe sex	Number	1995	681820	1.04392e+06	460782
DALYs (Disability-Adjusted Life Years)	Global	Both	25-49 years	Sexually transmitted infections excluding HIV	Unsafe sex	Percent	1995	1	1	1
DALYs (Disability-Adjusted Life Years)	Global	Both	25-49 years	Sexually transmitted infections excluding HIV	Unsafe sex	Rate	1995	35.3289	54.0912	23.8757
DALYs (Disability-Adjusted Life Years)	Global	Both	75+ years	Sexually transmitted infections excluding HIV	Unsafe sex	Number	1995	23133.3	33013.5	17066.8
DALYs (Disability-Adjusted Life Years)	Global	Both	75+ years	Sexually transmitted infections excluding HIV	Unsafe sex	Percent	1995	1	1	1
DALYs (Disability-Adjusted Life Years)	Global	Both	75+ years	Sexually transmitted infections excluding HIV	Unsafe sex	Rate	1995	11.9313	17.0272	8.80242
DALYs (Disability-Adjusted Life Years)	Global	Both	20-24 years	Cervical cancer	Unsafe sex	Number	1995	86065.4	98138.2	69674.4
DALYs (Disability-Adjusted Life Years)	Global	Both	20-24 years	Cervical cancer	Unsafe sex	Percent	1995	1	1	1
DALYs (Disability-Adjusted Life Years)	Global	Both	20-24 years	Cervical cancer	Unsafe sex	Rate	1995	17.0247	19.4128	13.7823
DALYs (Disability-Adjusted Life Years)	Global	Both	50-74 years	Cervical cancer	Unsafe sex	Number	1995	2.97999e+06	3.7217e+06	2.69447e+06
DALYs (Disability-Adjusted Life Years)	Global	Both	50-74 years	Cervical cancer	Unsafe sex	Percent	1995	1	1	1
DALYs (Disability-Adjusted Life Years)	Global	Both	50-74 years	Cervical cancer	Unsafe sex	Rate	1995	189.997	237.287	171.793
DALYs (Disability-Adjusted Life Years)	Global	Both	<20 years	Cervical cancer	Unsafe sex	Number	1995	21159.7	24078.1	16631.7
DALYs (Disability-Adjusted Life Years)	Global	Both	<20 years	Cervical cancer	Unsafe sex	Percent	1995	1	1	1
DALYs (Disability-Adjusted Life Years)	Global	Both	<20 years	Cervical cancer	Unsafe sex	Rate	1995	0.89823	1.02212	0.706017
DALYs (Disability-Adjusted Life Years)	Global	Both	25-49 years	Cervical cancer	Unsafe sex	Number	1995	3.09365e+06	3.7152e+06	2.7024e+06
DALYs (Disability-Adjusted Life Years)	Global	Both	25-49 years	Cervical cancer	Unsafe sex	Percent	1995	1	1	1
DALYs (Disability-Adjusted Life Years)	Global	Both	25-49 years	Cervical cancer	Unsafe sex	Rate	1995	160.299	192.505	140.026
DALYs (Disability-Adjusted Life Years)	Global	Both	75+ years	Cervical cancer	Unsafe sex	Number	1995	346007	417515	308365
DALYs (Disability-Adjusted Life Years)	Global	Both	75+ years	Cervical cancer	Unsafe sex	Percent	1995	1	1	1
DALYs (Disability-Adjusted Life Years)	Global	Both	75+ years	Cervical cancer	Unsafe sex	Rate	1995	178.458	215.339	159.044
Deaths	Global	Both	20-24 years	HIV/AIDS	Unsafe sex	Number	1996	58211.6	93854.3	35921.8
Deaths	Global	Both	20-24 years	HIV/AIDS	Unsafe sex	Percent	1996	0.908941	0.943634	0.864568
Deaths	Global	Both	20-24 years	HIV/AIDS	Unsafe sex	Rate	1996	11.5195	18.5728	7.10854
Deaths	Global	Both	50-74 years	HIV/AIDS	Unsafe sex	Number	1996	128419	160038	96899
Deaths	Global	Both	50-74 years	HIV/AIDS	Unsafe sex	Percent	1996	0.929873	0.947038	0.907702
Deaths	Global	Both	50-74 years	HIV/AIDS	Unsafe sex	Rate	1996	8.05954	10.044	6.08136
Deaths	Global	Both	<20 years	HIV/AIDS	Unsafe sex	Number	1996	15552.8	27249.8	9591
Deaths	Global	Both	<20 years	HIV/AIDS	Unsafe sex	Percent	1996	0.0722579	0.114081	0.049423
Deaths	Global	Both	<20 years	HIV/AIDS	Unsafe sex	Rate	1996	0.655235	1.14803	0.404067
Deaths	Global	Both	25-49 years	HIV/AIDS	Unsafe sex	Number	1996	580761	830895	384521
Deaths	Global	Both	25-49 years	HIV/AIDS	Unsafe sex	Percent	1996	0.902905	0.925146	0.871649
Deaths	Global	Both	25-49 years	HIV/AIDS	Unsafe sex	Rate	1996	29.4056	42.0706	19.4694
Deaths	Global	Both	75+ years	HIV/AIDS	Unsafe sex	Number	1996	5152.86	6460.88	3898.64
Deaths	Global	Both	75+ years	HIV/AIDS	Unsafe sex	Percent	1996	0.955427	0.968954	0.936348
Deaths	Global	Both	75+ years	HIV/AIDS	Unsafe sex	Rate	1996	2.59097	3.24867	1.96032
Deaths	Global	Both	20-24 years	Sexually transmitted infections excluding HIV	Unsafe sex	Number	1996	544.799	647.612	371.677
Deaths	Global	Both	20-24 years	Sexually transmitted infections excluding HIV	Unsafe sex	Percent	1996	1	1	1
Deaths	Global	Both	20-24 years	Sexually transmitted infections excluding HIV	Unsafe sex	Rate	1996	0.10781	0.128156	0.073551
Deaths	Global	Both	50-74 years	Sexually transmitted infections excluding HIV	Unsafe sex	Number	1996	3200.78	3738.29	2379.71
Deaths	Global	Both	50-74 years	Sexually transmitted infections excluding HIV	Unsafe sex	Percent	1996	1	1	1
Deaths	Global	Both	50-74 years	Sexually transmitted infections excluding HIV	Unsafe sex	Rate	1996	0.20088	0.234614	0.14935
Deaths	Global	Both	<20 years	Sexually transmitted infections excluding HIV	Unsafe sex	Number	1996	561.89	688.799	436.549
Deaths	Global	Both	<20 years	Sexually transmitted infections excluding HIV	Unsafe sex	Percent	1996	0.00704524	0.0165513	0.00261827
Deaths	Global	Both	<20 years	Sexually transmitted infections excluding HIV	Unsafe sex	Rate	1996	0.0236723	0.029019	0.0183917
Deaths	Global	Both	25-49 years	Sexually transmitted infections excluding HIV	Unsafe sex	Number	1996	3458.9	3895.28	2371.51
Deaths	Global	Both	25-49 years	Sexually transmitted infections excluding HIV	Unsafe sex	Percent	1996	1	1	1
Deaths	Global	Both	25-49 years	Sexually transmitted infections excluding HIV	Unsafe sex	Rate	1996	0.175134	0.197229	0.120077
Deaths	Global	Both	75+ years	Sexually transmitted infections excluding HIV	Unsafe sex	Number	1996	1159.76	1366.99	881.988
Deaths	Global	Both	75+ years	Sexually transmitted infections excluding HIV	Unsafe sex	Percent	1996	1	1	1
Deaths	Global	Both	75+ years	Sexually transmitted infections excluding HIV	Unsafe sex	Rate	1996	0.583153	0.687351	0.443483
Deaths	Global	Both	20-24 years	Cervical cancer	Unsafe sex	Number	1996	1257.06	1433.02	1018.64
Deaths	Global	Both	20-24 years	Cervical cancer	Unsafe sex	Percent	1996	1	1	1
Deaths	Global	Both	20-24 years	Cervical cancer	Unsafe sex	Rate	1996	0.24876	0.283579	0.201578
Deaths	Global	Both	50-74 years	Cervical cancer	Unsafe sex	Number	1996	103939	128825	94302.1
Deaths	Global	Both	50-74 years	Cervical cancer	Unsafe sex	Percent	1996	1	1	1
Deaths	Global	Both	50-74 years	Cervical cancer	Unsafe sex	Rate	1996	6.52321	8.08505	5.91838
Deaths	Global	Both	<20 years	Cervical cancer	Unsafe sex	Number	1996	285.62	322.862	221.216
Deaths	Global	Both	<20 years	Cervical cancer	Unsafe sex	Percent	1996	1	1	1
Deaths	Global	Both	<20 years	Cervical cancer	Unsafe sex	Rate	1996	0.0120331	0.0136021	0.00931979
Deaths	Global	Both	25-49 years	Cervical cancer	Unsafe sex	Number	1996	63397.9	75216.6	55869.3
Deaths	Global	Both	25-49 years	Cervical cancer	Unsafe sex	Percent	1996	1	1	1
Deaths	Global	Both	25-49 years	Cervical cancer	Unsafe sex	Rate	1996	3.21002	3.80843	2.82883
Deaths	Global	Both	75+ years	Cervical cancer	Unsafe sex	Number	1996	28066	33080.2	24773.7
Deaths	Global	Both	75+ years	Cervical cancer	Unsafe sex	Percent	1996	1	1	1
Deaths	Global	Both	75+ years	Cervical cancer	Unsafe sex	Rate	1996	14.1122	16.6335	12.4568
DALYs (Disability-Adjusted Life Years)	Global	Both	25-49 years	HIV/AIDS	Unsafe sex	Number	1996	3.2108e+07	4.54096e+07	2.18205e+07
DALYs (Disability-Adjusted Life Years)	Global	Both	25-49 years	HIV/AIDS	Unsafe sex	Percent	1996	0.903413	0.924971	0.872603
DALYs (Disability-Adjusted Life Years)	Global	Both	25-49 years	HIV/AIDS	Unsafe sex	Rate	1996	1625.72	2299.22	1104.84
DALYs (Disability-Adjusted Life Years)	Global	Both	75+ years	HIV/AIDS	Unsafe sex	Number	1996	84051.3	100726	67995.8
DALYs (Disability-Adjusted Life Years)	Global	Both	75+ years	HIV/AIDS	Unsafe sex	Percent	1996	0.95482	0.968614	0.935849
DALYs (Disability-Adjusted Life Years)	Global	Both	75+ years	HIV/AIDS	Unsafe sex	Rate	1996	42.2629	50.647	34.1898
DALYs (Disability-Adjusted Life Years)	Global	Both	20-24 years	Sexually transmitted infections excluding HIV	Unsafe sex	Number	1996	110995	160473	79114.8
DALYs (Disability-Adjusted Life Years)	Global	Both	20-24 years	Sexually transmitted infections excluding HIV	Unsafe sex	Percent	1996	1	1	1
DALYs (Disability-Adjusted Life Years)	Global	Both	20-24 years	Sexually transmitted infections excluding HIV	Unsafe sex	Rate	1996	21.9647	31.7559	15.656
DALYs (Disability-Adjusted Life Years)	Global	Both	50-74 years	Sexually transmitted infections excluding HIV	Unsafe sex	Number	1996	186263	288407	131982
DALYs (Disability-Adjusted Life Years)	Global	Both	50-74 years	Sexually transmitted infections excluding HIV	Unsafe sex	Percent	1996	1	1	1
DALYs (Disability-Adjusted Life Years)	Global	Both	50-74 years	Sexually transmitted infections excluding HIV	Unsafe sex	Rate	1996	11.6898	18.1004	8.28318
DALYs (Disability-Adjusted Life Years)	Global	Both	<20 years	Sexually transmitted infections excluding HIV	Unsafe sex	Number	1996	82446.6	107628	62151.6
DALYs (Disability-Adjusted Life Years)	Global	Both	<20 years	Sexually transmitted infections excluding HIV	Unsafe sex	Percent	1996	0.0116166	0.0275904	0.00428473
DALYs (Disability-Adjusted Life Years)	Global	Both	<20 years	Sexually transmitted infections excluding HIV	Unsafe sex	Rate	1996	3.47346	4.53436	2.61844
DALYs (Disability-Adjusted Life Years)	Global	Both	25-49 years	Sexually transmitted infections excluding HIV	Unsafe sex	Number	1996	689996	1.06022e+06	466320
DALYs (Disability-Adjusted Life Years)	Global	Both	25-49 years	Sexually transmitted infections excluding HIV	Unsafe sex	Percent	1996	1	1	1
DALYs (Disability-Adjusted Life Years)	Global	Both	25-49 years	Sexually transmitted infections excluding HIV	Unsafe sex	Rate	1996	34.9365	53.682	23.6111
DALYs (Disability-Adjusted Life Years)	Global	Both	75+ years	Sexually transmitted infections excluding HIV	Unsafe sex	Number	1996	23082.9	33237.6	16961.9
DALYs (Disability-Adjusted Life Years)	Global	Both	75+ years	Sexually transmitted infections excluding HIV	Unsafe sex	Percent	1996	1	1	1
DALYs (Disability-Adjusted Life Years)	Global	Both	75+ years	Sexually transmitted infections excluding HIV	Unsafe sex	Rate	1996	11.6066	16.7126	8.52881
DALYs (Disability-Adjusted Life Years)	Global	Both	20-24 years	Cervical cancer	Unsafe sex	Number	1996	86205.1	98088.7	69850.9
DALYs (Disability-Adjusted Life Years)	Global	Both	20-24 years	Cervical cancer	Unsafe sex	Percent	1996	1	1	1
DALYs (Disability-Adjusted Life Years)	Global	Both	20-24 years	Cervical cancer	Unsafe sex	Rate	1996	17.0591	19.4107	13.8228
DALYs (Disability-Adjusted Life Years)	Global	Both	50-74 years	Cervical cancer	Unsafe sex	Number	1996	3.0011e+06	3.69641e+06	2.71705e+06
DALYs (Disability-Adjusted Life Years)	Global	Both	50-74 years	Cervical cancer	Unsafe sex	Percent	1996	1	1	1
DALYs (Disability-Adjusted Life Years)	Global	Both	50-74 years	Cervical cancer	Unsafe sex	Rate	1996	188.348	231.986	170.521
DALYs (Disability-Adjusted Life Years)	Global	Both	<20 years	Cervical cancer	Unsafe sex	Number	1996	21092	23768.4	16416.9
DALYs (Disability-Adjusted Life Years)	Global	Both	<20 years	Cervical cancer	Unsafe sex	Percent	1996	1	1	1
DALYs (Disability-Adjusted Life Years)	Global	Both	<20 years	Cervical cancer	Unsafe sex	Rate	1996	0.888601	1.00136	0.69164
DALYs (Disability-Adjusted Life Years)	Global	Both	25-49 years	Cervical cancer	Unsafe sex	Number	1996	3.14029e+06	3.73405e+06	2.76218e+06
DALYs (Disability-Adjusted Life Years)	Global	Both	25-49 years	Cervical cancer	Unsafe sex	Percent	1996	1	1	1
DALYs (Disability-Adjusted Life Years)	Global	Both	25-49 years	Cervical cancer	Unsafe sex	Rate	1996	159.002	189.066	139.857
DALYs (Disability-Adjusted Life Years)	Global	Both	75+ years	Cervical cancer	Unsafe sex	Number	1996	352463	422204	314432
DALYs (Disability-Adjusted Life Years)	Global	Both	75+ years	Cervical cancer	Unsafe sex	Percent	1996	1	1	1
DALYs (Disability-Adjusted Life Years)	Global	Both	75+ years	Cervical cancer	Unsafe sex	Rate	1996	177.226	212.294	158.103
DALYs (Disability-Adjusted Life Years)	Global	Both	20-24 years	HIV/AIDS	Unsafe sex	Number	1996	4.14743e+06	6.53466e+06	2.64017e+06
DALYs (Disability-Adjusted Life Years)	Global	Both	20-24 years	HIV/AIDS	Unsafe sex	Percent	1996	0.908124	0.943202	0.863605
DALYs (Disability-Adjusted Life Years)	Global	Both	20-24 years	HIV/AIDS	Unsafe sex	Rate	1996	820.733	1293.14	522.463
DALYs (Disability-Adjusted Life Years)	Global	Both	50-74 years	HIV/AIDS	Unsafe sex	Number	1996	4.3477e+06	5.27962e+06	3.4324e+06
DALYs (Disability-Adjusted Life Years)	Global	Both	50-74 years	HIV/AIDS	Unsafe sex	Percent	1996	0.928132	0.946284	0.903622
DALYs (Disability-Adjusted Life Years)	Global	Both	50-74 years	HIV/AIDS	Unsafe sex	Rate	1996	272.861	331.348	215.416
DALYs (Disability-Adjusted Life Years)	Global	Both	<20 years	HIV/AIDS	Unsafe sex	Number	1996	1.22695e+06	2.06444e+06	792686
DALYs (Disability-Adjusted Life Years)	Global	Both	<20 years	HIV/AIDS	Unsafe sex	Percent	1996	0.0660458	0.101486	0.0469575
DALYs (Disability-Adjusted Life Years)	Global	Both	<20 years	HIV/AIDS	Unsafe sex	Rate	1996	51.6911	86.9746	33.3957
Deaths	Global	Both	20-24 years	HIV/AIDS	Unsafe sex	Number	1997	63425.5	102637	39016.7
Deaths	Global	Both	20-24 years	HIV/AIDS	Unsafe sex	Percent	1997	0.905257	0.941113	0.857936
Deaths	Global	Both	20-24 years	HIV/AIDS	Unsafe sex	Rate	1997	12.5478	20.3053	7.71888
Deaths	Global	Both	50-74 years	HIV/AIDS	Unsafe sex	Number	1997	143541	176088	110306
Deaths	Global	Both	50-74 years	HIV/AIDS	Unsafe sex	Percent	1997	0.930152	0.94676	0.90795
Deaths	Global	Both	50-74 years	HIV/AIDS	Unsafe sex	Rate	1997	8.82389	10.8247	6.78084
Deaths	Global	Both	<20 years	HIV/AIDS	Unsafe sex	Number	1997	16673.3	29027.8	10374.7
Deaths	Global	Both	<20 years	HIV/AIDS	Unsafe sex	Percent	1997	0.071745	0.113268	0.0489616
Deaths	Global	Both	<20 years	HIV/AIDS	Unsafe sex	Rate	1997	0.697242	1.21388	0.433849
Deaths	Global	Both	25-49 years	HIV/AIDS	Unsafe sex	Number	1997	649287	924952	424443
Deaths	Global	Both	25-49 years	HIV/AIDS	Unsafe sex	Percent	1997	0.907049	0.92692	0.879709
Deaths	Global	Both	25-49 years	HIV/AIDS	Unsafe sex	Rate	1997	32.2175	45.896	21.0608
Deaths	Global	Both	75+ years	HIV/AIDS	Unsafe sex	Number	1997	5884.19	7266.44	4520.34
Deaths	Global	Both	75+ years	HIV/AIDS	Unsafe sex	Percent	1997	0.954585	0.96814	0.935726
Deaths	Global	Both	75+ years	HIV/AIDS	Unsafe sex	Rate	1997	2.88316	3.56044	2.2149
Deaths	Global	Both	20-24 years	Sexually transmitted infections excluding HIV	Unsafe sex	Number	1997	553.904	661.835	372.607
Deaths	Global	Both	20-24 years	Sexually transmitted infections excluding HIV	Unsafe sex	Percent	1997	1	1	1
Deaths	Global	Both	20-24 years	Sexually transmitted infections excluding HIV	Unsafe sex	Rate	1997	0.109582	0.130934	0.0737147
Deaths	Global	Both	50-74 years	Sexually transmitted infections excluding HIV	Unsafe sex	Number	1997	3187.75	3723.25	2364.89
Deaths	Global	Both	50-74 years	Sexually transmitted infections excluding HIV	Unsafe sex	Percent	1997	1	1	1
Deaths	Global	Both	50-74 years	Sexually transmitted infections excluding HIV	Unsafe sex	Rate	1997	0.195961	0.228879	0.145377
Deaths	Global	Both	<20 years	Sexually transmitted infections excluding HIV	Unsafe sex	Number	1997	562.632	686.952	435.265
Deaths	Global	Both	<20 years	Sexually transmitted infections excluding HIV	Unsafe sex	Percent	1997	0.00706633	0.0164903	0.00258678
Deaths	Global	Both	<20 years	Sexually transmitted infections excluding HIV	Unsafe sex	Rate	1997	0.0235281	0.0287269	0.0182019
Deaths	Global	Both	25-49 years	Sexually transmitted infections excluding HIV	Unsafe sex	Number	1997	3486.93	3911.7	2385.08
Deaths	Global	Both	25-49 years	Sexually transmitted infections excluding HIV	Unsafe sex	Percent	1997	1	1	1
Deaths	Global	Both	25-49 years	Sexually transmitted infections excluding HIV	Unsafe sex	Rate	1997	0.173021	0.194098	0.118347
Deaths	Global	Both	75+ years	Sexually transmitted infections excluding HIV	Unsafe sex	Number	1997	1151.52	1337.01	897.293
Deaths	Global	Both	75+ years	Sexually transmitted infections excluding HIV	Unsafe sex	Percent	1997	1	1	1
Deaths	Global	Both	75+ years	Sexually transmitted infections excluding HIV	Unsafe sex	Rate	1997	0.564227	0.655114	0.439659
Deaths	Global	Both	20-24 years	Cervical cancer	Unsafe sex	Number	1997	1269.42	1444.91	1038.43
Deaths	Global	Both	20-24 years	Cervical cancer	Unsafe sex	Percent	1997	1	1	1
Deaths	Global	Both	20-24 years	Cervical cancer	Unsafe sex	Rate	1997	0.251135	0.285853	0.205437
Deaths	Global	Both	50-74 years	Cervical cancer	Unsafe sex	Number	1997	105088	130082	95666.9
Deaths	Global	Both	50-74 years	Cervical cancer	Unsafe sex	Percent	1997	1	1	1
Deaths	Global	Both	50-74 years	Cervical cancer	Unsafe sex	Rate	1997	6.46005	7.99653	5.88094
Deaths	Global	Both	<20 years	Cervical cancer	Unsafe sex	Number	1997	285.705	326.097	224.2
Deaths	Global	Both	<20 years	Cervical cancer	Unsafe sex	Percent	1997	1	1	1
Deaths	Global	Both	<20 years	Cervical cancer	Unsafe sex	Rate	1997	0.0119476	0.0136367	0.00937558
Deaths	Global	Both	25-49 years	Cervical cancer	Unsafe sex	Number	1997	64813.5	77340.3	57262.9
Deaths	Global	Both	25-49 years	Cervical cancer	Unsafe sex	Percent	1997	1	1	1
Deaths	Global	Both	25-49 years	Cervical cancer	Unsafe sex	Rate	1997	3.21603	3.83761	2.84137
Deaths	Global	Both	75+ years	Cervical cancer	Unsafe sex	Number	1997	28722.2	33984.7	25415
Deaths	Global	Both	75+ years	Cervical cancer	Unsafe sex	Percent	1997	1	1	1
Deaths	Global	Both	75+ years	Cervical cancer	Unsafe sex	Rate	1997	14.0734	16.652	12.4529
DALYs (Disability-Adjusted Life Years)	Global	Both	20-24 years	HIV/AIDS	Unsafe sex	Number	1997	4.51377e+06	7.1796e+06	2.83078e+06
DALYs (Disability-Adjusted Life Years)	Global	Both	20-24 years	HIV/AIDS	Unsafe sex	Percent	1997	0.90433	0.940438	0.857056
DALYs (Disability-Adjusted Life Years)	Global	Both	20-24 years	HIV/AIDS	Unsafe sex	Rate	1997	892.981	1420.38	560.028
DALYs (Disability-Adjusted Life Years)	Global	Both	50-74 years	HIV/AIDS	Unsafe sex	Number	1997	4.86203e+06	5.82891e+06	3.89865e+06
DALYs (Disability-Adjusted Life Years)	Global	Both	50-74 years	HIV/AIDS	Unsafe sex	Percent	1997	0.928471	0.946225	0.904472
DALYs (Disability-Adjusted Life Years)	Global	Both	50-74 years	HIV/AIDS	Unsafe sex	Rate	1997	298.884	358.321	239.662
DALYs (Disability-Adjusted Life Years)	Global	Both	<20 years	HIV/AIDS	Unsafe sex	Number	1997	1.31335e+06	2.1934e+06	845124
DALYs (Disability-Adjusted Life Years)	Global	Both	<20 years	HIV/AIDS	Unsafe sex	Percent	1997	0.0654973	0.100324	0.046462
DALYs (Disability-Adjusted Life Years)	Global	Both	<20 years	HIV/AIDS	Unsafe sex	Rate	1997	54.9215	91.7234	35.3413
DALYs (Disability-Adjusted Life Years)	Global	Both	25-49 years	HIV/AIDS	Unsafe sex	Number	1997	3.58385e+07	5.05418e+07	2.41063e+07
DALYs (Disability-Adjusted Life Years)	Global	Both	25-49 years	HIV/AIDS	Unsafe sex	Percent	1997	0.907256	0.927354	0.879663
DALYs (Disability-Adjusted Life Years)	Global	Both	25-49 years	HIV/AIDS	Unsafe sex	Rate	1997	1778.3	2507.87	1196.15
DALYs (Disability-Adjusted Life Years)	Global	Both	75+ years	HIV/AIDS	Unsafe sex	Number	1997	95740.8	113218	78736.2
DALYs (Disability-Adjusted Life Years)	Global	Both	75+ years	HIV/AIDS	Unsafe sex	Percent	1997	0.954217	0.967975	0.935744
DALYs (Disability-Adjusted Life Years)	Global	Both	75+ years	HIV/AIDS	Unsafe sex	Rate	1997	46.9115	55.4751	38.5795
DALYs (Disability-Adjusted Life Years)	Global	Both	20-24 years	Sexually transmitted infections excluding HIV	Unsafe sex	Number	1997	112225	160863	79568
DALYs (Disability-Adjusted Life Years)	Global	Both	20-24 years	Sexually transmitted infections excluding HIV	Unsafe sex	Percent	1997	1	1	1
DALYs (Disability-Adjusted Life Years)	Global	Both	20-24 years	Sexually transmitted infections excluding HIV	Unsafe sex	Rate	1997	22.202	31.8244	15.7414
DALYs (Disability-Adjusted Life Years)	Global	Both	50-74 years	Sexually transmitted infections excluding HIV	Unsafe sex	Number	1997	187318	292220	131670
DALYs (Disability-Adjusted Life Years)	Global	Both	50-74 years	Sexually transmitted infections excluding HIV	Unsafe sex	Percent	1997	1	1	1
DALYs (Disability-Adjusted Life Years)	Global	Both	50-74 years	Sexually transmitted infections excluding HIV	Unsafe sex	Rate	1997	11.515	17.9636	8.09416
DALYs (Disability-Adjusted Life Years)	Global	Both	<20 years	Sexually transmitted infections excluding HIV	Unsafe sex	Number	1997	83290.8	109277	62549.1
DALYs (Disability-Adjusted Life Years)	Global	Both	<20 years	Sexually transmitted infections excluding HIV	Unsafe sex	Percent	1997	0.0117497	0.0279763	0.00431994
DALYs (Disability-Adjusted Life Years)	Global	Both	<20 years	Sexually transmitted infections excluding HIV	Unsafe sex	Rate	1997	3.48305	4.56973	2.61567
DALYs (Disability-Adjusted Life Years)	Global	Both	25-49 years	Sexually transmitted infections excluding HIV	Unsafe sex	Number	1997	700256	1.06989e+06	470502
DALYs (Disability-Adjusted Life Years)	Global	Both	25-49 years	Sexually transmitted infections excluding HIV	Unsafe sex	Percent	1997	1	1	1
DALYs (Disability-Adjusted Life Years)	Global	Both	25-49 years	Sexually transmitted infections excluding HIV	Unsafe sex	Rate	1997	34.7466	53.0879	23.3462
DALYs (Disability-Adjusted Life Years)	Global	Both	75+ years	Sexually transmitted infections excluding HIV	Unsafe sex	Number	1997	23194.9	33488.2	17077.7
DALYs (Disability-Adjusted Life Years)	Global	Both	75+ years	Sexually transmitted infections excluding HIV	Unsafe sex	Percent	1997	1	1	1
DALYs (Disability-Adjusted Life Years)	Global	Both	75+ years	Sexually transmitted infections excluding HIV	Unsafe sex	Rate	1997	11.3651	16.4087	8.36782
DALYs (Disability-Adjusted Life Years)	Global	Both	20-24 years	Cervical cancer	Unsafe sex	Number	1997	87074	99272.8	70897.5
DALYs (Disability-Adjusted Life Years)	Global	Both	20-24 years	Cervical cancer	Unsafe sex	Percent	1997	1	1	1
DALYs (Disability-Adjusted Life Years)	Global	Both	20-24 years	Cervical cancer	Unsafe sex	Rate	1997	17.2263	19.6396	14.026
DALYs (Disability-Adjusted Life Years)	Global	Both	50-74 years	Cervical cancer	Unsafe sex	Number	1997	3.03362e+06	3.74689e+06	2.75272e+06
DALYs (Disability-Adjusted Life Years)	Global	Both	50-74 years	Cervical cancer	Unsafe sex	Percent	1997	1	1	1
DALYs (Disability-Adjusted Life Years)	Global	Both	50-74 years	Cervical cancer	Unsafe sex	Rate	1997	186.486	230.333	169.218
DALYs (Disability-Adjusted Life Years)	Global	Both	<20 years	Cervical cancer	Unsafe sex	Number	1997	21104.3	24021.4	16551.2
DALYs (Disability-Adjusted Life Years)	Global	Both	<20 years	Cervical cancer	Unsafe sex	Percent	1997	1	1	1
DALYs (Disability-Adjusted Life Years)	Global	Both	<20 years	Cervical cancer	Unsafe sex	Rate	1997	0.882538	1.00452	0.692138
DALYs (Disability-Adjusted Life Years)	Global	Both	25-49 years	Cervical cancer	Unsafe sex	Number	1997	3.20915e+06	3.83679e+06	2.83049e+06
DALYs (Disability-Adjusted Life Years)	Global	Both	25-49 years	Cervical cancer	Unsafe sex	Percent	1997	1	1	1
DALYs (Disability-Adjusted Life Years)	Global	Both	25-49 years	Cervical cancer	Unsafe sex	Rate	1997	159.237	190.381	140.449
DALYs (Disability-Adjusted Life Years)	Global	Both	75+ years	Cervical cancer	Unsafe sex	Number	1997	360946	429537	322362
DALYs (Disability-Adjusted Life Years)	Global	Both	75+ years	Cervical cancer	Unsafe sex	Percent	1997	1	1	1
DALYs (Disability-Adjusted Life Years)	Global	Both	75+ years	Cervical cancer	Unsafe sex	Rate	1997	176.858	210.466	157.952
Deaths	Global	Both	20-24 years	Sexually transmitted infections excluding HIV	Unsafe sex	Number	1998	559.913	670.452	375.975
Deaths	Global	Both	20-24 years	Sexually transmitted infections excluding HIV	Unsafe sex	Percent	1998	1	1	1
Deaths	Global	Both	20-24 years	Sexually transmitted infections excluding HIV	Unsafe sex	Rate	1998	0.11051	0.132327	0.0742059
Deaths	Global	Both	50-74 years	Sexually transmitted infections excluding HIV	Unsafe sex	Number	1998	3130.9	3636.21	2345.77
Deaths	Global	Both	50-74 years	Sexually transmitted infections excluding HIV	Unsafe sex	Percent	1998	1	1	1
Deaths	Global	Both	50-74 years	Sexually transmitted infections excluding HIV	Unsafe sex	Rate	1998	0.188478	0.218897	0.141213
Deaths	Global	Both	<20 years	Sexually transmitted infections excluding HIV	Unsafe sex	Number	1998	563.758	689.864	434.351
Deaths	Global	Both	<20 years	Sexually transmitted infections excluding HIV	Unsafe sex	Percent	1998	0.00710018	0.0166448	0.00264198
Deaths	Global	Both	<20 years	Sexually transmitted infections excluding HIV	Unsafe sex	Rate	1998	0.0234143	0.0286518	0.0180397
Deaths	Global	Both	25-49 years	Sexually transmitted infections excluding HIV	Unsafe sex	Number	1998	3499.56	3919.79	2412.86
Deaths	Global	Both	25-49 years	Sexually transmitted infections excluding HIV	Unsafe sex	Percent	1998	1	1	1
Deaths	Global	Both	25-49 years	Sexually transmitted infections excluding HIV	Unsafe sex	Rate	1998	0.170363	0.19082	0.117461
Deaths	Global	Both	75+ years	Sexually transmitted infections excluding HIV	Unsafe sex	Number	1998	1152.66	1330.02	907.481
Deaths	Global	Both	75+ years	Sexually transmitted infections excluding HIV	Unsafe sex	Percent	1998	1	1	1
Deaths	Global	Both	75+ years	Sexually transmitted infections excluding HIV	Unsafe sex	Rate	1998	0.549858	0.634463	0.432898
Deaths	Global	Both	20-24 years	HIV/AIDS	Unsafe sex	Number	1998	67784.4	109652	40765.2
Deaths	Global	Both	20-24 years	HIV/AIDS	Unsafe sex	Percent	1998	0.900074	0.937813	0.849515
Deaths	Global	Both	20-24 years	HIV/AIDS	Unsafe sex	Rate	1998	13.3786	21.6419	8.0458
Deaths	Global	Both	50-74 years	HIV/AIDS	Unsafe sex	Number	1998	160615	193583	126481
Deaths	Global	Both	50-74 years	HIV/AIDS	Unsafe sex	Percent	1998	0.930242	0.946977	0.908432
Deaths	Global	Both	50-74 years	HIV/AIDS	Unsafe sex	Rate	1998	9.66891	11.6535	7.61407
Deaths	Global	Both	<20 years	HIV/AIDS	Unsafe sex	Number	1998	17887.6	30640.4	11110.2
Deaths	Global	Both	<20 years	HIV/AIDS	Unsafe sex	Percent	1998	0.0717108	0.112342	0.049182
Deaths	Global	Both	<20 years	HIV/AIDS	Unsafe sex	Rate	1998	0.742918	1.27257	0.461436
Deaths	Global	Both	25-49 years	HIV/AIDS	Unsafe sex	Number	1998	729784	1.02948e+06	479241
Deaths	Global	Both	25-49 years	HIV/AIDS	Unsafe sex	Percent	1998	0.90756	0.926945	0.880515
Deaths	Global	Both	25-49 years	HIV/AIDS	Unsafe sex	Rate	1998	35.5267	50.1165	23.33
Deaths	Global	Both	75+ years	HIV/AIDS	Unsafe sex	Number	1998	6625.4	8020.6	5186.39
Deaths	Global	Both	75+ years	HIV/AIDS	Unsafe sex	Percent	1998	0.953953	0.967383	0.935059
Deaths	Global	Both	75+ years	HIV/AIDS	Unsafe sex	Rate	1998	3.16053	3.82609	2.47408
Deaths	Global	Both	20-24 years	Cervical cancer	Unsafe sex	Number	1998	1285.56	1464.1	1035.91
Deaths	Global	Both	20-24 years	Cervical cancer	Unsafe sex	Percent	1998	1	1	1
Deaths	Global	Both	20-24 years	Cervical cancer	Unsafe sex	Rate	1998	0.253729	0.288969	0.204457
Deaths	Global	Both	50-74 years	Cervical cancer	Unsafe sex	Number	1998	105309	130787	96103.4
Deaths	Global	Both	50-74 years	Cervical cancer	Unsafe sex	Percent	1998	1	1	1
Deaths	Global	Both	50-74 years	Cervical cancer	Unsafe sex	Rate	1998	6.33955	7.87328	5.78535
Deaths	Global	Both	<20 years	Cervical cancer	Unsafe sex	Number	1998	285.778	326.918	223.423
Deaths	Global	Both	<20 years	Cervical cancer	Unsafe sex	Percent	1998	1	1	1
Deaths	Global	Both	<20 years	Cervical cancer	Unsafe sex	Rate	1998	0.0118691	0.0135777	0.0092793
Deaths	Global	Both	25-49 years	Cervical cancer	Unsafe sex	Number	1998	66055.4	79380.9	58228.2
Deaths	Global	Both	25-49 years	Cervical cancer	Unsafe sex	Percent	1998	1	1	1
Deaths	Global	Both	25-49 years	Cervical cancer	Unsafe sex	Rate	1998	3.21565	3.86435	2.83462
Deaths	Global	Both	75+ years	Cervical cancer	Unsafe sex	Number	1998	29379	34817.1	25908.6
Deaths	Global	Both	75+ years	Cervical cancer	Unsafe sex	Percent	1998	1	1	1
Deaths	Global	Both	75+ years	Cervical cancer	Unsafe sex	Rate	1998	14.0148	16.6089	12.3593
DALYs (Disability-Adjusted Life Years)	Global	Both	25-49 years	HIV/AIDS	Unsafe sex	Number	1998	4.0162e+07	5.6127e+07	2.707e+07
DALYs (Disability-Adjusted Life Years)	Global	Both	25-49 years	HIV/AIDS	Unsafe sex	Percent	1998	0.90755	0.927162	0.881141
DALYs (Disability-Adjusted Life Years)	Global	Both	25-49 years	HIV/AIDS	Unsafe sex	Rate	1998	1955.13	2732.33	1317.8
DALYs (Disability-Adjusted Life Years)	Global	Both	75+ years	HIV/AIDS	Unsafe sex	Number	1998	107499	125055	89989.6
DALYs (Disability-Adjusted Life Years)	Global	Both	75+ years	HIV/AIDS	Unsafe sex	Percent	1998	0.953711	0.967219	0.935781
DALYs (Disability-Adjusted Life Years)	Global	Both	75+ years	HIV/AIDS	Unsafe sex	Rate	1998	51.2807	59.6552	42.928
DALYs (Disability-Adjusted Life Years)	Global	Both	20-24 years	Sexually transmitted infections excluding HIV	Unsafe sex	Number	1998	113271	163024	80321.2
DALYs (Disability-Adjusted Life Years)	Global	Both	20-24 years	Sexually transmitted infections excluding HIV	Unsafe sex	Percent	1998	1	1	1
DALYs (Disability-Adjusted Life Years)	Global	Both	20-24 years	Sexually transmitted infections excluding HIV	Unsafe sex	Rate	1998	22.3562	32.176	15.8529
DALYs (Disability-Adjusted Life Years)	Global	Both	50-74 years	Sexually transmitted infections excluding HIV	Unsafe sex	Number	1998	186930	294505	130412
DALYs (Disability-Adjusted Life Years)	Global	Both	50-74 years	Sexually transmitted infections excluding HIV	Unsafe sex	Percent	1998	1	1	1
DALYs (Disability-Adjusted Life Years)	Global	Both	50-74 years	Sexually transmitted infections excluding HIV	Unsafe sex	Rate	1998	11.253	17.729	7.85069
DALYs (Disability-Adjusted Life Years)	Global	Both	<20 years	Sexually transmitted infections excluding HIV	Unsafe sex	Number	1998	84161.7	110475	63610.3
DALYs (Disability-Adjusted Life Years)	Global	Both	<20 years	Sexually transmitted infections excluding HIV	Unsafe sex	Percent	1998	0.0118986	0.0281354	0.00433096
DALYs (Disability-Adjusted Life Years)	Global	Both	<20 years	Sexually transmitted infections excluding HIV	Unsafe sex	Rate	1998	3.49544	4.58832	2.64189
DALYs (Disability-Adjusted Life Years)	Global	Both	25-49 years	Sexually transmitted infections excluding HIV	Unsafe sex	Number	1998	708749	1.08484e+06	477243
DALYs (Disability-Adjusted Life Years)	Global	Both	25-49 years	Sexually transmitted infections excluding HIV	Unsafe sex	Percent	1998	1	1	1
DALYs (Disability-Adjusted Life Years)	Global	Both	25-49 years	Sexually transmitted infections excluding HIV	Unsafe sex	Rate	1998	34.5027	52.8113	23.2327
DALYs (Disability-Adjusted Life Years)	Global	Both	75+ years	Sexually transmitted infections excluding HIV	Unsafe sex	Number	1998	23394.2	34177.7	17222.4
DALYs (Disability-Adjusted Life Years)	Global	Both	75+ years	Sexually transmitted infections excluding HIV	Unsafe sex	Percent	1998	1	1	1
DALYs (Disability-Adjusted Life Years)	Global	Both	75+ years	Sexually transmitted infections excluding HIV	Unsafe sex	Rate	1998	11.1598	16.3039	8.21563
DALYs (Disability-Adjusted Life Years)	Global	Both	20-24 years	Cervical cancer	Unsafe sex	Number	1998	88193.6	100271	70939.6
DALYs (Disability-Adjusted Life Years)	Global	Both	20-24 years	Cervical cancer	Unsafe sex	Percent	1998	1	1	1
DALYs (Disability-Adjusted Life Years)	Global	Both	20-24 years	Cervical cancer	Unsafe sex	Rate	1998	17.4067	19.7904	14.0013
DALYs (Disability-Adjusted Life Years)	Global	Both	50-74 years	Cervical cancer	Unsafe sex	Number	1998	3.03744e+06	3.77796e+06	2.76225e+06
DALYs (Disability-Adjusted Life Years)	Global	Both	50-74 years	Cervical cancer	Unsafe sex	Percent	1998	1	1	1
DALYs (Disability-Adjusted Life Years)	Global	Both	50-74 years	Cervical cancer	Unsafe sex	Rate	1998	182.852	227.43	166.285
DALYs (Disability-Adjusted Life Years)	Global	Both	<20 years	Cervical cancer	Unsafe sex	Number	1998	21113.6	24032.7	16520.2
DALYs (Disability-Adjusted Life Years)	Global	Both	<20 years	Cervical cancer	Unsafe sex	Percent	1998	1	1	1
DALYs (Disability-Adjusted Life Years)	Global	Both	<20 years	Cervical cancer	Unsafe sex	Rate	1998	0.876898	0.998137	0.686126
DALYs (Disability-Adjusted Life Years)	Global	Both	25-49 years	Cervical cancer	Unsafe sex	Number	1998	3.27153e+06	3.91936e+06	2.85993e+06
DALYs (Disability-Adjusted Life Years)	Global	Both	25-49 years	Cervical cancer	Unsafe sex	Percent	1998	1	1	1
DALYs (Disability-Adjusted Life Years)	Global	Both	25-49 years	Cervical cancer	Unsafe sex	Rate	1998	159.262	190.799	139.224
DALYs (Disability-Adjusted Life Years)	Global	Both	75+ years	Cervical cancer	Unsafe sex	Number	1998	369340	443993	327651
DALYs (Disability-Adjusted Life Years)	Global	Both	75+ years	Cervical cancer	Unsafe sex	Percent	1998	1	1	1
DALYs (Disability-Adjusted Life Years)	Global	Both	75+ years	Cervical cancer	Unsafe sex	Rate	1998	176.187	211.799	156.3
DALYs (Disability-Adjusted Life Years)	Global	Both	20-24 years	HIV/AIDS	Unsafe sex	Number	1998	4.81883e+06	7.6753e+06	2.98774e+06
DALYs (Disability-Adjusted Life Years)	Global	Both	20-24 years	HIV/AIDS	Unsafe sex	Percent	1998	0.899135	0.93696	0.848448
DALYs (Disability-Adjusted Life Years)	Global	Both	20-24 years	HIV/AIDS	Unsafe sex	Rate	1998	951.089	1514.87	589.689
DALYs (Disability-Adjusted Life Years)	Global	Both	50-74 years	HIV/AIDS	Unsafe sex	Number	1998	5.44417e+06	6.41129e+06	4.4662e+06
DALYs (Disability-Adjusted Life Years)	Global	Both	50-74 years	HIV/AIDS	Unsafe sex	Percent	1998	0.928594	0.94594	0.905286
DALYs (Disability-Adjusted Life Years)	Global	Both	50-74 years	HIV/AIDS	Unsafe sex	Rate	1998	327.735	385.955	268.862
DALYs (Disability-Adjusted Life Years)	Global	Both	<20 years	HIV/AIDS	Unsafe sex	Number	1998	1.40564e+06	2.32895e+06	909334
DALYs (Disability-Adjusted Life Years)	Global	Both	<20 years	HIV/AIDS	Unsafe sex	Percent	1998	0.0653391	0.0996641	0.0462514
DALYs (Disability-Adjusted Life Years)	Global	Both	<20 years	HIV/AIDS	Unsafe sex	Rate	1998	58.3795	96.7272	37.7669
Deaths	Global	Both	20-24 years	Sexually transmitted infections excluding HIV	Unsafe sex	Number	1999	564.352	672.471	385.366
Deaths	Global	Both	20-24 years	Sexually transmitted infections excluding HIV	Unsafe sex	Percent	1999	1	1	1
Deaths	Global	Both	20-24 years	Sexually transmitted infections excluding HIV	Unsafe sex	Rate	1999	0.110762	0.131982	0.0756334
Deaths	Global	Both	50-74 years	Sexually transmitted infections excluding HIV	Unsafe sex	Number	1999	3081.52	3582.56	2349.13
Deaths	Global	Both	50-74 years	Sexually transmitted infections excluding HIV	Unsafe sex	Percent	1999	1	1	1
Deaths	Global	Both	50-74 years	Sexually transmitted infections excluding HIV	Unsafe sex	Rate	1999	0.18121	0.210674	0.138142
Deaths	Global	Both	<20 years	Sexually transmitted infections excluding HIV	Unsafe sex	Number	1999	568.93	691.217	443.59
Deaths	Global	Both	<20 years	Sexually transmitted infections excluding HIV	Unsafe sex	Percent	1999	0.00720388	0.0170779	0.00267955
Deaths	Global	Both	<20 years	Sexually transmitted infections excluding HIV	Unsafe sex	Rate	1999	0.0234849	0.0285328	0.018311
Deaths	Global	Both	25-49 years	Sexually transmitted infections excluding HIV	Unsafe sex	Number	1999	3537.66	3955.91	2470.32
Deaths	Global	Both	25-49 years	Sexually transmitted infections excluding HIV	Unsafe sex	Percent	1999	1	1	1
Deaths	Global	Both	25-49 years	Sexually transmitted infections excluding HIV	Unsafe sex	Rate	1999	0.169292	0.189307	0.118216
Deaths	Global	Both	75+ years	Sexually transmitted infections excluding HIV	Unsafe sex	Number	1999	1162.91	1332.33	926.32
Deaths	Global	Both	75+ years	Sexually transmitted infections excluding HIV	Unsafe sex	Percent	1999	1	1	1
Deaths	Global	Both	75+ years	Sexually transmitted infections excluding HIV	Unsafe sex	Rate	1999	0.538596	0.61706	0.42902
Deaths	Global	Both	20-24 years	Cervical cancer	Unsafe sex	Number	1999	1303.44	1492.29	1051.36
Deaths	Global	Both	20-24 years	Cervical cancer	Unsafe sex	Percent	1999	1	1	1
Deaths	Global	Both	20-24 years	Cervical cancer	Unsafe sex	Rate	1999	0.255819	0.292884	0.206344
Deaths	Global	Both	50-74 years	Cervical cancer	Unsafe sex	Number	1999	106109	130771	96492.3
Deaths	Global	Both	50-74 years	Cervical cancer	Unsafe sex	Percent	1999	1	1	1
Deaths	Global	Both	50-74 years	Cervical cancer	Unsafe sex	Rate	1999	6.2398	7.69005	5.67427
Deaths	Global	Both	<20 years	Cervical cancer	Unsafe sex	Number	1999	291.903	332.809	229.233
Deaths	Global	Both	<20 years	Cervical cancer	Unsafe sex	Percent	1999	1	1	1
Deaths	Global	Both	<20 years	Cervical cancer	Unsafe sex	Rate	1999	0.0120495	0.0137381	0.00946253
Deaths	Global	Both	25-49 years	Cervical cancer	Unsafe sex	Number	1999	67579.7	81638.1	59429.4
Deaths	Global	Both	25-49 years	Cervical cancer	Unsafe sex	Percent	1999	1	1	1
Deaths	Global	Both	25-49 years	Cervical cancer	Unsafe sex	Rate	1999	3.23398	3.90673	2.84395
Deaths	Global	Both	75+ years	Cervical cancer	Unsafe sex	Number	1999	30307.7	35580.4	26545.4
Deaths	Global	Both	75+ years	Cervical cancer	Unsafe sex	Percent	1999	1	1	1
Deaths	Global	Both	75+ years	Cervical cancer	Unsafe sex	Rate	1999	14.0368	16.4789	12.2944
Deaths	Global	Both	20-24 years	HIV/AIDS	Unsafe sex	Number	1999	71217.7	115276	42553.9
Deaths	Global	Both	20-24 years	HIV/AIDS	Unsafe sex	Percent	1999	0.89458	0.933525	0.841411
Deaths	Global	Both	20-24 years	HIV/AIDS	Unsafe sex	Rate	1999	13.9775	22.6245	8.35179
Deaths	Global	Both	50-74 years	HIV/AIDS	Unsafe sex	Number	1999	177980	210482	143214
Deaths	Global	Both	50-74 years	HIV/AIDS	Unsafe sex	Percent	1999	0.929099	0.946183	0.907073
Deaths	Global	Both	50-74 years	HIV/AIDS	Unsafe sex	Rate	1999	10.4662	12.3775	8.42176
Deaths	Global	Both	<20 years	HIV/AIDS	Unsafe sex	Number	1999	19231.6	32473.7	11858.9
Deaths	Global	Both	<20 years	HIV/AIDS	Unsafe sex	Percent	1999	0.0729172	0.113422	0.0504447
Deaths	Global	Both	<20 years	HIV/AIDS	Unsafe sex	Rate	1999	0.793862	1.34049	0.489522
Deaths	Global	Both	25-49 years	HIV/AIDS	Unsafe sex	Number	1999	815983	1.13476e+06	542160
Deaths	Global	Both	25-49 years	HIV/AIDS	Unsafe sex	Percent	1999	0.904423	0.924126	0.877044
Deaths	Global	Both	25-49 years	HIV/AIDS	Unsafe sex	Rate	1999	39.0483	54.3033	25.9447
Deaths	Global	Both	75+ years	HIV/AIDS	Unsafe sex	Number	1999	7352.22	8732.96	5907.65
Deaths	Global	Both	75+ years	HIV/AIDS	Unsafe sex	Percent	1999	0.953359	0.966877	0.935046
Deaths	Global	Both	75+ years	HIV/AIDS	Unsafe sex	Rate	1999	3.40514	4.04462	2.7361
DALYs (Disability-Adjusted Life Years)	Global	Both	25-49 years	HIV/AIDS	Unsafe sex	Number	1999	4.47321e+07	6.17433e+07	3.04147e+07
DALYs (Disability-Adjusted Life Years)	Global	Both	25-49 years	HIV/AIDS	Unsafe sex	Percent	1999	0.904441	0.924653	0.876831
DALYs (Disability-Adjusted Life Years)	Global	Both	25-49 years	HIV/AIDS	Unsafe sex	Rate	1999	2140.62	2954.68	1455.47
DALYs (Disability-Adjusted Life Years)	Global	Both	75+ years	HIV/AIDS	Unsafe sex	Number	1999	118886	135817	102213
DALYs (Disability-Adjusted Life Years)	Global	Both	75+ years	HIV/AIDS	Unsafe sex	Percent	1999	0.953188	0.966822	0.93507
DALYs (Disability-Adjusted Life Years)	Global	Both	75+ years	HIV/AIDS	Unsafe sex	Rate	1999	55.0613	62.9031	47.3392
DALYs (Disability-Adjusted Life Years)	Global	Both	20-24 years	Sexually transmitted infections excluding HIV	Unsafe sex	Number	1999	114402	164633	80247
DALYs (Disability-Adjusted Life Years)	Global	Both	20-24 years	Sexually transmitted infections excluding HIV	Unsafe sex	Percent	1999	1	1	1
DALYs (Disability-Adjusted Life Years)	Global	Both	20-24 years	Sexually transmitted infections excluding HIV	Unsafe sex	Rate	1999	22.4529	32.3115	15.7496
DALYs (Disability-Adjusted Life Years)	Global	Both	50-74 years	Sexually transmitted infections excluding HIV	Unsafe sex	Number	1999	187280	296496	129529
DALYs (Disability-Adjusted Life Years)	Global	Both	50-74 years	Sexually transmitted infections excluding HIV	Unsafe sex	Percent	1999	1	1	1
DALYs (Disability-Adjusted Life Years)	Global	Both	50-74 years	Sexually transmitted infections excluding HIV	Unsafe sex	Rate	1999	11.0131	17.4356	7.617
DALYs (Disability-Adjusted Life Years)	Global	Both	<20 years	Sexually transmitted infections excluding HIV	Unsafe sex	Number	1999	85341.5	112446	64812.5
DALYs (Disability-Adjusted Life Years)	Global	Both	<20 years	Sexually transmitted infections excluding HIV	Unsafe sex	Percent	1999	0.0121293	0.0289855	0.00443009
DALYs (Disability-Adjusted Life Years)	Global	Both	<20 years	Sexually transmitted infections excluding HIV	Unsafe sex	Rate	1999	3.52282	4.64166	2.6754
DALYs (Disability-Adjusted Life Years)	Global	Both	25-49 years	Sexually transmitted infections excluding HIV	Unsafe sex	Number	1999	717638	1.10165e+06	482627
DALYs (Disability-Adjusted Life Years)	Global	Both	25-49 years	Sexually transmitted infections excluding HIV	Unsafe sex	Percent	1999	1	1	1
DALYs (Disability-Adjusted Life Years)	Global	Both	25-49 years	Sexually transmitted infections excluding HIV	Unsafe sex	Rate	1999	34.3421	52.7188	23.0958
DALYs (Disability-Adjusted Life Years)	Global	Both	75+ years	Sexually transmitted infections excluding HIV	Unsafe sex	Number	1999	23722.4	34801.7	17486.3
DALYs (Disability-Adjusted Life Years)	Global	Both	75+ years	Sexually transmitted infections excluding HIV	Unsafe sex	Percent	1999	1	1	1
DALYs (Disability-Adjusted Life Years)	Global	Both	75+ years	Sexually transmitted infections excluding HIV	Unsafe sex	Rate	1999	10.9869	16.1182	8.09869
DALYs (Disability-Adjusted Life Years)	Global	Both	20-24 years	Cervical cancer	Unsafe sex	Number	1999	89431.7	102320	71999
DALYs (Disability-Adjusted Life Years)	Global	Both	20-24 years	Cervical cancer	Unsafe sex	Percent	1999	1	1	1
DALYs (Disability-Adjusted Life Years)	Global	Both	20-24 years	Cervical cancer	Unsafe sex	Rate	1999	17.5522	20.0816	14.1308
DALYs (Disability-Adjusted Life Years)	Global	Both	50-74 years	Cervical cancer	Unsafe sex	Number	1999	3.06212e+06	3.75536e+06	2.77982e+06
DALYs (Disability-Adjusted Life Years)	Global	Both	50-74 years	Cervical cancer	Unsafe sex	Percent	1999	1	1	1
DALYs (Disability-Adjusted Life Years)	Global	Both	50-74 years	Cervical cancer	Unsafe sex	Rate	1999	180.07	220.836	163.469
DALYs (Disability-Adjusted Life Years)	Global	Both	<20 years	Cervical cancer	Unsafe sex	Number	1999	21567.1	24582.3	16839.4
DALYs (Disability-Adjusted Life Years)	Global	Both	<20 years	Cervical cancer	Unsafe sex	Percent	1999	1	1	1
DALYs (Disability-Adjusted Life Years)	Global	Both	<20 years	Cervical cancer	Unsafe sex	Rate	1999	0.890271	1.01473	0.695113
DALYs (Disability-Adjusted Life Years)	Global	Both	25-49 years	Cervical cancer	Unsafe sex	Number	1999	3.34626e+06	4.02279e+06	2.91745e+06
DALYs (Disability-Adjusted Life Years)	Global	Both	25-49 years	Cervical cancer	Unsafe sex	Percent	1999	1	1	1
DALYs (Disability-Adjusted Life Years)	Global	Both	25-49 years	Cervical cancer	Unsafe sex	Rate	1999	160.133	192.508	139.612
DALYs (Disability-Adjusted Life Years)	Global	Both	75+ years	Cervical cancer	Unsafe sex	Number	1999	381029	452967	337766
DALYs (Disability-Adjusted Life Years)	Global	Both	75+ years	Cervical cancer	Unsafe sex	Percent	1999	1	1	1
DALYs (Disability-Adjusted Life Years)	Global	Both	75+ years	Cervical cancer	Unsafe sex	Rate	1999	176.471	209.789	156.435
DALYs (Disability-Adjusted Life Years)	Global	Both	20-24 years	HIV/AIDS	Unsafe sex	Number	1999	5.05696e+06	8.05907e+06	3.11883e+06
DALYs (Disability-Adjusted Life Years)	Global	Both	20-24 years	HIV/AIDS	Unsafe sex	Percent	1999	0.893721	0.932876	0.840326
DALYs (Disability-Adjusted Life Years)	Global	Both	20-24 years	HIV/AIDS	Unsafe sex	Rate	1999	992.5	1581.71	612.113
DALYs (Disability-Adjusted Life Years)	Global	Both	50-74 years	HIV/AIDS	Unsafe sex	Number	1999	6.03431e+06	6.97584e+06	5.08865e+06
DALYs (Disability-Adjusted Life Years)	Global	Both	50-74 years	HIV/AIDS	Unsafe sex	Percent	1999	0.927373	0.945004	0.903909
DALYs (Disability-Adjusted Life Years)	Global	Both	50-74 years	HIV/AIDS	Unsafe sex	Rate	1999	354.85	410.218	299.24
DALYs (Disability-Adjusted Life Years)	Global	Both	<20 years	HIV/AIDS	Unsafe sex	Number	1999	1.5068e+06	2.45957e+06	962997
DALYs (Disability-Adjusted Life Years)	Global	Both	<20 years	HIV/AIDS	Unsafe sex	Percent	1999	0.0662857	0.0995647	0.0473171
DALYs (Disability-Adjusted Life Years)	Global	Both	<20 years	HIV/AIDS	Unsafe sex	Rate	1999	62.1992	101.529	39.7516
Deaths	Global	Both	20-24 years	HIV/AIDS	Unsafe sex	Number	2000	73182.4	118597	43309
Deaths	Global	Both	20-24 years	HIV/AIDS	Unsafe sex	Percent	2000	0.890326	0.931359	0.836567
Deaths	Global	Both	20-24 years	HIV/AIDS	Unsafe sex	Rate	2000	14.2273	23.0563	8.41962
Deaths	Global	Both	50-74 years	HIV/AIDS	Unsafe sex	Number	2000	193790	225152	159217
Deaths	Global	Both	50-74 years	HIV/AIDS	Unsafe sex	Percent	2000	0.927914	0.945269	0.905746
Deaths	Global	Both	50-74 years	HIV/AIDS	Unsafe sex	Rate	2000	11.1641	12.9708	9.17238
Deaths	Global	Both	<20 years	HIV/AIDS	Unsafe sex	Number	2000	20652.6	34296.4	12695.8
Deaths	Global	Both	<20 years	HIV/AIDS	Unsafe sex	Percent	2000	0.0754052	0.114816	0.0519839
Deaths	Global	Both	<20 years	HIV/AIDS	Unsafe sex	Rate	2000	0.84791	1.40806	0.521237
Deaths	Global	Both	25-49 years	HIV/AIDS	Unsafe sex	Number	2000	894281	1.22568e+06	601634
Deaths	Global	Both	25-49 years	HIV/AIDS	Unsafe sex	Percent	2000	0.902236	0.922024	0.874867
Deaths	Global	Both	25-49 years	HIV/AIDS	Unsafe sex	Rate	2000	42.0487	57.631	28.2885
Deaths	Global	Both	75+ years	HIV/AIDS	Unsafe sex	Number	2000	8019.99	9380.41	6590.11
Deaths	Global	Both	75+ years	HIV/AIDS	Unsafe sex	Percent	2000	0.952819	0.966384	0.934609
Deaths	Global	Both	75+ years	HIV/AIDS	Unsafe sex	Rate	2000	3.59208	4.2014	2.95165
Deaths	Global	Both	20-24 years	Cervical cancer	Unsafe sex	Number	2000	1303.06	1488.71	1049.64
Deaths	Global	Both	20-24 years	Cervical cancer	Unsafe sex	Percent	2000	1	1	1
Deaths	Global	Both	20-24 years	Cervical cancer	Unsafe sex	Rate	2000	0.253325	0.289418	0.204058
Deaths	Global	Both	50-74 years	Cervical cancer	Unsafe sex	Number	2000	106905	130673	97937.2
Deaths	Global	Both	50-74 years	Cervical cancer	Unsafe sex	Percent	2000	1	1	1
Deaths	Global	Both	50-74 years	Cervical cancer	Unsafe sex	Rate	2000	6.1587	7.52796	5.64208
Deaths	Global	Both	<20 years	Cervical cancer	Unsafe sex	Number	2000	294.843	335.613	227.438
Deaths	Global	Both	<20 years	Cervical cancer	Unsafe sex	Percent	2000	1	1	1
Deaths	Global	Both	<20 years	Cervical cancer	Unsafe sex	Rate	2000	0.012105	0.0137789	0.00933765
Deaths	Global	Both	25-49 years	Cervical cancer	Unsafe sex	Number	2000	68857.1	80857.3	61222.1
Deaths	Global	Both	25-49 years	Cervical cancer	Unsafe sex	Percent	2000	1	1	1
Deaths	Global	Both	25-49 years	Cervical cancer	Unsafe sex	Rate	2000	3.23763	3.80187	2.87863
Deaths	Global	Both	75+ years	Cervical cancer	Unsafe sex	Number	2000	31238	36582.7	27312.9
Deaths	Global	Both	75+ years	Cervical cancer	Unsafe sex	Percent	2000	1	1	1
Deaths	Global	Both	75+ years	Cervical cancer	Unsafe sex	Rate	2000	13.9912	16.385	12.2332
Deaths	Global	Both	20-24 years	Sexually transmitted infections excluding HIV	Unsafe sex	Number	2000	554.21	661.304	387.798
Deaths	Global	Both	20-24 years	Sexually transmitted infections excluding HIV	Unsafe sex	Percent	2000	1	1	1
Deaths	Global	Both	20-24 years	Sexually transmitted infections excluding HIV	Unsafe sex	Rate	2000	0.107743	0.128563	0.075391
Deaths	Global	Both	50-74 years	Sexually transmitted infections excluding HIV	Unsafe sex	Number	2000	3017.49	3507.97	2306.73
Deaths	Global	Both	50-74 years	Sexually transmitted infections excluding HIV	Unsafe sex	Percent	2000	1	1	1
Deaths	Global	Both	50-74 years	Sexually transmitted infections excluding HIV	Unsafe sex	Rate	2000	0.173835	0.202091	0.132889
Deaths	Global	Both	<20 years	Sexually transmitted infections excluding HIV	Unsafe sex	Number	2000	566.685	688.206	447.25
Deaths	Global	Both	<20 years	Sexually transmitted infections excluding HIV	Unsafe sex	Percent	2000	0.00722847	0.0170413	0.00270036
Deaths	Global	Both	<20 years	Sexually transmitted infections excluding HIV	Unsafe sex	Rate	2000	0.0232657	0.0282549	0.0183622
Deaths	Global	Both	25-49 years	Sexually transmitted infections excluding HIV	Unsafe sex	Number	2000	3504.42	3906.31	2470.45
Deaths	Global	Both	25-49 years	Sexually transmitted infections excluding HIV	Unsafe sex	Percent	2000	1	1	1
Deaths	Global	Both	25-49 years	Sexually transmitted infections excluding HIV	Unsafe sex	Rate	2000	0.164776	0.183673	0.116159
Deaths	Global	Both	75+ years	Sexually transmitted infections excluding HIV	Unsafe sex	Number	2000	1164.07	1332.11	936.291
Deaths	Global	Both	75+ years	Sexually transmitted infections excluding HIV	Unsafe sex	Percent	2000	1	1	1
Deaths	Global	Both	75+ years	Sexually transmitted infections excluding HIV	Unsafe sex	Rate	2000	0.521375	0.59664	0.419356
DALYs (Disability-Adjusted Life Years)	Global	Both	20-24 years	HIV/AIDS	Unsafe sex	Number	2000	5.1918e+06	8.28408e+06	3.1853e+06
DALYs (Disability-Adjusted Life Years)	Global	Both	20-24 years	HIV/AIDS	Unsafe sex	Percent	2000	0.889561	0.930699	0.835659
DALYs (Disability-Adjusted Life Years)	Global	Both	20-24 years	HIV/AIDS	Unsafe sex	Rate	2000	1009.33	1610.49	619.248
DALYs (Disability-Adjusted Life Years)	Global	Both	50-74 years	HIV/AIDS	Unsafe sex	Number	2000	6.57401e+06	7.47492e+06	5.64033e+06
DALYs (Disability-Adjusted Life Years)	Global	Both	50-74 years	HIV/AIDS	Unsafe sex	Percent	2000	0.926072	0.944062	0.902353
DALYs (Disability-Adjusted Life Years)	Global	Both	50-74 years	HIV/AIDS	Unsafe sex	Rate	2000	378.723	430.624	324.935
DALYs (Disability-Adjusted Life Years)	Global	Both	<20 years	HIV/AIDS	Unsafe sex	Number	2000	1.61305e+06	2.59994e+06	1.02671e+06
DALYs (Disability-Adjusted Life Years)	Global	Both	<20 years	HIV/AIDS	Unsafe sex	Percent	2000	0.068389	0.10109	0.0486867
DALYs (Disability-Adjusted Life Years)	Global	Both	<20 years	HIV/AIDS	Unsafe sex	Rate	2000	66.2252	106.743	42.1523
DALYs (Disability-Adjusted Life Years)	Global	Both	25-49 years	HIV/AIDS	Unsafe sex	Number	2000	4.88544e+07	6.65881e+07	3.35919e+07
DALYs (Disability-Adjusted Life Years)	Global	Both	25-49 years	HIV/AIDS	Unsafe sex	Percent	2000	0.90224	0.92261	0.873741
DALYs (Disability-Adjusted Life Years)	Global	Both	25-49 years	HIV/AIDS	Unsafe sex	Rate	2000	2297.11	3130.94	1579.48
DALYs (Disability-Adjusted Life Years)	Global	Both	75+ years	HIV/AIDS	Unsafe sex	Number	2000	129407	146388	113886
DALYs (Disability-Adjusted Life Years)	Global	Both	75+ years	HIV/AIDS	Unsafe sex	Percent	2000	0.952581	0.966451	0.93479
DALYs (Disability-Adjusted Life Years)	Global	Both	75+ years	HIV/AIDS	Unsafe sex	Rate	2000	57.9604	65.5661	51.0083
DALYs (Disability-Adjusted Life Years)	Global	Both	20-24 years	Sexually transmitted infections excluding HIV	Unsafe sex	Number	2000	114670	165125	81020.1
DALYs (Disability-Adjusted Life Years)	Global	Both	20-24 years	Sexually transmitted infections excluding HIV	Unsafe sex	Percent	2000	1	1	1
DALYs (Disability-Adjusted Life Years)	Global	Both	20-24 years	Sexually transmitted infections excluding HIV	Unsafe sex	Rate	2000	22.2927	32.1018	15.751
DALYs (Disability-Adjusted Life Years)	Global	Both	50-74 years	Sexually transmitted infections excluding HIV	Unsafe sex	Number	2000	187289	298293	128586
DALYs (Disability-Adjusted Life Years)	Global	Both	50-74 years	Sexually transmitted infections excluding HIV	Unsafe sex	Percent	2000	1	1	1
DALYs (Disability-Adjusted Life Years)	Global	Both	50-74 years	Sexually transmitted infections excluding HIV	Unsafe sex	Rate	2000	10.7896	17.1844	7.40774
DALYs (Disability-Adjusted Life Years)	Global	Both	<20 years	Sexually transmitted infections excluding HIV	Unsafe sex	Number	2000	85947.1	113321	65408.4
DALYs (Disability-Adjusted Life Years)	Global	Both	<20 years	Sexually transmitted infections excluding HIV	Unsafe sex	Percent	2000	0.0122994	0.0292013	0.0044348
DALYs (Disability-Adjusted Life Years)	Global	Both	<20 years	Sexually transmitted infections excluding HIV	Unsafe sex	Rate	2000	3.52863	4.6525	2.68539
DALYs (Disability-Adjusted Life Years)	Global	Both	25-49 years	Sexually transmitted infections excluding HIV	Unsafe sex	Number	2000	723800	1.10671e+06	487935
DALYs (Disability-Adjusted Life Years)	Global	Both	25-49 years	Sexually transmitted infections excluding HIV	Unsafe sex	Percent	2000	1	1	1
DALYs (Disability-Adjusted Life Years)	Global	Both	25-49 years	Sexually transmitted infections excluding HIV	Unsafe sex	Rate	2000	34.0327	52.0371	22.9425
DALYs (Disability-Adjusted Life Years)	Global	Both	75+ years	Sexually transmitted infections excluding HIV	Unsafe sex	Number	2000	23997.2	35565	17573.7
DALYs (Disability-Adjusted Life Years)	Global	Both	75+ years	Sexually transmitted infections excluding HIV	Unsafe sex	Percent	2000	1	1	1
DALYs (Disability-Adjusted Life Years)	Global	Both	75+ years	Sexually transmitted infections excluding HIV	Unsafe sex	Rate	2000	10.7481	15.9293	7.87108
DALYs (Disability-Adjusted Life Years)	Global	Both	20-24 years	Cervical cancer	Unsafe sex	Number	2000	89422.5	102570	72010.2
DALYs (Disability-Adjusted Life Years)	Global	Both	20-24 years	Cervical cancer	Unsafe sex	Percent	2000	1	1	1
DALYs (Disability-Adjusted Life Years)	Global	Both	20-24 years	Cervical cancer	Unsafe sex	Rate	2000	17.3845	19.9405	13.9994
DALYs (Disability-Adjusted Life Years)	Global	Both	50-74 years	Cervical cancer	Unsafe sex	Number	2000	3.0872e+06	3.74701e+06	2.82423e+06
DALYs (Disability-Adjusted Life Years)	Global	Both	50-74 years	Cervical cancer	Unsafe sex	Percent	2000	1	1	1
DALYs (Disability-Adjusted Life Years)	Global	Both	50-74 years	Cervical cancer	Unsafe sex	Rate	2000	177.851	215.862	162.702
DALYs (Disability-Adjusted Life Years)	Global	Both	<20 years	Cervical cancer	Unsafe sex	Number	2000	21789	24856.1	16765.7
DALYs (Disability-Adjusted Life Years)	Global	Both	<20 years	Cervical cancer	Unsafe sex	Percent	2000	1	1	1
DALYs (Disability-Adjusted Life Years)	Global	Both	<20 years	Cervical cancer	Unsafe sex	Rate	2000	0.894565	1.02049	0.68833
DALYs (Disability-Adjusted Life Years)	Global	Both	25-49 years	Cervical cancer	Unsafe sex	Number	2000	3.40906e+06	4.02979e+06	3.01503e+06
DALYs (Disability-Adjusted Life Years)	Global	Both	25-49 years	Cervical cancer	Unsafe sex	Percent	2000	1	1	1
DALYs (Disability-Adjusted Life Years)	Global	Both	25-49 years	Cervical cancer	Unsafe sex	Rate	2000	160.293	189.479	141.765
DALYs (Disability-Adjusted Life Years)	Global	Both	75+ years	Cervical cancer	Unsafe sex	Number	2000	392655	464884	347633
DALYs (Disability-Adjusted Life Years)	Global	Both	75+ years	Cervical cancer	Unsafe sex	Percent	2000	1	1	1
DALYs (Disability-Adjusted Life Years)	Global	Both	75+ years	Cervical cancer	Unsafe sex	Rate	2000	175.867	208.218	155.702
Deaths	Global	Both	20-24 years	Sexually transmitted infections excluding HIV	Unsafe sex	Number	2001	533.2	635.143	378.504
Deaths	Global	Both	20-24 years	Sexually transmitted infections excluding HIV	Unsafe sex	Percent	2001	1	1	1
Deaths	Global	Both	20-24 years	Sexually transmitted infections excluding HIV	Unsafe sex	Rate	2001	0.102258	0.121809	0.0725902
Deaths	Global	Both	50-74 years	Sexually transmitted infections excluding HIV	Unsafe sex	Number	2001	2972.37	3460.49	2302.47
Deaths	Global	Both	50-74 years	Sexually transmitted infections excluding HIV	Unsafe sex	Percent	2001	1	1	1
Deaths	Global	Both	50-74 years	Sexually transmitted infections excluding HIV	Unsafe sex	Rate	2001	0.166829	0.194226	0.12923
Deaths	Global	Both	<20 years	Sexually transmitted infections excluding HIV	Unsafe sex	Number	2001	545.752	660.668	431.835
Deaths	Global	Both	<20 years	Sexually transmitted infections excluding HIV	Unsafe sex	Percent	2001	0.00700048	0.0163199	0.00262464
Deaths	Global	Both	<20 years	Sexually transmitted infections excluding HIV	Unsafe sex	Rate	2001	0.0222977	0.0269928	0.0176434
Deaths	Global	Both	25-49 years	Sexually transmitted infections excluding HIV	Unsafe sex	Number	2001	3430.6	3825.7	2454.6
Deaths	Global	Both	25-49 years	Sexually transmitted infections excluding HIV	Unsafe sex	Percent	2001	1	1	1
Deaths	Global	Both	25-49 years	Sexually transmitted infections excluding HIV	Unsafe sex	Rate	2001	0.158954	0.177261	0.113732
Deaths	Global	Both	75+ years	Sexually transmitted infections excluding HIV	Unsafe sex	Number	2001	1166.36	1327.67	950.477
Deaths	Global	Both	75+ years	Sexually transmitted infections excluding HIV	Unsafe sex	Percent	2001	1	1	1
Deaths	Global	Both	75+ years	Sexually transmitted infections excluding HIV	Unsafe sex	Rate	2001	0.504279	0.574019	0.41094
Deaths	Global	Both	20-24 years	Cervical cancer	Unsafe sex	Number	2001	1289.75	1466.48	1037.56
Deaths	Global	Both	20-24 years	Cervical cancer	Unsafe sex	Percent	2001	1	1	1
Deaths	Global	Both	20-24 years	Cervical cancer	Unsafe sex	Rate	2001	0.24735	0.281243	0.198985
Deaths	Global	Both	50-74 years	Cervical cancer	Unsafe sex	Number	2001	108552	132450	99104.4
Deaths	Global	Both	50-74 years	Cervical cancer	Unsafe sex	Percent	2001	1	1	1
Deaths	Global	Both	50-74 years	Cervical cancer	Unsafe sex	Rate	2001	6.09269	7.434	5.56241
Deaths	Global	Both	<20 years	Cervical cancer	Unsafe sex	Number	2001	291.354	332.929	228.254
Deaths	Global	Both	<20 years	Cervical cancer	Unsafe sex	Percent	2001	1	1	1
Deaths	Global	Both	<20 years	Cervical cancer	Unsafe sex	Rate	2001	0.0119038	0.0136024	0.00932573
Deaths	Global	Both	25-49 years	Cervical cancer	Unsafe sex	Number	2001	69538.3	80720.1	60902.5
Deaths	Global	Both	25-49 years	Cervical cancer	Unsafe sex	Percent	2001	1	1	1
Deaths	Global	Both	25-49 years	Cervical cancer	Unsafe sex	Rate	2001	3.222	3.7401	2.82187
Deaths	Global	Both	75+ years	Cervical cancer	Unsafe sex	Number	2001	32131.2	37024.5	28054.4
Deaths	Global	Both	75+ years	Cervical cancer	Unsafe sex	Percent	2001	1	1	1
Deaths	Global	Both	75+ years	Cervical cancer	Unsafe sex	Rate	2001	13.892	16.0076	12.1294
Deaths	Global	Both	20-24 years	HIV/AIDS	Unsafe sex	Number	2001	73925.3	120161	43331.2
Deaths	Global	Both	20-24 years	HIV/AIDS	Unsafe sex	Percent	2001	0.887262	0.929156	0.832812
Deaths	Global	Both	20-24 years	HIV/AIDS	Unsafe sex	Rate	2001	14.1775	23.0447	8.31012
Deaths	Global	Both	50-74 years	HIV/AIDS	Unsafe sex	Number	2001	210911	240492	178109
Deaths	Global	Both	50-74 years	HIV/AIDS	Unsafe sex	Percent	2001	0.926847	0.944523	0.904534
Deaths	Global	Both	50-74 years	HIV/AIDS	Unsafe sex	Rate	2001	11.8378	13.498	9.99668
Deaths	Global	Both	<20 years	HIV/AIDS	Unsafe sex	Number	2001	22123.8	36086.6	13626.7
Deaths	Global	Both	<20 years	HIV/AIDS	Unsafe sex	Percent	2001	0.0786091	0.117267	0.0539031
Deaths	Global	Both	<20 years	HIV/AIDS	Unsafe sex	Rate	2001	0.903906	1.47438	0.556741
Deaths	Global	Both	25-49 years	HIV/AIDS	Unsafe sex	Number	2001	960077	1.29825e+06	655009
Deaths	Global	Both	25-49 years	HIV/AIDS	Unsafe sex	Percent	2001	0.900771	0.920607	0.873245
Deaths	Global	Both	25-49 years	HIV/AIDS	Unsafe sex	Rate	2001	44.4844	60.1533	30.3493
Deaths	Global	Both	75+ years	HIV/AIDS	Unsafe sex	Number	2001	8608.19	9882.9	7234.52
Deaths	Global	Both	75+ years	HIV/AIDS	Unsafe sex	Percent	2001	0.952428	0.965921	0.934648
Deaths	Global	Both	75+ years	HIV/AIDS	Unsafe sex	Rate	2001	3.72176	4.27289	3.12786
DALYs (Disability-Adjusted Life Years)	Global	Both	20-24 years	HIV/AIDS	Unsafe sex	Number	2001	5.24186e+06	8.38625e+06	3.21718e+06
DALYs (Disability-Adjusted Life Years)	Global	Both	20-24 years	HIV/AIDS	Unsafe sex	Percent	2001	0.886612	0.928619	0.832024
DALYs (Disability-Adjusted Life Years)	Global	Both	20-24 years	HIV/AIDS	Unsafe sex	Rate	2001	1005.29	1608.33	616.995
DALYs (Disability-Adjusted Life Years)	Global	Both	50-74 years	HIV/AIDS	Unsafe sex	Number	2001	7.17357e+06	8.02e+06	6.27096e+06
DALYs (Disability-Adjusted Life Years)	Global	Both	50-74 years	HIV/AIDS	Unsafe sex	Percent	2001	0.924985	0.943316	0.901593
DALYs (Disability-Adjusted Life Years)	Global	Both	50-74 years	HIV/AIDS	Unsafe sex	Rate	2001	402.629	450.136	351.969
DALYs (Disability-Adjusted Life Years)	Global	Both	<20 years	HIV/AIDS	Unsafe sex	Number	2001	1.72326e+06	2.7361e+06	1.09232e+06
DALYs (Disability-Adjusted Life Years)	Global	Both	<20 years	HIV/AIDS	Unsafe sex	Percent	2001	0.0711641	0.104008	0.0502002
DALYs (Disability-Adjusted Life Years)	Global	Both	<20 years	HIV/AIDS	Unsafe sex	Rate	2001	70.4069	111.788	44.6286
DALYs (Disability-Adjusted Life Years)	Global	Both	25-49 years	HIV/AIDS	Unsafe sex	Number	2001	5.23127e+07	7.04344e+07	3.63313e+07
DALYs (Disability-Adjusted Life Years)	Global	Both	25-49 years	HIV/AIDS	Unsafe sex	Percent	2001	0.900758	0.920915	0.873009
DALYs (Disability-Adjusted Life Years)	Global	Both	25-49 years	HIV/AIDS	Unsafe sex	Rate	2001	2423.87	3263.52	1683.38
DALYs (Disability-Adjusted Life Years)	Global	Both	75+ years	HIV/AIDS	Unsafe sex	Number	2001	138673	154062	124436
DALYs (Disability-Adjusted Life Years)	Global	Both	75+ years	HIV/AIDS	Unsafe sex	Percent	2001	0.952074	0.966055	0.934089
DALYs (Disability-Adjusted Life Years)	Global	Both	75+ years	HIV/AIDS	Unsafe sex	Rate	2001	59.9556	66.609	53.8002
DALYs (Disability-Adjusted Life Years)	Global	Both	20-24 years	Sexually transmitted infections excluding HIV	Unsafe sex	Number	2001	114454	166711	79819.1
DALYs (Disability-Adjusted Life Years)	Global	Both	20-24 years	Sexually transmitted infections excluding HIV	Unsafe sex	Percent	2001	1	1	1
DALYs (Disability-Adjusted Life Years)	Global	Both	20-24 years	Sexually transmitted infections excluding HIV	Unsafe sex	Rate	2001	21.9502	31.972	15.3078
DALYs (Disability-Adjusted Life Years)	Global	Both	50-74 years	Sexually transmitted infections excluding HIV	Unsafe sex	Number	2001	188853	303326	129497
DALYs (Disability-Adjusted Life Years)	Global	Both	50-74 years	Sexually transmitted infections excluding HIV	Unsafe sex	Percent	2001	1	1	1
DALYs (Disability-Adjusted Life Years)	Global	Both	50-74 years	Sexually transmitted infections excluding HIV	Unsafe sex	Rate	2001	10.5997	17.0247	7.26823
DALYs (Disability-Adjusted Life Years)	Global	Both	<20 years	Sexually transmitted infections excluding HIV	Unsafe sex	Number	2001	85198.1	113691	64559.7
DALYs (Disability-Adjusted Life Years)	Global	Both	<20 years	Sexually transmitted infections excluding HIV	Unsafe sex	Percent	2001	0.0122589	0.0291767	0.00448987
DALYs (Disability-Adjusted Life Years)	Global	Both	<20 years	Sexually transmitted infections excluding HIV	Unsafe sex	Rate	2001	3.48092	4.64506	2.6377
DALYs (Disability-Adjusted Life Years)	Global	Both	25-49 years	Sexually transmitted infections excluding HIV	Unsafe sex	Number	2001	726784	1.11749e+06	486439
DALYs (Disability-Adjusted Life Years)	Global	Both	25-49 years	Sexually transmitted infections excluding HIV	Unsafe sex	Percent	2001	1	1	1
DALYs (Disability-Adjusted Life Years)	Global	Both	25-49 years	Sexually transmitted infections excluding HIV	Unsafe sex	Rate	2001	33.675	51.778	22.5388
DALYs (Disability-Adjusted Life Years)	Global	Both	75+ years	Sexually transmitted infections excluding HIV	Unsafe sex	Number	2001	24338.4	36122.8	17786.5
DALYs (Disability-Adjusted Life Years)	Global	Both	75+ years	Sexually transmitted infections excluding HIV	Unsafe sex	Percent	2001	1	1	1
DALYs (Disability-Adjusted Life Years)	Global	Both	75+ years	Sexually transmitted infections excluding HIV	Unsafe sex	Rate	2001	10.5228	15.6177	7.69003
DALYs (Disability-Adjusted Life Years)	Global	Both	20-24 years	Cervical cancer	Unsafe sex	Number	2001	88534.9	100961	71270.9
DALYs (Disability-Adjusted Life Years)	Global	Both	20-24 years	Cervical cancer	Unsafe sex	Percent	2001	1	1	1
DALYs (Disability-Adjusted Life Years)	Global	Both	20-24 years	Cervical cancer	Unsafe sex	Rate	2001	16.9794	19.3624	13.6684
DALYs (Disability-Adjusted Life Years)	Global	Both	50-74 years	Cervical cancer	Unsafe sex	Number	2001	3.14135e+06	3.83567e+06	2.87056e+06
DALYs (Disability-Adjusted Life Years)	Global	Both	50-74 years	Cervical cancer	Unsafe sex	Percent	2001	1	1	1
DALYs (Disability-Adjusted Life Years)	Global	Both	50-74 years	Cervical cancer	Unsafe sex	Rate	2001	176.314	215.284	161.115
DALYs (Disability-Adjusted Life Years)	Global	Both	<20 years	Cervical cancer	Unsafe sex	Number	2001	21541	24537.6	16903.9
DALYs (Disability-Adjusted Life Years)	Global	Both	<20 years	Cervical cancer	Unsafe sex	Percent	2001	1	1	1
DALYs (Disability-Adjusted Life Years)	Global	Both	<20 years	Cervical cancer	Unsafe sex	Rate	2001	0.880098	1.00253	0.69064
DALYs (Disability-Adjusted Life Years)	Global	Both	25-49 years	Cervical cancer	Unsafe sex	Number	2001	3.44479e+06	3.96917e+06	3.01345e+06
DALYs (Disability-Adjusted Life Years)	Global	Both	25-49 years	Cervical cancer	Unsafe sex	Percent	2001	1	1	1
DALYs (Disability-Adjusted Life Years)	Global	Both	25-49 years	Cervical cancer	Unsafe sex	Rate	2001	159.611	183.908	139.626
DALYs (Disability-Adjusted Life Years)	Global	Both	75+ years	Cervical cancer	Unsafe sex	Number	2001	403704	468187	357046
DALYs (Disability-Adjusted Life Years)	Global	Both	75+ years	Cervical cancer	Unsafe sex	Percent	2001	1	1	1
DALYs (Disability-Adjusted Life Years)	Global	Both	75+ years	Cervical cancer	Unsafe sex	Rate	2001	174.542	202.421	154.37
Deaths	Global	Both	20-24 years	Sexually transmitted infections excluding HIV	Unsafe sex	Number	2002	515.866	610.753	372.919
Deaths	Global	Both	20-24 years	Sexually transmitted infections excluding HIV	Unsafe sex	Percent	2002	1	1	1
Deaths	Global	Both	20-24 years	Sexually transmitted infections excluding HIV	Unsafe sex	Rate	2002	0.0972921	0.115188	0.0703323
Deaths	Global	Both	50-74 years	Sexually transmitted infections excluding HIV	Unsafe sex	Number	2002	2922.2	3361.09	2294.53
Deaths	Global	Both	50-74 years	Sexually transmitted infections excluding HIV	Unsafe sex	Percent	2002	1	1	1
Deaths	Global	Both	50-74 years	Sexually transmitted infections excluding HIV	Unsafe sex	Rate	2002	0.159732	0.183722	0.125422
Deaths	Global	Both	<20 years	Sexually transmitted infections excluding HIV	Unsafe sex	Number	2002	529.454	636.647	422.575
Deaths	Global	Both	<20 years	Sexually transmitted infections excluding HIV	Unsafe sex	Percent	2002	0.00681502	0.0159968	0.00254778
Deaths	Global	Both	<20 years	Sexually transmitted infections excluding HIV	Unsafe sex	Rate	2002	0.0215373	0.0258978	0.0171897
Deaths	Global	Both	25-49 years	Sexually transmitted infections excluding HIV	Unsafe sex	Number	2002	3342.29	3711.33	2421.4
Deaths	Global	Both	25-49 years	Sexually transmitted infections excluding HIV	Unsafe sex	Percent	2002	1	1	1
Deaths	Global	Both	25-49 years	Sexually transmitted infections excluding HIV	Unsafe sex	Rate	2002	0.152683	0.169542	0.110615
Deaths	Global	Both	75+ years	Sexually transmitted infections excluding HIV	Unsafe sex	Number	2002	1175.07	1336.09	967.113
Deaths	Global	Both	75+ years	Sexually transmitted infections excluding HIV	Unsafe sex	Percent	2002	1	1	1
Deaths	Global	Both	75+ years	Sexually transmitted infections excluding HIV	Unsafe sex	Rate	2002	0.49012	0.557282	0.403382
Deaths	Global	Both	20-24 years	Cervical cancer	Unsafe sex	Number	2002	1270.8	1444.57	1040.19
Deaths	Global	Both	20-24 years	Cervical cancer	Unsafe sex	Percent	2002	1	1	1
Deaths	Global	Both	20-24 years	Cervical cancer	Unsafe sex	Rate	2002	0.239673	0.272445	0.196179
Deaths	Global	Both	50-74 years	Cervical cancer	Unsafe sex	Number	2002	111575	136627	102167
Deaths	Global	Both	50-74 years	Cervical cancer	Unsafe sex	Percent	2002	1	1	1
Deaths	Global	Both	50-74 years	Cervical cancer	Unsafe sex	Rate	2002	6.09882	7.46823	5.58458
Deaths	Global	Both	<20 years	Cervical cancer	Unsafe sex	Number	2002	290.733	330.096	228.24
Deaths	Global	Both	<20 years	Cervical cancer	Unsafe sex	Percent	2002	1	1	1
Deaths	Global	Both	<20 years	Cervical cancer	Unsafe sex	Rate	2002	0.0118265	0.0134278	0.00928445
Deaths	Global	Both	25-49 years	Cervical cancer	Unsafe sex	Number	2002	69954	81186.4	61680.1
Deaths	Global	Both	25-49 years	Cervical cancer	Unsafe sex	Percent	2002	1	1	1
Deaths	Global	Both	25-49 years	Cervical cancer	Unsafe sex	Rate	2002	3.19565	3.70877	2.81768
Deaths	Global	Both	75+ years	Cervical cancer	Unsafe sex	Number	2002	33291	38172.8	29290.9
Deaths	Global	Both	75+ years	Cervical cancer	Unsafe sex	Percent	2002	1	1	1
Deaths	Global	Both	75+ years	Cervical cancer	Unsafe sex	Rate	2002	13.8856	15.9218	12.2172
Deaths	Global	Both	20-24 years	HIV/AIDS	Unsafe sex	Number	2002	73564	119645	43092.5
Deaths	Global	Both	20-24 years	HIV/AIDS	Unsafe sex	Percent	2002	0.885261	0.928318	0.829529
Deaths	Global	Both	20-24 years	HIV/AIDS	Unsafe sex	Rate	2002	13.8741	22.565	8.12722
Deaths	Global	Both	50-74 years	HIV/AIDS	Unsafe sex	Number	2002	225247	253169	195090
Deaths	Global	Both	50-74 years	HIV/AIDS	Unsafe sex	Percent	2002	0.926372	0.94398	0.904348
Deaths	Global	Both	50-74 years	HIV/AIDS	Unsafe sex	Rate	2002	12.3123	13.8386	10.6639
Deaths	Global	Both	<20 years	HIV/AIDS	Unsafe sex	Number	2002	23747	38001	14533.9
Deaths	Global	Both	<20 years	HIV/AIDS	Unsafe sex	Percent	2002	0.0830144	0.122262	0.055806
Deaths	Global	Both	<20 years	HIV/AIDS	Unsafe sex	Rate	2002	0.965989	1.54582	0.591215
Deaths	Global	Both	25-49 years	HIV/AIDS	Unsafe sex	Number	2002	1.01611e+06	1.35536e+06	704924
Deaths	Global	Both	25-49 years	HIV/AIDS	Unsafe sex	Percent	2002	0.899748	0.919548	0.872939
Deaths	Global	Both	25-49 years	HIV/AIDS	Unsafe sex	Rate	2002	46.4183	61.9157	32.2024
Deaths	Global	Both	75+ years	HIV/AIDS	Unsafe sex	Number	2002	9081.52	10306.9	7810.26
Deaths	Global	Both	75+ years	HIV/AIDS	Unsafe sex	Percent	2002	0.952951	0.966256	0.935918
Deaths	Global	Both	75+ years	HIV/AIDS	Unsafe sex	Rate	2002	3.78789	4.29902	3.25765
DALYs (Disability-Adjusted Life Years)	Global	Both	25-49 years	HIV/AIDS	Unsafe sex	Number	2002	5.52216e+07	7.33863e+07	3.89379e+07
DALYs (Disability-Adjusted Life Years)	Global	Both	25-49 years	HIV/AIDS	Unsafe sex	Percent	2002	0.899704	0.919757	0.872724
DALYs (Disability-Adjusted Life Years)	Global	Both	25-49 years	HIV/AIDS	Unsafe sex	Rate	2002	2522.64	3352.44	1778.77
DALYs (Disability-Adjusted Life Years)	Global	Both	75+ years	HIV/AIDS	Unsafe sex	Number	2002	146167	160537	134008
DALYs (Disability-Adjusted Life Years)	Global	Both	75+ years	HIV/AIDS	Unsafe sex	Percent	2002	0.95235	0.965945	0.93556
DALYs (Disability-Adjusted Life Years)	Global	Both	75+ years	HIV/AIDS	Unsafe sex	Rate	2002	60.966	66.9597	55.8947
DALYs (Disability-Adjusted Life Years)	Global	Both	20-24 years	Sexually transmitted infections excluding HIV	Unsafe sex	Number	2002	114721	168438	79832.4
DALYs (Disability-Adjusted Life Years)	Global	Both	20-24 years	Sexually transmitted infections excluding HIV	Unsafe sex	Percent	2002	1	1	1
DALYs (Disability-Adjusted Life Years)	Global	Both	20-24 years	Sexually transmitted infections excluding HIV	Unsafe sex	Rate	2002	21.6362	31.7673	15.0564
DALYs (Disability-Adjusted Life Years)	Global	Both	50-74 years	Sexually transmitted infections excluding HIV	Unsafe sex	Number	2002	190252	307002	128804
DALYs (Disability-Adjusted Life Years)	Global	Both	50-74 years	Sexually transmitted infections excluding HIV	Unsafe sex	Percent	2002	1	1	1
DALYs (Disability-Adjusted Life Years)	Global	Both	50-74 years	Sexually transmitted infections excluding HIV	Unsafe sex	Rate	2002	10.3994	16.7812	7.04059
DALYs (Disability-Adjusted Life Years)	Global	Both	<20 years	Sexually transmitted infections excluding HIV	Unsafe sex	Number	2002	84849.8	113291	63960.8
DALYs (Disability-Adjusted Life Years)	Global	Both	<20 years	Sexually transmitted infections excluding HIV	Unsafe sex	Percent	2002	0.0122558	0.0289881	0.00448407
DALYs (Disability-Adjusted Life Years)	Global	Both	<20 years	Sexually transmitted infections excluding HIV	Unsafe sex	Rate	2002	3.45156	4.60852	2.60183
DALYs (Disability-Adjusted Life Years)	Global	Both	25-49 years	Sexually transmitted infections excluding HIV	Unsafe sex	Number	2002	727964	1.12646e+06	484939
DALYs (Disability-Adjusted Life Years)	Global	Both	25-49 years	Sexually transmitted infections excluding HIV	Unsafe sex	Percent	2002	1	1	1
DALYs (Disability-Adjusted Life Years)	Global	Both	25-49 years	Sexually transmitted infections excluding HIV	Unsafe sex	Rate	2002	33.255	51.4593	22.153
DALYs (Disability-Adjusted Life Years)	Global	Both	75+ years	Sexually transmitted infections excluding HIV	Unsafe sex	Number	2002	24741.2	36797.1	18054.8
DALYs (Disability-Adjusted Life Years)	Global	Both	75+ years	Sexually transmitted infections excluding HIV	Unsafe sex	Percent	2002	1	1	1
DALYs (Disability-Adjusted Life Years)	Global	Both	75+ years	Sexually transmitted infections excluding HIV	Unsafe sex	Rate	2002	10.3195	15.348	7.53066
DALYs (Disability-Adjusted Life Years)	Global	Both	20-24 years	Cervical cancer	Unsafe sex	Number	2002	87272.7	99030.6	71325.6
DALYs (Disability-Adjusted Life Years)	Global	Both	20-24 years	Cervical cancer	Unsafe sex	Percent	2002	1	1	1
DALYs (Disability-Adjusted Life Years)	Global	Both	20-24 years	Cervical cancer	Unsafe sex	Rate	2002	16.4596	18.6771	13.452
DALYs (Disability-Adjusted Life Years)	Global	Both	50-74 years	Cervical cancer	Unsafe sex	Number	2002	3.23576e+06	3.92847e+06	2.96673e+06
DALYs (Disability-Adjusted Life Years)	Global	Both	50-74 years	Cervical cancer	Unsafe sex	Percent	2002	1	1	1
DALYs (Disability-Adjusted Life Years)	Global	Both	50-74 years	Cervical cancer	Unsafe sex	Rate	2002	176.871	214.736	162.166
DALYs (Disability-Adjusted Life Years)	Global	Both	<20 years	Cervical cancer	Unsafe sex	Number	2002	21505.4	24442.6	16877.3
DALYs (Disability-Adjusted Life Years)	Global	Both	<20 years	Cervical cancer	Unsafe sex	Percent	2002	1	1	1
DALYs (Disability-Adjusted Life Years)	Global	Both	<20 years	Cervical cancer	Unsafe sex	Rate	2002	0.874806	0.994286	0.686544
DALYs (Disability-Adjusted Life Years)	Global	Both	25-49 years	Cervical cancer	Unsafe sex	Number	2002	3.46148e+06	3.98664e+06	3.0527e+06
DALYs (Disability-Adjusted Life Years)	Global	Both	25-49 years	Cervical cancer	Unsafe sex	Percent	2002	1	1	1
DALYs (Disability-Adjusted Life Years)	Global	Both	25-49 years	Cervical cancer	Unsafe sex	Rate	2002	158.128	182.118	139.454
DALYs (Disability-Adjusted Life Years)	Global	Both	75+ years	Cervical cancer	Unsafe sex	Number	2002	418446	481515	371527
DALYs (Disability-Adjusted Life Years)	Global	Both	75+ years	Cervical cancer	Unsafe sex	Percent	2002	1	1	1
DALYs (Disability-Adjusted Life Years)	Global	Both	75+ years	Cervical cancer	Unsafe sex	Rate	2002	174.533	200.839	154.964
DALYs (Disability-Adjusted Life Years)	Global	Both	20-24 years	HIV/AIDS	Unsafe sex	Number	2002	5.215e+06	8.34669e+06	3.19867e+06
DALYs (Disability-Adjusted Life Years)	Global	Both	20-24 years	HIV/AIDS	Unsafe sex	Percent	2002	0.884723	0.927994	0.829079
DALYs (Disability-Adjusted Life Years)	Global	Both	20-24 years	HIV/AIDS	Unsafe sex	Rate	2002	983.547	1574.18	603.268
DALYs (Disability-Adjusted Life Years)	Global	Both	50-74 years	HIV/AIDS	Unsafe sex	Number	2002	7.68117e+06	8.46992e+06	6.87269e+06
DALYs (Disability-Adjusted Life Years)	Global	Both	50-74 years	HIV/AIDS	Unsafe sex	Percent	2002	0.924425	0.943014	0.900777
DALYs (Disability-Adjusted Life Years)	Global	Both	50-74 years	HIV/AIDS	Unsafe sex	Rate	2002	419.864	462.978	375.671
DALYs (Disability-Adjusted Life Years)	Global	Both	<20 years	HIV/AIDS	Unsafe sex	Number	2002	1.84415e+06	2.87847e+06	1.15161e+06
DALYs (Disability-Adjusted Life Years)	Global	Both	<20 years	HIV/AIDS	Unsafe sex	Percent	2002	0.0750051	0.108382	0.0528327
DALYs (Disability-Adjusted Life Years)	Global	Both	<20 years	HIV/AIDS	Unsafe sex	Rate	2002	75.0169	117.092	46.8455
Deaths	Global	Both	20-24 years	Sexually transmitted infections excluding HIV	Unsafe sex	Number	2003	496.133	578.186	372.021
Deaths	Global	Both	20-24 years	Sexually transmitted infections excluding HIV	Unsafe sex	Percent	2003	1	1	1
Deaths	Global	Both	20-24 years	Sexually transmitted infections excluding HIV	Unsafe sex	Rate	2003	0.0918545	0.107046	0.0688763
Deaths	Global	Both	50-74 years	Sexually transmitted infections excluding HIV	Unsafe sex	Number	2003	2838.97	3288.09	2282.83
Deaths	Global	Both	50-74 years	Sexually transmitted infections excluding HIV	Unsafe sex	Percent	2003	1	1	1
Deaths	Global	Both	50-74 years	Sexually transmitted infections excluding HIV	Unsafe sex	Rate	2003	0.151001	0.174889	0.121421
Deaths	Global	Both	<20 years	Sexually transmitted infections excluding HIV	Unsafe sex	Number	2003	523.026	631.329	421.613
Deaths	Global	Both	<20 years	Sexually transmitted infections excluding HIV	Unsafe sex	Percent	2003	0.00677319	0.0159301	0.00256624
Deaths	Global	Both	<20 years	Sexually transmitted infections excluding HIV	Unsafe sex	Rate	2003	0.0211943	0.025583	0.0170848
Deaths	Global	Both	25-49 years	Sexually transmitted infections excluding HIV	Unsafe sex	Number	2003	3231.88	3601.4	2448.08
Deaths	Global	Both	25-49 years	Sexually transmitted infections excluding HIV	Unsafe sex	Percent	2003	1	1	1
Deaths	Global	Both	25-49 years	Sexually transmitted infections excluding HIV	Unsafe sex	Rate	2003	0.145656	0.16231	0.110331
Deaths	Global	Both	75+ years	Sexually transmitted infections excluding HIV	Unsafe sex	Number	2003	1172.73	1324.96	981.278
Deaths	Global	Both	75+ years	Sexually transmitted infections excluding HIV	Unsafe sex	Percent	2003	1	1	1
Deaths	Global	Both	75+ years	Sexually transmitted infections excluding HIV	Unsafe sex	Rate	2003	0.471765	0.533006	0.394748
Deaths	Global	Both	20-24 years	Cervical cancer	Unsafe sex	Number	2003	1239.49	1388.03	1006.82
Deaths	Global	Both	20-24 years	Cervical cancer	Unsafe sex	Percent	2003	1	1	1
Deaths	Global	Both	20-24 years	Cervical cancer	Unsafe sex	Rate	2003	0.229481	0.256981	0.186403
Deaths	Global	Both	50-74 years	Cervical cancer	Unsafe sex	Number	2003	114562	137860	104258
Deaths	Global	Both	50-74 years	Cervical cancer	Unsafe sex	Percent	2003	1	1	1
Deaths	Global	Both	50-74 years	Cervical cancer	Unsafe sex	Rate	2003	6.09341	7.33259	5.54534
Deaths	Global	Both	<20 years	Cervical cancer	Unsafe sex	Number	2003	296.068	337.983	230.257
Deaths	Global	Both	<20 years	Cervical cancer	Unsafe sex	Percent	2003	1	1	1
Deaths	Global	Both	<20 years	Cervical cancer	Unsafe sex	Rate	2003	0.0119974	0.0136959	0.00933059
Deaths	Global	Both	25-49 years	Cervical cancer	Unsafe sex	Number	2003	69846.4	80042.9	61304.7
Deaths	Global	Both	25-49 years	Cervical cancer	Unsafe sex	Percent	2003	1	1	1
Deaths	Global	Both	25-49 years	Cervical cancer	Unsafe sex	Rate	2003	3.14788	3.60742	2.76292
Deaths	Global	Both	75+ years	Cervical cancer	Unsafe sex	Number	2003	34337.4	39348.6	30125.6
Deaths	Global	Both	75+ years	Cervical cancer	Unsafe sex	Percent	2003	1	1	1
Deaths	Global	Both	75+ years	Cervical cancer	Unsafe sex	Rate	2003	13.8132	15.8291	12.1189
Deaths	Global	Both	20-24 years	HIV/AIDS	Unsafe sex	Number	2003	72233.7	117238	42409.4
Deaths	Global	Both	20-24 years	HIV/AIDS	Unsafe sex	Percent	2003	0.884659	0.927927	0.829075
Deaths	Global	Both	20-24 years	HIV/AIDS	Unsafe sex	Rate	2003	13.3734	21.7056	7.85172
Deaths	Global	Both	50-74 years	HIV/AIDS	Unsafe sex	Number	2003	237813	262859	210891
Deaths	Global	Both	50-74 years	HIV/AIDS	Unsafe sex	Percent	2003	0.926035	0.943628	0.904205
Deaths	Global	Both	50-74 years	HIV/AIDS	Unsafe sex	Rate	2003	12.6489	13.9811	11.217
Deaths	Global	Both	<20 years	HIV/AIDS	Unsafe sex	Number	2003	25842.3	40667.7	15465.1
Deaths	Global	Both	<20 years	HIV/AIDS	Unsafe sex	Percent	2003	0.0895902	0.129527	0.0599562
Deaths	Global	Both	<20 years	HIV/AIDS	Unsafe sex	Rate	2003	1.04719	1.64795	0.626684
Deaths	Global	Both	25-49 years	HIV/AIDS	Unsafe sex	Number	2003	1.05765e+06	1.39227e+06	746846
Deaths	Global	Both	25-49 years	HIV/AIDS	Unsafe sex	Percent	2003	0.898898	0.918502	0.872149
Deaths	Global	Both	25-49 years	HIV/AIDS	Unsafe sex	Rate	2003	47.6667	62.7477	33.6593
Deaths	Global	Both	75+ years	HIV/AIDS	Unsafe sex	Number	2003	9424.77	10595	8322.46
Deaths	Global	Both	75+ years	HIV/AIDS	Unsafe sex	Percent	2003	0.95433	0.966697	0.938381
Deaths	Global	Both	75+ years	HIV/AIDS	Unsafe sex	Rate	2003	3.79139	4.26214	3.34796
DALYs (Disability-Adjusted Life Years)	Global	Both	25-49 years	HIV/AIDS	Unsafe sex	Number	2003	5.73359e+07	7.52699e+07	4.11515e+07
DALYs (Disability-Adjusted Life Years)	Global	Both	25-49 years	HIV/AIDS	Unsafe sex	Percent	2003	0.898838	0.918782	0.872318
DALYs (Disability-Adjusted Life Years)	Global	Both	25-49 years	HIV/AIDS	Unsafe sex	Rate	2003	2584.05	3392.31	1854.64
DALYs (Disability-Adjusted Life Years)	Global	Both	75+ years	HIV/AIDS	Unsafe sex	Number	2003	151751	164745	139415
DALYs (Disability-Adjusted Life Years)	Global	Both	75+ years	HIV/AIDS	Unsafe sex	Percent	2003	0.953407	0.966171	0.937201
DALYs (Disability-Adjusted Life Years)	Global	Both	75+ years	HIV/AIDS	Unsafe sex	Rate	2003	61.0462	66.2735	56.084
DALYs (Disability-Adjusted Life Years)	Global	Both	20-24 years	Sexually transmitted infections excluding HIV	Unsafe sex	Number	2003	114990	169978	80195.5
DALYs (Disability-Adjusted Life Years)	Global	Both	20-24 years	Sexually transmitted infections excluding HIV	Unsafe sex	Percent	2003	1	1	1
DALYs (Disability-Adjusted Life Years)	Global	Both	20-24 years	Sexually transmitted infections excluding HIV	Unsafe sex	Rate	2003	21.2894	31.4698	14.8475
DALYs (Disability-Adjusted Life Years)	Global	Both	50-74 years	Sexually transmitted infections excluding HIV	Unsafe sex	Number	2003	191104	310808	128935
DALYs (Disability-Adjusted Life Years)	Global	Both	50-74 years	Sexually transmitted infections excluding HIV	Unsafe sex	Percent	2003	1	1	1
DALYs (Disability-Adjusted Life Years)	Global	Both	50-74 years	Sexually transmitted infections excluding HIV	Unsafe sex	Rate	2003	10.1645	16.5314	6.85786
DALYs (Disability-Adjusted Life Years)	Global	Both	<20 years	Sexually transmitted infections excluding HIV	Unsafe sex	Number	2003	85144.2	114096	64279.1
DALYs (Disability-Adjusted Life Years)	Global	Both	<20 years	Sexually transmitted infections excluding HIV	Unsafe sex	Percent	2003	0.0123734	0.0291425	0.00452341
DALYs (Disability-Adjusted Life Years)	Global	Both	<20 years	Sexually transmitted infections excluding HIV	Unsafe sex	Rate	2003	3.45025	4.62347	2.60475
DALYs (Disability-Adjusted Life Years)	Global	Both	25-49 years	Sexually transmitted infections excluding HIV	Unsafe sex	Number	2003	728029	1.1362e+06	484507
DALYs (Disability-Adjusted Life Years)	Global	Both	25-49 years	Sexually transmitted infections excluding HIV	Unsafe sex	Percent	2003	1	1	1
DALYs (Disability-Adjusted Life Years)	Global	Both	25-49 years	Sexually transmitted infections excluding HIV	Unsafe sex	Rate	2003	32.8112	51.2069	21.8361
DALYs (Disability-Adjusted Life Years)	Global	Both	75+ years	Sexually transmitted infections excluding HIV	Unsafe sex	Number	2003	25014.8	37170.1	18186.6
DALYs (Disability-Adjusted Life Years)	Global	Both	75+ years	Sexually transmitted infections excluding HIV	Unsafe sex	Percent	2003	1	1	1
DALYs (Disability-Adjusted Life Years)	Global	Both	75+ years	Sexually transmitted infections excluding HIV	Unsafe sex	Rate	2003	10.063	14.9528	7.31612
DALYs (Disability-Adjusted Life Years)	Global	Both	20-24 years	Cervical cancer	Unsafe sex	Number	2003	85173	95249.7	69903.1
DALYs (Disability-Adjusted Life Years)	Global	Both	20-24 years	Cervical cancer	Unsafe sex	Percent	2003	1	1	1
DALYs (Disability-Adjusted Life Years)	Global	Both	20-24 years	Cervical cancer	Unsafe sex	Rate	2003	15.769	17.6346	12.9419
DALYs (Disability-Adjusted Life Years)	Global	Both	50-74 years	Cervical cancer	Unsafe sex	Number	2003	3.33318e+06	3.99184e+06	3.03018e+06
DALYs (Disability-Adjusted Life Years)	Global	Both	50-74 years	Cervical cancer	Unsafe sex	Percent	2003	1	1	1
DALYs (Disability-Adjusted Life Years)	Global	Both	50-74 years	Cervical cancer	Unsafe sex	Rate	2003	177.287	212.32	161.171
DALYs (Disability-Adjusted Life Years)	Global	Both	<20 years	Cervical cancer	Unsafe sex	Number	2003	21912.1	25035.5	17013.2
DALYs (Disability-Adjusted Life Years)	Global	Both	<20 years	Cervical cancer	Unsafe sex	Percent	2003	1	1	1
DALYs (Disability-Adjusted Life Years)	Global	Both	<20 years	Cervical cancer	Unsafe sex	Rate	2003	0.887932	1.0145	0.689417
DALYs (Disability-Adjusted Life Years)	Global	Both	25-49 years	Cervical cancer	Unsafe sex	Number	2003	3.45369e+06	3.94502e+06	3.02049e+06
DALYs (Disability-Adjusted Life Years)	Global	Both	25-49 years	Cervical cancer	Unsafe sex	Percent	2003	1	1	1
DALYs (Disability-Adjusted Life Years)	Global	Both	25-49 years	Cervical cancer	Unsafe sex	Rate	2003	155.653	177.796	136.129
DALYs (Disability-Adjusted Life Years)	Global	Both	75+ years	Cervical cancer	Unsafe sex	Number	2003	431416	501088	383051
DALYs (Disability-Adjusted Life Years)	Global	Both	75+ years	Cervical cancer	Unsafe sex	Percent	2003	1	1	1
DALYs (Disability-Adjusted Life Years)	Global	Both	75+ years	Cervical cancer	Unsafe sex	Rate	2003	173.55	201.578	154.094
DALYs (Disability-Adjusted Life Years)	Global	Both	20-24 years	HIV/AIDS	Unsafe sex	Number	2003	5.12091e+06	8.18533e+06	3.13912e+06
DALYs (Disability-Adjusted Life Years)	Global	Both	20-24 years	HIV/AIDS	Unsafe sex	Percent	2003	0.884179	0.927032	0.828097
DALYs (Disability-Adjusted Life Years)	Global	Both	20-24 years	HIV/AIDS	Unsafe sex	Rate	2003	948.09	1515.44	581.179
DALYs (Disability-Adjusted Life Years)	Global	Both	50-74 years	HIV/AIDS	Unsafe sex	Number	2003	8.12982e+06	8.85935e+06	7.4144e+06
DALYs (Disability-Adjusted Life Years)	Global	Both	50-74 years	HIV/AIDS	Unsafe sex	Percent	2003	0.923979	0.942497	0.900453
DALYs (Disability-Adjusted Life Years)	Global	Both	50-74 years	HIV/AIDS	Unsafe sex	Rate	2003	432.413	471.216	394.361
DALYs (Disability-Adjusted Life Years)	Global	Both	<20 years	HIV/AIDS	Unsafe sex	Number	2003	1.99907e+06	3.06805e+06	1.24937e+06
DALYs (Disability-Adjusted Life Years)	Global	Both	<20 years	HIV/AIDS	Unsafe sex	Percent	2003	0.0807533	0.114751	0.0556852
DALYs (Disability-Adjusted Life Years)	Global	Both	<20 years	HIV/AIDS	Unsafe sex	Rate	2003	81.0072	124.325	50.6274
Deaths	Global	Both	20-24 years	HIV/AIDS	Unsafe sex	Number	2004	70264.2	113213	41270.6
Deaths	Global	Both	20-24 years	HIV/AIDS	Unsafe sex	Percent	2004	0.88264	0.926535	0.827429
Deaths	Global	Both	20-24 years	HIV/AIDS	Unsafe sex	Rate	2004	12.7647	20.5671	7.49751
Deaths	Global	Both	50-74 years	HIV/AIDS	Unsafe sex	Number	2004	246342	268013	224099
Deaths	Global	Both	50-74 years	HIV/AIDS	Unsafe sex	Percent	2004	0.925569	0.943042	0.904027
Deaths	Global	Both	50-74 years	HIV/AIDS	Unsafe sex	Rate	2004	12.7375	13.858	11.5874
Deaths	Global	Both	<20 years	HIV/AIDS	Unsafe sex	Number	2004	28223.7	43532.9	16822.1
Deaths	Global	Both	<20 years	HIV/AIDS	Unsafe sex	Percent	2004	0.0977366	0.138381	0.0655354
Deaths	Global	Both	<20 years	HIV/AIDS	Unsafe sex	Rate	2004	1.13993	1.75825	0.679427
Deaths	Global	Both	25-49 years	HIV/AIDS	Unsafe sex	Number	2004	1.07976e+06	1.39948e+06	782755
Deaths	Global	Both	25-49 years	HIV/AIDS	Unsafe sex	Percent	2004	0.897489	0.917272	0.870804
Deaths	Global	Both	25-49 years	HIV/AIDS	Unsafe sex	Rate	2004	48.0309	62.2526	34.8191
Deaths	Global	Both	75+ years	HIV/AIDS	Unsafe sex	Number	2004	9643.02	10636.1	8744.72
Deaths	Global	Both	75+ years	HIV/AIDS	Unsafe sex	Percent	2004	0.954374	0.966439	0.938706
Deaths	Global	Both	75+ years	HIV/AIDS	Unsafe sex	Rate	2004	3.73697	4.12183	3.38885
Deaths	Global	Both	20-24 years	Sexually transmitted infections excluding HIV	Unsafe sex	Number	2004	489.239	578.637	367.935
Deaths	Global	Both	20-24 years	Sexually transmitted infections excluding HIV	Unsafe sex	Percent	2004	1	1	1
Deaths	Global	Both	20-24 years	Sexually transmitted infections excluding HIV	Unsafe sex	Rate	2004	0.0888786	0.105119	0.0668417
Deaths	Global	Both	50-74 years	Sexually transmitted infections excluding HIV	Unsafe sex	Number	2004	2730.22	3166.42	2211.57
Deaths	Global	Both	50-74 years	Sexually transmitted infections excluding HIV	Unsafe sex	Percent	2004	1	1	1
Deaths	Global	Both	50-74 years	Sexually transmitted infections excluding HIV	Unsafe sex	Rate	2004	0.14117	0.163725	0.114353
Deaths	Global	Both	<20 years	Sexually transmitted infections excluding HIV	Unsafe sex	Number	2004	515.216	618.562	416.017
Deaths	Global	Both	<20 years	Sexually transmitted infections excluding HIV	Unsafe sex	Percent	2004	0.00670152	0.0159105	0.00252055
Deaths	Global	Both	<20 years	Sexually transmitted infections excluding HIV	Unsafe sex	Rate	2004	0.020809	0.0249831	0.0168025
Deaths	Global	Both	25-49 years	Sexually transmitted infections excluding HIV	Unsafe sex	Number	2004	3169.05	3558.88	2388.22
Deaths	Global	Both	25-49 years	Sexually transmitted infections excluding HIV	Unsafe sex	Percent	2004	1	1	1
Deaths	Global	Both	25-49 years	Sexually transmitted infections excluding HIV	Unsafe sex	Rate	2004	0.140968	0.158309	0.106234
Deaths	Global	Both	75+ years	Sexually transmitted infections excluding HIV	Unsafe sex	Number	2004	1157.42	1309.63	974.094
Deaths	Global	Both	75+ years	Sexually transmitted infections excluding HIV	Unsafe sex	Percent	2004	1	1	1
Deaths	Global	Both	75+ years	Sexually transmitted infections excluding HIV	Unsafe sex	Rate	2004	0.448536	0.507521	0.377492
Deaths	Global	Both	20-24 years	Cervical cancer	Unsafe sex	Number	2004	1239.34	1392.63	1027.83
Deaths	Global	Both	20-24 years	Cervical cancer	Unsafe sex	Percent	2004	1	1	1
Deaths	Global	Both	20-24 years	Cervical cancer	Unsafe sex	Rate	2004	0.225147	0.252996	0.186724
Deaths	Global	Both	50-74 years	Cervical cancer	Unsafe sex	Number	2004	115707	136531	104866
Deaths	Global	Both	50-74 years	Cervical cancer	Unsafe sex	Percent	2004	1	1	1
Deaths	Global	Both	50-74 years	Cervical cancer	Unsafe sex	Rate	2004	5.98282	7.05955	5.42225
Deaths	Global	Both	<20 years	Cervical cancer	Unsafe sex	Number	2004	296.62	338.564	228.351
Deaths	Global	Both	<20 years	Cervical cancer	Unsafe sex	Percent	2004	1	1	1
Deaths	Global	Both	<20 years	Cervical cancer	Unsafe sex	Rate	2004	0.0119802	0.0136742	0.00922284
Deaths	Global	Both	25-49 years	Cervical cancer	Unsafe sex	Number	2004	70167.5	78921.1	61419.8
Deaths	Global	Both	25-49 years	Cervical cancer	Unsafe sex	Percent	2004	1	1	1
Deaths	Global	Both	25-49 years	Cervical cancer	Unsafe sex	Rate	2004	3.12125	3.51063	2.73212
Deaths	Global	Both	75+ years	Cervical cancer	Unsafe sex	Number	2004	35103.4	39733.3	30607.2
Deaths	Global	Both	75+ years	Cervical cancer	Unsafe sex	Percent	2004	1	1	1
Deaths	Global	Both	75+ years	Cervical cancer	Unsafe sex	Rate	2004	13.6037	15.3979	11.8612
DALYs (Disability-Adjusted Life Years)	Global	Both	20-24 years	HIV/AIDS	Unsafe sex	Number	2004	4.98256e+06	7.87837e+06	3.05678e+06
DALYs (Disability-Adjusted Life Years)	Global	Both	20-24 years	HIV/AIDS	Unsafe sex	Percent	2004	0.88234	0.926016	0.826759
DALYs (Disability-Adjusted Life Years)	Global	Both	20-24 years	HIV/AIDS	Unsafe sex	Rate	2004	905.168	1431.24	555.316
DALYs (Disability-Adjusted Life Years)	Global	Both	50-74 years	HIV/AIDS	Unsafe sex	Number	2004	8.44403e+06	9.04908e+06	7.8357e+06
DALYs (Disability-Adjusted Life Years)	Global	Both	50-74 years	HIV/AIDS	Unsafe sex	Percent	2004	0.923449	0.941952	0.899444
DALYs (Disability-Adjusted Life Years)	Global	Both	50-74 years	HIV/AIDS	Unsafe sex	Rate	2004	436.611	467.896	405.157
DALYs (Disability-Adjusted Life Years)	Global	Both	<20 years	HIV/AIDS	Unsafe sex	Number	2004	2.17447e+06	3.27387e+06	1.35399e+06
DALYs (Disability-Adjusted Life Years)	Global	Both	<20 years	HIV/AIDS	Unsafe sex	Percent	2004	0.0879017	0.123126	0.0599954
DALYs (Disability-Adjusted Life Years)	Global	Both	<20 years	HIV/AIDS	Unsafe sex	Rate	2004	87.8247	132.228	54.6861
DALYs (Disability-Adjusted Life Years)	Global	Both	25-49 years	HIV/AIDS	Unsafe sex	Number	2004	5.8416e+07	7.56093e+07	4.2888e+07
DALYs (Disability-Adjusted Life Years)	Global	Both	25-49 years	HIV/AIDS	Unsafe sex	Percent	2004	0.89736	0.917368	0.870222
DALYs (Disability-Adjusted Life Years)	Global	Both	25-49 years	HIV/AIDS	Unsafe sex	Rate	2004	2598.5	3363.31	1907.78
DALYs (Disability-Adjusted Life Years)	Global	Both	75+ years	HIV/AIDS	Unsafe sex	Number	2004	155389	168943	142477
DALYs (Disability-Adjusted Life Years)	Global	Both	75+ years	HIV/AIDS	Unsafe sex	Percent	2004	0.953135	0.965488	0.936981
DALYs (Disability-Adjusted Life Years)	Global	Both	75+ years	HIV/AIDS	Unsafe sex	Rate	2004	60.2181	65.4705	55.2144
DALYs (Disability-Adjusted Life Years)	Global	Both	20-24 years	Sexually transmitted infections excluding HIV	Unsafe sex	Number	2004	116039	171002	80290.4
DALYs (Disability-Adjusted Life Years)	Global	Both	20-24 years	Sexually transmitted infections excluding HIV	Unsafe sex	Percent	2004	1	1	1
DALYs (Disability-Adjusted Life Years)	Global	Both	20-24 years	Sexually transmitted infections excluding HIV	Unsafe sex	Rate	2004	21.0804	31.0654	14.5861
DALYs (Disability-Adjusted Life Years)	Global	Both	50-74 years	Sexually transmitted infections excluding HIV	Unsafe sex	Number	2004	191347	313157	127185
DALYs (Disability-Adjusted Life Years)	Global	Both	50-74 years	Sexually transmitted infections excluding HIV	Unsafe sex	Percent	2004	1	1	1
DALYs (Disability-Adjusted Life Years)	Global	Both	50-74 years	Sexually transmitted infections excluding HIV	Unsafe sex	Rate	2004	9.8939	16.1923	6.57631
DALYs (Disability-Adjusted Life Years)	Global	Both	<20 years	Sexually transmitted infections excluding HIV	Unsafe sex	Number	2004	85257.7	114483	63884.1
DALYs (Disability-Adjusted Life Years)	Global	Both	<20 years	Sexually transmitted infections excluding HIV	Unsafe sex	Percent	2004	0.0124496	0.0296449	0.00451603
DALYs (Disability-Adjusted Life Years)	Global	Both	<20 years	Sexually transmitted infections excluding HIV	Unsafe sex	Rate	2004	3.44347	4.62384	2.58021
DALYs (Disability-Adjusted Life Years)	Global	Both	25-49 years	Sexually transmitted infections excluding HIV	Unsafe sex	Number	2004	730515	1.14073e+06	482486
DALYs (Disability-Adjusted Life Years)	Global	Both	25-49 years	Sexually transmitted infections excluding HIV	Unsafe sex	Percent	2004	1	1	1
DALYs (Disability-Adjusted Life Years)	Global	Both	25-49 years	Sexually transmitted infections excluding HIV	Unsafe sex	Rate	2004	32.4953	50.7429	21.4623
DALYs (Disability-Adjusted Life Years)	Global	Both	75+ years	Sexually transmitted infections excluding HIV	Unsafe sex	Number	2004	25175.8	37752.9	18144.7
DALYs (Disability-Adjusted Life Years)	Global	Both	75+ years	Sexually transmitted infections excluding HIV	Unsafe sex	Percent	2004	1	1	1
DALYs (Disability-Adjusted Life Years)	Global	Both	75+ years	Sexually transmitted infections excluding HIV	Unsafe sex	Rate	2004	9.75642	14.6304	7.03161
DALYs (Disability-Adjusted Life Years)	Global	Both	20-24 years	Cervical cancer	Unsafe sex	Number	2004	85202.1	95483.5	70823.9
DALYs (Disability-Adjusted Life Years)	Global	Both	20-24 years	Cervical cancer	Unsafe sex	Percent	2004	1	1	1
DALYs (Disability-Adjusted Life Years)	Global	Both	20-24 years	Cervical cancer	Unsafe sex	Rate	2004	15.4784	17.3462	12.8664
DALYs (Disability-Adjusted Life Years)	Global	Both	50-74 years	Cervical cancer	Unsafe sex	Number	2004	3.37661e+06	3.97246e+06	3.05513e+06
DALYs (Disability-Adjusted Life Years)	Global	Both	50-74 years	Cervical cancer	Unsafe sex	Percent	2004	1	1	1
DALYs (Disability-Adjusted Life Years)	Global	Both	50-74 years	Cervical cancer	Unsafe sex	Rate	2004	174.593	205.402	157.97
DALYs (Disability-Adjusted Life Years)	Global	Both	<20 years	Cervical cancer	Unsafe sex	Number	2004	21963.9	25028.4	16925.8
DALYs (Disability-Adjusted Life Years)	Global	Both	<20 years	Cervical cancer	Unsafe sex	Percent	2004	1	1	1
DALYs (Disability-Adjusted Life Years)	Global	Both	<20 years	Cervical cancer	Unsafe sex	Rate	2004	0.8871	1.01087	0.683616
DALYs (Disability-Adjusted Life Years)	Global	Both	25-49 years	Cervical cancer	Unsafe sex	Number	2004	3.46803e+06	3.87912e+06	3.02883e+06
DALYs (Disability-Adjusted Life Years)	Global	Both	25-49 years	Cervical cancer	Unsafe sex	Percent	2004	1	1	1
DALYs (Disability-Adjusted Life Years)	Global	Both	25-49 years	Cervical cancer	Unsafe sex	Rate	2004	154.267	172.554	134.731
DALYs (Disability-Adjusted Life Years)	Global	Both	75+ years	Cervical cancer	Unsafe sex	Number	2004	440530	503117	388281
DALYs (Disability-Adjusted Life Years)	Global	Both	75+ years	Cervical cancer	Unsafe sex	Percent	2004	1	1	1
DALYs (Disability-Adjusted Life Years)	Global	Both	75+ years	Cervical cancer	Unsafe sex	Rate	2004	170.719	194.973	150.471
Deaths	Global	Both	20-24 years	HIV/AIDS	Unsafe sex	Number	2005	67408.8	107619	39718.3
Deaths	Global	Both	20-24 years	HIV/AIDS	Unsafe sex	Percent	2005	0.881357	0.925232	0.826515
Deaths	Global	Both	20-24 years	HIV/AIDS	Unsafe sex	Rate	2005	12.0086	19.172	7.07567
Deaths	Global	Both	50-74 years	HIV/AIDS	Unsafe sex	Number	2005	248313	265910	230870
Deaths	Global	Both	50-74 years	HIV/AIDS	Unsafe sex	Percent	2005	0.923711	0.941759	0.901419
Deaths	Global	Both	50-74 years	HIV/AIDS	Unsafe sex	Rate	2005	12.4746	13.3586	11.5983
Deaths	Global	Both	<20 years	HIV/AIDS	Unsafe sex	Number	2005	30345	46138.6	17895.4
Deaths	Global	Both	<20 years	HIV/AIDS	Unsafe sex	Percent	2005	0.107033	0.149822	0.0711311
Deaths	Global	Both	<20 years	HIV/AIDS	Unsafe sex	Rate	2005	1.22249	1.85876	0.72094
Deaths	Global	Both	25-49 years	HIV/AIDS	Unsafe sex	Number	2005	1.07152e+06	1.36771e+06	799222
Deaths	Global	Both	25-49 years	HIV/AIDS	Unsafe sex	Percent	2005	0.894615	0.914747	0.86781
Deaths	Global	Both	25-49 years	HIV/AIDS	Unsafe sex	Rate	2005	47.0513	60.0577	35.0947
Deaths	Global	Both	75+ years	HIV/AIDS	Unsafe sex	Number	2005	9582.81	10424.6	8825.47
Deaths	Global	Both	75+ years	HIV/AIDS	Unsafe sex	Percent	2005	0.952756	0.964874	0.93644
Deaths	Global	Both	75+ years	HIV/AIDS	Unsafe sex	Rate	2005	3.57681	3.89101	3.29413
Deaths	Global	Both	20-24 years	Sexually transmitted infections excluding HIV	Unsafe sex	Number	2005	487.928	574.985	365.498
Deaths	Global	Both	20-24 years	Sexually transmitted infections excluding HIV	Unsafe sex	Percent	2005	1	1	1
Deaths	Global	Both	20-24 years	Sexually transmitted infections excluding HIV	Unsafe sex	Rate	2005	0.0869226	0.102432	0.0651121
Deaths	Global	Both	50-74 years	Sexually transmitted infections excluding HIV	Unsafe sex	Number	2005	2694.71	3103.51	2199.4
Deaths	Global	Both	50-74 years	Sexually transmitted infections excluding HIV	Unsafe sex	Percent	2005	1	1	1
Deaths	Global	Both	50-74 years	Sexually transmitted infections excluding HIV	Unsafe sex	Rate	2005	0.135375	0.155912	0.110492
Deaths	Global	Both	<20 years	Sexually transmitted infections excluding HIV	Unsafe sex	Number	2005	511.543	609.57	416.052
Deaths	Global	Both	<20 years	Sexually transmitted infections excluding HIV	Unsafe sex	Percent	2005	0.00666064	0.0157334	0.00253354
Deaths	Global	Both	<20 years	Sexually transmitted infections excluding HIV	Unsafe sex	Rate	2005	0.0206082	0.0245574	0.0167612
Deaths	Global	Both	25-49 years	Sexually transmitted infections excluding HIV	Unsafe sex	Number	2005	3134.43	3500.32	2429.93
Deaths	Global	Both	25-49 years	Sexually transmitted infections excluding HIV	Unsafe sex	Percent	2005	1	1	1
Deaths	Global	Both	25-49 years	Sexually transmitted infections excluding HIV	Unsafe sex	Rate	2005	0.137636	0.153703	0.106701
Deaths	Global	Both	75+ years	Sexually transmitted infections excluding HIV	Unsafe sex	Number	2005	1169.72	1310.15	984.665
Deaths	Global	Both	75+ years	Sexually transmitted infections excluding HIV	Unsafe sex	Percent	2005	1	1	1
Deaths	Global	Both	75+ years	Sexually transmitted infections excluding HIV	Unsafe sex	Rate	2005	0.436603	0.489018	0.367529
Deaths	Global	Both	20-24 years	Cervical cancer	Unsafe sex	Number	2005	1245.5	1399.6	1008.91
Deaths	Global	Both	20-24 years	Cervical cancer	Unsafe sex	Percent	2005	1	1	1
Deaths	Global	Both	20-24 years	Cervical cancer	Unsafe sex	Rate	2005	0.221881	0.249333	0.179734
Deaths	Global	Both	50-74 years	Cervical cancer	Unsafe sex	Number	2005	117480	138296	106459
Deaths	Global	Both	50-74 years	Cervical cancer	Unsafe sex	Percent	2005	1	1	1
Deaths	Global	Both	50-74 years	Cervical cancer	Unsafe sex	Rate	2005	5.9019	6.9476	5.34819
Deaths	Global	Both	<20 years	Cervical cancer	Unsafe sex	Number	2005	295.335	337.806	226.571
Deaths	Global	Both	<20 years	Cervical cancer	Unsafe sex	Percent	2005	1	1	1
Deaths	Global	Both	<20 years	Cervical cancer	Unsafe sex	Rate	2005	0.011898	0.013609	0.00912772
Deaths	Global	Both	25-49 years	Cervical cancer	Unsafe sex	Number	2005	70538.6	78898.9	62141.9
Deaths	Global	Both	25-49 years	Cervical cancer	Unsafe sex	Percent	2005	1	1	1
Deaths	Global	Both	25-49 years	Cervical cancer	Unsafe sex	Rate	2005	3.09742	3.46453	2.72871
Deaths	Global	Both	75+ years	Cervical cancer	Unsafe sex	Number	2005	36031.8	41018	31390.8
Deaths	Global	Both	75+ years	Cervical cancer	Unsafe sex	Percent	2005	1	1	1
Deaths	Global	Both	75+ years	Cervical cancer	Unsafe sex	Rate	2005	13.449	15.3101	11.7167
DALYs (Disability-Adjusted Life Years)	Global	Both	20-24 years	HIV/AIDS	Unsafe sex	Number	2005	4.78398e+06	7.48689e+06	2.94957e+06
DALYs (Disability-Adjusted Life Years)	Global	Both	20-24 years	HIV/AIDS	Unsafe sex	Percent	2005	0.881212	0.925206	0.826273
DALYs (Disability-Adjusted Life Years)	Global	Both	20-24 years	HIV/AIDS	Unsafe sex	Rate	2005	852.249	1333.76	525.456
DALYs (Disability-Adjusted Life Years)	Global	Both	50-74 years	HIV/AIDS	Unsafe sex	Number	2005	8.53939e+06	9.1566e+06	7.91442e+06
DALYs (Disability-Adjusted Life Years)	Global	Both	50-74 years	HIV/AIDS	Unsafe sex	Percent	2005	0.921554	0.940562	0.896974
DALYs (Disability-Adjusted Life Years)	Global	Both	50-74 years	HIV/AIDS	Unsafe sex	Rate	2005	428.996	460.003	397.6
DALYs (Disability-Adjusted Life Years)	Global	Both	<20 years	HIV/AIDS	Unsafe sex	Number	2005	2.33033e+06	3.45739e+06	1.4416e+06
DALYs (Disability-Adjusted Life Years)	Global	Both	<20 years	HIV/AIDS	Unsafe sex	Percent	2005	0.0961337	0.133037	0.0653497
DALYs (Disability-Adjusted Life Years)	Global	Both	<20 years	HIV/AIDS	Unsafe sex	Rate	2005	93.8806	139.286	58.0767
DALYs (Disability-Adjusted Life Years)	Global	Both	25-49 years	HIV/AIDS	Unsafe sex	Number	2005	5.79083e+07	7.3976e+07	4.37941e+07
DALYs (Disability-Adjusted Life Years)	Global	Both	25-49 years	HIV/AIDS	Unsafe sex	Percent	2005	0.894488	0.91518	0.86673
DALYs (Disability-Adjusted Life Years)	Global	Both	25-49 years	HIV/AIDS	Unsafe sex	Rate	2005	2542.81	3248.36	1923.04
DALYs (Disability-Adjusted Life Years)	Global	Both	75+ years	HIV/AIDS	Unsafe sex	Number	2005	154910	171075	140265
DALYs (Disability-Adjusted Life Years)	Global	Both	75+ years	HIV/AIDS	Unsafe sex	Percent	2005	0.951207	0.963915	0.934533
DALYs (Disability-Adjusted Life Years)	Global	Both	75+ years	HIV/AIDS	Unsafe sex	Rate	2005	57.8206	63.8543	52.3544
DALYs (Disability-Adjusted Life Years)	Global	Both	20-24 years	Sexually transmitted infections excluding HIV	Unsafe sex	Number	2005	117475	172969	81459.5
DALYs (Disability-Adjusted Life Years)	Global	Both	20-24 years	Sexually transmitted infections excluding HIV	Unsafe sex	Percent	2005	1	1	1
DALYs (Disability-Adjusted Life Years)	Global	Both	20-24 years	Sexually transmitted infections excluding HIV	Unsafe sex	Rate	2005	20.9278	30.8138	14.5117
DALYs (Disability-Adjusted Life Years)	Global	Both	50-74 years	Sexually transmitted infections excluding HIV	Unsafe sex	Number	2005	193820	320528	128397
DALYs (Disability-Adjusted Life Years)	Global	Both	50-74 years	Sexually transmitted infections excluding HIV	Unsafe sex	Percent	2005	1	1	1
DALYs (Disability-Adjusted Life Years)	Global	Both	50-74 years	Sexually transmitted infections excluding HIV	Unsafe sex	Rate	2005	9.737	16.1025	6.45034
DALYs (Disability-Adjusted Life Years)	Global	Both	<20 years	Sexually transmitted infections excluding HIV	Unsafe sex	Number	2005	85418	114408	64060
DALYs (Disability-Adjusted Life Years)	Global	Both	<20 years	Sexually transmitted infections excluding HIV	Unsafe sex	Percent	2005	0.0124823	0.0299673	0.00450888
DALYs (Disability-Adjusted Life Years)	Global	Both	<20 years	Sexually transmitted infections excluding HIV	Unsafe sex	Rate	2005	3.44118	4.6091	2.58075
DALYs (Disability-Adjusted Life Years)	Global	Both	25-49 years	Sexually transmitted infections excluding HIV	Unsafe sex	Number	2005	735219	1.14999e+06	483195
DALYs (Disability-Adjusted Life Years)	Global	Both	25-49 years	Sexually transmitted infections excluding HIV	Unsafe sex	Percent	2005	1	1	1
DALYs (Disability-Adjusted Life Years)	Global	Both	25-49 years	Sexually transmitted infections excluding HIV	Unsafe sex	Rate	2005	32.2842	50.4974	21.2176
DALYs (Disability-Adjusted Life Years)	Global	Both	75+ years	Sexually transmitted infections excluding HIV	Unsafe sex	Number	2005	25678.5	38795.2	18453.2
DALYs (Disability-Adjusted Life Years)	Global	Both	75+ years	Sexually transmitted infections excluding HIV	Unsafe sex	Percent	2005	1	1	1
DALYs (Disability-Adjusted Life Years)	Global	Both	75+ years	Sexually transmitted infections excluding HIV	Unsafe sex	Rate	2005	9.58458	14.4804	6.8877
DALYs (Disability-Adjusted Life Years)	Global	Both	20-24 years	Cervical cancer	Unsafe sex	Number	2005	85656.5	96385.7	69621.4
DALYs (Disability-Adjusted Life Years)	Global	Both	20-24 years	Cervical cancer	Unsafe sex	Percent	2005	1	1	1
DALYs (Disability-Adjusted Life Years)	Global	Both	20-24 years	Cervical cancer	Unsafe sex	Rate	2005	15.2594	17.1708	12.4028
DALYs (Disability-Adjusted Life Years)	Global	Both	50-74 years	Cervical cancer	Unsafe sex	Number	2005	3.43735e+06	4.03687e+06	3.10883e+06
DALYs (Disability-Adjusted Life Years)	Global	Both	50-74 years	Cervical cancer	Unsafe sex	Percent	2005	1	1	1
DALYs (Disability-Adjusted Life Years)	Global	Both	50-74 years	Cervical cancer	Unsafe sex	Rate	2005	172.684	202.802	156.179
DALYs (Disability-Adjusted Life Years)	Global	Both	<20 years	Cervical cancer	Unsafe sex	Number	2005	21879.3	24939.5	16753.6
DALYs (Disability-Adjusted Life Years)	Global	Both	<20 years	Cervical cancer	Unsafe sex	Percent	2005	1	1	1
DALYs (Disability-Adjusted Life Years)	Global	Both	<20 years	Cervical cancer	Unsafe sex	Rate	2005	0.88144	1.00472	0.674943
DALYs (Disability-Adjusted Life Years)	Global	Both	25-49 years	Cervical cancer	Unsafe sex	Number	2005	3.48593e+06	3.90376e+06	3.06239e+06
DALYs (Disability-Adjusted Life Years)	Global	Both	25-49 years	Cervical cancer	Unsafe sex	Percent	2005	1	1	1
DALYs (Disability-Adjusted Life Years)	Global	Both	25-49 years	Cervical cancer	Unsafe sex	Rate	2005	153.071	171.418	134.473
DALYs (Disability-Adjusted Life Years)	Global	Both	75+ years	Cervical cancer	Unsafe sex	Number	2005	451549	515729	397527
DALYs (Disability-Adjusted Life Years)	Global	Both	75+ years	Cervical cancer	Unsafe sex	Percent	2005	1	1	1
DALYs (Disability-Adjusted Life Years)	Global	Both	75+ years	Cervical cancer	Unsafe sex	Rate	2005	168.542	192.497	148.378
Deaths	Global	Both	20-24 years	Sexually transmitted infections excluding HIV	Unsafe sex	Number	2006	481.521	561.609	362.858
Deaths	Global	Both	20-24 years	Sexually transmitted infections excluding HIV	Unsafe sex	Percent	2006	1	1	1
Deaths	Global	Both	20-24 years	Sexually transmitted infections excluding HIV	Unsafe sex	Rate	2006	0.0839147	0.0978716	0.0632353
Deaths	Global	Both	50-74 years	Sexually transmitted infections excluding HIV	Unsafe sex	Number	2006	2688.38	3080.47	2220.39
Deaths	Global	Both	50-74 years	Sexually transmitted infections excluding HIV	Unsafe sex	Percent	2006	1	1	1
Deaths	Global	Both	50-74 years	Sexually transmitted infections excluding HIV	Unsafe sex	Rate	2006	0.131327	0.15048	0.108466
Deaths	Global	Both	<20 years	Sexually transmitted infections excluding HIV	Unsafe sex	Number	2006	495.098	587.318	407.053
Deaths	Global	Both	<20 years	Sexually transmitted infections excluding HIV	Unsafe sex	Percent	2006	0.00650201	0.0152229	0.00245825
Deaths	Global	Both	<20 years	Sexually transmitted infections excluding HIV	Unsafe sex	Rate	2006	0.01991	0.0236186	0.0163694
Deaths	Global	Both	25-49 years	Sexually transmitted infections excluding HIV	Unsafe sex	Number	2006	3069.09	3429.72	2354.91
Deaths	Global	Both	25-49 years	Sexually transmitted infections excluding HIV	Unsafe sex	Percent	2006	1	1	1
Deaths	Global	Both	25-49 years	Sexually transmitted infections excluding HIV	Unsafe sex	Rate	2006	0.132951	0.148573	0.102013
Deaths	Global	Both	75+ years	Sexually transmitted infections excluding HIV	Unsafe sex	Number	2006	1170.61	1309.57	998.057
Deaths	Global	Both	75+ years	Sexually transmitted infections excluding HIV	Unsafe sex	Percent	2006	1	1	1
Deaths	Global	Both	75+ years	Sexually transmitted infections excluding HIV	Unsafe sex	Rate	2006	0.420999	0.470974	0.358941
Deaths	Global	Both	20-24 years	Cervical cancer	Unsafe sex	Number	2006	1240.58	1392.54	1021.33
Deaths	Global	Both	20-24 years	Cervical cancer	Unsafe sex	Percent	2006	1	1	1
Deaths	Global	Both	20-24 years	Cervical cancer	Unsafe sex	Rate	2006	0.216197	0.242678	0.177988
Deaths	Global	Both	50-74 years	Cervical cancer	Unsafe sex	Number	2006	118487	139902	107533
Deaths	Global	Both	50-74 years	Cervical cancer	Unsafe sex	Percent	2006	1	1	1
Deaths	Global	Both	50-74 years	Cervical cancer	Unsafe sex	Rate	2006	5.78809	6.83419	5.25296
Deaths	Global	Both	<20 years	Cervical cancer	Unsafe sex	Number	2006	285.45	325.981	220.27
Deaths	Global	Both	<20 years	Cervical cancer	Unsafe sex	Percent	2006	1	1	1
Deaths	Global	Both	<20 years	Cervical cancer	Unsafe sex	Rate	2006	0.0114792	0.0131091	0.00885804
Deaths	Global	Both	25-49 years	Cervical cancer	Unsafe sex	Number	2006	70212	77518.6	62175.6
Deaths	Global	Both	25-49 years	Cervical cancer	Unsafe sex	Percent	2006	1	1	1
Deaths	Global	Both	25-49 years	Cervical cancer	Unsafe sex	Rate	2006	3.04154	3.35806	2.69341
Deaths	Global	Both	75+ years	Cervical cancer	Unsafe sex	Number	2006	36681.2	41373.4	31733.6
Deaths	Global	Both	75+ years	Cervical cancer	Unsafe sex	Percent	2006	1	1	1
Deaths	Global	Both	75+ years	Cervical cancer	Unsafe sex	Rate	2006	13.192	14.8795	11.4127
Deaths	Global	Both	20-24 years	HIV/AIDS	Unsafe sex	Number	2006	63758.2	101138	37771
Deaths	Global	Both	20-24 years	HIV/AIDS	Unsafe sex	Percent	2006	0.88053	0.923819	0.824648
Deaths	Global	Both	20-24 years	HIV/AIDS	Unsafe sex	Rate	2006	11.1112	17.6253	6.58236
Deaths	Global	Both	50-74 years	HIV/AIDS	Unsafe sex	Number	2006	241793	259909	224130
Deaths	Global	Both	50-74 years	HIV/AIDS	Unsafe sex	Percent	2006	0.922822	0.940911	0.900155
Deaths	Global	Both	50-74 years	HIV/AIDS	Unsafe sex	Rate	2006	11.8115	12.6965	10.9487
Deaths	Global	Both	<20 years	HIV/AIDS	Unsafe sex	Number	2006	32176.3	48166.2	18925.5
Deaths	Global	Both	<20 years	HIV/AIDS	Unsafe sex	Percent	2006	0.118666	0.163466	0.078765
Deaths	Global	Both	<20 years	HIV/AIDS	Unsafe sex	Rate	2006	1.29395	1.93697	0.761075
Deaths	Global	Both	25-49 years	HIV/AIDS	Unsafe sex	Number	2006	1.03299e+06	1.3012e+06	796262
Deaths	Global	Both	25-49 years	HIV/AIDS	Unsafe sex	Percent	2006	0.892843	0.913406	0.865713
Deaths	Global	Both	25-49 years	HIV/AIDS	Unsafe sex	Rate	2006	44.7486	56.3673	34.4936
Deaths	Global	Both	75+ years	HIV/AIDS	Unsafe sex	Number	2006	9141.37	9988.69	8411.87
Deaths	Global	Both	75+ years	HIV/AIDS	Unsafe sex	Percent	2006	0.951775	0.964266	0.935551
Deaths	Global	Both	75+ years	HIV/AIDS	Unsafe sex	Rate	2006	3.2876	3.59233	3.02525
DALYs (Disability-Adjusted Life Years)	Global	Both	25-49 years	HIV/AIDS	Unsafe sex	Number	2006	5.58509e+07	7.04763e+07	4.35769e+07
DALYs (Disability-Adjusted Life Years)	Global	Both	25-49 years	HIV/AIDS	Unsafe sex	Percent	2006	0.892654	0.913808	0.864374
DALYs (Disability-Adjusted Life Years)	Global	Both	25-49 years	HIV/AIDS	Unsafe sex	Rate	2006	2419.43	3052.99	1887.73
DALYs (Disability-Adjusted Life Years)	Global	Both	75+ years	HIV/AIDS	Unsafe sex	Number	2006	148848	168395	132361
DALYs (Disability-Adjusted Life Years)	Global	Both	75+ years	HIV/AIDS	Unsafe sex	Percent	2006	0.949725	0.962899	0.932118
DALYs (Disability-Adjusted Life Years)	Global	Both	75+ years	HIV/AIDS	Unsafe sex	Rate	2006	53.5317	60.5614	47.6025
DALYs (Disability-Adjusted Life Years)	Global	Both	20-24 years	Sexually transmitted infections excluding HIV	Unsafe sex	Number	2006	118597	173611	81790.5
DALYs (Disability-Adjusted Life Years)	Global	Both	20-24 years	Sexually transmitted infections excluding HIV	Unsafe sex	Percent	2006	1	1	1
DALYs (Disability-Adjusted Life Years)	Global	Both	20-24 years	Sexually transmitted infections excluding HIV	Unsafe sex	Rate	2006	20.6679	30.2552	14.2536
DALYs (Disability-Adjusted Life Years)	Global	Both	50-74 years	Sexually transmitted infections excluding HIV	Unsafe sex	Number	2006	196683	326546	129261
DALYs (Disability-Adjusted Life Years)	Global	Both	50-74 years	Sexually transmitted infections excluding HIV	Unsafe sex	Percent	2006	1	1	1
DALYs (Disability-Adjusted Life Years)	Global	Both	50-74 years	Sexually transmitted infections excluding HIV	Unsafe sex	Rate	2006	9.60794	15.9517	6.31439
DALYs (Disability-Adjusted Life Years)	Global	Both	<20 years	Sexually transmitted infections excluding HIV	Unsafe sex	Number	2006	84385.5	113477	63040.2
DALYs (Disability-Adjusted Life Years)	Global	Both	<20 years	Sexually transmitted infections excluding HIV	Unsafe sex	Percent	2006	0.0124372	0.0299625	0.00450819
DALYs (Disability-Adjusted Life Years)	Global	Both	<20 years	Sexually transmitted infections excluding HIV	Unsafe sex	Rate	2006	3.39351	4.56341	2.53512
DALYs (Disability-Adjusted Life Years)	Global	Both	25-49 years	Sexually transmitted infections excluding HIV	Unsafe sex	Number	2006	738354	1.15592e+06	480084
DALYs (Disability-Adjusted Life Years)	Global	Both	25-49 years	Sexually transmitted infections excluding HIV	Unsafe sex	Percent	2006	1	1	1
DALYs (Disability-Adjusted Life Years)	Global	Both	25-49 years	Sexually transmitted infections excluding HIV	Unsafe sex	Rate	2006	31.985	50.0737	20.7969
DALYs (Disability-Adjusted Life Years)	Global	Both	75+ years	Sexually transmitted infections excluding HIV	Unsafe sex	Number	2006	26011.7	39661	18602.6
DALYs (Disability-Adjusted Life Years)	Global	Both	75+ years	Sexually transmitted infections excluding HIV	Unsafe sex	Percent	2006	1	1	1
DALYs (Disability-Adjusted Life Years)	Global	Both	75+ years	Sexually transmitted infections excluding HIV	Unsafe sex	Rate	2006	9.35484	14.2637	6.69026
DALYs (Disability-Adjusted Life Years)	Global	Both	20-24 years	Cervical cancer	Unsafe sex	Number	2006	85351.5	95505.1	70175.5
DALYs (Disability-Adjusted Life Years)	Global	Both	20-24 years	Cervical cancer	Unsafe sex	Percent	2006	1	1	1
DALYs (Disability-Adjusted Life Years)	Global	Both	20-24 years	Cervical cancer	Unsafe sex	Rate	2006	14.8742	16.6437	12.2295
DALYs (Disability-Adjusted Life Years)	Global	Both	50-74 years	Cervical cancer	Unsafe sex	Number	2006	3.47104e+06	4.06094e+06	3.14644e+06
DALYs (Disability-Adjusted Life Years)	Global	Both	50-74 years	Cervical cancer	Unsafe sex	Percent	2006	1	1	1
DALYs (Disability-Adjusted Life Years)	Global	Both	50-74 years	Cervical cancer	Unsafe sex	Rate	2006	169.559	198.376	153.703
DALYs (Disability-Adjusted Life Years)	Global	Both	<20 years	Cervical cancer	Unsafe sex	Number	2006	21154.9	24153.4	16362.1
DALYs (Disability-Adjusted Life Years)	Global	Both	<20 years	Cervical cancer	Unsafe sex	Percent	2006	1	1	1
DALYs (Disability-Adjusted Life Years)	Global	Both	<20 years	Cervical cancer	Unsafe sex	Rate	2006	0.850733	0.971315	0.657991
DALYs (Disability-Adjusted Life Years)	Global	Both	25-49 years	Cervical cancer	Unsafe sex	Number	2006	3.47022e+06	3.85289e+06	3.0683e+06
DALYs (Disability-Adjusted Life Years)	Global	Both	25-49 years	Cervical cancer	Unsafe sex	Percent	2006	1	1	1
DALYs (Disability-Adjusted Life Years)	Global	Both	25-49 years	Cervical cancer	Unsafe sex	Rate	2006	150.328	166.905	132.917
DALYs (Disability-Adjusted Life Years)	Global	Both	75+ years	Cervical cancer	Unsafe sex	Number	2006	458799	521507	402300
DALYs (Disability-Adjusted Life Years)	Global	Both	75+ years	Cervical cancer	Unsafe sex	Percent	2006	1	1	1
DALYs (Disability-Adjusted Life Years)	Global	Both	75+ years	Cervical cancer	Unsafe sex	Rate	2006	165.002	187.555	144.683
DALYs (Disability-Adjusted Life Years)	Global	Both	20-24 years	HIV/AIDS	Unsafe sex	Number	2006	4.53143e+06	7.05498e+06	2.80909e+06
DALYs (Disability-Adjusted Life Years)	Global	Both	20-24 years	HIV/AIDS	Unsafe sex	Percent	2006	0.880511	0.923575	0.824557
DALYs (Disability-Adjusted Life Years)	Global	Both	20-24 years	HIV/AIDS	Unsafe sex	Rate	2006	789.692	1229.47	489.54
DALYs (Disability-Adjusted Life Years)	Global	Both	50-74 years	HIV/AIDS	Unsafe sex	Number	2006	8.34547e+06	9.06069e+06	7.62816e+06
DALYs (Disability-Adjusted Life Years)	Global	Both	50-74 years	HIV/AIDS	Unsafe sex	Percent	2006	0.920642	0.939702	0.89537
DALYs (Disability-Adjusted Life Years)	Global	Both	50-74 years	HIV/AIDS	Unsafe sex	Rate	2006	407.674	442.613	372.634
DALYs (Disability-Adjusted Life Years)	Global	Both	<20 years	HIV/AIDS	Unsafe sex	Number	2006	2.46423e+06	3.60554e+06	1.52321e+06
DALYs (Disability-Adjusted Life Years)	Global	Both	<20 years	HIV/AIDS	Unsafe sex	Percent	2006	0.10653	0.145284	0.0726008
DALYs (Disability-Adjusted Life Years)	Global	Both	<20 years	HIV/AIDS	Unsafe sex	Rate	2006	99.0973	144.995	61.2548
Deaths	Global	Both	20-24 years	Sexually transmitted infections excluding HIV	Unsafe sex	Number	2007	471.555	549.202	354.926
Deaths	Global	Both	20-24 years	Sexually transmitted infections excluding HIV	Unsafe sex	Percent	2007	1	1	1
Deaths	Global	Both	20-24 years	Sexually transmitted infections excluding HIV	Unsafe sex	Rate	2007	0.0802852	0.093505	0.0604284
Deaths	Global	Both	50-74 years	Sexually transmitted infections excluding HIV	Unsafe sex	Number	2007	2685.16	3051.02	2198.68
Deaths	Global	Both	50-74 years	Sexually transmitted infections excluding HIV	Unsafe sex	Percent	2007	1	1	1
Deaths	Global	Both	50-74 years	Sexually transmitted infections excluding HIV	Unsafe sex	Rate	2007	0.127655	0.145049	0.104527
Deaths	Global	Both	<20 years	Sexually transmitted infections excluding HIV	Unsafe sex	Number	2007	478.916	564.767	396.979
Deaths	Global	Both	<20 years	Sexually transmitted infections excluding HIV	Unsafe sex	Percent	2007	0.00648276	0.015226	0.00244795
Deaths	Global	Both	<20 years	Sexually transmitted infections excluding HIV	Unsafe sex	Rate	2007	0.0192313	0.0226787	0.0159411
Deaths	Global	Both	25-49 years	Sexually transmitted infections excluding HIV	Unsafe sex	Number	2007	3005.58	3350.4	2302.09
Deaths	Global	Both	25-49 years	Sexually transmitted infections excluding HIV	Unsafe sex	Percent	2007	1	1	1
Deaths	Global	Both	25-49 years	Sexually transmitted infections excluding HIV	Unsafe sex	Rate	2007	0.128327	0.143049	0.0982907
Deaths	Global	Both	75+ years	Sexually transmitted infections excluding HIV	Unsafe sex	Number	2007	1169.14	1305.49	993.567
Deaths	Global	Both	75+ years	Sexually transmitted infections excluding HIV	Unsafe sex	Percent	2007	1	1	1
Deaths	Global	Both	75+ years	Sexually transmitted infections excluding HIV	Unsafe sex	Rate	2007	0.405528	0.452823	0.344628
Deaths	Global	Both	20-24 years	Cervical cancer	Unsafe sex	Number	2007	1230.71	1381.15	1020.62
Deaths	Global	Both	20-24 years	Cervical cancer	Unsafe sex	Percent	2007	1	1	1
Deaths	Global	Both	20-24 years	Cervical cancer	Unsafe sex	Rate	2007	0.209536	0.235149	0.173767
Deaths	Global	Both	50-74 years	Cervical cancer	Unsafe sex	Number	2007	119959	138816	108966
Deaths	Global	Both	50-74 years	Cervical cancer	Unsafe sex	Percent	2007	1	1	1
Deaths	Global	Both	50-74 years	Cervical cancer	Unsafe sex	Rate	2007	5.70296	6.59947	5.18034
Deaths	Global	Both	<20 years	Cervical cancer	Unsafe sex	Number	2007	275.871	312.993	212.131
Deaths	Global	Both	<20 years	Cervical cancer	Unsafe sex	Percent	2007	1	1	1
Deaths	Global	Both	<20 years	Cervical cancer	Unsafe sex	Rate	2007	0.0110778	0.0125685	0.00851832
Deaths	Global	Both	25-49 years	Cervical cancer	Unsafe sex	Number	2007	70040.6	77196.5	61933.9
Deaths	Global	Both	25-49 years	Cervical cancer	Unsafe sex	Percent	2007	1	1	1
Deaths	Global	Both	25-49 years	Cervical cancer	Unsafe sex	Rate	2007	2.99047	3.296	2.64435
Deaths	Global	Both	75+ years	Cervical cancer	Unsafe sex	Number	2007	37217.1	41943.4	32202.7
Deaths	Global	Both	75+ years	Cervical cancer	Unsafe sex	Percent	2007	1	1	1
Deaths	Global	Both	75+ years	Cervical cancer	Unsafe sex	Rate	2007	12.9091	14.5485	11.1698
Deaths	Global	Both	20-24 years	HIV/AIDS	Unsafe sex	Number	2007	59343.6	93767.7	35515.1
Deaths	Global	Both	20-24 years	HIV/AIDS	Unsafe sex	Percent	2007	0.881841	0.924646	0.827403
Deaths	Global	Both	20-24 years	HIV/AIDS	Unsafe sex	Rate	2007	10.1036	15.9645	6.04667
Deaths	Global	Both	50-74 years	HIV/AIDS	Unsafe sex	Number	2007	229598	250359	209944
Deaths	Global	Both	50-74 years	HIV/AIDS	Unsafe sex	Percent	2007	0.921115	0.939642	0.896653
Deaths	Global	Both	50-74 years	HIV/AIDS	Unsafe sex	Rate	2007	10.9153	11.9023	9.98098
Deaths	Global	Both	<20 years	HIV/AIDS	Unsafe sex	Number	2007	33414.6	49516	19889.9
Deaths	Global	Both	<20 years	HIV/AIDS	Unsafe sex	Percent	2007	0.130427	0.177029	0.0878796
Deaths	Global	Both	<20 years	HIV/AIDS	Unsafe sex	Rate	2007	1.34179	1.98836	0.798696
Deaths	Global	Both	25-49 years	HIV/AIDS	Unsafe sex	Number	2007	971861	1.21643e+06	772969
Deaths	Global	Both	25-49 years	HIV/AIDS	Unsafe sex	Percent	2007	0.890355	0.911238	0.862748
Deaths	Global	Both	25-49 years	HIV/AIDS	Unsafe sex	Rate	2007	41.4948	51.9369	33.0029
Deaths	Global	Both	75+ years	HIV/AIDS	Unsafe sex	Number	2007	8521.87	9398.3	7707.2
Deaths	Global	Both	75+ years	HIV/AIDS	Unsafe sex	Percent	2007	0.949597	0.962841	0.93185
Deaths	Global	Both	75+ years	HIV/AIDS	Unsafe sex	Rate	2007	2.95589	3.25989	2.67332
DALYs (Disability-Adjusted Life Years)	Global	Both	25-49 years	HIV/AIDS	Unsafe sex	Number	2007	5.26246e+07	6.58835e+07	4.2291e+07
DALYs (Disability-Adjusted Life Years)	Global	Both	25-49 years	HIV/AIDS	Unsafe sex	Percent	2007	0.890191	0.911824	0.861677
DALYs (Disability-Adjusted Life Years)	Global	Both	25-49 years	HIV/AIDS	Unsafe sex	Rate	2007	2246.87	2812.98	1805.67
DALYs (Disability-Adjusted Life Years)	Global	Both	75+ years	HIV/AIDS	Unsafe sex	Number	2007	140281	162827	122871
DALYs (Disability-Adjusted Life Years)	Global	Both	75+ years	HIV/AIDS	Unsafe sex	Percent	2007	0.946981	0.961171	0.928136
DALYs (Disability-Adjusted Life Years)	Global	Both	75+ years	HIV/AIDS	Unsafe sex	Rate	2007	48.6577	56.4782	42.619
DALYs (Disability-Adjusted Life Years)	Global	Both	20-24 years	Sexually transmitted infections excluding HIV	Unsafe sex	Number	2007	119420	176171	81961.7
DALYs (Disability-Adjusted Life Years)	Global	Both	20-24 years	Sexually transmitted infections excluding HIV	Unsafe sex	Percent	2007	1	1	1
DALYs (Disability-Adjusted Life Years)	Global	Both	20-24 years	Sexually transmitted infections excluding HIV	Unsafe sex	Rate	2007	20.3319	29.9942	13.9545
DALYs (Disability-Adjusted Life Years)	Global	Both	50-74 years	Sexually transmitted infections excluding HIV	Unsafe sex	Number	2007	199315	330281	130664
DALYs (Disability-Adjusted Life Years)	Global	Both	50-74 years	Sexually transmitted infections excluding HIV	Unsafe sex	Percent	2007	1	1	1
DALYs (Disability-Adjusted Life Years)	Global	Both	50-74 years	Sexually transmitted infections excluding HIV	Unsafe sex	Rate	2007	9.47565	15.7019	6.21189
DALYs (Disability-Adjusted Life Years)	Global	Both	<20 years	Sexually transmitted infections excluding HIV	Unsafe sex	Number	2007	83140.2	112216	62358.1
DALYs (Disability-Adjusted Life Years)	Global	Both	<20 years	Sexually transmitted infections excluding HIV	Unsafe sex	Percent	2007	0.0126319	0.0302654	0.00454314
DALYs (Disability-Adjusted Life Years)	Global	Both	<20 years	Sexually transmitted infections excluding HIV	Unsafe sex	Rate	2007	3.33857	4.50614	2.50404
DALYs (Disability-Adjusted Life Years)	Global	Both	25-49 years	Sexually transmitted infections excluding HIV	Unsafe sex	Number	2007	740773	1.16887e+06	480278
DALYs (Disability-Adjusted Life Years)	Global	Both	25-49 years	Sexually transmitted infections excluding HIV	Unsafe sex	Percent	2007	1	1	1
DALYs (Disability-Adjusted Life Years)	Global	Both	25-49 years	Sexually transmitted infections excluding HIV	Unsafe sex	Rate	2007	31.6283	49.9065	20.5061
DALYs (Disability-Adjusted Life Years)	Global	Both	75+ years	Sexually transmitted infections excluding HIV	Unsafe sex	Number	2007	26248.9	40140.4	18587
DALYs (Disability-Adjusted Life Years)	Global	Both	75+ years	Sexually transmitted infections excluding HIV	Unsafe sex	Percent	2007	1	1	1
DALYs (Disability-Adjusted Life Years)	Global	Both	75+ years	Sexually transmitted infections excluding HIV	Unsafe sex	Rate	2007	9.10468	13.9231	6.4471
DALYs (Disability-Adjusted Life Years)	Global	Both	20-24 years	Cervical cancer	Unsafe sex	Number	2007	84714.2	95518.7	70436.4
DALYs (Disability-Adjusted Life Years)	Global	Both	20-24 years	Cervical cancer	Unsafe sex	Percent	2007	1	1	1
DALYs (Disability-Adjusted Life Years)	Global	Both	20-24 years	Cervical cancer	Unsafe sex	Rate	2007	14.4231	16.2627	11.9922
DALYs (Disability-Adjusted Life Years)	Global	Both	50-74 years	Cervical cancer	Unsafe sex	Number	2007	3.5179e+06	4.0447e+06	3151428
DALYs (Disability-Adjusted Life Years)	Global	Both	50-74 years	Cervical cancer	Unsafe sex	Percent	2007	1	1	1
DALYs (Disability-Adjusted Life Years)	Global	Both	50-74 years	Cervical cancer	Unsafe sex	Rate	2007	167.244	192.289	149.822
DALYs (Disability-Adjusted Life Years)	Global	Both	<20 years	Cervical cancer	Unsafe sex	Number	2007	20456.2	23229.3	15781.4
DALYs (Disability-Adjusted Life Years)	Global	Both	<20 years	Cervical cancer	Unsafe sex	Percent	2007	1	1	1
DALYs (Disability-Adjusted Life Years)	Global	Both	<20 years	Cervical cancer	Unsafe sex	Rate	2007	0.821437	0.932793	0.633716
DALYs (Disability-Adjusted Life Years)	Global	Both	25-49 years	Cervical cancer	Unsafe sex	Number	2007	3.4599e+06	3.81657e+06	3.04847e+06
DALYs (Disability-Adjusted Life Years)	Global	Both	25-49 years	Cervical cancer	Unsafe sex	Percent	2007	1	1	1
DALYs (Disability-Adjusted Life Years)	Global	Both	25-49 years	Cervical cancer	Unsafe sex	Rate	2007	147.725	162.953	130.158
DALYs (Disability-Adjusted Life Years)	Global	Both	75+ years	Cervical cancer	Unsafe sex	Number	2007	464231	530826	405126
DALYs (Disability-Adjusted Life Years)	Global	Both	75+ years	Cervical cancer	Unsafe sex	Percent	2007	1	1	1
DALYs (Disability-Adjusted Life Years)	Global	Both	75+ years	Cervical cancer	Unsafe sex	Rate	2007	161.023	184.122	140.522
DALYs (Disability-Adjusted Life Years)	Global	Both	20-24 years	HIV/AIDS	Unsafe sex	Number	2007	4.2264e+06	6.5382e+06	2.65153e+06
DALYs (Disability-Adjusted Life Years)	Global	Both	20-24 years	HIV/AIDS	Unsafe sex	Percent	2007	0.881785	0.924453	0.827763
DALYs (Disability-Adjusted Life Years)	Global	Both	20-24 years	HIV/AIDS	Unsafe sex	Rate	2007	719.571	1113.17	451.439
DALYs (Disability-Adjusted Life Years)	Global	Both	50-74 years	HIV/AIDS	Unsafe sex	Number	2007	7.96632e+06	8.82833e+06	7.18299e+06
DALYs (Disability-Adjusted Life Years)	Global	Both	50-74 years	HIV/AIDS	Unsafe sex	Percent	2007	0.918931	0.938315	0.892765
DALYs (Disability-Adjusted Life Years)	Global	Both	50-74 years	HIV/AIDS	Unsafe sex	Rate	2007	378.727	419.708	341.487
DALYs (Disability-Adjusted Life Years)	Global	Both	<20 years	HIV/AIDS	Unsafe sex	Number	2007	2.55501e+06	3.70831e+06	1.5805e+06
DALYs (Disability-Adjusted Life Years)	Global	Both	<20 years	HIV/AIDS	Unsafe sex	Percent	2007	0.117159	0.15765	0.0802039
DALYs (Disability-Adjusted Life Years)	Global	Both	<20 years	HIV/AIDS	Unsafe sex	Rate	2007	102.599	148.911	63.4665
Deaths	Global	Both	20-24 years	HIV/AIDS	Unsafe sex	Number	2008	55143.3	87270.9	33437.3
Deaths	Global	Both	20-24 years	HIV/AIDS	Unsafe sex	Percent	2008	0.882979	0.925777	0.83043
Deaths	Global	Both	20-24 years	HIV/AIDS	Unsafe sex	Rate	2008	9.18689	14.5394	5.57067
Deaths	Global	Both	50-74 years	HIV/AIDS	Unsafe sex	Number	2008	215706	239465	194476
Deaths	Global	Both	50-74 years	HIV/AIDS	Unsafe sex	Percent	2008	0.917836	0.937444	0.892069
Deaths	Global	Both	50-74 years	HIV/AIDS	Unsafe sex	Rate	2008	9.9915	11.092	9.00813
Deaths	Global	Both	<20 years	HIV/AIDS	Unsafe sex	Number	2008	34148.3	50106.2	20582.5
Deaths	Global	Both	<20 years	HIV/AIDS	Unsafe sex	Percent	2008	0.141743	0.190525	0.0964001
Deaths	Global	Both	<20 years	HIV/AIDS	Unsafe sex	Rate	2008	1.36988	2.01004	0.825678
Deaths	Global	Both	25-49 years	HIV/AIDS	Unsafe sex	Number	2008	901745	1.12693e+06	735098
Deaths	Global	Both	25-49 years	HIV/AIDS	Unsafe sex	Percent	2008	0.88716	0.908731	0.85799
Deaths	Global	Both	25-49 years	HIV/AIDS	Unsafe sex	Rate	2008	37.9304	47.4025	30.9207
Deaths	Global	Both	75+ years	HIV/AIDS	Unsafe sex	Number	2008	7884.68	8869.12	7028.98
Deaths	Global	Both	75+ years	HIV/AIDS	Unsafe sex	Percent	2008	0.945194	0.959978	0.925535
Deaths	Global	Both	75+ years	HIV/AIDS	Unsafe sex	Rate	2008	2.63883	2.96831	2.35245
Deaths	Global	Both	20-24 years	Sexually transmitted infections excluding HIV	Unsafe sex	Number	2008	460.501	531.562	355.638
Deaths	Global	Both	20-24 years	Sexually transmitted infections excluding HIV	Unsafe sex	Percent	2008	1	1	1
Deaths	Global	Both	20-24 years	Sexually transmitted infections excluding HIV	Unsafe sex	Rate	2008	0.0767197	0.0885585	0.0592495
Deaths	Global	Both	50-74 years	Sexually transmitted infections excluding HIV	Unsafe sex	Number	2008	2670.37	3019.15	2162.11
Deaths	Global	Both	50-74 years	Sexually transmitted infections excluding HIV	Unsafe sex	Percent	2008	1	1	1
Deaths	Global	Both	50-74 years	Sexually transmitted infections excluding HIV	Unsafe sex	Rate	2008	0.123691	0.139847	0.100149
Deaths	Global	Both	<20 years	Sexually transmitted infections excluding HIV	Unsafe sex	Number	2008	465.68	552.459	385.318
Deaths	Global	Both	<20 years	Sexually transmitted infections excluding HIV	Unsafe sex	Percent	2008	0.00657999	0.0151304	0.00246833
Deaths	Global	Both	<20 years	Sexually transmitted infections excluding HIV	Unsafe sex	Rate	2008	0.018681	0.0221622	0.0154572
Deaths	Global	Both	25-49 years	Sexually transmitted infections excluding HIV	Unsafe sex	Number	2008	2972.49	3298.37	2266.9
Deaths	Global	Both	25-49 years	Sexually transmitted infections excluding HIV	Unsafe sex	Percent	2008	1	1	1
Deaths	Global	Both	25-49 years	Sexually transmitted infections excluding HIV	Unsafe sex	Rate	2008	0.125033	0.13874	0.0953531
Deaths	Global	Both	75+ years	Sexually transmitted infections excluding HIV	Unsafe sex	Number	2008	1172.24	1306.77	1005.03
Deaths	Global	Both	75+ years	Sexually transmitted infections excluding HIV	Unsafe sex	Percent	2008	1	1	1
Deaths	Global	Both	75+ years	Sexually transmitted infections excluding HIV	Unsafe sex	Rate	2008	0.392325	0.437348	0.336362
Deaths	Global	Both	20-24 years	Cervical cancer	Unsafe sex	Number	2008	1231.48	1385.29	1008.14
Deaths	Global	Both	20-24 years	Cervical cancer	Unsafe sex	Percent	2008	1	1	1
Deaths	Global	Both	20-24 years	Cervical cancer	Unsafe sex	Rate	2008	0.205165	0.230789	0.167957
Deaths	Global	Both	50-74 years	Cervical cancer	Unsafe sex	Number	2008	121105	139086	109784
Deaths	Global	Both	50-74 years	Cervical cancer	Unsafe sex	Percent	2008	1	1	1
Deaths	Global	Both	50-74 years	Cervical cancer	Unsafe sex	Rate	2008	5.6096	6.44248	5.0852
Deaths	Global	Both	<20 years	Cervical cancer	Unsafe sex	Number	2008	271.021	306.853	209.33
Deaths	Global	Both	<20 years	Cervical cancer	Unsafe sex	Percent	2008	1	1	1
Deaths	Global	Both	<20 years	Cervical cancer	Unsafe sex	Rate	2008	0.0108721	0.0123096	0.00839737
Deaths	Global	Both	25-49 years	Cervical cancer	Unsafe sex	Number	2008	70679.9	78542.4	61264.4
Deaths	Global	Both	25-49 years	Cervical cancer	Unsafe sex	Percent	2008	1	1	1
Deaths	Global	Both	25-49 years	Cervical cancer	Unsafe sex	Rate	2008	2.97303	3.30375	2.57698
Deaths	Global	Both	75+ years	Cervical cancer	Unsafe sex	Number	2008	38014.8	42629.1	32874.8
Deaths	Global	Both	75+ years	Cervical cancer	Unsafe sex	Percent	2008	1	1	1
Deaths	Global	Both	75+ years	Cervical cancer	Unsafe sex	Rate	2008	12.7227	14.267	11.0025
DALYs (Disability-Adjusted Life Years)	Global	Both	25-49 years	HIV/AIDS	Unsafe sex	Number	2008	4.89514e+07	6.09227e+07	4.03747e+07
DALYs (Disability-Adjusted Life Years)	Global	Both	25-49 years	HIV/AIDS	Unsafe sex	Percent	2008	0.887095	0.908901	0.858063
DALYs (Disability-Adjusted Life Years)	Global	Both	25-49 years	HIV/AIDS	Unsafe sex	Rate	2008	2059.06	2562.61	1698.29
DALYs (Disability-Adjusted Life Years)	Global	Both	75+ years	HIV/AIDS	Unsafe sex	Number	2008	131575	156199	114378
DALYs (Disability-Adjusted Life Years)	Global	Both	75+ years	HIV/AIDS	Unsafe sex	Percent	2008	0.942055	0.957689	0.921024
DALYs (Disability-Adjusted Life Years)	Global	Both	75+ years	HIV/AIDS	Unsafe sex	Rate	2008	44.0353	52.2764	38.28
DALYs (Disability-Adjusted Life Years)	Global	Both	20-24 years	Sexually transmitted infections excluding HIV	Unsafe sex	Number	2008	119938	177777	82179.7
DALYs (Disability-Adjusted Life Years)	Global	Both	20-24 years	Sexually transmitted infections excluding HIV	Unsafe sex	Percent	2008	1	1	1
DALYs (Disability-Adjusted Life Years)	Global	Both	20-24 years	Sexually transmitted infections excluding HIV	Unsafe sex	Rate	2008	19.9817	29.6178	13.6912
DALYs (Disability-Adjusted Life Years)	Global	Both	50-74 years	Sexually transmitted infections excluding HIV	Unsafe sex	Number	2008	201301	335005	130629
DALYs (Disability-Adjusted Life Years)	Global	Both	50-74 years	Sexually transmitted infections excluding HIV	Unsafe sex	Percent	2008	1	1	1
DALYs (Disability-Adjusted Life Years)	Global	Both	50-74 years	Sexually transmitted infections excluding HIV	Unsafe sex	Rate	2008	9.32423	15.5174	6.05075
DALYs (Disability-Adjusted Life Years)	Global	Both	<20 years	Sexually transmitted infections excluding HIV	Unsafe sex	Number	2008	81968.2	110725	61434.4
DALYs (Disability-Adjusted Life Years)	Global	Both	<20 years	Sexually transmitted infections excluding HIV	Unsafe sex	Percent	2008	0.0129976	0.0305903	0.00467705
DALYs (Disability-Adjusted Life Years)	Global	Both	<20 years	Sexually transmitted infections excluding HIV	Unsafe sex	Rate	2008	3.2882	4.44179	2.46447
DALYs (Disability-Adjusted Life Years)	Global	Both	25-49 years	Sexually transmitted infections excluding HIV	Unsafe sex	Number	2008	744594	1.18001e+06	483415
DALYs (Disability-Adjusted Life Years)	Global	Both	25-49 years	Sexually transmitted infections excluding HIV	Unsafe sex	Percent	2008	1	1	1
DALYs (Disability-Adjusted Life Years)	Global	Both	25-49 years	Sexually transmitted infections excluding HIV	Unsafe sex	Rate	2008	31.3201	49.635	20.334
DALYs (Disability-Adjusted Life Years)	Global	Both	75+ years	Sexually transmitted infections excluding HIV	Unsafe sex	Number	2008	26523.8	40858.8	18706.3
DALYs (Disability-Adjusted Life Years)	Global	Both	75+ years	Sexually transmitted infections excluding HIV	Unsafe sex	Percent	2008	1	1	1
DALYs (Disability-Adjusted Life Years)	Global	Both	75+ years	Sexually transmitted infections excluding HIV	Unsafe sex	Rate	2008	8.87695	13.6746	6.26059
DALYs (Disability-Adjusted Life Years)	Global	Both	20-24 years	Cervical cancer	Unsafe sex	Number	2008	84809.1	95703.3	69913.7
DALYs (Disability-Adjusted Life Years)	Global	Both	20-24 years	Cervical cancer	Unsafe sex	Percent	2008	1	1	1
DALYs (Disability-Adjusted Life Years)	Global	Both	20-24 years	Cervical cancer	Unsafe sex	Rate	2008	14.1292	15.9442	11.6477
DALYs (Disability-Adjusted Life Years)	Global	Both	50-74 years	Cervical cancer	Unsafe sex	Number	2008	3.55325e+06	4.06254e+06	3.21375e+06
DALYs (Disability-Adjusted Life Years)	Global	Both	50-74 years	Cervical cancer	Unsafe sex	Percent	2008	1	1	1
DALYs (Disability-Adjusted Life Years)	Global	Both	50-74 years	Cervical cancer	Unsafe sex	Rate	2008	164.587	188.177	148.861
DALYs (Disability-Adjusted Life Years)	Global	Both	<20 years	Cervical cancer	Unsafe sex	Number	2008	20107.6	22755.3	15493.7
DALYs (Disability-Adjusted Life Years)	Global	Both	<20 years	Cervical cancer	Unsafe sex	Percent	2008	1	1	1
DALYs (Disability-Adjusted Life Years)	Global	Both	<20 years	Cervical cancer	Unsafe sex	Rate	2008	0.806628	0.912842	0.621539
DALYs (Disability-Adjusted Life Years)	Global	Both	25-49 years	Cervical cancer	Unsafe sex	Number	2008	3.48866e+06	3.86376e+06	3.03837e+06
DALYs (Disability-Adjusted Life Years)	Global	Both	25-49 years	Cervical cancer	Unsafe sex	Percent	2008	1	1	1
DALYs (Disability-Adjusted Life Years)	Global	Both	25-49 years	Cervical cancer	Unsafe sex	Rate	2008	146.744	162.522	127.804
DALYs (Disability-Adjusted Life Years)	Global	Both	75+ years	Cervical cancer	Unsafe sex	Number	2008	473111	537206	413588
DALYs (Disability-Adjusted Life Years)	Global	Both	75+ years	Cervical cancer	Unsafe sex	Percent	2008	1	1	1
DALYs (Disability-Adjusted Life Years)	Global	Both	75+ years	Cervical cancer	Unsafe sex	Rate	2008	158.34	179.791	138.419
DALYs (Disability-Adjusted Life Years)	Global	Both	20-24 years	HIV/AIDS	Unsafe sex	Number	2008	3.93501e+06	6.0683e+06	2.49563e+06
DALYs (Disability-Adjusted Life Years)	Global	Both	20-24 years	HIV/AIDS	Unsafe sex	Percent	2008	0.882907	0.925564	0.831012
DALYs (Disability-Adjusted Life Years)	Global	Both	20-24 years	HIV/AIDS	Unsafe sex	Rate	2008	655.575	1010.98	415.774
DALYs (Disability-Adjusted Life Years)	Global	Both	50-74 years	HIV/AIDS	Unsafe sex	Number	2008	7.52707e+06	8.50583e+06	6.69319e+06
DALYs (Disability-Adjusted Life Years)	Global	Both	50-74 years	HIV/AIDS	Unsafe sex	Percent	2008	0.915719	0.936338	0.888863
DALYs (Disability-Adjusted Life Years)	Global	Both	50-74 years	HIV/AIDS	Unsafe sex	Rate	2008	348.654	393.989	310.028
DALYs (Disability-Adjusted Life Years)	Global	Both	<20 years	HIV/AIDS	Unsafe sex	Number	2008	2.60909e+06	3.73936e+06	1.62727e+06
DALYs (Disability-Adjusted Life Years)	Global	Both	<20 years	HIV/AIDS	Unsafe sex	Percent	2008	0.127461	0.169741	0.0890781
DALYs (Disability-Adjusted Life Years)	Global	Both	<20 years	HIV/AIDS	Unsafe sex	Rate	2008	104.665	150.006	65.2787
Deaths	Global	Both	20-24 years	HIV/AIDS	Unsafe sex	Number	2009	51775	81453.8	31583.5
Deaths	Global	Both	20-24 years	HIV/AIDS	Unsafe sex	Percent	2009	0.885559	0.927837	0.83384
Deaths	Global	Both	20-24 years	HIV/AIDS	Unsafe sex	Rate	2009	8.47551	13.3339	5.17018
Deaths	Global	Both	50-74 years	HIV/AIDS	Unsafe sex	Number	2009	202936	228838	181838
Deaths	Global	Both	50-74 years	HIV/AIDS	Unsafe sex	Percent	2009	0.915667	0.93585	0.889202
Deaths	Global	Both	50-74 years	HIV/AIDS	Unsafe sex	Rate	2009	9.16111	10.3304	8.20869
Deaths	Global	Both	<20 years	HIV/AIDS	Unsafe sex	Number	2009	34928.6	51069.5	21077.4
Deaths	Global	Both	<20 years	HIV/AIDS	Unsafe sex	Percent	2009	0.155111	0.206651	0.106941
Deaths	Global	Both	<20 years	HIV/AIDS	Unsafe sex	Rate	2009	1.40008	2.04707	0.844867
Deaths	Global	Both	25-49 years	HIV/AIDS	Unsafe sex	Number	2009	836169	1.04342e+06	690803
Deaths	Global	Both	25-49 years	HIV/AIDS	Unsafe sex	Percent	2009	0.886043	0.908203	0.857309
Deaths	Global	Both	25-49 years	HIV/AIDS	Unsafe sex	Rate	2009	34.6556	43.2453	28.6308
Deaths	Global	Both	75+ years	HIV/AIDS	Unsafe sex	Number	2009	7301.58	8382.67	6449.92
Deaths	Global	Both	75+ years	HIV/AIDS	Unsafe sex	Percent	2009	0.941663	0.957319	0.920112
Deaths	Global	Both	75+ years	HIV/AIDS	Unsafe sex	Rate	2009	2.3583	2.70748	2.08323
Deaths	Global	Both	20-24 years	Sexually transmitted infections excluding HIV	Unsafe sex	Number	2009	444.768	518.291	344.58
Deaths	Global	Both	20-24 years	Sexually transmitted infections excluding HIV	Unsafe sex	Percent	2009	1	1	1
Deaths	Global	Both	20-24 years	Sexually transmitted infections excluding HIV	Unsafe sex	Rate	2009	0.072808	0.0848437	0.0564073
Deaths	Global	Both	50-74 years	Sexually transmitted infections excluding HIV	Unsafe sex	Number	2009	2634.1	2966.93	2140.18
Deaths	Global	Both	50-74 years	Sexually transmitted infections excluding HIV	Unsafe sex	Percent	2009	1	1	1
Deaths	Global	Both	50-74 years	Sexually transmitted infections excluding HIV	Unsafe sex	Rate	2009	0.118911	0.133936	0.0966139
Deaths	Global	Both	<20 years	Sexually transmitted infections excluding HIV	Unsafe sex	Number	2009	456.876	536.742	379.753
Deaths	Global	Both	<20 years	Sexually transmitted infections excluding HIV	Unsafe sex	Percent	2009	0.00672078	0.0156211	0.00253838
Deaths	Global	Both	<20 years	Sexually transmitted infections excluding HIV	Unsafe sex	Rate	2009	0.0183134	0.0215148	0.015222
Deaths	Global	Both	25-49 years	Sexually transmitted infections excluding HIV	Unsafe sex	Number	2009	2890.54	3192.76	2228.01
Deaths	Global	Both	25-49 years	Sexually transmitted infections excluding HIV	Unsafe sex	Percent	2009	1	1	1
Deaths	Global	Both	25-49 years	Sexually transmitted infections excluding HIV	Unsafe sex	Rate	2009	0.1198	0.132326	0.0923416
Deaths	Global	Both	75+ years	Sexually transmitted infections excluding HIV	Unsafe sex	Number	2009	1169.99	1309.84	997.81
Deaths	Global	Both	75+ years	Sexually transmitted infections excluding HIV	Unsafe sex	Percent	2009	1	1	1
Deaths	Global	Both	75+ years	Sexually transmitted infections excluding HIV	Unsafe sex	Rate	2009	0.37789	0.423057	0.322277
Deaths	Global	Both	20-24 years	Cervical cancer	Unsafe sex	Number	2009	1231.06	1382.3	1015.07
Deaths	Global	Both	20-24 years	Cervical cancer	Unsafe sex	Percent	2009	1	1	1
Deaths	Global	Both	20-24 years	Cervical cancer	Unsafe sex	Rate	2009	0.201524	0.226281	0.166166
Deaths	Global	Both	50-74 years	Cervical cancer	Unsafe sex	Number	2009	122394	142250	109373
Deaths	Global	Both	50-74 years	Cervical cancer	Unsafe sex	Percent	2009	1	1	1
Deaths	Global	Both	50-74 years	Cervical cancer	Unsafe sex	Rate	2009	5.52524	6.42156	4.93744
Deaths	Global	Both	<20 years	Cervical cancer	Unsafe sex	Number	2009	267.369	301.63	201.234
Deaths	Global	Both	<20 years	Cervical cancer	Unsafe sex	Percent	2009	1	1	1
Deaths	Global	Both	<20 years	Cervical cancer	Unsafe sex	Rate	2009	0.0107172	0.0120906	0.00806629
Deaths	Global	Both	25-49 years	Cervical cancer	Unsafe sex	Number	2009	71402.6	78683.1	61885.6
Deaths	Global	Both	25-49 years	Cervical cancer	Unsafe sex	Percent	2009	1	1	1
Deaths	Global	Both	25-49 years	Cervical cancer	Unsafe sex	Rate	2009	2.95933	3.26108	2.56489
Deaths	Global	Both	75+ years	Cervical cancer	Unsafe sex	Number	2009	38594.9	43205	33213.1
Deaths	Global	Both	75+ years	Cervical cancer	Unsafe sex	Percent	2009	1	1	1
Deaths	Global	Both	75+ years	Cervical cancer	Unsafe sex	Rate	2009	12.4656	13.9546	10.7273
DALYs (Disability-Adjusted Life Years)	Global	Both	20-24 years	Cervical cancer	Unsafe sex	Number	2009	84830.5	95105.7	70119
DALYs (Disability-Adjusted Life Years)	Global	Both	20-24 years	Cervical cancer	Unsafe sex	Percent	2009	1	1	1
DALYs (Disability-Adjusted Life Years)	Global	Both	20-24 years	Cervical cancer	Unsafe sex	Rate	2009	13.8867	15.5687	11.4784
DALYs (Disability-Adjusted Life Years)	Global	Both	50-74 years	Cervical cancer	Unsafe sex	Number	2009	3.59096e+06	4.15531e+06	3.18948e+06
DALYs (Disability-Adjusted Life Years)	Global	Both	50-74 years	Cervical cancer	Unsafe sex	Percent	2009	1	1	1
DALYs (Disability-Adjusted Life Years)	Global	Both	50-74 years	Cervical cancer	Unsafe sex	Rate	2009	162.106	187.583	143.983
DALYs (Disability-Adjusted Life Years)	Global	Both	<20 years	Cervical cancer	Unsafe sex	Number	2009	19847.9	22391.9	14961.4
DALYs (Disability-Adjusted Life Years)	Global	Both	<20 years	Cervical cancer	Unsafe sex	Percent	2009	1	1	1
DALYs (Disability-Adjusted Life Years)	Global	Both	<20 years	Cervical cancer	Unsafe sex	Rate	2009	0.795583	0.897557	0.599714
DALYs (Disability-Adjusted Life Years)	Global	Both	25-49 years	Cervical cancer	Unsafe sex	Number	2009	3.51962e+06	3.88012e+06	3.03615e+06
DALYs (Disability-Adjusted Life Years)	Global	Both	25-49 years	Cervical cancer	Unsafe sex	Percent	2009	1	1	1
DALYs (Disability-Adjusted Life Years)	Global	Both	25-49 years	Cervical cancer	Unsafe sex	Rate	2009	145.873	160.814	125.835
DALYs (Disability-Adjusted Life Years)	Global	Both	75+ years	Cervical cancer	Unsafe sex	Number	2009	478974	542570	417155
DALYs (Disability-Adjusted Life Years)	Global	Both	75+ years	Cervical cancer	Unsafe sex	Percent	2009	1	1	1
DALYs (Disability-Adjusted Life Years)	Global	Both	75+ years	Cervical cancer	Unsafe sex	Rate	2009	154.701	175.242	134.735
DALYs (Disability-Adjusted Life Years)	Global	Both	20-24 years	HIV/AIDS	Unsafe sex	Number	2009	3.70023e+06	5.71932e+06	2.37358e+06
DALYs (Disability-Adjusted Life Years)	Global	Both	20-24 years	HIV/AIDS	Unsafe sex	Percent	2009	0.885402	0.927467	0.834016
DALYs (Disability-Adjusted Life Years)	Global	Both	20-24 years	HIV/AIDS	Unsafe sex	Rate	2009	605.724	936.246	388.552
DALYs (Disability-Adjusted Life Years)	Global	Both	50-74 years	HIV/AIDS	Unsafe sex	Number	2009	7.12128e+06	8.1943e+06	6.2999e+06
DALYs (Disability-Adjusted Life Years)	Global	Both	50-74 years	HIV/AIDS	Unsafe sex	Percent	2009	0.913717	0.93471	0.885959
DALYs (Disability-Adjusted Life Years)	Global	Both	50-74 years	HIV/AIDS	Unsafe sex	Rate	2009	321.475	369.915	284.396
DALYs (Disability-Adjusted Life Years)	Global	Both	<20 years	HIV/AIDS	Unsafe sex	Number	2009	2.66654e+06	3.82856e+06	1.6732e+06
DALYs (Disability-Adjusted Life Years)	Global	Both	<20 years	HIV/AIDS	Unsafe sex	Percent	2009	0.139684	0.18468	0.0986929
DALYs (Disability-Adjusted Life Years)	Global	Both	<20 years	HIV/AIDS	Unsafe sex	Rate	2009	106.886	153.464	67.0686
DALYs (Disability-Adjusted Life Years)	Global	Both	25-49 years	HIV/AIDS	Unsafe sex	Number	2009	4.55286e+07	5.65922e+07	3.80699e+07
DALYs (Disability-Adjusted Life Years)	Global	Both	25-49 years	HIV/AIDS	Unsafe sex	Percent	2009	0.886031	0.908262	0.856257
DALYs (Disability-Adjusted Life Years)	Global	Both	25-49 years	HIV/AIDS	Unsafe sex	Rate	2009	1886.96	2345.5	1577.83
DALYs (Disability-Adjusted Life Years)	Global	Both	75+ years	HIV/AIDS	Unsafe sex	Number	2009	123650	149013	107010
DALYs (Disability-Adjusted Life Years)	Global	Both	75+ years	HIV/AIDS	Unsafe sex	Percent	2009	0.938062	0.9549	0.915075
DALYs (Disability-Adjusted Life Years)	Global	Both	75+ years	HIV/AIDS	Unsafe sex	Rate	2009	39.9371	48.1289	34.5627
DALYs (Disability-Adjusted Life Years)	Global	Both	20-24 years	Sexually transmitted infections excluding HIV	Unsafe sex	Number	2009	119925	178674	81708.1
DALYs (Disability-Adjusted Life Years)	Global	Both	20-24 years	Sexually transmitted infections excluding HIV	Unsafe sex	Percent	2009	1	1	1
DALYs (Disability-Adjusted Life Years)	Global	Both	20-24 years	Sexually transmitted infections excluding HIV	Unsafe sex	Rate	2009	19.6315	29.2487	13.3755
DALYs (Disability-Adjusted Life Years)	Global	Both	50-74 years	Sexually transmitted infections excluding HIV	Unsafe sex	Number	2009	202690	340032	130132
DALYs (Disability-Adjusted Life Years)	Global	Both	50-74 years	Sexually transmitted infections excluding HIV	Unsafe sex	Percent	2009	1	1	1
DALYs (Disability-Adjusted Life Years)	Global	Both	50-74 years	Sexually transmitted infections excluding HIV	Unsafe sex	Rate	2009	9.15	15.35	5.87452
DALYs (Disability-Adjusted Life Years)	Global	Both	<20 years	Sexually transmitted infections excluding HIV	Unsafe sex	Number	2009	81107.6	109166	60785.9
DALYs (Disability-Adjusted Life Years)	Global	Both	<20 years	Sexually transmitted infections excluding HIV	Unsafe sex	Percent	2009	0.013382	0.0312886	0.00485195
DALYs (Disability-Adjusted Life Years)	Global	Both	<20 years	Sexually transmitted infections excluding HIV	Unsafe sex	Rate	2009	3.25112	4.3758	2.43655
DALYs (Disability-Adjusted Life Years)	Global	Both	25-49 years	Sexually transmitted infections excluding HIV	Unsafe sex	Number	2009	746732	1.18762e+06	480451
DALYs (Disability-Adjusted Life Years)	Global	Both	25-49 years	Sexually transmitted infections excluding HIV	Unsafe sex	Percent	2009	1	1	1
DALYs (Disability-Adjusted Life Years)	Global	Both	25-49 years	Sexually transmitted infections excluding HIV	Unsafe sex	Rate	2009	30.9488	49.2219	19.9126
DALYs (Disability-Adjusted Life Years)	Global	Both	75+ years	Sexually transmitted infections excluding HIV	Unsafe sex	Number	2009	26753.1	41365.9	18734.7
DALYs (Disability-Adjusted Life Years)	Global	Both	75+ years	Sexually transmitted infections excluding HIV	Unsafe sex	Percent	2009	1	1	1
DALYs (Disability-Adjusted Life Years)	Global	Both	75+ years	Sexually transmitted infections excluding HIV	Unsafe sex	Rate	2009	8.64084	13.3605	6.05103
Deaths	Global	Both	20-24 years	Sexually transmitted infections excluding HIV	Unsafe sex	Number	2010	437.522	505.065	349.436
Deaths	Global	Both	20-24 years	Sexually transmitted infections excluding HIV	Unsafe sex	Percent	2010	1	1	1
Deaths	Global	Both	20-24 years	Sexually transmitted infections excluding HIV	Unsafe sex	Rate	2010	0.0707738	0.0816997	0.056525
Deaths	Global	Both	50-74 years	Sexually transmitted infections excluding HIV	Unsafe sex	Number	2010	2651.79	2973.91	2151.67
Deaths	Global	Both	50-74 years	Sexually transmitted infections excluding HIV	Unsafe sex	Percent	2010	1	1	1
Deaths	Global	Both	50-74 years	Sexually transmitted infections excluding HIV	Unsafe sex	Rate	2010	0.116603	0.130767	0.0946122
Deaths	Global	Both	<20 years	Sexually transmitted infections excluding HIV	Unsafe sex	Number	2010	449.319	526.871	374.363
Deaths	Global	Both	<20 years	Sexually transmitted infections excluding HIV	Unsafe sex	Percent	2010	0.00674798	0.0159827	0.00257108
Deaths	Global	Both	<20 years	Sexually transmitted infections excluding HIV	Unsafe sex	Rate	2010	0.0179901	0.0210952	0.014989
Deaths	Global	Both	25-49 years	Sexually transmitted infections excluding HIV	Unsafe sex	Number	2010	2863.5	3153.35	2205.16
Deaths	Global	Both	25-49 years	Sexually transmitted infections excluding HIV	Unsafe sex	Percent	2010	1	1	1
Deaths	Global	Both	25-49 years	Sexually transmitted infections excluding HIV	Unsafe sex	Rate	2010	0.11694	0.128777	0.0900546
Deaths	Global	Both	75+ years	Sexually transmitted infections excluding HIV	Unsafe sex	Number	2010	1182.1	1314.3	1003.76
Deaths	Global	Both	75+ years	Sexually transmitted infections excluding HIV	Unsafe sex	Percent	2010	1	1	1
Deaths	Global	Both	75+ years	Sexually transmitted infections excluding HIV	Unsafe sex	Rate	2010	0.368449	0.409653	0.312862
Deaths	Global	Both	20-24 years	Cervical cancer	Unsafe sex	Number	2010	1239.39	1395.68	1009.24
Deaths	Global	Both	20-24 years	Cervical cancer	Unsafe sex	Percent	2010	1	1	1
Deaths	Global	Both	20-24 years	Cervical cancer	Unsafe sex	Rate	2010	0.200484	0.225767	0.163256
Deaths	Global	Both	50-74 years	Cervical cancer	Unsafe sex	Number	2010	124790	142910	112204
Deaths	Global	Both	50-74 years	Cervical cancer	Unsafe sex	Percent	2010	1	1	1
Deaths	Global	Both	50-74 years	Cervical cancer	Unsafe sex	Rate	2010	5.48722	6.28397	4.93377
Deaths	Global	Both	<20 years	Cervical cancer	Unsafe sex	Number	2010	263.945	299.747	202.784
Deaths	Global	Both	<20 years	Cervical cancer	Unsafe sex	Percent	2010	1	1	1
Deaths	Global	Both	<20 years	Cervical cancer	Unsafe sex	Rate	2010	0.010568	0.0120015	0.00811917
Deaths	Global	Both	25-49 years	Cervical cancer	Unsafe sex	Number	2010	72344.6	79256.4	62184.5
Deaths	Global	Both	25-49 years	Cervical cancer	Unsafe sex	Percent	2010	1	1	1
Deaths	Global	Both	25-49 years	Cervical cancer	Unsafe sex	Rate	2010	2.95441	3.23668	2.5395
Deaths	Global	Both	75+ years	Cervical cancer	Unsafe sex	Number	2010	39294.5	43862.7	33374.9
Deaths	Global	Both	75+ years	Cervical cancer	Unsafe sex	Percent	2010	1	1	1
Deaths	Global	Both	75+ years	Cervical cancer	Unsafe sex	Rate	2010	12.2477	13.6716	10.4026
Deaths	Global	Both	20-24 years	HIV/AIDS	Unsafe sex	Number	2010	48961.9	76726.1	30258
Deaths	Global	Both	20-24 years	HIV/AIDS	Unsafe sex	Percent	2010	0.888779	0.929599	0.839145
Deaths	Global	Both	20-24 years	HIV/AIDS	Unsafe sex	Rate	2010	7.92011	12.4113	4.89456
Deaths	Global	Both	50-74 years	HIV/AIDS	Unsafe sex	Number	2010	193841	220739	174192
Deaths	Global	Both	50-74 years	HIV/AIDS	Unsafe sex	Percent	2010	0.913128	0.933632	0.886061
Deaths	Global	Both	50-74 years	HIV/AIDS	Unsafe sex	Rate	2010	8.5235	9.70622	7.65949
Deaths	Global	Both	<20 years	HIV/AIDS	Unsafe sex	Number	2010	35655.4	52057.3	21503.6
Deaths	Global	Both	<20 years	HIV/AIDS	Unsafe sex	Percent	2010	0.170069	0.22385	0.118689
Deaths	Global	Both	<20 years	HIV/AIDS	Unsafe sex	Rate	2010	1.42759	2.0843	0.860976
Deaths	Global	Both	25-49 years	HIV/AIDS	Unsafe sex	Number	2010	782009	980620	648467
Deaths	Global	Both	25-49 years	HIV/AIDS	Unsafe sex	Percent	2010	0.885051	0.907929	0.855388
Deaths	Global	Both	25-49 years	HIV/AIDS	Unsafe sex	Rate	2010	31.9357	40.0466	26.4821
Deaths	Global	Both	75+ years	HIV/AIDS	Unsafe sex	Number	2010	6897.84	8017.56	6105.69
Deaths	Global	Both	75+ years	HIV/AIDS	Unsafe sex	Percent	2010	0.93819	0.954757	0.914981
Deaths	Global	Both	75+ years	HIV/AIDS	Unsafe sex	Rate	2010	2.14999	2.499	1.90308
DALYs (Disability-Adjusted Life Years)	Global	Both	20-24 years	HIV/AIDS	Unsafe sex	Number	2010	3.50531e+06	5.35815e+06	2.28084e+06
DALYs (Disability-Adjusted Life Years)	Global	Both	20-24 years	HIV/AIDS	Unsafe sex	Percent	2010	0.88852	0.928834	0.838699
DALYs (Disability-Adjusted Life Years)	Global	Both	20-24 years	HIV/AIDS	Unsafe sex	Rate	2010	567.022	866.738	368.95
DALYs (Disability-Adjusted Life Years)	Global	Both	50-74 years	HIV/AIDS	Unsafe sex	Number	2010	6.84167e+06	7.98412e+06	6.06631e+06
DALYs (Disability-Adjusted Life Years)	Global	Both	50-74 years	HIV/AIDS	Unsafe sex	Percent	2010	0.911324	0.933073	0.882541
DALYs (Disability-Adjusted Life Years)	Global	Both	50-74 years	HIV/AIDS	Unsafe sex	Rate	2010	300.838	351.074	266.745
DALYs (Disability-Adjusted Life Years)	Global	Both	<20 years	HIV/AIDS	Unsafe sex	Number	2010	2.71991e+06	3.90369e+06	1.71647e+06
DALYs (Disability-Adjusted Life Years)	Global	Both	<20 years	HIV/AIDS	Unsafe sex	Percent	2010	0.153367	0.200255	0.109333
DALYs (Disability-Adjusted Life Years)	Global	Both	<20 years	HIV/AIDS	Unsafe sex	Rate	2010	108.901	156.298	68.725
DALYs (Disability-Adjusted Life Years)	Global	Both	25-49 years	HIV/AIDS	Unsafe sex	Number	2010	4.2711e+07	5.32266e+07	3.57981e+07
DALYs (Disability-Adjusted Life Years)	Global	Both	25-49 years	HIV/AIDS	Unsafe sex	Percent	2010	0.885128	0.907787	0.855199
DALYs (Disability-Adjusted Life Years)	Global	Both	25-49 years	HIV/AIDS	Unsafe sex	Rate	2010	1744.24	2173.67	1461.93
DALYs (Disability-Adjusted Life Years)	Global	Both	75+ years	HIV/AIDS	Unsafe sex	Number	2010	118501	144897	102841
DALYs (Disability-Adjusted Life Years)	Global	Both	75+ years	HIV/AIDS	Unsafe sex	Percent	2010	0.934389	0.952152	0.909855
DALYs (Disability-Adjusted Life Years)	Global	Both	75+ years	HIV/AIDS	Unsafe sex	Rate	2010	36.9355	45.163	32.0545
DALYs (Disability-Adjusted Life Years)	Global	Both	20-24 years	Sexually transmitted infections excluding HIV	Unsafe sex	Number	2010	120304	179359	81212.9
DALYs (Disability-Adjusted Life Years)	Global	Both	20-24 years	Sexually transmitted infections excluding HIV	Unsafe sex	Percent	2010	1	1	1
DALYs (Disability-Adjusted Life Years)	Global	Both	20-24 years	Sexually transmitted infections excluding HIV	Unsafe sex	Rate	2010	19.4605	29.0132	13.1371
DALYs (Disability-Adjusted Life Years)	Global	Both	50-74 years	Sexually transmitted infections excluding HIV	Unsafe sex	Number	2010	206321	347321	132754
DALYs (Disability-Adjusted Life Years)	Global	Both	50-74 years	Sexually transmitted infections excluding HIV	Unsafe sex	Percent	2010	1	1	1
DALYs (Disability-Adjusted Life Years)	Global	Both	50-74 years	Sexually transmitted infections excluding HIV	Unsafe sex	Rate	2010	9.07223	15.2722	5.83737
DALYs (Disability-Adjusted Life Years)	Global	Both	<20 years	Sexually transmitted infections excluding HIV	Unsafe sex	Number	2010	80402.6	108799	59891.9
DALYs (Disability-Adjusted Life Years)	Global	Both	<20 years	Sexually transmitted infections excluding HIV	Unsafe sex	Percent	2010	0.0135439	0.0318992	0.00485727
DALYs (Disability-Adjusted Life Years)	Global	Both	<20 years	Sexually transmitted infections excluding HIV	Unsafe sex	Rate	2010	3.21921	4.35616	2.39799
DALYs (Disability-Adjusted Life Years)	Global	Both	25-49 years	Sexually transmitted infections excluding HIV	Unsafe sex	Number	2010	753195	1.19786e+06	483953
DALYs (Disability-Adjusted Life Years)	Global	Both	25-49 years	Sexually transmitted infections excluding HIV	Unsafe sex	Percent	2010	1	1	1
DALYs (Disability-Adjusted Life Years)	Global	Both	25-49 years	Sexually transmitted infections excluding HIV	Unsafe sex	Rate	2010	30.759	48.9182	19.7637
DALYs (Disability-Adjusted Life Years)	Global	Both	75+ years	Sexually transmitted infections excluding HIV	Unsafe sex	Number	2010	27191	42129.1	18980.3
DALYs (Disability-Adjusted Life Years)	Global	Both	75+ years	Sexually transmitted infections excluding HIV	Unsafe sex	Percent	2010	1	1	1
DALYs (Disability-Adjusted Life Years)	Global	Both	75+ years	Sexually transmitted infections excluding HIV	Unsafe sex	Rate	2010	8.47515	13.1312	5.91598
DALYs (Disability-Adjusted Life Years)	Global	Both	20-24 years	Cervical cancer	Unsafe sex	Number	2010	85443.2	96049.5	70225.4
DALYs (Disability-Adjusted Life Years)	Global	Both	20-24 years	Cervical cancer	Unsafe sex	Percent	2010	1	1	1
DALYs (Disability-Adjusted Life Years)	Global	Both	20-24 years	Cervical cancer	Unsafe sex	Rate	2010	13.8214	15.537	11.3597
DALYs (Disability-Adjusted Life Years)	Global	Both	50-74 years	Cervical cancer	Unsafe sex	Number	2010	3.66436e+06	4.17089e+06	3.26986e+06
DALYs (Disability-Adjusted Life Years)	Global	Both	50-74 years	Cervical cancer	Unsafe sex	Percent	2010	1	1	1
DALYs (Disability-Adjusted Life Years)	Global	Both	50-74 years	Cervical cancer	Unsafe sex	Rate	2010	161.127	183.4	143.78
DALYs (Disability-Adjusted Life Years)	Global	Both	<20 years	Cervical cancer	Unsafe sex	Number	2010	19603.3	22184.8	15076.2
DALYs (Disability-Adjusted Life Years)	Global	Both	<20 years	Cervical cancer	Unsafe sex	Percent	2010	1	1	1
DALYs (Disability-Adjusted Life Years)	Global	Both	<20 years	Cervical cancer	Unsafe sex	Rate	2010	0.784887	0.88825	0.603631
DALYs (Disability-Adjusted Life Years)	Global	Both	25-49 years	Cervical cancer	Unsafe sex	Number	2010	3.56165e+06	3.90008e+06	3.07742e+06
DALYs (Disability-Adjusted Life Years)	Global	Both	25-49 years	Cervical cancer	Unsafe sex	Percent	2010	1	1	1
DALYs (Disability-Adjusted Life Years)	Global	Both	25-49 years	Cervical cancer	Unsafe sex	Rate	2010	145.451	159.272	125.676
DALYs (Disability-Adjusted Life Years)	Global	Both	75+ years	Cervical cancer	Unsafe sex	Number	2010	486282	548061	419684
DALYs (Disability-Adjusted Life Years)	Global	Both	75+ years	Cervical cancer	Unsafe sex	Percent	2010	1	1	1
DALYs (Disability-Adjusted Life Years)	Global	Both	75+ years	Cervical cancer	Unsafe sex	Rate	2010	151.569	170.825	130.811
Deaths	Global	Both	20-24 years	HIV/AIDS	Unsafe sex	Number	2011	46147.1	71487.3	29338.3
Deaths	Global	Both	20-24 years	HIV/AIDS	Unsafe sex	Percent	2011	0.891505	0.930888	0.843445
Deaths	Global	Both	20-24 years	HIV/AIDS	Unsafe sex	Rate	2011	7.43103	11.5115	4.72433
Deaths	Global	Both	50-74 years	HIV/AIDS	Unsafe sex	Number	2011	186839	213629	168802
Deaths	Global	Both	50-74 years	HIV/AIDS	Unsafe sex	Percent	2011	0.910186	0.931157	0.881279
Deaths	Global	Both	50-74 years	HIV/AIDS	Unsafe sex	Rate	2011	7.99498	9.14134	7.22313
Deaths	Global	Both	<20 years	HIV/AIDS	Unsafe sex	Number	2011	35854.6	52162.3	21803.4
Deaths	Global	Both	<20 years	HIV/AIDS	Unsafe sex	Percent	2011	0.184988	0.240625	0.130127
Deaths	Global	Both	<20 years	HIV/AIDS	Unsafe sex	Rate	2011	1.43266	2.08428	0.871211
Deaths	Global	Both	25-49 years	HIV/AIDS	Unsafe sex	Number	2011	731814	916808	608289
Deaths	Global	Both	25-49 years	HIV/AIDS	Unsafe sex	Percent	2011	0.882882	0.90599	0.852506
Deaths	Global	Both	25-49 years	HIV/AIDS	Unsafe sex	Rate	2011	29.4423	36.885	24.4727
Deaths	Global	Both	75+ years	HIV/AIDS	Unsafe sex	Number	2011	6587.87	7653.15	5867.9
Deaths	Global	Both	75+ years	HIV/AIDS	Unsafe sex	Percent	2011	0.934543	0.952129	0.909615
Deaths	Global	Both	75+ years	HIV/AIDS	Unsafe sex	Rate	2011	1.98156	2.30198	1.765
Deaths	Global	Both	20-24 years	Sexually transmitted infections excluding HIV	Unsafe sex	Number	2011	428.687	498.714	338.478
Deaths	Global	Both	20-24 years	Sexually transmitted infections excluding HIV	Unsafe sex	Percent	2011	1	1	1
Deaths	Global	Both	20-24 years	Sexually transmitted infections excluding HIV	Unsafe sex	Rate	2011	0.0690311	0.0803076	0.054505
Deaths	Global	Both	50-74 years	Sexually transmitted infections excluding HIV	Unsafe sex	Number	2011	2674.79	2993.41	2145.66
Deaths	Global	Both	50-74 years	Sexually transmitted infections excluding HIV	Unsafe sex	Percent	2011	1	1	1
Deaths	Global	Both	50-74 years	Sexually transmitted infections excluding HIV	Unsafe sex	Rate	2011	0.114456	0.12809	0.0918141
Deaths	Global	Both	<20 years	Sexually transmitted infections excluding HIV	Unsafe sex	Number	2011	439.191	514.051	364.314
Deaths	Global	Both	<20 years	Sexually transmitted infections excluding HIV	Unsafe sex	Percent	2011	0.00659924	0.0154304	0.00254978
Deaths	Global	Both	<20 years	Sexually transmitted infections excluding HIV	Unsafe sex	Rate	2011	0.017549	0.0205402	0.0145571
Deaths	Global	Both	25-49 years	Sexually transmitted infections excluding HIV	Unsafe sex	Number	2011	2808.57	3119.02	2164.65
Deaths	Global	Both	25-49 years	Sexually transmitted infections excluding HIV	Unsafe sex	Percent	2011	1	1	1
Deaths	Global	Both	25-49 years	Sexually transmitted infections excluding HIV	Unsafe sex	Rate	2011	0.112994	0.125484	0.0870881
Deaths	Global	Both	75+ years	Sexually transmitted infections excluding HIV	Unsafe sex	Number	2011	1203.18	1340.76	1011.69
Deaths	Global	Both	75+ years	Sexually transmitted infections excluding HIV	Unsafe sex	Percent	2011	1	1	1
Deaths	Global	Both	75+ years	Sexually transmitted infections excluding HIV	Unsafe sex	Rate	2011	0.361902	0.403285	0.304304
Deaths	Global	Both	20-24 years	Cervical cancer	Unsafe sex	Number	2011	1233.48	1387.12	1006.77
Deaths	Global	Both	20-24 years	Cervical cancer	Unsafe sex	Percent	2011	1	1	1
Deaths	Global	Both	20-24 years	Cervical cancer	Unsafe sex	Rate	2011	0.198627	0.223366	0.162119
Deaths	Global	Both	50-74 years	Cervical cancer	Unsafe sex	Number	2011	127316	144891	113928
Deaths	Global	Both	50-74 years	Cervical cancer	Unsafe sex	Percent	2011	1	1	1
Deaths	Global	Both	50-74 years	Cervical cancer	Unsafe sex	Rate	2011	5.44794	6.19998	4.87504
Deaths	Global	Both	<20 years	Cervical cancer	Unsafe sex	Number	2011	260.162	293.198	196.455
Deaths	Global	Both	<20 years	Cervical cancer	Unsafe sex	Percent	2011	1	1	1
Deaths	Global	Both	<20 years	Cervical cancer	Unsafe sex	Rate	2011	0.0103954	0.0117155	0.00784986
Deaths	Global	Both	25-49 years	Cervical cancer	Unsafe sex	Number	2011	72610	79724.1	62051.1
Deaths	Global	Both	25-49 years	Cervical cancer	Unsafe sex	Percent	2011	1	1	1
Deaths	Global	Both	25-49 years	Cervical cancer	Unsafe sex	Rate	2011	2.92125	3.20746	2.49644
Deaths	Global	Both	75+ years	Cervical cancer	Unsafe sex	Number	2011	40149.2	44634.2	34183.1
Deaths	Global	Both	75+ years	Cervical cancer	Unsafe sex	Percent	2011	1	1	1
Deaths	Global	Both	75+ years	Cervical cancer	Unsafe sex	Rate	2011	12.0764	13.4255	10.2819
DALYs (Disability-Adjusted Life Years)	Global	Both	20-24 years	Cervical cancer	Unsafe sex	Number	2011	85062.4	95352.8	70001.4
DALYs (Disability-Adjusted Life Years)	Global	Both	20-24 years	Cervical cancer	Unsafe sex	Percent	2011	1	1	1
DALYs (Disability-Adjusted Life Years)	Global	Both	20-24 years	Cervical cancer	Unsafe sex	Rate	2011	13.6975	15.3546	11.2723
DALYs (Disability-Adjusted Life Years)	Global	Both	50-74 years	Cervical cancer	Unsafe sex	Number	2011	3.73903e+06	4.2222e+06	3.33567e+06
DALYs (Disability-Adjusted Life Years)	Global	Both	50-74 years	Cervical cancer	Unsafe sex	Percent	2011	1	1	1
DALYs (Disability-Adjusted Life Years)	Global	Both	50-74 years	Cervical cancer	Unsafe sex	Rate	2011	159.996	180.671	142.736
DALYs (Disability-Adjusted Life Years)	Global	Both	<20 years	Cervical cancer	Unsafe sex	Number	2011	19329.4	21830.1	14757.7
DALYs (Disability-Adjusted Life Years)	Global	Both	<20 years	Cervical cancer	Unsafe sex	Percent	2011	1	1	1
DALYs (Disability-Adjusted Life Years)	Global	Both	<20 years	Cervical cancer	Unsafe sex	Rate	2011	0.772357	0.872279	0.589681
DALYs (Disability-Adjusted Life Years)	Global	Both	25-49 years	Cervical cancer	Unsafe sex	Number	2011	3.57246e+06	3.91522e+06	3.04424e+06
DALYs (Disability-Adjusted Life Years)	Global	Both	25-49 years	Cervical cancer	Unsafe sex	Percent	2011	1	1	1
DALYs (Disability-Adjusted Life Years)	Global	Both	25-49 years	Cervical cancer	Unsafe sex	Rate	2011	143.727	157.517	122.476
DALYs (Disability-Adjusted Life Years)	Global	Both	75+ years	Cervical cancer	Unsafe sex	Number	2011	495829	557251	427842
DALYs (Disability-Adjusted Life Years)	Global	Both	75+ years	Cervical cancer	Unsafe sex	Percent	2011	1	1	1
DALYs (Disability-Adjusted Life Years)	Global	Both	75+ years	Cervical cancer	Unsafe sex	Rate	2011	149.14	167.615	128.69
DALYs (Disability-Adjusted Life Years)	Global	Both	25-49 years	HIV/AIDS	Unsafe sex	Number	2011	4.00605e+07	4.9718e+07	3.34957e+07
DALYs (Disability-Adjusted Life Years)	Global	Both	25-49 years	HIV/AIDS	Unsafe sex	Percent	2011	0.883167	0.90591	0.852984
DALYs (Disability-Adjusted Life Years)	Global	Both	25-49 years	HIV/AIDS	Unsafe sex	Rate	2011	1611.71	2000.26	1347.6
DALYs (Disability-Adjusted Life Years)	Global	Both	75+ years	HIV/AIDS	Unsafe sex	Number	2011	114502	139383	99901.7
DALYs (Disability-Adjusted Life Years)	Global	Both	75+ years	HIV/AIDS	Unsafe sex	Percent	2011	0.930868	0.949927	0.905577
DALYs (Disability-Adjusted Life Years)	Global	Both	75+ years	HIV/AIDS	Unsafe sex	Rate	2011	34.4408	41.9249	30.0493
DALYs (Disability-Adjusted Life Years)	Global	Both	20-24 years	Sexually transmitted infections excluding HIV	Unsafe sex	Number	2011	119956	180005	80374.6
DALYs (Disability-Adjusted Life Years)	Global	Both	20-24 years	Sexually transmitted infections excluding HIV	Unsafe sex	Percent	2011	1	1	1
DALYs (Disability-Adjusted Life Years)	Global	Both	20-24 years	Sexually transmitted infections excluding HIV	Unsafe sex	Rate	2011	19.3165	28.9861	12.9427
DALYs (Disability-Adjusted Life Years)	Global	Both	50-74 years	Sexually transmitted infections excluding HIV	Unsafe sex	Number	2011	210483	357797	134870
DALYs (Disability-Adjusted Life Years)	Global	Both	50-74 years	Sexually transmitted infections excluding HIV	Unsafe sex	Percent	2011	1	1	1
DALYs (Disability-Adjusted Life Years)	Global	Both	50-74 years	Sexually transmitted infections excluding HIV	Unsafe sex	Rate	2011	9.00672	15.3104	5.77117
DALYs (Disability-Adjusted Life Years)	Global	Both	<20 years	Sexually transmitted infections excluding HIV	Unsafe sex	Number	2011	79484	108144	59016.9
DALYs (Disability-Adjusted Life Years)	Global	Both	<20 years	Sexually transmitted infections excluding HIV	Unsafe sex	Percent	2011	0.0134003	0.0316686	0.00478233
DALYs (Disability-Adjusted Life Years)	Global	Both	<20 years	Sexually transmitted infections excluding HIV	Unsafe sex	Rate	2011	3.17598	4.32116	2.35817
DALYs (Disability-Adjusted Life Years)	Global	Both	25-49 years	Sexually transmitted infections excluding HIV	Unsafe sex	Number	2011	758477	1.21361e+06	487601
DALYs (Disability-Adjusted Life Years)	Global	Both	25-49 years	Sexually transmitted infections excluding HIV	Unsafe sex	Percent	2011	1	1	1
DALYs (Disability-Adjusted Life Years)	Global	Both	25-49 years	Sexually transmitted infections excluding HIV	Unsafe sex	Rate	2011	30.515	48.8261	19.6171
DALYs (Disability-Adjusted Life Years)	Global	Both	75+ years	Sexually transmitted infections excluding HIV	Unsafe sex	Number	2011	27830.8	43078.3	19355.5
DALYs (Disability-Adjusted Life Years)	Global	Both	75+ years	Sexually transmitted infections excluding HIV	Unsafe sex	Percent	2011	1	1	1
DALYs (Disability-Adjusted Life Years)	Global	Both	75+ years	Sexually transmitted infections excluding HIV	Unsafe sex	Rate	2011	8.37121	12.9575	5.82192
DALYs (Disability-Adjusted Life Years)	Global	Both	20-24 years	HIV/AIDS	Unsafe sex	Number	2011	3.31342e+06	4.98347e+06	2.20964e+06
DALYs (Disability-Adjusted Life Years)	Global	Both	20-24 years	HIV/AIDS	Unsafe sex	Percent	2011	0.891204	0.930742	0.843468
DALYs (Disability-Adjusted Life Years)	Global	Both	20-24 years	HIV/AIDS	Unsafe sex	Rate	2011	533.558	802.486	355.817
DALYs (Disability-Adjusted Life Years)	Global	Both	50-74 years	HIV/AIDS	Unsafe sex	Number	2011	6.62351e+06	7.75518e+06	5.90545e+06
DALYs (Disability-Adjusted Life Years)	Global	Both	50-74 years	HIV/AIDS	Unsafe sex	Percent	2011	0.908544	0.930765	0.87859
DALYs (Disability-Adjusted Life Years)	Global	Both	50-74 years	HIV/AIDS	Unsafe sex	Rate	2011	283.425	331.85	252.698
DALYs (Disability-Adjusted Life Years)	Global	Both	<20 years	HIV/AIDS	Unsafe sex	Number	2011	2.73504e+06	3.93179e+06	1.7348e+06
DALYs (Disability-Adjusted Life Years)	Global	Both	<20 years	HIV/AIDS	Unsafe sex	Percent	2011	0.167132	0.216335	0.12048
DALYs (Disability-Adjusted Life Years)	Global	Both	<20 years	HIV/AIDS	Unsafe sex	Rate	2011	109.286	157.105	69.3186
Deaths	Global	Both	20-24 years	Sexually transmitted infections excluding HIV	Unsafe sex	Number	2012	409.805	476.812	331.813
Deaths	Global	Both	20-24 years	Sexually transmitted infections excluding HIV	Unsafe sex	Percent	2012	1	1	1
Deaths	Global	Both	20-24 years	Sexually transmitted infections excluding HIV	Unsafe sex	Rate	2012	0.066108	0.0769172	0.0535267
Deaths	Global	Both	50-74 years	Sexually transmitted infections excluding HIV	Unsafe sex	Number	2012	2697.34	3018.04	2161.09
Deaths	Global	Both	50-74 years	Sexually transmitted infections excluding HIV	Unsafe sex	Percent	2012	1	1	1
Deaths	Global	Both	50-74 years	Sexually transmitted infections excluding HIV	Unsafe sex	Rate	2012	0.112159	0.125494	0.0898613
Deaths	Global	Both	<20 years	Sexually transmitted infections excluding HIV	Unsafe sex	Number	2012	424.603	497.27	352.634
Deaths	Global	Both	<20 years	Sexually transmitted infections excluding HIV	Unsafe sex	Percent	2012	0.00635547	0.0149616	0.00244672
Deaths	Global	Both	<20 years	Sexually transmitted infections excluding HIV	Unsafe sex	Rate	2012	0.016916	0.019811	0.0140487
Deaths	Global	Both	25-49 years	Sexually transmitted infections excluding HIV	Unsafe sex	Number	2012	2721.84	3008.79	2138.52
Deaths	Global	Both	25-49 years	Sexually transmitted infections excluding HIV	Unsafe sex	Percent	2012	1	1	1
Deaths	Global	Both	25-49 years	Sexually transmitted infections excluding HIV	Unsafe sex	Rate	2012	0.107915	0.119292	0.0847876
Deaths	Global	Both	75+ years	Sexually transmitted infections excluding HIV	Unsafe sex	Number	2012	1223.29	1360.88	1021.94
Deaths	Global	Both	75+ years	Sexually transmitted infections excluding HIV	Unsafe sex	Percent	2012	1	1	1
Deaths	Global	Both	75+ years	Sexually transmitted infections excluding HIV	Unsafe sex	Rate	2012	0.355397	0.395373	0.296901
Deaths	Global	Both	20-24 years	Cervical cancer	Unsafe sex	Number	2012	1196.61	1339.42	969.704
Deaths	Global	Both	20-24 years	Cervical cancer	Unsafe sex	Percent	2012	1	1	1
Deaths	Global	Both	20-24 years	Cervical cancer	Unsafe sex	Rate	2012	0.193031	0.216069	0.156428
Deaths	Global	Both	50-74 years	Cervical cancer	Unsafe sex	Number	2012	130167	146823	115196
[truncated: 701 more rows]

## Sheet: Sheet1
	1	2	3
1990	27282.5	1101.1	1541.77		2.02643e+06	183638	107225
1991	34312.8	1108.63	1535.89		2.5411e+06	186180	106821
1992	42131.9	1121.46	1540.8		3.10882e+06	188862	107146
1993	50373.2	1117.23	1524.66		3.70264e+06	190202	106056
1994	58651.1	1115.08	1531.72		4.29543e+06	191509	106517
1995	66699.5	1107.89	1542.07		4.86845e+06	192301	107225
1996	73764.4	1106.69	1542.68		5.37438e+06	193441	107297
1997	80098.7	1116.54	1555.12		5.82712e+06	195516	108178
1998	85672.1	1123.67	1571.34		6.22447e+06	197432	109307
1999	90449.3	1133.28	1595.35		6.56376e+06	199743	110999
2000	93835	1120.9	1597.9		6.80486e+06	200617	111212
2001	96049.1	1078.95	1581.1		6.96512e+06	199652	110076
2002	97311	1045.32	1561.54		7.05915e+06	199570	108778
2003	98076	1019.16	1535.56		7.11998e+06	200134	107085
2004	98487.9	1004.45	1535.96		7.15704e+06	201297	107166
2005	97753.8	999.471	1540.83		7.11431e+06	202893	107536
2006	95934.5	976.618	1526.03		6.99565e+06	202982	106506
2007	92758.2	950.471	1506.58		6.78141e+06	202560	105170
2008	89291.6	926.181	1502.5		6.54411e+06	201906	104917
2009	86703.6	901.644	1498.43		6.36677e+06	201032	104678
2010	84617.2	886.841	1503.33		6.22522e+06	200707	105046
2011	82001.7	867.877	1493.64		6.04847e+06	199440	104392
2012	78783.8	834.409	1448.4		5.83191e+06	196244	101275
2013	75749.5	816.452	1409.84		5.62616e+06	193776	98627.3
2014	72983.8	796.542	1372.39		5.43687e+06	191199	96055
2015	70706.1	786.132	1350.17		5.27765e+06	190020	94500.8
2016	68370.9	780.713	1343.34		5.11335e+06	188515	94018.5
2017	65008.5	780.254	1345.63		4.87616e+06	187483	94191.3
2018	61824.8	788.468	1371.58		4.6491e+06	188186	96030.7
2019	60413.4	786.282	1377.68		4.54175e+06	188350	96467.2
