# Supplementary material for: Global disease burden attributed to unsafe sex in 204 countries and territories from 1990 to 2019: results from the Global Burden of Disease Study 2019
Source: Sci Rep. 2023 Aug 9;13:12900. doi: 10.1038/s41598-023-40001-2 (PMC10412620; doi:10.1038/s41598-023-40001-2)
Supplement: Supplementary file 1 — Supplementary Information 1. [file 41598_2023_40001_MOESM1_ESM.zip › raw data for Table 1(2).xlsx]

## Sheet: IHME-GBD_2019_DATA-6571580e-1
measure	location	sex	age	cause	rei	metric	year_start	year_end	val	upper	lower
Deaths	Maldives	Both	Age-standardized	All causes	Unsafe sex	Rate	1990	2019	-0.644632	-0.152624	-0.758487
Deaths	China	Both	Age-standardized	All causes	Unsafe sex	Rate	1990	2019	0.167554	0.638349	-0.405748
Deaths	Tajikistan	Both	Age-standardized	All causes	Unsafe sex	Rate	1990	2019	-0.344538	0.0536879	-0.501216
Deaths	Taiwan (Province of China)	Both	Age-standardized	All causes	Unsafe sex	Rate	1990	2019	-0.514068	-0.358926	-0.617023
Deaths	Cambodia	Both	Age-standardized	All causes	Unsafe sex	Rate	1990	2019	0.397746	1.35659	-0.00126311
Deaths	Kyrgyzstan	Both	Age-standardized	All causes	Unsafe sex	Rate	1990	2019	-0.241041	-0.115807	-0.34998
Deaths	Lao People's Democratic Republic	Both	Age-standardized	All causes	Unsafe sex	Rate	1990	2019	0.0656554	5.40011	-0.590446
Deaths	Lithuania	Both	Age-standardized	All causes	Unsafe sex	Rate	1990	2019	-0.345872	-0.210958	-0.45992
Deaths	Armenia	Both	Age-standardized	All causes	Unsafe sex	Rate	1990	2019	-0.229197	-0.0625972	-0.379784
Deaths	Germany	Both	Age-standardized	All causes	Unsafe sex	Rate	1990	2019	-0.574314	-0.538703	-0.607296
Deaths	Georgia	Both	Age-standardized	All causes	Unsafe sex	Rate	1990	2019	-0.259598	-0.0867872	-0.410008
Deaths	Sri Lanka	Both	Age-standardized	All causes	Unsafe sex	Rate	1990	2019	-0.0691358	0.336961	-0.383237
Deaths	Australia	Both	Age-standardized	All causes	Unsafe sex	Rate	1990	2019	-0.638437	-0.607254	-0.67458
Deaths	Samoa	Both	Age-standardized	All causes	Unsafe sex	Rate	1990	2019	0.569127	4.79517	-0.362708
Deaths	Global	Both	Age-standardized	All causes	Unsafe sex	Rate	1990	2019	0.276375	0.44602	0.138936
Deaths	Micronesia (Federated States of)	Both	Age-standardized	All causes	Unsafe sex	Rate	1990	2019	2.84473	15.439	-0.152328
Deaths	Iceland	Both	Age-standardized	All causes	Unsafe sex	Rate	1990	2019	-0.560181	-0.461933	-0.621301
Deaths	Estonia	Both	Age-standardized	All causes	Unsafe sex	Rate	1990	2019	-0.30833	-0.166755	-0.426904
Deaths	Tonga	Both	Age-standardized	All causes	Unsafe sex	Rate	1990	2019	-0.0616667	0.344996	-0.336207
Deaths	Bahamas	Both	Age-standardized	All causes	Unsafe sex	Rate	1990	2019	-0.0675405	0.000481717	-0.123332
Deaths	Finland	Both	Age-standardized	All causes	Unsafe sex	Rate	1990	2019	-0.395632	-0.309561	-0.528961
Deaths	Cyprus	Both	Age-standardized	All causes	Unsafe sex	Rate	1990	2019	-0.209715	0.0951421	-0.499496
Deaths	Hungary	Both	Age-standardized	All causes	Unsafe sex	Rate	1990	2019	-0.48623	-0.371705	-0.579522
Deaths	Slovakia	Both	Age-standardized	All causes	Unsafe sex	Rate	1990	2019	-0.257089	-0.0122764	-0.473413
Deaths	Croatia	Both	Age-standardized	All causes	Unsafe sex	Rate	1990	2019	-0.487052	-0.32693	-0.610382
Deaths	Oman	Both	Age-standardized	All causes	Unsafe sex	Rate	1990	2019	0.370077	1.15055	-0.111045
Deaths	Kiribati	Both	Age-standardized	All causes	Unsafe sex	Rate	1990	2019	-0.125851	0.135807	-0.338373
Deaths	Austria	Both	Age-standardized	All causes	Unsafe sex	Rate	1990	2019	-0.616488	-0.494155	-0.653186
Deaths	Ukraine	Both	Age-standardized	All causes	Unsafe sex	Rate	1990	2019	0.228802	0.898919	0.0390867
Deaths	Malaysia	Both	Age-standardized	All causes	Unsafe sex	Rate	1990	2019	-0.0768419	0.211122	-0.275872
Deaths	Republic of Moldova	Both	Age-standardized	All causes	Unsafe sex	Rate	1990	2019	-0.0254151	0.110895	-0.134031
Deaths	Indonesia	Both	Age-standardized	All causes	Unsafe sex	Rate	1990	2019	-0.0234593	0.30308	-0.219251
Deaths	United States of America	Both	Age-standardized	All causes	Unsafe sex	Rate	1990	2019	-0.679036	-0.653783	-0.699241
Deaths	Democratic People's Republic of Korea	Both	Age-standardized	All causes	Unsafe sex	Rate	1990	2019	0.0618235	1.49251	-0.379567
Deaths	Nicaragua	Both	Age-standardized	All causes	Unsafe sex	Rate	1990	2019	0.41034	0.881336	0.0668416
Deaths	Mongolia	Both	Age-standardized	All causes	Unsafe sex	Rate	1990	2019	-0.290961	-0.0141474	-0.479607
Deaths	Romania	Both	Age-standardized	All causes	Unsafe sex	Rate	1990	2019	-0.128055	0.0830612	-0.378575
Deaths	Singapore	Both	Age-standardized	All causes	Unsafe sex	Rate	1990	2019	-0.605703	-0.54976	-0.645719
Deaths	Saudi Arabia	Both	Age-standardized	All causes	Unsafe sex	Rate	1990	2019	0.30715	1.50697	-0.275332
Deaths	Kazakhstan	Both	Age-standardized	All causes	Unsafe sex	Rate	1990	2019	-0.311844	-0.151153	-0.411787
Deaths	Colombia	Both	Age-standardized	All causes	Unsafe sex	Rate	1990	2019	-0.0967208	0.045643	-0.218477
Deaths	Peru	Both	Age-standardized	All causes	Unsafe sex	Rate	1990	2019	-0.0280916	0.318206	-0.274772
Deaths	Spain	Both	Age-standardized	All causes	Unsafe sex	Rate	1990	2019	-0.628913	-0.586246	-0.680537
Deaths	Saint Vincent and the Grenadines	Both	Age-standardized	All causes	Unsafe sex	Rate	1990	2019	-0.226506	-0.15613	-0.291437
Deaths	Japan	Both	Age-standardized	All causes	Unsafe sex	Rate	1990	2019	-0.265291	-0.200869	-0.441948
Deaths	Morocco	Both	Age-standardized	All causes	Unsafe sex	Rate	1990	2019	-0.047361	0.708274	-0.377138
Deaths	Bolivia (Plurinational State of)	Both	Age-standardized	All causes	Unsafe sex	Rate	1990	2019	-0.172835	0.871631	-0.538599
Deaths	Antigua and Barbuda	Both	Age-standardized	All causes	Unsafe sex	Rate	1990	2019	-0.324842	-0.24664	-0.390872
Deaths	Norway	Both	Age-standardized	All causes	Unsafe sex	Rate	1990	2019	-0.482687	-0.440039	-0.516777
Deaths	Azerbaijan	Both	Age-standardized	All causes	Unsafe sex	Rate	1990	2019	-0.243466	-0.00923827	-0.42493
Deaths	Trinidad and Tobago	Both	Age-standardized	All causes	Unsafe sex	Rate	1990	2019	-0.045368	0.0832663	-0.148975
Deaths	Guyana	Both	Age-standardized	All causes	Unsafe sex	Rate	1990	2019	0.161059	0.330757	0.0118771
Deaths	Lebanon	Both	Age-standardized	All causes	Unsafe sex	Rate	1990	2019	-0.316822	0.350096	-0.597602
Deaths	Fiji	Both	Age-standardized	All causes	Unsafe sex	Rate	1990	2019	-0.10897	0.229061	-0.38134
Deaths	Latvia	Both	Age-standardized	All causes	Unsafe sex	Rate	1990	2019	0.0196966	0.22634	-0.122932
Deaths	Montenegro	Both	Age-standardized	All causes	Unsafe sex	Rate	1990	2019	-0.0555981	0.179519	-0.319281
Deaths	Timor-Leste	Both	Age-standardized	All causes	Unsafe sex	Rate	1990	2019	1.74443	11.0911	-0.354022
Deaths	Myanmar	Both	Age-standardized	All causes	Unsafe sex	Rate	1990	2019	0.282073	1.05083	-0.0914958
Deaths	Switzerland	Both	Age-standardized	All causes	Unsafe sex	Rate	1990	2019	-0.409867	-0.252	-0.471993
Deaths	Honduras	Both	Age-standardized	All causes	Unsafe sex	Rate	1990	2019	-0.131358	0.174664	-0.357972
Deaths	Chile	Both	Age-standardized	All causes	Unsafe sex	Rate	1990	2019	-0.415616	-0.287205	-0.461167
Deaths	Canada	Both	Age-standardized	All causes	Unsafe sex	Rate	1990	2019	-0.515788	-0.472	-0.564905
Deaths	Italy	Both	Age-standardized	All causes	Unsafe sex	Rate	1990	2019	-0.474084	-0.39979	-0.62608
Deaths	El Salvador	Both	Age-standardized	All causes	Unsafe sex	Rate	1990	2019	0.674181	1.19761	0.189066
Deaths	Barbados	Both	Age-standardized	All causes	Unsafe sex	Rate	1990	2019	-0.408618	-0.335993	-0.472408
Deaths	Malta	Both	Age-standardized	All causes	Unsafe sex	Rate	1990	2019	-0.50818	-0.420777	-0.57437
Deaths	New Zealand	Both	Age-standardized	All causes	Unsafe sex	Rate	1990	2019	-0.668732	-0.585909	-0.700481
Deaths	Marshall Islands	Both	Age-standardized	All causes	Unsafe sex	Rate	1990	2019	0.324524	3.26739	-0.364077
Deaths	Philippines	Both	Age-standardized	All causes	Unsafe sex	Rate	1990	2019	0.26524	0.527493	0.0387167
Deaths	Iran (Islamic Republic of)	Both	Age-standardized	All causes	Unsafe sex	Rate	1990	2019	-0.123292	0.137754	-0.332795
Deaths	Belgium	Both	Age-standardized	All causes	Unsafe sex	Rate	1990	2019	-0.492008	-0.444826	-0.534646
Deaths	Jordan	Both	Age-standardized	All causes	Unsafe sex	Rate	1990	2019	-0.388745	-0.105399	-0.538627
Deaths	Bosnia and Herzegovina	Both	Age-standardized	All causes	Unsafe sex	Rate	1990	2019	-0.151289	0.111775	-0.374361
Deaths	Turkmenistan	Both	Age-standardized	All causes	Unsafe sex	Rate	1990	2019	-0.171219	0.0389155	-0.34671
Deaths	Jamaica	Both	Age-standardized	All causes	Unsafe sex	Rate	1990	2019	0.157459	0.307952	0.0330144
Deaths	Albania	Both	Age-standardized	All causes	Unsafe sex	Rate	1990	2019	-0.166353	0.148287	-0.413419
Deaths	Costa Rica	Both	Age-standardized	All causes	Unsafe sex	Rate	1990	2019	-0.326062	-0.155837	-0.430414
Deaths	Andorra	Both	Age-standardized	All causes	Unsafe sex	Rate	1990	2019	-0.0163737	1.46656	-0.525152
Deaths	Dominican Republic	Both	Age-standardized	All causes	Unsafe sex	Rate	1990	2019	0.692959	1.30691	0.157521
Deaths	Ireland	Both	Age-standardized	All causes	Unsafe sex	Rate	1990	2019	-0.361063	-0.260887	-0.507849
Deaths	Brunei Darussalam	Both	Age-standardized	All causes	Unsafe sex	Rate	1990	2019	-0.290314	-0.101964	-0.422165
Deaths	Papua New Guinea	Both	Age-standardized	All causes	Unsafe sex	Rate	1990	2019	5.42214	15.61	1.48232
Deaths	Argentina	Both	Age-standardized	All causes	Unsafe sex	Rate	1990	2019	0.243413	0.354737	2.12203e-05
Deaths	France	Both	Age-standardized	All causes	Unsafe sex	Rate	1990	2019	-0.715936	-0.690976	-0.739806
Deaths	Viet Nam	Both	Age-standardized	All causes	Unsafe sex	Rate	1990	2019	0.198424	0.674722	-0.120334
Deaths	Solomon Islands	Both	Age-standardized	All causes	Unsafe sex	Rate	1990	2019	0.324597	2.68754	-0.296957
Deaths	Bahrain	Both	Age-standardized	All causes	Unsafe sex	Rate	1990	2019	-0.44736	-0.239494	-0.57338
Deaths	Thailand	Both	Age-standardized	All causes	Unsafe sex	Rate	1990	2019	1.15985	2.11281	0.648742
Deaths	Paraguay	Both	Age-standardized	All causes	Unsafe sex	Rate	1990	2019	0.32092	0.729591	-0.0083268
Deaths	Poland	Both	Age-standardized	All causes	Unsafe sex	Rate	1990	2019	-0.471978	-0.336653	-0.579972
Deaths	Belarus	Both	Age-standardized	All causes	Unsafe sex	Rate	1990	2019	-0.0843771	0.137163	-0.240404
Deaths	Slovenia	Both	Age-standardized	All causes	Unsafe sex	Rate	1990	2019	-0.550846	-0.35326	-0.690333
Deaths	Greece	Both	Age-standardized	All causes	Unsafe sex	Rate	1990	2019	-0.372165	-0.292548	-0.423805
Deaths	Serbia	Both	Age-standardized	All causes	Unsafe sex	Rate	1990	2019	-0.236713	0.0125717	-0.424248
Deaths	Mexico	Both	Age-standardized	All causes	Unsafe sex	Rate	1990	2019	-0.418747	-0.174073	-0.496639
Deaths	Vanuatu	Both	Age-standardized	All causes	Unsafe sex	Rate	1990	2019	0.608187	3.82791	-0.215328
Deaths	Cuba	Both	Age-standardized	All causes	Unsafe sex	Rate	1990	2019	0.0218486	0.198462	-0.126408
Deaths	Guatemala	Both	Age-standardized	All causes	Unsafe sex	Rate	1990	2019	0.184003	0.48075	-0.34307
Deaths	North Macedonia	Both	Age-standardized	All causes	Unsafe sex	Rate	1990	2019	-0.106485	0.183507	-0.333797
Deaths	Panama	Both	Age-standardized	All causes	Unsafe sex	Rate	1990	2019	0.0129429	0.164733	-0.0898759
Deaths	Uruguay	Both	Age-standardized	All causes	Unsafe sex	Rate	1990	2019	0.127502	0.233862	0.0123209
Deaths	Ecuador	Both	Age-standardized	All causes	Unsafe sex	Rate	1990	2019	0.378878	0.616892	0.204468
Deaths	Algeria	Both	Age-standardized	All causes	Unsafe sex	Rate	1990	2019	-0.346865	0.172056	-0.555775
Deaths	Denmark	Both	Age-standardized	All causes	Unsafe sex	Rate	1990	2019	-0.570253	-0.355159	-0.61524
Deaths	United Kingdom	Both	Age-standardized	All causes	Unsafe sex	Rate	1990	2019	-0.528963	-0.411578	-0.550276
Deaths	Bulgaria	Both	Age-standardized	All causes	Unsafe sex	Rate	1990	2019	0.118784	0.437245	-0.20855
Deaths	Netherlands	Both	Age-standardized	All causes	Unsafe sex	Rate	1990	2019	-0.594664	-0.560174	-0.62745
Deaths	Suriname	Both	Age-standardized	All causes	Unsafe sex	Rate	1990	2019	-0.0924358	0.00477359	-0.177124
Deaths	Sweden	Both	Age-standardized	All causes	Unsafe sex	Rate	1990	2019	-0.417348	-0.37018	-0.474442
Deaths	Czechia	Both	Age-standardized	All causes	Unsafe sex	Rate	1990	2019	-0.495413	-0.382211	-0.588531
Deaths	Republic of Korea	Both	Age-standardized	All causes	Unsafe sex	Rate	1990	2019	-0.524382	-0.420875	-0.650396
Deaths	Portugal	Both	Age-standardized	All causes	Unsafe sex	Rate	1990	2019	-0.0382674	0.0469431	-0.1072
Deaths	Palestine	Both	Age-standardized	All causes	Unsafe sex	Rate	1990	2019	-0.220956	0.103705	-0.43551
Deaths	Israel	Both	Age-standardized	All causes	Unsafe sex	Rate	1990	2019	-0.253558	-0.162422	-0.464052
Deaths	Qatar	Both	Age-standardized	All causes	Unsafe sex	Rate	1990	2019	-0.494528	-0.303649	-0.622976
Deaths	Uzbekistan	Both	Age-standardized	All causes	Unsafe sex	Rate	1990	2019	0.0434502	0.255353	-0.151741
Deaths	Iraq	Both	Age-standardized	All causes	Unsafe sex	Rate	1990	2019	-0.131961	0.276272	-0.396275
Deaths	Tunisia	Both	Age-standardized	All causes	Unsafe sex	Rate	1990	2019	0.130378	1.59998	-0.393403
Deaths	Brazil	Both	Age-standardized	All causes	Unsafe sex	Rate	1990	2019	-0.172954	-0.125091	-0.218591
Deaths	Kuwait	Both	Age-standardized	All causes	Unsafe sex	Rate	1990	2019	-0.421645	-0.178051	-0.569571
Deaths	Luxembourg	Both	Age-standardized	All causes	Unsafe sex	Rate	1990	2019	-0.621799	-0.548507	-0.671501
Deaths	Russian Federation	Both	Age-standardized	All causes	Unsafe sex	Rate	1990	2019	0.672882	0.90715	0.39976
Deaths	United Arab Emirates	Both	Age-standardized	All causes	Unsafe sex	Rate	1990	2019	-0.230532	2.15478	-0.683445
Deaths	Haiti	Both	Age-standardized	All causes	Unsafe sex	Rate	1990	2019	0.0405717	0.494337	-0.304913
Deaths	Libya	Both	Age-standardized	All causes	Unsafe sex	Rate	1990	2019	0.0933056	1.34338	-0.338812
Deaths	Saint Lucia	Both	Age-standardized	All causes	Unsafe sex	Rate	1990	2019	-0.474937	-0.394356	-0.543416
Deaths	Egypt	Both	Age-standardized	All causes	Unsafe sex	Rate	1990	2019	-0.227634	0.0626991	-0.45698
Deaths	Dominica	Both	Age-standardized	All causes	Unsafe sex	Rate	1990	2019	-0.296494	-0.172635	-0.393554
Deaths	Syrian Arab Republic	Both	Age-standardized	All causes	Unsafe sex	Rate	1990	2019	-0.221962	0.170592	-0.437748
Deaths	Mauritius	Both	Age-standardized	All causes	Unsafe sex	Rate	1990	2019	0.208395	0.401515	0.0504663
Deaths	Djibouti	Both	Age-standardized	All causes	Unsafe sex	Rate	1990	2019	5.73678	10.7198	3.35368
Deaths	Ethiopia	Both	Age-standardized	All causes	Unsafe sex	Rate	1990	2019	-0.0452242	0.448279	-0.388846
Deaths	Burundi	Both	Age-standardized	All causes	Unsafe sex	Rate	1990	2019	-0.752148	-0.47853	-0.904411
Deaths	Greenland	Both	Age-standardized	All causes	Unsafe sex	Rate	1990	2019	-0.47687	-0.33649	-0.584553
Deaths	Venezuela (Bolivarian Republic of)	Both	Age-standardized	All causes	Unsafe sex	Rate	1990	2019	0.0182019	0.232566	-0.15667
Deaths	Belize	Both	Age-standardized	All causes	Unsafe sex	Rate	1990	2019	-0.0265733	0.0512616	-0.0966178
Deaths	Cabo Verde	Both	Age-standardized	All causes	Unsafe sex	Rate	1990	2019	-0.153053	0.549104	-0.515916
Deaths	Angola	Both	Age-standardized	All causes	Unsafe sex	Rate	1990	2019	4.00073	6.59968	2.26021
Deaths	Tuvalu	Both	Age-standardized	All causes	Unsafe sex	Rate	1990	2019	0.12924	2.08131	-0.451682
Deaths	Burkina Faso	Both	Age-standardized	All causes	Unsafe sex	Rate	1990	2019	-0.826314	-0.730087	-0.880414
Deaths	Madagascar	Both	Age-standardized	All causes	Unsafe sex	Rate	1990	2019	0.647989	1.28522	0.226793
Deaths	Namibia	Both	Age-standardized	All causes	Unsafe sex	Rate	1990	2019	5.89011	9.16185	3.75533
Deaths	Grenada	Both	Age-standardized	All causes	Unsafe sex	Rate	1990	2019	-0.377234	-0.298379	-0.453742
Deaths	Kenya	Both	Age-standardized	All causes	Unsafe sex	Rate	1990	2019	0.299097	1.13994	-0.184592
Deaths	C么te d'Ivoire	Both	Age-standardized	All causes	Unsafe sex	Rate	1990	2019	-0.224784	0.535676	-0.696849
Deaths	Central African Republic	Both	Age-standardized	All causes	Unsafe sex	Rate	1990	2019	0.818071	1.55965	0.174138
Deaths	Botswana	Both	Age-standardized	All causes	Unsafe sex	Rate	1990	2019	1.47745	2.76968	0.554036
Deaths	Zambia	Both	Age-standardized	All causes	Unsafe sex	Rate	1990	2019	-0.126585	0.419874	-0.429814
Deaths	Seychelles	Both	Age-standardized	All causes	Unsafe sex	Rate	1990	2019	-0.153957	0.0311257	-0.308814
Deaths	Democratic Republic of the Congo	Both	Age-standardized	All causes	Unsafe sex	Rate	1990	2019	-0.609484	-0.40533	-0.731465
Deaths	Gabon	Both	Age-standardized	All causes	Unsafe sex	Rate	1990	2019	1.62886	3.33535	0.399165
Deaths	Togo	Both	Age-standardized	All causes	Unsafe sex	Rate	1990	2019	1.74473	2.86377	0.794157
Deaths	Eswatini	Both	Age-standardized	All causes	Unsafe sex	Rate	1990	2019	19.4793	30.1966	13.3816
Deaths	Senegal	Both	Age-standardized	All causes	Unsafe sex	Rate	1990	2019	0.566017	1.03531	0.197048
Deaths	Turkey	Both	Age-standardized	All causes	Unsafe sex	Rate	1990	2019	-0.325539	0.0431173	-0.489851
Deaths	India	Both	Age-standardized	All causes	Unsafe sex	Rate	1990	2019	0.0829243	0.391966	-0.121794
Deaths	Puerto Rico	Both	Age-standardized	All causes	Unsafe sex	Rate	1990	2019	-0.719941	-0.686532	-0.745428
Deaths	Nigeria	Both	Age-standardized	All causes	Unsafe sex	Rate	1990	2019	2.33214	3.15362	1.64183
Deaths	Bermuda	Both	Age-standardized	All causes	Unsafe sex	Rate	1990	2019	-0.639637	-0.613466	-0.659342
Deaths	Malawi	Both	Age-standardized	All causes	Unsafe sex	Rate	1990	2019	-0.324058	0.109943	-0.572592
Deaths	Pakistan	Both	Age-standardized	All causes	Unsafe sex	Rate	1990	2019	0.230813	1.57604	-0.258868
Deaths	San Marino	Both	Age-standardized	All causes	Unsafe sex	Rate	1990	2019	0.198949	1.41332	-0.358176
Deaths	Northern Mariana Islands	Both	Age-standardized	All causes	Unsafe sex	Rate	1990	2019	-0.0537485	0.326734	-0.320785
Deaths	Benin	Both	Age-standardized	All causes	Unsafe sex	Rate	1990	2019	1.39875	2.0773	0.808891
Deaths	Gambia	Both	Age-standardized	All causes	Unsafe sex	Rate	1990	2019	6.23056	9.60763	3.7669
Deaths	American Samoa	Both	Age-standardized	All causes	Unsafe sex	Rate	1990	2019	0.133112	0.578577	-0.208068
Deaths	Bangladesh	Both	Age-standardized	All causes	Unsafe sex	Rate	1990	2019	-0.554497	-0.231588	-0.693594
Deaths	Mauritania	Both	Age-standardized	All causes	Unsafe sex	Rate	1990	2019	-0.458166	-0.111862	-0.734339
Deaths	Eritrea	Both	Age-standardized	All causes	Unsafe sex	Rate	1990	2019	0.220564	0.940744	-0.270743
Deaths	Yemen	Both	Age-standardized	All causes	Unsafe sex	Rate	1990	2019	-0.0109233	1.65068	-0.535918
Deaths	Nauru	Both	Age-standardized	All causes	Unsafe sex	Rate	1990	2019	0.545587	3.09519	-0.200873
Deaths	Liberia	Both	Age-standardized	All causes	Unsafe sex	Rate	1990	2019	1.70769	2.94267	0.765333
Deaths	Guam	Both	Age-standardized	All causes	Unsafe sex	Rate	1990	2019	0.248538	1.04133	-0.205325
Deaths	Uganda	Both	Age-standardized	All causes	Unsafe sex	Rate	1990	2019	-0.85017	-0.77837	-0.881268
Deaths	Mozambique	Both	Age-standardized	All causes	Unsafe sex	Rate	1990	2019	8.18368	11.4318	5.77944
Deaths	United Republic of Tanzania	Both	Age-standardized	All causes	Unsafe sex	Rate	1990	2019	-0.540681	-0.290605	-0.683031
Deaths	Comoros	Both	Age-standardized	All causes	Unsafe sex	Rate	1990	2019	-0.13877	0.702253	-0.417336
Deaths	Lesotho	Both	Age-standardized	All causes	Unsafe sex	Rate	1990	2019	13.0837	18.2826	8.69348
Deaths	Guinea	Both	Age-standardized	All causes	Unsafe sex	Rate	1990	2019	1.34215	2.14866	0.743302
Deaths	Niger	Both	Age-standardized	All causes	Unsafe sex	Rate	1990	2019	0.312411	0.795916	-0.0448929
Deaths	Nepal	Both	Age-standardized	All causes	Unsafe sex	Rate	1990	2019	0.0407441	2.64865	-0.528026
Deaths	Bhutan	Both	Age-standardized	All causes	Unsafe sex	Rate	1990	2019	-0.153131	1.88185	-0.638086
Deaths	Afghanistan	Both	Age-standardized	All causes	Unsafe sex	Rate	1990	2019	-0.0636003	0.448456	-0.349069
Deaths	United States Virgin Islands	Both	Age-standardized	All causes	Unsafe sex	Rate	1990	2019	-0.210878	-0.100137	-0.304197
Deaths	Monaco	Both	Age-standardized	All causes	Unsafe sex	Rate	1990	2019	-0.102292	0.823499	-0.490918
Deaths	Chad	Both	Age-standardized	All causes	Unsafe sex	Rate	1990	2019	1.10565	2.01356	0.33808
Deaths	Congo	Both	Age-standardized	All causes	Unsafe sex	Rate	1990	2019	-0.375738	-0.075811	-0.575386
Deaths	South Sudan	Both	Age-standardized	All causes	Unsafe sex	Rate	1990	2019	3.54583	8.60107	1.08522
Deaths	Zimbabwe	Both	Age-standardized	All causes	Unsafe sex	Rate	1990	2019	0.423464	1.72437	-0.377241
Deaths	Sierra Leone	Both	Age-standardized	All causes	Unsafe sex	Rate	1990	2019	2.92844	4.61213	1.74401
Deaths	South Africa	Both	Age-standardized	All causes	Unsafe sex	Rate	1990	2019	14.0698	18.4529	10.9133
Deaths	Equatorial Guinea	Both	Age-standardized	All causes	Unsafe sex	Rate	1990	2019	7.97249	14.3693	4.21157
Deaths	Tokelau	Both	Age-standardized	All causes	Unsafe sex	Rate	1990	2019	0.188495	2.41972	-0.43535
Deaths	Somalia	Both	Age-standardized	All causes	Unsafe sex	Rate	1990	2019	0.954866	1.89712	0.362892
Deaths	Cook Islands	Both	Age-standardized	All causes	Unsafe sex	Rate	1990	2019	2.09755	10.5377	-0.22972
Deaths	Palau	Both	Age-standardized	All causes	Unsafe sex	Rate	1990	2019	0.0736284	1.45991	-0.389945
Deaths	Sudan	Both	Age-standardized	All causes	Unsafe sex	Rate	1990	2019	3.09779	8.07763	0.970524
Deaths	Cameroon	Both	Age-standardized	All causes	Unsafe sex	Rate	1990	2019	3.76732	5.1113	2.62123
Deaths	Mali	Both	Age-standardized	All causes	Unsafe sex	Rate	1990	2019	0.930764	1.78459	0.199632
Deaths	Ghana	Both	Age-standardized	All causes	Unsafe sex	Rate	1990	2019	1.08425	1.72515	0.582621
Deaths	Sao Tome and Principe	Both	Age-standardized	All causes	Unsafe sex	Rate	1990	2019	-0.0795167	0.32148	-0.310981
Deaths	Saint Kitts and Nevis	Both	Age-standardized	All causes	Unsafe sex	Rate	1990	2019	1.0753	3.72319	-0.343439
Deaths	Niue	Both	Age-standardized	All causes	Unsafe sex	Rate	1990	2019	0.52361	3.90338	-0.332165
Deaths	Rwanda	Both	Age-standardized	All causes	Unsafe sex	Rate	1990	2019	-0.143089	0.396746	-0.573509
Deaths	Low SDI	Both	Age-standardized	All causes	Unsafe sex	Rate	1990	2019	-0.293954	-0.0557946	-0.443546
Deaths	High SDI	Both	Age-standardized	All causes	Unsafe sex	Rate	1990	2019	-0.608941	-0.585201	-0.632282
Deaths	Middle SDI	Both	Age-standardized	All causes	Unsafe sex	Rate	1990	2019	1.16283	1.46318	0.750242
Deaths	Guinea-Bissau	Both	Age-standardized	All causes	Unsafe sex	Rate	1990	2019	2.62463	4.72464	1.24145
Deaths	High-middle SDI	Both	Age-standardized	All causes	Unsafe sex	Rate	1990	2019	-0.0964861	-0.00703687	-0.246325
Deaths	Low-middle SDI	Both	Age-standardized	All causes	Unsafe sex	Rate	1990	2019	0.615695	0.912364	0.343239
DALYs (Disability-Adjusted Life Years)	Sri Lanka	Both	Age-standardized	All causes	Unsafe sex	Rate	1990	2019	-0.117935	0.189979	-0.354702
DALYs (Disability-Adjusted Life Years)	Timor-Leste	Both	Age-standardized	All causes	Unsafe sex	Rate	1990	2019	2.25503	12.4019	-0.341557
DALYs (Disability-Adjusted Life Years)	Kazakhstan	Both	Age-standardized	All causes	Unsafe sex	Rate	1990	2019	-0.176994	-0.0483577	-0.2829
DALYs (Disability-Adjusted Life Years)	Finland	Both	Age-standardized	All causes	Unsafe sex	Rate	1990	2019	-0.352199	-0.272231	-0.463136
DALYs (Disability-Adjusted Life Years)	North Macedonia	Both	Age-standardized	All causes	Unsafe sex	Rate	1990	2019	-0.154793	0.117467	-0.357016
DALYs (Disability-Adjusted Life Years)	Cambodia	Both	Age-standardized	All causes	Unsafe sex	Rate	1990	2019	0.684773	1.85472	0.182482
DALYs (Disability-Adjusted Life Years)	Kiribati	Both	Age-standardized	All causes	Unsafe sex	Rate	1990	2019	-0.170484	0.0941015	-0.389337
DALYs (Disability-Adjusted Life Years)	Czechia	Both	Age-standardized	All causes	Unsafe sex	Rate	1990	2019	-0.474343	-0.362742	-0.565826
DALYs (Disability-Adjusted Life Years)	Azerbaijan	Both	Age-standardized	All causes	Unsafe sex	Rate	1990	2019	-0.259373	-0.0510357	-0.425563
DALYs (Disability-Adjusted Life Years)	Mongolia	Both	Age-standardized	All causes	Unsafe sex	Rate	1990	2019	-0.309045	-0.0329551	-0.493316
DALYs (Disability-Adjusted Life Years)	China	Both	Age-standardized	All causes	Unsafe sex	Rate	1990	2019	0.314574	0.830298	-0.294671
DALYs (Disability-Adjusted Life Years)	Slovenia	Both	Age-standardized	All causes	Unsafe sex	Rate	1990	2019	-0.520731	-0.328701	-0.664873
DALYs (Disability-Adjusted Life Years)	Poland	Both	Age-standardized	All causes	Unsafe sex	Rate	1990	2019	-0.456655	-0.325012	-0.559075
DALYs (Disability-Adjusted Life Years)	Global	Both	Age-standardized	All causes	Unsafe sex	Rate	1990	2019	0.393254	0.583712	0.251392
DALYs (Disability-Adjusted Life Years)	Samoa	Both	Age-standardized	All causes	Unsafe sex	Rate	1990	2019	0.813598	6.17328	-0.327627
DALYs (Disability-Adjusted Life Years)	Turkmenistan	Both	Age-standardized	All causes	Unsafe sex	Rate	1990	2019	-0.113688	0.0946672	-0.290084
DALYs (Disability-Adjusted Life Years)	Belarus	Both	Age-standardized	All causes	Unsafe sex	Rate	1990	2019	0.128849	0.342506	-0.0431266
DALYs (Disability-Adjusted Life Years)	Israel	Both	Age-standardized	All causes	Unsafe sex	Rate	1990	2019	-0.184593	-0.0691697	-0.370856
DALYs (Disability-Adjusted Life Years)	Brunei Darussalam	Both	Age-standardized	All causes	Unsafe sex	Rate	1990	2019	-0.268277	-0.0576562	-0.413914
DALYs (Disability-Adjusted Life Years)	Taiwan (Province of China)	Both	Age-standardized	All causes	Unsafe sex	Rate	1990	2019	-0.492345	-0.322606	-0.588826
DALYs (Disability-Adjusted Life Years)	Tonga	Both	Age-standardized	All causes	Unsafe sex	Rate	1990	2019	-0.0344281	0.433846	-0.347102
DALYs (Disability-Adjusted Life Years)	Lao People's Democratic Republic	Both	Age-standardized	All causes	Unsafe sex	Rate	1990	2019	0.279391	6.95396	-0.548896
DALYs (Disability-Adjusted Life Years)	Armenia	Both	Age-standardized	All causes	Unsafe sex	Rate	1990	2019	-0.214513	-0.053047	-0.350936
DALYs (Disability-Adjusted Life Years)	Fiji	Both	Age-standardized	All causes	Unsafe sex	Rate	1990	2019	-0.113079	0.246236	-0.365298
DALYs (Disability-Adjusted Life Years)	Iceland	Both	Age-standardized	All causes	Unsafe sex	Rate	1990	2019	-0.543487	-0.452035	-0.606294
DALYs (Disability-Adjusted Life Years)	Ukraine	Both	Age-standardized	All causes	Unsafe sex	Rate	1990	2019	0.693619	1.41454	0.459158
DALYs (Disability-Adjusted Life Years)	Micronesia (Federated States of)	Both	Age-standardized	All causes	Unsafe sex	Rate	1990	2019	3.84023	18.5998	-0.107835
DALYs (Disability-Adjusted Life Years)	Germany	Both	Age-standardized	All causes	Unsafe sex	Rate	1990	2019	-0.588722	-0.542917	-0.623341
DALYs (Disability-Adjusted Life Years)	Democratic People's Republic of Korea	Both	Age-standardized	All causes	Unsafe sex	Rate	1990	2019	0.194804	2.07546	-0.372846
DALYs (Disability-Adjusted Life Years)	Papua New Guinea	Both	Age-standardized	All causes	Unsafe sex	Rate	1990	2019	7.29967	21.6594	1.84008
DALYs (Disability-Adjusted Life Years)	Ireland	Both	Age-standardized	All causes	Unsafe sex	Rate	1990	2019	-0.326857	-0.221295	-0.455106
DALYs (Disability-Adjusted Life Years)	Republic of Moldova	Both	Age-standardized	All causes	Unsafe sex	Rate	1990	2019	0.258072	0.412584	0.13855
DALYs (Disability-Adjusted Life Years)	New Zealand	Both	Age-standardized	All causes	Unsafe sex	Rate	1990	2019	-0.651154	-0.555542	-0.690616
DALYs (Disability-Adjusted Life Years)	Lithuania	Both	Age-standardized	All causes	Unsafe sex	Rate	1990	2019	-0.297325	-0.159056	-0.410845
DALYs (Disability-Adjusted Life Years)	Mexico	Both	Age-standardized	All causes	Unsafe sex	Rate	1990	2019	-0.304896	-0.10595	-0.376708
DALYs (Disability-Adjusted Life Years)	United States of America	Both	Age-standardized	All causes	Unsafe sex	Rate	1990	2019	-0.67924	-0.632508	-0.714205
DALYs (Disability-Adjusted Life Years)	Hungary	Both	Age-standardized	All causes	Unsafe sex	Rate	1990	2019	-0.49302	-0.382566	-0.580753
DALYs (Disability-Adjusted Life Years)	Chile	Both	Age-standardized	All causes	Unsafe sex	Rate	1990	2019	-0.283972	-0.152757	-0.344494
DALYs (Disability-Adjusted Life Years)	Republic of Korea	Both	Age-standardized	All causes	Unsafe sex	Rate	1990	2019	-0.513092	-0.414637	-0.598403
DALYs (Disability-Adjusted Life Years)	Marshall Islands	Both	Age-standardized	All causes	Unsafe sex	Rate	1990	2019	0.572827	4.45425	-0.308539
DALYs (Disability-Adjusted Life Years)	Solomon Islands	Both	Age-standardized	All causes	Unsafe sex	Rate	1990	2019	0.398531	3.15475	-0.310393
DALYs (Disability-Adjusted Life Years)	Philippines	Both	Age-standardized	All causes	Unsafe sex	Rate	1990	2019	0.568477	0.863611	0.332884
DALYs (Disability-Adjusted Life Years)	Andorra	Both	Age-standardized	All causes	Unsafe sex	Rate	1990	2019	0.00212441	1.83335	-0.574683
DALYs (Disability-Adjusted Life Years)	Croatia	Both	Age-standardized	All causes	Unsafe sex	Rate	1990	2019	-0.443821	-0.281316	-0.56593
DALYs (Disability-Adjusted Life Years)	Maldives	Both	Age-standardized	All causes	Unsafe sex	Rate	1990	2019	-0.668977	-0.262649	-0.772176
DALYs (Disability-Adjusted Life Years)	Slovakia	Both	Age-standardized	All causes	Unsafe sex	Rate	1990	2019	-0.257183	-0.0150615	-0.46217
DALYs (Disability-Adjusted Life Years)	Viet Nam	Both	Age-standardized	All causes	Unsafe sex	Rate	1990	2019	0.458318	1.01516	0.0898861
DALYs (Disability-Adjusted Life Years)	Belgium	Both	Age-standardized	All causes	Unsafe sex	Rate	1990	2019	-0.406968	-0.334559	-0.469788
DALYs (Disability-Adjusted Life Years)	Georgia	Both	Age-standardized	All causes	Unsafe sex	Rate	1990	2019	-0.209259	-0.0282312	-0.363531
DALYs (Disability-Adjusted Life Years)	Kyrgyzstan	Both	Age-standardized	All causes	Unsafe sex	Rate	1990	2019	-0.163295	-0.0389988	-0.273119
DALYs (Disability-Adjusted Life Years)	Bolivia (Plurinational State of)	Both	Age-standardized	All causes	Unsafe sex	Rate	1990	2019	-0.140515	1.29569	-0.592752
DALYs (Disability-Adjusted Life Years)	Trinidad and Tobago	Both	Age-standardized	All causes	Unsafe sex	Rate	1990	2019	0.102192	0.219643	0.00468843
DALYs (Disability-Adjusted Life Years)	Romania	Both	Age-standardized	All causes	Unsafe sex	Rate	1990	2019	-0.136214	0.0618017	-0.333778
DALYs (Disability-Adjusted Life Years)	France	Both	Age-standardized	All causes	Unsafe sex	Rate	1990	2019	-0.747187	-0.719615	-0.770617
DALYs (Disability-Adjusted Life Years)	Uzbekistan	Both	Age-standardized	All causes	Unsafe sex	Rate	1990	2019	0.0563717	0.250869	-0.131423
DALYs (Disability-Adjusted Life Years)	Albania	Both	Age-standardized	All causes	Unsafe sex	Rate	1990	2019	-0.161931	0.114693	-0.372464
DALYs (Disability-Adjusted Life Years)	Denmark	Both	Age-standardized	All causes	Unsafe sex	Rate	1990	2019	-0.508315	-0.311137	-0.566231
DALYs (Disability-Adjusted Life Years)	Australia	Both	Age-standardized	All causes	Unsafe sex	Rate	1990	2019	-0.653674	-0.614874	-0.688104
DALYs (Disability-Adjusted Life Years)	Guyana	Both	Age-standardized	All causes	Unsafe sex	Rate	1990	2019	0.372355	0.552692	0.214236
DALYs (Disability-Adjusted Life Years)	Japan	Both	Age-standardized	All causes	Unsafe sex	Rate	1990	2019	-0.103737	-0.0324384	-0.320386
DALYs (Disability-Adjusted Life Years)	Latvia	Both	Age-standardized	All causes	Unsafe sex	Rate	1990	2019	0.35682	0.578373	0.205063
DALYs (Disability-Adjusted Life Years)	Kuwait	Both	Age-standardized	All causes	Unsafe sex	Rate	1990	2019	-0.351926	-0.161238	-0.48269
DALYs (Disability-Adjusted Life Years)	Netherlands	Both	Age-standardized	All causes	Unsafe sex	Rate	1990	2019	-0.609401	-0.56592	-0.649226
DALYs (Disability-Adjusted Life Years)	Egypt	Both	Age-standardized	All causes	Unsafe sex	Rate	1990	2019	-0.189851	0.00549533	-0.349688
DALYs (Disability-Adjusted Life Years)	Bosnia and Herzegovina	Both	Age-standardized	All causes	Unsafe sex	Rate	1990	2019	-0.121414	0.143678	-0.354489
DALYs (Disability-Adjusted Life Years)	Thailand	Both	Age-standardized	All causes	Unsafe sex	Rate	1990	2019	1.72303	2.7754	1.09282
DALYs (Disability-Adjusted Life Years)	Canada	Both	Age-standardized	All causes	Unsafe sex	Rate	1990	2019	-0.492099	-0.427976	-0.547578
DALYs (Disability-Adjusted Life Years)	Argentina	Both	Age-standardized	All causes	Unsafe sex	Rate	1990	2019	0.344949	0.495933	0.148831
DALYs (Disability-Adjusted Life Years)	Serbia	Both	Age-standardized	All causes	Unsafe sex	Rate	1990	2019	-0.219779	0.0422804	-0.402839
DALYs (Disability-Adjusted Life Years)	Bahamas	Both	Age-standardized	All causes	Unsafe sex	Rate	1990	2019	-0.0649532	-0.0113524	-0.114769
DALYs (Disability-Adjusted Life Years)	Luxembourg	Both	Age-standardized	All causes	Unsafe sex	Rate	1990	2019	-0.590067	-0.514256	-0.642231
DALYs (Disability-Adjusted Life Years)	Montenegro	Both	Age-standardized	All causes	Unsafe sex	Rate	1990	2019	-0.0554887	0.165357	-0.278302
DALYs (Disability-Adjusted Life Years)	Tajikistan	Both	Age-standardized	All causes	Unsafe sex	Rate	1990	2019	-0.324573	0.00461094	-0.46939
DALYs (Disability-Adjusted Life Years)	Guatemala	Both	Age-standardized	All causes	Unsafe sex	Rate	1990	2019	0.130387	0.391966	-0.296848
DALYs (Disability-Adjusted Life Years)	Dominica	Both	Age-standardized	All causes	Unsafe sex	Rate	1990	2019	-0.273132	-0.167492	-0.36426
DALYs (Disability-Adjusted Life Years)	Jamaica	Both	Age-standardized	All causes	Unsafe sex	Rate	1990	2019	0.241737	0.377934	0.130575
DALYs (Disability-Adjusted Life Years)	Grenada	Both	Age-standardized	All causes	Unsafe sex	Rate	1990	2019	-0.401549	-0.327844	-0.471025
DALYs (Disability-Adjusted Life Years)	Indonesia	Both	Age-standardized	All causes	Unsafe sex	Rate	1990	2019	0.215803	0.65154	-0.0279935
DALYs (Disability-Adjusted Life Years)	Panama	Both	Age-standardized	All causes	Unsafe sex	Rate	1990	2019	0.173607	0.330896	0.0712568
DALYs (Disability-Adjusted Life Years)	Libya	Both	Age-standardized	All causes	Unsafe sex	Rate	1990	2019	0.195729	1.82693	-0.305085
DALYs (Disability-Adjusted Life Years)	Myanmar	Both	Age-standardized	All causes	Unsafe sex	Rate	1990	2019	0.635448	1.70961	0.12101
DALYs (Disability-Adjusted Life Years)	Peru	Both	Age-standardized	All causes	Unsafe sex	Rate	1990	2019	0.0888512	0.518589	-0.197507
DALYs (Disability-Adjusted Life Years)	Iraq	Both	Age-standardized	All causes	Unsafe sex	Rate	1990	2019	-0.109016	0.258688	-0.351702
DALYs (Disability-Adjusted Life Years)	Estonia	Both	Age-standardized	All causes	Unsafe sex	Rate	1990	2019	-0.0485549	0.135798	-0.187154
DALYs (Disability-Adjusted Life Years)	Colombia	Both	Age-standardized	All causes	Unsafe sex	Rate	1990	2019	0.0842717	0.2265	-0.0401231
DALYs (Disability-Adjusted Life Years)	Saint Vincent and the Grenadines	Both	Age-standardized	All causes	Unsafe sex	Rate	1990	2019	-0.153584	-0.0806367	-0.215377
DALYs (Disability-Adjusted Life Years)	Paraguay	Both	Age-standardized	All causes	Unsafe sex	Rate	1990	2019	0.469595	0.927002	0.0971573
DALYs (Disability-Adjusted Life Years)	Norway	Both	Age-standardized	All causes	Unsafe sex	Rate	1990	2019	-0.470651	-0.415539	-0.509426
DALYs (Disability-Adjusted Life Years)	Portugal	Both	Age-standardized	All causes	Unsafe sex	Rate	1990	2019	0.124295	0.241301	0.0359596
DALYs (Disability-Adjusted Life Years)	Malaysia	Both	Age-standardized	All causes	Unsafe sex	Rate	1990	2019	0.0964138	0.43712	-0.132584
DALYs (Disability-Adjusted Life Years)	Honduras	Both	Age-standardized	All causes	Unsafe sex	Rate	1990	2019	-0.220697	0.0401535	-0.411773
DALYs (Disability-Adjusted Life Years)	Vanuatu	Both	Age-standardized	All causes	Unsafe sex	Rate	1990	2019	0.790865	4.74556	-0.1841
DALYs (Disability-Adjusted Life Years)	Haiti	Both	Age-standardized	All causes	Unsafe sex	Rate	1990	2019	-0.00532399	0.470318	-0.352886
DALYs (Disability-Adjusted Life Years)	Gabon	Both	Age-standardized	All causes	Unsafe sex	Rate	1990	2019	1.80894	3.97447	0.318542
DALYs (Disability-Adjusted Life Years)	Democratic Republic of the Congo	Both	Age-standardized	All causes	Unsafe sex	Rate	1990	2019	-0.657515	-0.474754	-0.761324
DALYs (Disability-Adjusted Life Years)	Bulgaria	Both	Age-standardized	All causes	Unsafe sex	Rate	1990	2019	0.114263	0.420943	-0.186543
DALYs (Disability-Adjusted Life Years)	United Arab Emirates	Both	Age-standardized	All causes	Unsafe sex	Rate	1990	2019	-0.147984	1.87138	-0.620263
DALYs (Disability-Adjusted Life Years)	Sweden	Both	Age-standardized	All causes	Unsafe sex	Rate	1990	2019	-0.413473	-0.356513	-0.475428
DALYs (Disability-Adjusted Life Years)	Burundi	Both	Age-standardized	All causes	Unsafe sex	Rate	1990	2019	-0.78357	-0.547925	-0.914492
DALYs (Disability-Adjusted Life Years)	Malta	Both	Age-standardized	All causes	Unsafe sex	Rate	1990	2019	-0.426276	-0.333482	-0.501854
DALYs (Disability-Adjusted Life Years)	Bhutan	Both	Age-standardized	All causes	Unsafe sex	Rate	1990	2019	-0.0259909	2.70499	-0.652674
DALYs (Disability-Adjusted Life Years)	Afghanistan	Both	Age-standardized	All causes	Unsafe sex	Rate	1990	2019	-0.100315	0.498839	-0.393283
DALYs (Disability-Adjusted Life Years)	Belize	Both	Age-standardized	All causes	Unsafe sex	Rate	1990	2019	0.0732922	0.144529	0.00512912
DALYs (Disability-Adjusted Life Years)	Uruguay	Both	Age-standardized	All causes	Unsafe sex	Rate	1990	2019	0.24668	0.353246	0.13297
DALYs (Disability-Adjusted Life Years)	Singapore	Both	Age-standardized	All causes	Unsafe sex	Rate	1990	2019	-0.532902	-0.457003	-0.586092
DALYs (Disability-Adjusted Life Years)	Cyprus	Both	Age-standardized	All causes	Unsafe sex	Rate	1990	2019	-0.167058	0.0865145	-0.431916
DALYs (Disability-Adjusted Life Years)	Jordan	Both	Age-standardized	All causes	Unsafe sex	Rate	1990	2019	-0.327384	-0.0895529	-0.47197
DALYs (Disability-Adjusted Life Years)	Ecuador	Both	Age-standardized	All causes	Unsafe sex	Rate	1990	2019	0.669828	0.929663	0.483605
DALYs (Disability-Adjusted Life Years)	Russian Federation	Both	Age-standardized	All causes	Unsafe sex	Rate	1990	2019	1.42464	1.74292	1.02241
DALYs (Disability-Adjusted Life Years)	Antigua and Barbuda	Both	Age-standardized	All causes	Unsafe sex	Rate	1990	2019	-0.340306	-0.277546	-0.392566
DALYs (Disability-Adjusted Life Years)	United Kingdom	Both	Age-standardized	All causes	Unsafe sex	Rate	1990	2019	-0.439732	-0.316347	-0.494094
DALYs (Disability-Adjusted Life Years)	Austria	Both	Age-standardized	All causes	Unsafe sex	Rate	1990	2019	-0.537446	-0.41029	-0.594276
DALYs (Disability-Adjusted Life Years)	Nepal	Both	Age-standardized	All causes	Unsafe sex	Rate	1990	2019	0.169832	3.4122	-0.527881
DALYs (Disability-Adjusted Life Years)	Bahrain	Both	Age-standardized	All causes	Unsafe sex	Rate	1990	2019	-0.439092	-0.280759	-0.551838
DALYs (Disability-Adjusted Life Years)	Nicaragua	Both	Age-standardized	All causes	Unsafe sex	Rate	1990	2019	0.568946	1.07477	0.17831
DALYs (Disability-Adjusted Life Years)	Saint Lucia	Both	Age-standardized	All causes	Unsafe sex	Rate	1990	2019	-0.456156	-0.377044	-0.520767
DALYs (Disability-Adjusted Life Years)	Syrian Arab Republic	Both	Age-standardized	All causes	Unsafe sex	Rate	1990	2019	-0.202334	0.0977442	-0.386751
DALYs (Disability-Adjusted Life Years)	Iran (Islamic Republic of)	Both	Age-standardized	All causes	Unsafe sex	Rate	1990	2019	-0.0204299	0.235099	-0.183934
DALYs (Disability-Adjusted Life Years)	Barbados	Both	Age-standardized	All causes	Unsafe sex	Rate	1990	2019	-0.409631	-0.346461	-0.463933
DALYs (Disability-Adjusted Life Years)	Greece	Both	Age-standardized	All causes	Unsafe sex	Rate	1990	2019	-0.328477	-0.237514	-0.385099
DALYs (Disability-Adjusted Life Years)	Brazil	Both	Age-standardized	All causes	Unsafe sex	Rate	1990	2019	-0.0979397	-0.0457883	-0.145235
DALYs (Disability-Adjusted Life Years)	Algeria	Both	Age-standardized	All causes	Unsafe sex	Rate	1990	2019	-0.326338	0.271868	-0.540619
DALYs (Disability-Adjusted Life Years)	Palestine	Both	Age-standardized	All causes	Unsafe sex	Rate	1990	2019	-0.200229	0.0717224	-0.384648
DALYs (Disability-Adjusted Life Years)	Yemen	Both	Age-standardized	All causes	Unsafe sex	Rate	1990	2019	0.0748187	2.09474	-0.56337
DALYs (Disability-Adjusted Life Years)	Lebanon	Both	Age-standardized	All causes	Unsafe sex	Rate	1990	2019	-0.29274	0.442687	-0.600475
DALYs (Disability-Adjusted Life Years)	Angola	Both	Age-standardized	All causes	Unsafe sex	Rate	1990	2019	5.32693	8.63893	3.107
DALYs (Disability-Adjusted Life Years)	Djibouti	Both	Age-standardized	All causes	Unsafe sex	Rate	1990	2019	7.9531	14.7038	4.64613
DALYs (Disability-Adjusted Life Years)	Switzerland	Both	Age-standardized	All causes	Unsafe sex	Rate	1990	2019	-0.25115	-0.0697542	-0.338131
DALYs (Disability-Adjusted Life Years)	Bangladesh	Both	Age-standardized	All causes	Unsafe sex	Rate	1990	2019	-0.527862	-0.154183	-0.683136
DALYs (Disability-Adjusted Life Years)	Venezuela (Bolivarian Republic of)	Both	Age-standardized	All causes	Unsafe sex	Rate	1990	2019	0.157172	0.372801	-0.0186865
DALYs (Disability-Adjusted Life Years)	Equatorial Guinea	Both	Age-standardized	All causes	Unsafe sex	Rate	1990	2019	9.99999	18.1018	5.14749
DALYs (Disability-Adjusted Life Years)	Italy	Both	Age-standardized	All causes	Unsafe sex	Rate	1990	2019	-0.565767	-0.489815	-0.658601
DALYs (Disability-Adjusted Life Years)	Qatar	Both	Age-standardized	All causes	Unsafe sex	Rate	1990	2019	-0.473922	-0.321701	-0.583534
DALYs (Disability-Adjusted Life Years)	Spain	Both	Age-standardized	All causes	Unsafe sex	Rate	1990	2019	-0.687715	-0.641923	-0.72488
DALYs (Disability-Adjusted Life Years)	Turkey	Both	Age-standardized	All causes	Unsafe sex	Rate	1990	2019	-0.336541	-0.0366803	-0.479889
DALYs (Disability-Adjusted Life Years)	Morocco	Both	Age-standardized	All causes	Unsafe sex	Rate	1990	2019	-0.0119163	0.908912	-0.37979
DALYs (Disability-Adjusted Life Years)	Cuba	Both	Age-standardized	All causes	Unsafe sex	Rate	1990	2019	0.153117	0.32511	0.00736681
DALYs (Disability-Adjusted Life Years)	El Salvador	Both	Age-standardized	All causes	Unsafe sex	Rate	1990	2019	0.829935	1.37406	0.307443
DALYs (Disability-Adjusted Life Years)	Congo	Both	Age-standardized	All causes	Unsafe sex	Rate	1990	2019	-0.389224	-0.109492	-0.581701
DALYs (Disability-Adjusted Life Years)	Tunisia	Both	Age-standardized	All causes	Unsafe sex	Rate	1990	2019	0.24943	2.08538	-0.34181
DALYs (Disability-Adjusted Life Years)	Dominican Republic	Both	Age-standardized	All causes	Unsafe sex	Rate	1990	2019	0.683194	1.3521	0.111162
DALYs (Disability-Adjusted Life Years)	Costa Rica	Both	Age-standardized	All causes	Unsafe sex	Rate	1990	2019	-0.224936	-0.0721792	-0.322654
DALYs (Disability-Adjusted Life Years)	United Republic of Tanzania	Both	Age-standardized	All causes	Unsafe sex	Rate	1990	2019	-0.562916	-0.353329	-0.692106
DALYs (Disability-Adjusted Life Years)	Chad	Both	Age-standardized	All causes	Unsafe sex	Rate	1990	2019	1.13679	2.14043	0.31846
DALYs (Disability-Adjusted Life Years)	Comoros	Both	Age-standardized	All causes	Unsafe sex	Rate	1990	2019	-0.159718	0.841162	-0.450679
DALYs (Disability-Adjusted Life Years)	India	Both	Age-standardized	All causes	Unsafe sex	Rate	1990	2019	0.26569	0.613605	0.043585
DALYs (Disability-Adjusted Life Years)	Namibia	Both	Age-standardized	All causes	Unsafe sex	Rate	1990	2019	5.48202	7.84926	3.65203
DALYs (Disability-Adjusted Life Years)	Ethiopia	Both	Age-standardized	All causes	Unsafe sex	Rate	1990	2019	-0.101625	0.342298	-0.418278
DALYs (Disability-Adjusted Life Years)	Pakistan	Both	Age-standardized	All causes	Unsafe sex	Rate	1990	2019	0.304018	1.93262	-0.249211
DALYs (Disability-Adjusted Life Years)	Botswana	Both	Age-standardized	All causes	Unsafe sex	Rate	1990	2019	1.23512	2.22734	0.470831
DALYs (Disability-Adjusted Life Years)	Suriname	Both	Age-standardized	All causes	Unsafe sex	Rate	1990	2019	-0.0259474	0.0600447	-0.101598
DALYs (Disability-Adjusted Life Years)	Gambia	Both	Age-standardized	All causes	Unsafe sex	Rate	1990	2019	7.36912	11.1621	4.60935
DALYs (Disability-Adjusted Life Years)	Tokelau	Both	Age-standardized	All causes	Unsafe sex	Rate	1990	2019	0.433107	3.50599	-0.40357
DALYs (Disability-Adjusted Life Years)	Somalia	Both	Age-standardized	All causes	Unsafe sex	Rate	1990	2019	1.21395	2.25867	0.550459
DALYs (Disability-Adjusted Life Years)	Mauritius	Both	Age-standardized	All causes	Unsafe sex	Rate	1990	2019	0.629307	0.86116	0.43669
DALYs (Disability-Adjusted Life Years)	Central African Republic	Both	Age-standardized	All causes	Unsafe sex	Rate	1990	2019	0.643661	1.27897	0.0758613
DALYs (Disability-Adjusted Life Years)	Mauritania	Both	Age-standardized	All causes	Unsafe sex	Rate	1990	2019	-0.492253	-0.119929	-0.754521
DALYs (Disability-Adjusted Life Years)	Guam	Both	Age-standardized	All causes	Unsafe sex	Rate	1990	2019	0.650409	1.78945	-0.0106083
DALYs (Disability-Adjusted Life Years)	Oman	Both	Age-standardized	All causes	Unsafe sex	Rate	1990	2019	0.585877	1.4056	0.0381271
DALYs (Disability-Adjusted Life Years)	Senegal	Both	Age-standardized	All causes	Unsafe sex	Rate	1990	2019	0.617813	1.11106	0.224057
DALYs (Disability-Adjusted Life Years)	Guinea	Both	Age-standardized	All causes	Unsafe sex	Rate	1990	2019	1.767	2.7643	1.03174
DALYs (Disability-Adjusted Life Years)	Madagascar	Both	Age-standardized	All causes	Unsafe sex	Rate	1990	2019	0.809362	1.55167	0.32039
DALYs (Disability-Adjusted Life Years)	Eswatini	Both	Age-standardized	All causes	Unsafe sex	Rate	1990	2019	24.1393	35.1761	16.7526
DALYs (Disability-Adjusted Life Years)	Saudi Arabia	Both	Age-standardized	All causes	Unsafe sex	Rate	1990	2019	0.48836	1.88349	-0.138487
DALYs (Disability-Adjusted Life Years)	Nigeria	Both	Age-standardized	All causes	Unsafe sex	Rate	1990	2019	2.43513	3.24133	1.72477
DALYs (Disability-Adjusted Life Years)	Saint Kitts and Nevis	Both	Age-standardized	All causes	Unsafe sex	Rate	1990	2019	1.50626	4.70603	-0.291846
DALYs (Disability-Adjusted Life Years)	Zambia	Both	Age-standardized	All causes	Unsafe sex	Rate	1990	2019	-0.170874	0.260583	-0.458512
DALYs (Disability-Adjusted Life Years)	South Sudan	Both	Age-standardized	All causes	Unsafe sex	Rate	1990	2019	4.34908	10.8261	1.23046
DALYs (Disability-Adjusted Life Years)	Cook Islands	Both	Age-standardized	All causes	Unsafe sex	Rate	1990	2019	2.85678	13.2502	-0.183683
DALYs (Disability-Adjusted Life Years)	United States Virgin Islands	Both	Age-standardized	All causes	Unsafe sex	Rate	1990	2019	-0.185529	-0.0881834	-0.2692
DALYs (Disability-Adjusted Life Years)	Rwanda	Both	Age-standardized	All causes	Unsafe sex	Rate	1990	2019	-0.186757	0.335744	-0.599971
DALYs (Disability-Adjusted Life Years)	Liberia	Both	Age-standardized	All causes	Unsafe sex	Rate	1990	2019	1.92315	3.53237	0.822443
DALYs (Disability-Adjusted Life Years)	Burkina Faso	Both	Age-standardized	All causes	Unsafe sex	Rate	1990	2019	-0.853202	-0.777844	-0.897824
DALYs (Disability-Adjusted Life Years)	Puerto Rico	Both	Age-standardized	All causes	Unsafe sex	Rate	1990	2019	-0.750335	-0.72418	-0.772174
DALYs (Disability-Adjusted Life Years)	Northern Mariana Islands	Both	Age-standardized	All causes	Unsafe sex	Rate	1990	2019	0.00667774	0.454894	-0.305357
DALYs (Disability-Adjusted Life Years)	American Samoa	Both	Age-standardized	All causes	Unsafe sex	Rate	1990	2019	0.234746	0.778512	-0.145416
DALYs (Disability-Adjusted Life Years)	Nauru	Both	Age-standardized	All causes	Unsafe sex	Rate	1990	2019	0.852675	4.34479	-0.137896
DALYs (Disability-Adjusted Life Years)	Cabo Verde	Both	Age-standardized	All causes	Unsafe sex	Rate	1990	2019	-0.188278	0.728102	-0.576434
DALYs (Disability-Adjusted Life Years)	Kenya	Both	Age-standardized	All causes	Unsafe sex	Rate	1990	2019	0.172162	0.807682	-0.228997
DALYs (Disability-Adjusted Life Years)	Niger	Both	Age-standardized	All causes	Unsafe sex	Rate	1990	2019	0.300588	0.803203	-0.0699659
DALYs (Disability-Adjusted Life Years)	Mali	Both	Age-standardized	All causes	Unsafe sex	Rate	1990	2019	1.01656	1.97634	0.165347
DALYs (Disability-Adjusted Life Years)	San Marino	Both	Age-standardized	All causes	Unsafe sex	Rate	1990	2019	0.209438	1.53747	-0.402383
DALYs (Disability-Adjusted Life Years)	Uganda	Both	Age-standardized	All causes	Unsafe sex	Rate	1990	2019	-0.849	-0.788202	-0.877833
DALYs (Disability-Adjusted Life Years)	Togo	Both	Age-standardized	All causes	Unsafe sex	Rate	1990	2019	1.8725	3.17869	0.786694
DALYs (Disability-Adjusted Life Years)	Sierra Leone	Both	Age-standardized	All causes	Unsafe sex	Rate	1990	2019	3.573	5.8138	2.03858
DALYs (Disability-Adjusted Life Years)	South Africa	Both	Age-standardized	All causes	Unsafe sex	Rate	1990	2019	15.569	19.1888	12.8578
DALYs (Disability-Adjusted Life Years)	Middle SDI	Both	Age-standardized	All causes	Unsafe sex	Rate	1990	2019	1.83313	2.2239	1.34832
DALYs (Disability-Adjusted Life Years)	C么te d'Ivoire	Both	Age-standardized	All causes	Unsafe sex	Rate	1990	2019	-0.301937	0.396638	-0.725174
DALYs (Disability-Adjusted Life Years)	High-middle SDI	Both	Age-standardized	All causes	Unsafe sex	Rate	1990	2019	0.0504417	0.14075	-0.111191
DALYs (Disability-Adjusted Life Years)	Benin	Both	Age-standardized	All causes	Unsafe sex	Rate	1990	2019	1.85261	2.67768	1.17861
DALYs (Disability-Adjusted Life Years)	Lesotho	Both	Age-standardized	All causes	Unsafe sex	Rate	1990	2019	12.2793	16.5343	8.32654
DALYs (Disability-Adjusted Life Years)	Guinea-Bissau	Both	Age-standardized	All causes	Unsafe sex	Rate	1990	2019	3.02169	5.38013	1.49616
DALYs (Disability-Adjusted Life Years)	Monaco	Both	Age-standardized	All causes	Unsafe sex	Rate	1990	2019	-0.0470646	0.97599	-0.482315
DALYs (Disability-Adjusted Life Years)	Malawi	Both	Age-standardized	All causes	Unsafe sex	Rate	1990	2019	-0.353232	0.0208615	-0.578738
DALYs (Disability-Adjusted Life Years)	Eritrea	Both	Age-standardized	All causes	Unsafe sex	Rate	1990	2019	0.154108	0.840899	-0.342283
DALYs (Disability-Adjusted Life Years)	Sudan	Both	Age-standardized	All causes	Unsafe sex	Rate	1990	2019	3.7613	9.473	1.10973
DALYs (Disability-Adjusted Life Years)	Tuvalu	Both	Age-standardized	All causes	Unsafe sex	Rate	1990	2019	0.332751	3.05862	-0.442341
DALYs (Disability-Adjusted Life Years)	Ghana	Both	Age-standardized	All causes	Unsafe sex	Rate	1990	2019	1.10042	1.74934	0.598531
DALYs (Disability-Adjusted Life Years)	Zimbabwe	Both	Age-standardized	All causes	Unsafe sex	Rate	1990	2019	0.304463	1.44319	-0.419464
DALYs (Disability-Adjusted Life Years)	Bermuda	Both	Age-standardized	All causes	Unsafe sex	Rate	1990	2019	-0.616147	-0.592874	-0.635077
DALYs (Disability-Adjusted Life Years)	Cameroon	Both	Age-standardized	All causes	Unsafe sex	Rate	1990	2019	3.94376	5.33884	2.76122
DALYs (Disability-Adjusted Life Years)	Palau	Both	Age-standardized	All causes	Unsafe sex	Rate	1990	2019	0.239124	2.32809	-0.380267
DALYs (Disability-Adjusted Life Years)	Niue	Both	Age-standardized	All causes	Unsafe sex	Rate	1990	2019	0.978587	6.00914	-0.26865
DALYs (Disability-Adjusted Life Years)	Sao Tome and Principe	Both	Age-standardized	All causes	Unsafe sex	Rate	1990	2019	-0.122643	0.281118	-0.358058
DALYs (Disability-Adjusted Life Years)	Low-middle SDI	Both	Age-standardized	All causes	Unsafe sex	Rate	1990	2019	0.752467	1.07825	0.441956
DALYs (Disability-Adjusted Life Years)	Mozambique	Both	Age-standardized	All causes	Unsafe sex	Rate	1990	2019	9.03325	12.2318	6.29367
DALYs (Disability-Adjusted Life Years)	Greenland	Both	Age-standardized	All causes	Unsafe sex	Rate	1990	2019	-0.433864	-0.287365	-0.556229
DALYs (Disability-Adjusted Life Years)	Seychelles	Both	Age-standardized	All causes	Unsafe sex	Rate	1990	2019	-0.108715	0.093304	-0.269367
DALYs (Disability-Adjusted Life Years)	High SDI	Both	Age-standardized	All causes	Unsafe sex	Rate	1990	2019	-0.614618	-0.572319	-0.649258
DALYs (Disability-Adjusted Life Years)	Low SDI	Both	Age-standardized	All causes	Unsafe sex	Rate	1990	2019	-0.316831	-0.102312	-0.453261
Deaths	Eastern Europe	Both	Age-standardized	All causes	Unsafe sex	Rate	1990	2019	0.445762	0.642212	0.243441
Deaths	Western Europe	Both	Age-standardized	All causes	Unsafe sex	Rate	1990	2019	-0.567707	-0.541171	-0.589107
Deaths	Oceania	Both	Age-standardized	All causes	Unsafe sex	Rate	1990	2019	3.14641	8.78789	0.91022
Deaths	High-income North America	Both	Age-standardized	All causes	Unsafe sex	Rate	1990	2019	-0.673025	-0.647574	-0.692875
Deaths	Southern Latin America	Both	Age-standardized	All causes	Unsafe sex	Rate	1990	2019	0.0270987	0.100426	-0.0813153
Deaths	Caribbean	Both	Age-standardized	All causes	Unsafe sex	Rate	1990	2019	0.144063	0.370228	-0.0890434
Deaths	Central Europe	Both	Age-standardized	All causes	Unsafe sex	Rate	1990	2019	-0.339014	-0.243641	-0.434496
Deaths	High-income Asia Pacific	Both	Age-standardized	All causes	Unsafe sex	Rate	1990	2019	-0.355865	-0.299731	-0.484929
Deaths	Southeast Asia	Both	Age-standardized	All causes	Unsafe sex	Rate	1990	2019	0.296012	0.665397	0.0709933
Deaths	East Asia	Both	Age-standardized	All causes	Unsafe sex	Rate	1990	2019	0.140615	0.583877	-0.403076
Deaths	Central Asia	Both	Age-standardized	All causes	Unsafe sex	Rate	1990	2019	-0.216509	-0.108973	-0.293472
Deaths	Australasia	Both	Age-standardized	All causes	Unsafe sex	Rate	1990	2019	-0.644127	-0.614275	-0.673085
Deaths	Andean Latin America	Both	Age-standardized	All causes	Unsafe sex	Rate	1990	2019	0.0158227	0.375551	-0.20544
Deaths	Western Sub-Saharan Africa	Both	Age-standardized	All causes	Unsafe sex	Rate	1990	2019	0.800998	1.29212	0.341973
Deaths	Tropical Latin America	Both	Age-standardized	All causes	Unsafe sex	Rate	1990	2019	-0.162042	-0.114995	-0.207347
Deaths	Central Latin America	Both	Age-standardized	All causes	Unsafe sex	Rate	1990	2019	-0.237615	-0.122564	-0.31965
Deaths	Central Sub-Saharan Africa	Both	Age-standardized	All causes	Unsafe sex	Rate	1990	2019	-0.180051	0.0804986	-0.378399
Deaths	North Africa and Middle East	Both	Age-standardized	All causes	Unsafe sex	Rate	1990	2019	0.0460017	0.472225	-0.157745
Deaths	South Asia	Both	Age-standardized	All causes	Unsafe sex	Rate	1990	2019	0.0134634	0.29908	-0.175297
Deaths	Eastern Sub-Saharan Africa	Both	Age-standardized	All causes	Unsafe sex	Rate	1990	2019	-0.289047	0.0236273	-0.453578
Deaths	Southern Sub-Saharan Africa	Both	Age-standardized	All causes	Unsafe sex	Rate	1990	2019	5.42003	8.55697	2.83296
DALYs (Disability-Adjusted Life Years)	Central Asia	Both	Age-standardized	All causes	Unsafe sex	Rate	1990	2019	-0.153969	-0.0556789	-0.231424
DALYs (Disability-Adjusted Life Years)	Oceania	Both	Age-standardized	All causes	Unsafe sex	Rate	1990	2019	4.43587	12.5971	1.20714
DALYs (Disability-Adjusted Life Years)	Australasia	Both	Age-standardized	All causes	Unsafe sex	Rate	1990	2019	-0.653586	-0.612929	-0.685769
DALYs (Disability-Adjusted Life Years)	Central Europe	Both	Age-standardized	All causes	Unsafe sex	Rate	1990	2019	-0.325535	-0.232213	-0.414736
DALYs (Disability-Adjusted Life Years)	East Asia	Both	Age-standardized	All causes	Unsafe sex	Rate	1990	2019	0.284779	0.764224	-0.296452
DALYs (Disability-Adjusted Life Years)	Southeast Asia	Both	Age-standardized	All causes	Unsafe sex	Rate	1990	2019	0.603905	1.07114	0.301275
DALYs (Disability-Adjusted Life Years)	High-income Asia Pacific	Both	Age-standardized	All causes	Unsafe sex	Rate	1990	2019	-0.250447	-0.186879	-0.390804
DALYs (Disability-Adjusted Life Years)	High-income North America	Both	Age-standardized	All causes	Unsafe sex	Rate	1990	2019	-0.67287	-0.626431	-0.707392
DALYs (Disability-Adjusted Life Years)	Western Europe	Both	Age-standardized	All causes	Unsafe sex	Rate	1990	2019	-0.585198	-0.545319	-0.616056
DALYs (Disability-Adjusted Life Years)	Caribbean	Both	Age-standardized	All causes	Unsafe sex	Rate	1990	2019	0.167151	0.42453	-0.0775527
DALYs (Disability-Adjusted Life Years)	Eastern Europe	Both	Age-standardized	All causes	Unsafe sex	Rate	1990	2019	1.06616	1.31889	0.7868
DALYs (Disability-Adjusted Life Years)	Tropical Latin America	Both	Age-standardized	All causes	Unsafe sex	Rate	1990	2019	-0.0864036	-0.0343726	-0.134971
DALYs (Disability-Adjusted Life Years)	North Africa and Middle East	Both	Age-standardized	All causes	Unsafe sex	Rate	1990	2019	0.172833	0.661984	-0.0808237
DALYs (Disability-Adjusted Life Years)	Eastern Sub-Saharan Africa	Both	Age-standardized	All causes	Unsafe sex	Rate	1990	2019	-0.314346	-0.0534734	-0.459944
DALYs (Disability-Adjusted Life Years)	Andean Latin America	Both	Age-standardized	All causes	Unsafe sex	Rate	1990	2019	0.145442	0.613251	-0.142991
DALYs (Disability-Adjusted Life Years)	Southern Latin America	Both	Age-standardized	All causes	Unsafe sex	Rate	1990	2019	0.157935	0.27093	0.0564704
DALYs (Disability-Adjusted Life Years)	South Asia	Both	Age-standardized	All causes	Unsafe sex	Rate	1990	2019	0.175433	0.517263	-0.0386521
DALYs (Disability-Adjusted Life Years)	Central Latin America	Both	Age-standardized	All causes	Unsafe sex	Rate	1990	2019	-0.107801	-0.0107873	-0.186029
DALYs (Disability-Adjusted Life Years)	Central Sub-Saharan Africa	Both	Age-standardized	All causes	Unsafe sex	Rate	1990	2019	-0.212325	0.0381698	-0.396974
DALYs (Disability-Adjusted Life Years)	Western Sub-Saharan Africa	Both	Age-standardized	All causes	Unsafe sex	Rate	1990	2019	0.768657	1.24777	0.296744
DALYs (Disability-Adjusted Life Years)	Southern Sub-Saharan Africa	Both	Age-standardized	All causes	Unsafe sex	Rate	1990	2019	5.38351	8.20693	2.8494
