# Supplementary material for: Global disease burden attributed to unsafe sex in 204 countries and territories from 1990 to 2019: results from the Global Burden of Disease Study 2019
Source: Sci Rep. 2023 Aug 9;13:12900. doi: 10.1038/s41598-023-40001-2 (PMC10412620; doi:10.1038/s41598-023-40001-2)
Supplement: Supplementary file 1 — Supplementary Information 1. [file 41598_2023_40001_MOESM1_ESM.zip › raw data for Table 1.xlsx]

## Sheet: IHME-GBD_2019_DATA-96623e9f-1
measure	location	sex	age	cause	rei	metric	year	val	upper	lower
Deaths	Maldives	Both	Age-standardized	All causes	Unsafe sex	Rate	2019	2.04385	2.55284	1.63417
Deaths	Lao People's Democratic Republic	Both	Age-standardized	All causes	Unsafe sex	Rate	2019	9.64624	41.9989	3.85433
Deaths	Vanuatu	Both	Age-standardized	All causes	Unsafe sex	Rate	2019	14.0212	53.9291	6.12521
Deaths	Thailand	Both	Age-standardized	All causes	Unsafe sex	Rate	2019	19.164	26.4868	15.361
Deaths	Papua New Guinea	Both	Age-standardized	All causes	Unsafe sex	Rate	2019	45.74	116.404	19.9995
Deaths	Serbia	Both	Age-standardized	All causes	Unsafe sex	Rate	2019	4.84362	6.27338	3.64113
Deaths	Democratic People's Republic of Korea	Both	Age-standardized	All causes	Unsafe sex	Rate	2019	6.04798	13.1559	3.56265
Deaths	Chile	Both	Age-standardized	All causes	Unsafe sex	Rate	2019	6.22373	6.77968	5.80211
Deaths	Belarus	Both	Age-standardized	All causes	Unsafe sex	Rate	2019	5.22631	6.47976	4.36632
Deaths	United States of America	Both	Age-standardized	All causes	Unsafe sex	Rate	2019	3.15599	3.26603	2.9094
Deaths	Republic of Korea	Both	Age-standardized	All causes	Unsafe sex	Rate	2019	1.68663	2.03571	1.36958
Deaths	Honduras	Both	Age-standardized	All causes	Unsafe sex	Rate	2019	6.94265	9.87934	4.81464
Deaths	Bahrain	Both	Age-standardized	All causes	Unsafe sex	Rate	2019	1.40654	1.84216	1.12414
Deaths	Colombia	Both	Age-standardized	All causes	Unsafe sex	Rate	2019	9.03844	10.3659	7.90772
Deaths	Brunei Darussalam	Both	Age-standardized	All causes	Unsafe sex	Rate	2019	6.7133	8.10616	5.69776
Deaths	Marshall Islands	Both	Age-standardized	All causes	Unsafe sex	Rate	2019	16.5393	58.4411	7.02435
Deaths	Republic of Moldova	Both	Age-standardized	All causes	Unsafe sex	Rate	2019	6.41673	7.2554	5.72907
Deaths	Luxembourg	Both	Age-standardized	All causes	Unsafe sex	Rate	2019	1.30453	1.56982	1.13839
Deaths	China	Both	Age-standardized	All causes	Unsafe sex	Rate	2019	3.81065	4.61698	2.68805
Deaths	Indonesia	Both	Age-standardized	All causes	Unsafe sex	Rate	2019	5.08763	7.68874	3.82348
Deaths	Fiji	Both	Age-standardized	All causes	Unsafe sex	Rate	2019	12.7054	16.7822	5.91216
Deaths	Samoa	Both	Age-standardized	All causes	Unsafe sex	Rate	2019	12.5586	55.7524	4.75696
Deaths	Croatia	Both	Age-standardized	All causes	Unsafe sex	Rate	2019	2.16415	2.74035	1.66468
Deaths	Latvia	Both	Age-standardized	All causes	Unsafe sex	Rate	2019	5.59779	6.56134	4.90856
Deaths	El Salvador	Both	Age-standardized	All causes	Unsafe sex	Rate	2019	18.3154	23.3738	13.256
Deaths	Mongolia	Both	Age-standardized	All causes	Unsafe sex	Rate	2019	7.17452	9.62889	5.19094
Deaths	Solomon Islands	Both	Age-standardized	All causes	Unsafe sex	Rate	2019	20.7147	66.0168	9.81814
Deaths	Myanmar	Both	Age-standardized	All causes	Unsafe sex	Rate	2019	10.3665	13.7987	8.36641
Deaths	Kazakhstan	Both	Age-standardized	All causes	Unsafe sex	Rate	2019	4.94809	5.8569	4.24577
Deaths	Nicaragua	Both	Age-standardized	All causes	Unsafe sex	Rate	2019	17.0236	21.6254	13.1253
Deaths	Andorra	Both	Age-standardized	All causes	Unsafe sex	Rate	2019	4.41245	12.3448	2.02865
Deaths	Sweden	Both	Age-standardized	All causes	Unsafe sex	Rate	2019	1.57317	1.72773	1.42344
Deaths	Montenegro	Both	Age-standardized	All causes	Unsafe sex	Rate	2019	2.72015	3.44268	2.22423
Deaths	Slovenia	Both	Age-standardized	All causes	Unsafe sex	Rate	2019	1.62664	2.17024	1.21015
Deaths	Timor-Leste	Both	Age-standardized	All causes	Unsafe sex	Rate	2019	19.3268	95.2416	4.39894
Deaths	Austria	Both	Age-standardized	All causes	Unsafe sex	Rate	2019	1.71108	2.08199	1.54936
Deaths	Netherlands	Both	Age-standardized	All causes	Unsafe sex	Rate	2019	1.42557	1.56314	1.26856
Deaths	Viet Nam	Both	Age-standardized	All causes	Unsafe sex	Rate	2019	7.50149	9.12571	5.9638
Deaths	Global	Both	Age-standardized	All causes	Unsafe sex	Rate	2019	11.9785	13.5154	10.9699
Deaths	Cyprus	Both	Age-standardized	All causes	Unsafe sex	Rate	2019	1.84663	2.12509	1.33003
Deaths	Portugal	Both	Age-standardized	All causes	Unsafe sex	Rate	2019	4.84551	5.15006	4.57473
Deaths	Suriname	Both	Age-standardized	All causes	Unsafe sex	Rate	2019	21.5601	24.0826	19.2976
Deaths	Azerbaijan	Both	Age-standardized	All causes	Unsafe sex	Rate	2019	3.48074	4.97996	2.66838
Deaths	United Kingdom	Both	Age-standardized	All causes	Unsafe sex	Rate	2019	1.82605	2.27221	1.71553
Deaths	Tunisia	Both	Age-standardized	All causes	Unsafe sex	Rate	2019	2.08024	5.12911	1.11663
Deaths	Iran (Islamic Republic of)	Both	Age-standardized	All causes	Unsafe sex	Rate	2019	1.46036	1.76037	1.13522
Deaths	Dominica	Both	Age-standardized	All causes	Unsafe sex	Rate	2019	14.1193	16.4752	12.0863
Deaths	Ukraine	Both	Age-standardized	All causes	Unsafe sex	Rate	2019	9.33087	10.9639	7.89826
Deaths	Brazil	Both	Age-standardized	All causes	Unsafe sex	Rate	2019	9.39429	10.3905	8.78175
Deaths	Kiribati	Both	Age-standardized	All causes	Unsafe sex	Rate	2019	41.0276	52.0751	30.4201
Deaths	Lebanon	Both	Age-standardized	All causes	Unsafe sex	Rate	2019	1.86372	3.86039	1.0598
Deaths	Saint Lucia	Both	Age-standardized	All causes	Unsafe sex	Rate	2019	9.99559	11.5796	8.68975
Deaths	Estonia	Both	Age-standardized	All causes	Unsafe sex	Rate	2019	4.37498	5.23283	3.64632
Deaths	Czechia	Both	Age-standardized	All causes	Unsafe sex	Rate	2019	2.47701	3.02998	2.03204
Deaths	Armenia	Both	Age-standardized	All causes	Unsafe sex	Rate	2019	4.36558	5.20562	3.57926
Deaths	Ireland	Both	Age-standardized	All causes	Unsafe sex	Rate	2019	1.62841	1.8615	1.3234
Deaths	Oman	Both	Age-standardized	All causes	Unsafe sex	Rate	2019	3.14807	4.22339	2.33461
Deaths	Saudi Arabia	Both	Age-standardized	All causes	Unsafe sex	Rate	2019	1.90467	3.52335	1.25456
Deaths	Belgium	Both	Age-standardized	All causes	Unsafe sex	Rate	2019	1.81983	1.98657	1.61802
Deaths	Venezuela (Bolivarian Republic of)	Both	Age-standardized	All causes	Unsafe sex	Rate	2019	13.6976	16.2951	11.5549
Deaths	New Zealand	Both	Age-standardized	All causes	Unsafe sex	Rate	2019	1.42748	1.58631	1.26978
Deaths	Turkmenistan	Both	Age-standardized	All causes	Unsafe sex	Rate	2019	4.58541	5.77857	3.49015
Deaths	Hungary	Both	Age-standardized	All causes	Unsafe sex	Rate	2019	3.20277	3.94323	2.6092
Deaths	Bahamas	Both	Age-standardized	All causes	Unsafe sex	Rate	2019	26.5921	28.5359	24.4424
Deaths	Taiwan (Province of China)	Both	Age-standardized	All causes	Unsafe sex	Rate	2019	3.03199	3.97894	2.4206
Deaths	Jordan	Both	Age-standardized	All causes	Unsafe sex	Rate	2019	1.13045	1.44519	0.864519
Deaths	Algeria	Both	Age-standardized	All causes	Unsafe sex	Rate	2019	2.53372	4.75707	1.67674
Deaths	Ecuador	Both	Age-standardized	All causes	Unsafe sex	Rate	2019	13.3418	15.5614	11.6434
Deaths	Slovakia	Both	Age-standardized	All causes	Unsafe sex	Rate	2019	2.89742	3.75362	1.93434
Deaths	Bosnia and Herzegovina	Both	Age-standardized	All causes	Unsafe sex	Rate	2019	3.06127	3.94271	2.14769
Deaths	Morocco	Both	Age-standardized	All causes	Unsafe sex	Rate	2019	4.62815	8.11014	2.79214
Deaths	Malaysia	Both	Age-standardized	All causes	Unsafe sex	Rate	2019	6.29683	7.76079	4.82282
Deaths	Cambodia	Both	Age-standardized	All causes	Unsafe sex	Rate	2019	11.9069	15.6356	9.10237
Deaths	Uruguay	Both	Age-standardized	All causes	Unsafe sex	Rate	2019	7.93471	8.56988	7.2411
Deaths	Canada	Both	Age-standardized	All causes	Unsafe sex	Rate	2019	1.77014	1.91824	1.55089
Deaths	France	Both	Age-standardized	All causes	Unsafe sex	Rate	2019	2.05276	2.2366	1.85059
Deaths	Japan	Both	Age-standardized	All causes	Unsafe sex	Rate	2019	1.56369	1.70683	1.25139
Deaths	Norway	Both	Age-standardized	All causes	Unsafe sex	Rate	2019	1.72102	1.88751	1.55294
Deaths	Denmark	Both	Age-standardized	All causes	Unsafe sex	Rate	2019	2.06139	2.69278	1.86409
Deaths	Grenada	Both	Age-standardized	All causes	Unsafe sex	Rate	2019	12.7661	14.1245	11.1967
Deaths	Australia	Both	Age-standardized	All causes	Unsafe sex	Rate	2019	1.37078	1.49993	1.19219
Deaths	Guatemala	Both	Age-standardized	All causes	Unsafe sex	Rate	2019	14.0858	17.1251	10.8751
Deaths	Costa Rica	Both	Age-standardized	All causes	Unsafe sex	Rate	2019	6.50066	7.78749	5.55824
Deaths	Argentina	Both	Age-standardized	All causes	Unsafe sex	Rate	2019	9.22336	9.84818	8.00279
Deaths	Egypt	Both	Age-standardized	All causes	Unsafe sex	Rate	2019	0.817434	1.16829	0.566655
Deaths	Belize	Both	Age-standardized	All causes	Unsafe sex	Rate	2019	24.2865	26.2187	22.3775
Deaths	Philippines	Both	Age-standardized	All causes	Unsafe sex	Rate	2019	7.29101	8.64972	6.3387
Deaths	Sri Lanka	Both	Age-standardized	All causes	Unsafe sex	Rate	2019	2.20985	2.98844	1.53867
Deaths	Singapore	Both	Age-standardized	All causes	Unsafe sex	Rate	2019	1.7696	2.00214	1.58086
Deaths	Italy	Both	Age-standardized	All causes	Unsafe sex	Rate	2019	1.88734	2.02307	1.41944
Deaths	Micronesia (Federated States of)	Both	Age-standardized	All causes	Unsafe sex	Rate	2019	53.2818	229.896	10.8775
Deaths	Malta	Both	Age-standardized	All causes	Unsafe sex	Rate	2019	1.18127	1.37702	1.01778
Deaths	Greece	Both	Age-standardized	All causes	Unsafe sex	Rate	2019	1.69322	1.89661	1.53786
Deaths	Haiti	Both	Age-standardized	All causes	Unsafe sex	Rate	2019	56.7149	69.0414	45.8123
Deaths	Georgia	Both	Age-standardized	All causes	Unsafe sex	Rate	2019	4.54764	5.46913	3.66485
Deaths	Romania	Both	Age-standardized	All causes	Unsafe sex	Rate	2019	6.26282	7.75921	4.55882
Deaths	Mexico	Both	Age-standardized	All causes	Unsafe sex	Rate	2019	8.7163	10.3987	7.70736
Deaths	Antigua and Barbuda	Both	Age-standardized	All causes	Unsafe sex	Rate	2019	11.3167	12.4963	10.1701
Deaths	Tajikistan	Both	Age-standardized	All causes	Unsafe sex	Rate	2019	3.04275	4.1929	2.40841
Deaths	Albania	Both	Age-standardized	All causes	Unsafe sex	Rate	2019	1.70275	2.32744	1.22151
Deaths	Dominican Republic	Both	Age-standardized	All causes	Unsafe sex	Rate	2019	17.254	22.5216	13.6925
Deaths	Tonga	Both	Age-standardized	All causes	Unsafe sex	Rate	2019	11.1485	15.4784	8.08016
Deaths	Poland	Both	Age-standardized	All causes	Unsafe sex	Rate	2019	3.47918	4.36426	2.73779
Deaths	Spain	Both	Age-standardized	All causes	Unsafe sex	Rate	2019	2.23104	2.38391	1.83358
Deaths	Lithuania	Both	Age-standardized	All causes	Unsafe sex	Rate	2019	3.86095	4.6194	3.15822
Deaths	Panama	Both	Age-standardized	All causes	Unsafe sex	Rate	2019	17.0309	18.6369	15.6188
Deaths	North Macedonia	Both	Age-standardized	All causes	Unsafe sex	Rate	2019	3.20379	4.22158	2.37946
Deaths	Turkey	Both	Age-standardized	All causes	Unsafe sex	Rate	2019	1.57744	1.94097	1.13584
Deaths	Uzbekistan	Both	Age-standardized	All causes	Unsafe sex	Rate	2019	5.14617	6.13639	4.20133
Deaths	Paraguay	Both	Age-standardized	All causes	Unsafe sex	Rate	2019	13.6018	17.3826	10.1817
Deaths	Qatar	Both	Age-standardized	All causes	Unsafe sex	Rate	2019	1.27072	1.6482	0.979099
Deaths	Syrian Arab Republic	Both	Age-standardized	All causes	Unsafe sex	Rate	2019	0.972428	1.28781	0.73519
Deaths	Palestine	Both	Age-standardized	All causes	Unsafe sex	Rate	2019	1.71332	2.0616	1.0835
Deaths	Russian Federation	Both	Age-standardized	All causes	Unsafe sex	Rate	2019	8.27654	9.67537	6.75929
Deaths	Israel	Both	Age-standardized	All causes	Unsafe sex	Rate	2019	1.6522	1.82484	1.3586
Deaths	Bolivia (Plurinational State of)	Both	Age-standardized	All causes	Unsafe sex	Rate	2019	17.5553	38.6162	10.6215
Deaths	Finland	Both	Age-standardized	All causes	Unsafe sex	Rate	2019	1.04824	1.17361	0.788145
Deaths	Iraq	Both	Age-standardized	All causes	Unsafe sex	Rate	2019	1.35482	1.79089	0.979392
Deaths	Saint Vincent and the Grenadines	Both	Age-standardized	All causes	Unsafe sex	Rate	2019	22.7651	24.7746	20.8285
Deaths	Barbados	Both	Age-standardized	All causes	Unsafe sex	Rate	2019	12.707	14.3573	11.226
Deaths	Libya	Both	Age-standardized	All causes	Unsafe sex	Rate	2019	2.61899	5.34523	1.55251
Deaths	Bulgaria	Both	Age-standardized	All causes	Unsafe sex	Rate	2019	4.63119	5.95861	3.33404
Deaths	Peru	Both	Age-standardized	All causes	Unsafe sex	Rate	2019	11.0962	14.3137	8.30381
Deaths	Guyana	Both	Age-standardized	All causes	Unsafe sex	Rate	2019	29.2856	32.9389	25.9925
Deaths	Kyrgyzstan	Both	Age-standardized	All causes	Unsafe sex	Rate	2019	5.75088	6.64987	4.79231
Deaths	Iceland	Both	Age-standardized	All causes	Unsafe sex	Rate	2019	1.10123	1.26999	0.933727
Deaths	Kenya	Both	Age-standardized	All causes	Unsafe sex	Rate	2019	123.01	139.345	109.294
Deaths	Cuba	Both	Age-standardized	All causes	Unsafe sex	Rate	2019	6.05751	7.03746	5.14514
Deaths	Zambia	Both	Age-standardized	All causes	Unsafe sex	Rate	2019	162.735	189.395	142.179
Deaths	Switzerland	Both	Age-standardized	All causes	Unsafe sex	Rate	2019	1.47384	1.6181	1.29927
Deaths	Mozambique	Both	Age-standardized	All causes	Unsafe sex	Rate	2019	278.925	357.85	232.787
Deaths	Malawi	Both	Age-standardized	All causes	Unsafe sex	Rate	2019	117.624	137.335	102.973
Deaths	United Republic of Tanzania	Both	Age-standardized	All causes	Unsafe sex	Rate	2019	71.64	84.3391	61.0993
Deaths	United Arab Emirates	Both	Age-standardized	All causes	Unsafe sex	Rate	2019	3.71696	14.3195	1.33626
Deaths	Kuwait	Both	Age-standardized	All causes	Unsafe sex	Rate	2019	0.746278	1.00646	0.562068
Deaths	Botswana	Both	Age-standardized	All causes	Unsafe sex	Rate	2019	261.715	323.749	222.495
Deaths	Seychelles	Both	Age-standardized	All causes	Unsafe sex	Rate	2019	10.5971	13.1811	8.87117
Deaths	Afghanistan	Both	Age-standardized	All causes	Unsafe sex	Rate	2019	4.42973	6.93884	2.04689
Deaths	Trinidad and Tobago	Both	Age-standardized	All causes	Unsafe sex	Rate	2019	15.8146	17.9473	14.0332
Deaths	Central African Republic	Both	Age-standardized	All causes	Unsafe sex	Rate	2019	150.409	190.609	124.297
Deaths	Germany	Both	Age-standardized	All causes	Unsafe sex	Rate	2019	1.87941	2.03805	1.71733
Deaths	C么te d'Ivoire	Both	Age-standardized	All causes	Unsafe sex	Rate	2019	69.4123	80.6725	58.8933
Deaths	Cabo Verde	Both	Age-standardized	All causes	Unsafe sex	Rate	2019	16.6057	27.6767	11.5966
Deaths	Jamaica	Both	Age-standardized	All causes	Unsafe sex	Rate	2019	19.1198	21.6911	16.7976
Deaths	Namibia	Both	Age-standardized	All causes	Unsafe sex	Rate	2019	180.091	212.956	156.444
Deaths	Burundi	Both	Age-standardized	All causes	Unsafe sex	Rate	2019	34.4438	43.0943	27.5187
Deaths	Mali	Both	Age-standardized	All causes	Unsafe sex	Rate	2019	37.7943	46.6276	30.1503
Deaths	Angola	Both	Age-standardized	All causes	Unsafe sex	Rate	2019	83.7641	114.626	61.4962
Deaths	Democratic Republic of the Congo	Both	Age-standardized	All causes	Unsafe sex	Rate	2019	26.1142	32.8302	20.2859
Deaths	Gabon	Both	Age-standardized	All causes	Unsafe sex	Rate	2019	76.3691	105.11	57.0506
Deaths	Bhutan	Both	Age-standardized	All causes	Unsafe sex	Rate	2019	6.76345	23.7604	2.72567
Deaths	Djibouti	Both	Age-standardized	All causes	Unsafe sex	Rate	2019	89.8803	122.629	67.2421
Deaths	Ethiopia	Both	Age-standardized	All causes	Unsafe sex	Rate	2019	38.7338	45.8259	33.4098
Deaths	Nepal	Both	Age-standardized	All causes	Unsafe sex	Rate	2019	8.09331	25.9389	3.33052
Deaths	Eswatini	Both	Age-standardized	All causes	Unsafe sex	Rate	2019	340.589	402.252	297.108
Deaths	Madagascar	Both	Age-standardized	All causes	Unsafe sex	Rate	2019	22.9354	29.5428	17.5359
Deaths	Niger	Both	Age-standardized	All causes	Unsafe sex	Rate	2019	22.2884	27.5603	17.5123
Deaths	Guinea-Bissau	Both	Age-standardized	All causes	Unsafe sex	Rate	2019	83.7879	129.153	53.7516
Deaths	Mauritius	Both	Age-standardized	All causes	Unsafe sex	Rate	2019	7.60373	8.58649	6.69483
Deaths	Lesotho	Both	Age-standardized	All causes	Unsafe sex	Rate	2019	559.395	682.462	480.846
Deaths	Burkina Faso	Both	Age-standardized	All causes	Unsafe sex	Rate	2019	28.5274	33.9274	23.7561
Deaths	Ghana	Both	Age-standardized	All causes	Unsafe sex	Rate	2019	60.8556	71.9803	52.518
Deaths	Yemen	Both	Age-standardized	All causes	Unsafe sex	Rate	2019	3.0727	7.65699	1.42822
Deaths	Bangladesh	Both	Age-standardized	All causes	Unsafe sex	Rate	2019	3.23564	4.75642	1.9649
Deaths	Uganda	Both	Age-standardized	All causes	Unsafe sex	Rate	2019	81.7296	99.4844	69.4851
Deaths	Comoros	Both	Age-standardized	All causes	Unsafe sex	Rate	2019	12.4011	18.5252	8.16917
Deaths	Chad	Both	Age-standardized	All causes	Unsafe sex	Rate	2019	53.8288	71.8577	41.017
Deaths	South Africa	Both	Age-standardized	All causes	Unsafe sex	Rate	2019	240.153	289.652	210.625
Deaths	Benin	Both	Age-standardized	All causes	Unsafe sex	Rate	2019	30.9769	37.8428	25.2664
Deaths	Somalia	Both	Age-standardized	All causes	Unsafe sex	Rate	2019	38.6053	50.628	29.0636
Deaths	Equatorial Guinea	Both	Age-standardized	All causes	Unsafe sex	Rate	2019	197.029	305.771	129.291
Deaths	Sao Tome and Principe	Both	Age-standardized	All causes	Unsafe sex	Rate	2019	13.8444	18.8176	9.58648
Deaths	Congo	Both	Age-standardized	All causes	Unsafe sex	Rate	2019	94.4089	112.768	80.121
Deaths	Mauritania	Both	Age-standardized	All causes	Unsafe sex	Rate	2019	9.77638	15.0482	6.71183
Deaths	Liberia	Both	Age-standardized	All causes	Unsafe sex	Rate	2019	49.994	62.6708	39.7169
Deaths	India	Both	Age-standardized	All causes	Unsafe sex	Rate	2019	6.12882	7.52698	5.16136
Deaths	Guinea	Both	Age-standardized	All causes	Unsafe sex	Rate	2019	60.4576	77.1147	46.914
Deaths	Cook Islands	Both	Age-standardized	All causes	Unsafe sex	Rate	2019	9.60887	38.594	2.22333
Deaths	Nigeria	Both	Age-standardized	All causes	Unsafe sex	Rate	2019	49.0207	59.1367	40.1466
Deaths	Puerto Rico	Both	Age-standardized	All causes	Unsafe sex	Rate	2019	6.44034	7.14973	5.84222
Deaths	Zimbabwe	Both	Age-standardized	All causes	Unsafe sex	Rate	2019	181.336	202.642	164.841
Deaths	Guam	Both	Age-standardized	All causes	Unsafe sex	Rate	2019	6.3228	9.90724	4.31365
Deaths	Eritrea	Both	Age-standardized	All causes	Unsafe sex	Rate	2019	42.9019	53.5606	33.4885
Deaths	Monaco	Both	Age-standardized	All causes	Unsafe sex	Rate	2019	2.81651	5.98997	1.62808
Deaths	Pakistan	Both	Age-standardized	All causes	Unsafe sex	Rate	2019	3.15233	6.81959	1.93032
Deaths	Rwanda	Both	Age-standardized	All causes	Unsafe sex	Rate	2019	43.4911	51.0291	37.1863
Deaths	South Sudan	Both	Age-standardized	All causes	Unsafe sex	Rate	2019	71.2602	134.102	35.8279
Deaths	Senegal	Both	Age-standardized	All causes	Unsafe sex	Rate	2019	23.5602	28.6255	18.9985
Deaths	Tuvalu	Both	Age-standardized	All causes	Unsafe sex	Rate	2019	16.1334	45.0977	7.86971
Deaths	American Samoa	Both	Age-standardized	All causes	Unsafe sex	Rate	2019	5.81331	7.67255	4.38286
Deaths	San Marino	Both	Age-standardized	All causes	Unsafe sex	Rate	2019	2.60644	5.46887	1.34014
Deaths	Nauru	Both	Age-standardized	All causes	Unsafe sex	Rate	2019	17.6451	47.2827	8.33161
Deaths	Gambia	Both	Age-standardized	All causes	Unsafe sex	Rate	2019	71.1908	98.2699	49.8972
Deaths	Cameroon	Both	Age-standardized	All causes	Unsafe sex	Rate	2019	115.157	133.11	102.99
Deaths	Northern Mariana Islands	Both	Age-standardized	All causes	Unsafe sex	Rate	2019	8.95453	11.3807	6.86778
Deaths	Sierra Leone	Both	Age-standardized	All causes	Unsafe sex	Rate	2019	52.6792	66.9769	42.9686
Deaths	Bermuda	Both	Age-standardized	All causes	Unsafe sex	Rate	2019	7.69984	8.31285	7.17072
Deaths	United States Virgin Islands	Both	Age-standardized	All causes	Unsafe sex	Rate	2019	9.62252	10.8724	8.52833
Deaths	Niue	Both	Age-standardized	All causes	Unsafe sex	Rate	2019	13.1704	41.0561	5.67683
Deaths	Greenland	Both	Age-standardized	All causes	Unsafe sex	Rate	2019	5.99964	7.34481	4.96665
Deaths	Tokelau	Both	Age-standardized	All causes	Unsafe sex	Rate	2019	15.5683	44.6018	7.57523
Deaths	High-middle SDI	Both	Age-standardized	All causes	Unsafe sex	Rate	2019	4.35454	4.7465	3.8176
Deaths	High SDI	Both	Age-standardized	All causes	Unsafe sex	Rate	2019	2.23748	2.36358	2.06035
Deaths	Sudan	Both	Age-standardized	All causes	Unsafe sex	Rate	2019	11.897	21.0433	7.05127
Deaths	Saint Kitts and Nevis	Both	Age-standardized	All causes	Unsafe sex	Rate	2019	42.4518	98.7518	14.2556
Deaths	Palau	Both	Age-standardized	All causes	Unsafe sex	Rate	2019	21.668	48.6592	13.4109
Deaths	Togo	Both	Age-standardized	All causes	Unsafe sex	Rate	2019	61.5036	77.0413	48.4226
Deaths	Middle SDI	Both	Age-standardized	All causes	Unsafe sex	Rate	2019	12.2236	13.9486	11.031
Deaths	Low SDI	Both	Age-standardized	All causes	Unsafe sex	Rate	2019	34.3315	38.5477	31.1296
Deaths	Low-middle SDI	Both	Age-standardized	All causes	Unsafe sex	Rate	2019	16.9472	18.9482	15.5866
DALYs (Disability-Adjusted Life Years)	Global	Both	Age-standardized	All causes	Unsafe sex	Rate	2019	570.781	658.101	510.237
DALYs (Disability-Adjusted Life Years)	China	Both	Age-standardized	All causes	Unsafe sex	Rate	2019	142.254	169.509	105.821
DALYs (Disability-Adjusted Life Years)	Indonesia	Both	Age-standardized	All causes	Unsafe sex	Rate	2019	220.116	285.303	177.698
DALYs (Disability-Adjusted Life Years)	Kiribati	Both	Age-standardized	All causes	Unsafe sex	Rate	2019	1252.79	1603.69	919.068
DALYs (Disability-Adjusted Life Years)	Malaysia	Both	Age-standardized	All causes	Unsafe sex	Rate	2019	227.391	278.72	181.493
DALYs (Disability-Adjusted Life Years)	Cambodia	Both	Age-standardized	All causes	Unsafe sex	Rate	2019	500.999	661.174	378.939
DALYs (Disability-Adjusted Life Years)	Viet Nam	Both	Age-standardized	All causes	Unsafe sex	Rate	2019	296.641	360.906	244.963
DALYs (Disability-Adjusted Life Years)	Kyrgyzstan	Both	Age-standardized	All causes	Unsafe sex	Rate	2019	212.296	243.799	181.602
DALYs (Disability-Adjusted Life Years)	Hungary	Both	Age-standardized	All causes	Unsafe sex	Rate	2019	111.831	137.102	91.6539
DALYs (Disability-Adjusted Life Years)	Micronesia (Federated States of)	Both	Age-standardized	All causes	Unsafe sex	Rate	2019	2264.81	10140.1	365.896
DALYs (Disability-Adjusted Life Years)	Samoa	Both	Age-standardized	All causes	Unsafe sex	Rate	2019	517.081	2517.53	174.151
DALYs (Disability-Adjusted Life Years)	Taiwan (Province of China)	Both	Age-standardized	All causes	Unsafe sex	Rate	2019	97.8619	127.363	78.9851
DALYs (Disability-Adjusted Life Years)	Azerbaijan	Both	Age-standardized	All causes	Unsafe sex	Rate	2019	121.152	162.199	94.0805
DALYs (Disability-Adjusted Life Years)	Bosnia and Herzegovina	Both	Age-standardized	All causes	Unsafe sex	Rate	2019	103.952	133.177	74.0785
DALYs (Disability-Adjusted Life Years)	Fiji	Both	Age-standardized	All causes	Unsafe sex	Rate	2019	408.167	538.392	207.545
DALYs (Disability-Adjusted Life Years)	Estonia	Both	Age-standardized	All causes	Unsafe sex	Rate	2019	188.383	219.799	162.391
DALYs (Disability-Adjusted Life Years)	Kazakhstan	Both	Age-standardized	All causes	Unsafe sex	Rate	2019	188.396	221.131	163.064
DALYs (Disability-Adjusted Life Years)	Tajikistan	Both	Age-standardized	All causes	Unsafe sex	Rate	2019	110.171	151.768	89.4081
DALYs (Disability-Adjusted Life Years)	Republic of Korea	Both	Age-standardized	All causes	Unsafe sex	Rate	2019	61.3784	74.8881	51.4538
DALYs (Disability-Adjusted Life Years)	Denmark	Both	Age-standardized	All causes	Unsafe sex	Rate	2019	73.0563	90.1498	64.7217
DALYs (Disability-Adjusted Life Years)	Bulgaria	Both	Age-standardized	All causes	Unsafe sex	Rate	2019	173.392	221.376	122.549
DALYs (Disability-Adjusted Life Years)	Lao People's Democratic Republic	Both	Age-standardized	All causes	Unsafe sex	Rate	2019	404.987	1890.97	155.432
DALYs (Disability-Adjusted Life Years)	Tonga	Both	Age-standardized	All causes	Unsafe sex	Rate	2019	362.532	519.114	256.175
DALYs (Disability-Adjusted Life Years)	Marshall Islands	Both	Age-standardized	All causes	Unsafe sex	Rate	2019	647.821	2661.69	249.859
DALYs (Disability-Adjusted Life Years)	Democratic People's Republic of Korea	Both	Age-standardized	All causes	Unsafe sex	Rate	2019	229.094	573.205	126.053
DALYs (Disability-Adjusted Life Years)	Spain	Both	Age-standardized	All causes	Unsafe sex	Rate	2019	92.7286	102.585	80.6345
DALYs (Disability-Adjusted Life Years)	Thailand	Both	Age-standardized	All causes	Unsafe sex	Rate	2019	874.41	1188.89	700.622
DALYs (Disability-Adjusted Life Years)	Montenegro	Both	Age-standardized	All causes	Unsafe sex	Rate	2019	99.2177	120.292	81.4631
DALYs (Disability-Adjusted Life Years)	Sri Lanka	Both	Age-standardized	All causes	Unsafe sex	Rate	2019	77.6809	100.704	57.5263
DALYs (Disability-Adjusted Life Years)	Serbia	Both	Age-standardized	All causes	Unsafe sex	Rate	2019	165.305	213.538	122.798
DALYs (Disability-Adjusted Life Years)	Myanmar	Both	Age-standardized	All causes	Unsafe sex	Rate	2019	477.479	602.122	380.258
DALYs (Disability-Adjusted Life Years)	Croatia	Both	Age-standardized	All causes	Unsafe sex	Rate	2019	72.5677	92.1213	57.175
DALYs (Disability-Adjusted Life Years)	Russian Federation	Both	Age-standardized	All causes	Unsafe sex	Rate	2019	414.397	488.356	331.981
DALYs (Disability-Adjusted Life Years)	Albania	Both	Age-standardized	All causes	Unsafe sex	Rate	2019	62.1248	82.8223	45.6119
DALYs (Disability-Adjusted Life Years)	United States of America	Both	Age-standardized	All causes	Unsafe sex	Rate	2019	155.17	180.955	135.597
DALYs (Disability-Adjusted Life Years)	Timor-Leste	Both	Age-standardized	All causes	Unsafe sex	Rate	2019	834.183	4211.48	155.163
DALYs (Disability-Adjusted Life Years)	Antigua and Barbuda	Both	Age-standardized	All causes	Unsafe sex	Rate	2019	447.636	490.215	404.58
DALYs (Disability-Adjusted Life Years)	Lithuania	Both	Age-standardized	All causes	Unsafe sex	Rate	2019	134.422	160.52	111.809
DALYs (Disability-Adjusted Life Years)	Uzbekistan	Both	Age-standardized	All causes	Unsafe sex	Rate	2019	187.397	223.249	153.695
DALYs (Disability-Adjusted Life Years)	Belarus	Both	Age-standardized	All causes	Unsafe sex	Rate	2019	216.039	259.821	185.864
DALYs (Disability-Adjusted Life Years)	Japan	Both	Age-standardized	All causes	Unsafe sex	Rate	2019	61.0401	70.5965	49.185
DALYs (Disability-Adjusted Life Years)	Maldives	Both	Age-standardized	All causes	Unsafe sex	Rate	2019	66.8804	83.9872	54.1913
DALYs (Disability-Adjusted Life Years)	Canada	Both	Age-standardized	All causes	Unsafe sex	Rate	2019	82.9275	98.6164	71.2228
DALYs (Disability-Adjusted Life Years)	Argentina	Both	Age-standardized	All causes	Unsafe sex	Rate	2019	394.378	438.265	347.376
DALYs (Disability-Adjusted Life Years)	France	Both	Age-standardized	All causes	Unsafe sex	Rate	2019	80.1215	90.3579	71.1269
DALYs (Disability-Adjusted Life Years)	Luxembourg	Both	Age-standardized	All causes	Unsafe sex	Rate	2019	49.7182	59.3269	43.0843
DALYs (Disability-Adjusted Life Years)	Solomon Islands	Both	Age-standardized	All causes	Unsafe sex	Rate	2019	816.874	2801.87	326.936
DALYs (Disability-Adjusted Life Years)	Haiti	Both	Age-standardized	All causes	Unsafe sex	Rate	2019	2409.72	2994.41	1934.29
DALYs (Disability-Adjusted Life Years)	Barbados	Both	Age-standardized	All causes	Unsafe sex	Rate	2019	503.669	562.565	449.494
DALYs (Disability-Adjusted Life Years)	Netherlands	Both	Age-standardized	All causes	Unsafe sex	Rate	2019	55.2545	63.2428	48.1942
DALYs (Disability-Adjusted Life Years)	Slovenia	Both	Age-standardized	All causes	Unsafe sex	Rate	2019	56.2952	73.8894	43.507
DALYs (Disability-Adjusted Life Years)	Ireland	Both	Age-standardized	All causes	Unsafe sex	Rate	2019	60.9474	70.7407	47.2143
DALYs (Disability-Adjusted Life Years)	Armenia	Both	Age-standardized	All causes	Unsafe sex	Rate	2019	153.887	184.766	128.187
DALYs (Disability-Adjusted Life Years)	Georgia	Both	Age-standardized	All causes	Unsafe sex	Rate	2019	169.723	203.365	134.898
DALYs (Disability-Adjusted Life Years)	Austria	Both	Age-standardized	All causes	Unsafe sex	Rate	2019	66.6472	80.9348	58.1623
DALYs (Disability-Adjusted Life Years)	Greece	Both	Age-standardized	All causes	Unsafe sex	Rate	2019	56.7618	65.0017	51.146
DALYs (Disability-Adjusted Life Years)	Guyana	Both	Age-standardized	All causes	Unsafe sex	Rate	2019	1312.11	1469.14	1168.71
DALYs (Disability-Adjusted Life Years)	Brunei Darussalam	Both	Age-standardized	All causes	Unsafe sex	Rate	2019	211.074	256.393	177.487
DALYs (Disability-Adjusted Life Years)	Mongolia	Both	Age-standardized	All causes	Unsafe sex	Rate	2019	220.249	301.868	163.716
DALYs (Disability-Adjusted Life Years)	Cuba	Both	Age-standardized	All causes	Unsafe sex	Rate	2019	251.551	292.276	217.561
DALYs (Disability-Adjusted Life Years)	Bolivia (Plurinational State of)	Both	Age-standardized	All causes	Unsafe sex	Rate	2019	615.321	1677.97	324.233
DALYs (Disability-Adjusted Life Years)	Italy	Both	Age-standardized	All causes	Unsafe sex	Rate	2019	78.102	89.3456	63.4598
DALYs (Disability-Adjusted Life Years)	Switzerland	Both	Age-standardized	All causes	Unsafe sex	Rate	2019	61.2442	73.3021	52.8203
DALYs (Disability-Adjusted Life Years)	Latvia	Both	Age-standardized	All causes	Unsafe sex	Rate	2019	236.842	273.252	212.28
DALYs (Disability-Adjusted Life Years)	Papua New Guinea	Both	Age-standardized	All causes	Unsafe sex	Rate	2019	2070.62	5451.29	792.985
DALYs (Disability-Adjusted Life Years)	Uruguay	Both	Age-standardized	All causes	Unsafe sex	Rate	2019	314.103	343.496	287.153
DALYs (Disability-Adjusted Life Years)	Finland	Both	Age-standardized	All causes	Unsafe sex	Rate	2019	33.5432	39.2171	28.5589
DALYs (Disability-Adjusted Life Years)	Dominican Republic	Both	Age-standardized	All causes	Unsafe sex	Rate	2019	703.903	951.556	545.599
DALYs (Disability-Adjusted Life Years)	Saint Lucia	Both	Age-standardized	All causes	Unsafe sex	Rate	2019	379.603	433.376	333.978
DALYs (Disability-Adjusted Life Years)	Cyprus	Both	Age-standardized	All causes	Unsafe sex	Rate	2019	54.7807	63.0572	43.8682
DALYs (Disability-Adjusted Life Years)	Australia	Both	Age-standardized	All causes	Unsafe sex	Rate	2019	57.0161	66.2512	49.1321
DALYs (Disability-Adjusted Life Years)	Vanuatu	Both	Age-standardized	All causes	Unsafe sex	Rate	2019	540.878	2279.47	222.659
DALYs (Disability-Adjusted Life Years)	Romania	Both	Age-standardized	All causes	Unsafe sex	Rate	2019	223.931	277.392	163.037
DALYs (Disability-Adjusted Life Years)	New Zealand	Both	Age-standardized	All causes	Unsafe sex	Rate	2019	59.6151	69.7909	51.7212
DALYs (Disability-Adjusted Life Years)	Slovakia	Both	Age-standardized	All causes	Unsafe sex	Rate	2019	100.316	128.766	69.5237
DALYs (Disability-Adjusted Life Years)	Singapore	Both	Age-standardized	All causes	Unsafe sex	Rate	2019	66.8648	79.3207	58.7463
DALYs (Disability-Adjusted Life Years)	Portugal	Both	Age-standardized	All causes	Unsafe sex	Rate	2019	216.359	233.763	201.045
DALYs (Disability-Adjusted Life Years)	Suriname	Both	Age-standardized	All causes	Unsafe sex	Rate	2019	930.695	1022.52	841.418
DALYs (Disability-Adjusted Life Years)	Turkmenistan	Both	Age-standardized	All causes	Unsafe sex	Rate	2019	183.662	229.1	142.73
DALYs (Disability-Adjusted Life Years)	Czechia	Both	Age-standardized	All causes	Unsafe sex	Rate	2019	83.0071	100.263	68.1751
DALYs (Disability-Adjusted Life Years)	Ukraine	Both	Age-standardized	All causes	Unsafe sex	Rate	2019	438.553	514.497	365.001
DALYs (Disability-Adjusted Life Years)	North Macedonia	Both	Age-standardized	All causes	Unsafe sex	Rate	2019	106.748	137.111	79.1416
DALYs (Disability-Adjusted Life Years)	Dominica	Both	Age-standardized	All causes	Unsafe sex	Rate	2019	549.133	627.976	478.584
DALYs (Disability-Adjusted Life Years)	Sweden	Both	Age-standardized	All causes	Unsafe sex	Rate	2019	53.1985	61.4519	47.3753
DALYs (Disability-Adjusted Life Years)	Israel	Both	Age-standardized	All causes	Unsafe sex	Rate	2019	63.1398	73.0461	53.0997
DALYs (Disability-Adjusted Life Years)	Peru	Both	Age-standardized	All causes	Unsafe sex	Rate	2019	451.979	603.38	337.907
DALYs (Disability-Adjusted Life Years)	Republic of Moldova	Both	Age-standardized	All causes	Unsafe sex	Rate	2019	285.28	318.193	256.598
DALYs (Disability-Adjusted Life Years)	Mexico	Both	Age-standardized	All causes	Unsafe sex	Rate	2019	349.753	404.93	314.77
DALYs (Disability-Adjusted Life Years)	Germany	Both	Age-standardized	All causes	Unsafe sex	Rate	2019	68.8691	78.4044	61.7813
DALYs (Disability-Adjusted Life Years)	Philippines	Both	Age-standardized	All causes	Unsafe sex	Rate	2019	343.056	392.933	303.119
DALYs (Disability-Adjusted Life Years)	Brazil	Both	Age-standardized	All causes	Unsafe sex	Rate	2019	403.636	440.214	372.542
DALYs (Disability-Adjusted Life Years)	Andorra	Both	Age-standardized	All causes	Unsafe sex	Rate	2019	169.904	504.101	67.5392
DALYs (Disability-Adjusted Life Years)	Belize	Both	Age-standardized	All causes	Unsafe sex	Rate	2019	1081.54	1173.07	991.212
DALYs (Disability-Adjusted Life Years)	Norway	Both	Age-standardized	All causes	Unsafe sex	Rate	2019	62.3403	72.0657	55.6362
DALYs (Disability-Adjusted Life Years)	United Kingdom	Both	Age-standardized	All causes	Unsafe sex	Rate	2019	77.8361	93.3781	68.8463
DALYs (Disability-Adjusted Life Years)	Bahamas	Both	Age-standardized	All causes	Unsafe sex	Rate	2019	1203.3	1307.07	1093.39
DALYs (Disability-Adjusted Life Years)	Chile	Both	Age-standardized	All causes	Unsafe sex	Rate	2019	252.534	287.058	231.097
DALYs (Disability-Adjusted Life Years)	Colombia	Both	Age-standardized	All causes	Unsafe sex	Rate	2019	384.759	432.999	342.369
DALYs (Disability-Adjusted Life Years)	Kuwait	Both	Age-standardized	All causes	Unsafe sex	Rate	2019	29.5256	39.7753	22.8727
DALYs (Disability-Adjusted Life Years)	Saint Vincent and the Grenadines	Both	Age-standardized	All causes	Unsafe sex	Rate	2019	950.416	1032.73	866.001
DALYs (Disability-Adjusted Life Years)	Malta	Both	Age-standardized	All causes	Unsafe sex	Rate	2019	47.046	55.5836	40.6198
DALYs (Disability-Adjusted Life Years)	Bahrain	Both	Age-standardized	All causes	Unsafe sex	Rate	2019	44.5005	55.743	36.1364
DALYs (Disability-Adjusted Life Years)	Jamaica	Both	Age-standardized	All causes	Unsafe sex	Rate	2019	798.905	892.183	708.159
DALYs (Disability-Adjusted Life Years)	El Salvador	Both	Age-standardized	All causes	Unsafe sex	Rate	2019	730.342	918.021	531.301
DALYs (Disability-Adjusted Life Years)	Iceland	Both	Age-standardized	All causes	Unsafe sex	Rate	2019	38.7031	45.9367	32.7712
DALYs (Disability-Adjusted Life Years)	Poland	Both	Age-standardized	All causes	Unsafe sex	Rate	2019	113.946	141.718	91.83
DALYs (Disability-Adjusted Life Years)	Belgium	Both	Age-standardized	All causes	Unsafe sex	Rate	2019	71.8438	82.4081	62.8186
DALYs (Disability-Adjusted Life Years)	Saudi Arabia	Both	Age-standardized	All causes	Unsafe sex	Rate	2019	80.0991	152.262	51.527
DALYs (Disability-Adjusted Life Years)	Iran (Islamic Republic of)	Both	Age-standardized	All causes	Unsafe sex	Rate	2019	56.2086	69.4456	45.6515
DALYs (Disability-Adjusted Life Years)	Central African Republic	Both	Age-standardized	All causes	Unsafe sex	Rate	2019	6834.7	8946.15	5559.11
DALYs (Disability-Adjusted Life Years)	Ecuador	Both	Age-standardized	All causes	Unsafe sex	Rate	2019	545.384	621.865	488.235
DALYs (Disability-Adjusted Life Years)	Libya	Both	Age-standardized	All causes	Unsafe sex	Rate	2019	101.812	235.944	55.4979
DALYs (Disability-Adjusted Life Years)	Madagascar	Both	Age-standardized	All causes	Unsafe sex	Rate	2019	946.064	1231.84	725.178
DALYs (Disability-Adjusted Life Years)	Comoros	Both	Age-standardized	All causes	Unsafe sex	Rate	2019	420.81	624.635	273.474
DALYs (Disability-Adjusted Life Years)	Algeria	Both	Age-standardized	All causes	Unsafe sex	Rate	2019	92.7057	195.951	60.861
DALYs (Disability-Adjusted Life Years)	Botswana	Both	Age-standardized	All causes	Unsafe sex	Rate	2019	12284.2	15285.9	10323.9
DALYs (Disability-Adjusted Life Years)	Tunisia	Both	Age-standardized	All causes	Unsafe sex	Rate	2019	87.3318	231.527	45.5532
DALYs (Disability-Adjusted Life Years)	Grenada	Both	Age-standardized	All causes	Unsafe sex	Rate	2019	467.711	517.512	413.681
DALYs (Disability-Adjusted Life Years)	Eritrea	Both	Age-standardized	All causes	Unsafe sex	Rate	2019	1735.93	2185.94	1330.68
DALYs (Disability-Adjusted Life Years)	Zambia	Both	Age-standardized	All causes	Unsafe sex	Rate	2019	7857.36	9262.6	6866.24
DALYs (Disability-Adjusted Life Years)	India	Both	Age-standardized	All causes	Unsafe sex	Rate	2019	249.84	296.755	215.57
DALYs (Disability-Adjusted Life Years)	Bangladesh	Both	Age-standardized	All causes	Unsafe sex	Rate	2019	111.322	162.136	70.8251
DALYs (Disability-Adjusted Life Years)	Angola	Both	Age-standardized	All causes	Unsafe sex	Rate	2019	3882.27	5417.95	2778.72
DALYs (Disability-Adjusted Life Years)	Cabo Verde	Both	Age-standardized	All causes	Unsafe sex	Rate	2019	643.047	1218.4	414.708
DALYs (Disability-Adjusted Life Years)	Ghana	Both	Age-standardized	All causes	Unsafe sex	Rate	2019	2740.17	3335.45	2315.54
DALYs (Disability-Adjusted Life Years)	Uganda	Both	Age-standardized	All causes	Unsafe sex	Rate	2019	3978.66	4955.23	3310.24
DALYs (Disability-Adjusted Life Years)	C么te d'Ivoire	Both	Age-standardized	All causes	Unsafe sex	Rate	2019	3089	3656.46	2623.77
DALYs (Disability-Adjusted Life Years)	South Sudan	Both	Age-standardized	All causes	Unsafe sex	Rate	2019	3344.8	6592.53	1605.88
DALYs (Disability-Adjusted Life Years)	Gabon	Both	Age-standardized	All causes	Unsafe sex	Rate	2019	3488.6	4952.74	2576.52
DALYs (Disability-Adjusted Life Years)	American Samoa	Both	Age-standardized	All causes	Unsafe sex	Rate	2019	202.663	277.018	148.881
DALYs (Disability-Adjusted Life Years)	Panama	Both	Age-standardized	All causes	Unsafe sex	Rate	2019	806.034	871.282	744.654
DALYs (Disability-Adjusted Life Years)	Burundi	Both	Age-standardized	All causes	Unsafe sex	Rate	2019	1469.14	1789.34	1199.24
DALYs (Disability-Adjusted Life Years)	Afghanistan	Both	Age-standardized	All causes	Unsafe sex	Rate	2019	156.78	261.344	66.4312
DALYs (Disability-Adjusted Life Years)	Mauritania	Both	Age-standardized	All causes	Unsafe sex	Rate	2019	329.372	546.816	222.281
DALYs (Disability-Adjusted Life Years)	Jordan	Both	Age-standardized	All causes	Unsafe sex	Rate	2019	42.6915	53.7078	33.5914
DALYs (Disability-Adjusted Life Years)	Pakistan	Both	Age-standardized	All causes	Unsafe sex	Rate	2019	123.17	284.293	71.9005
DALYs (Disability-Adjusted Life Years)	Sudan	Both	Age-standardized	All causes	Unsafe sex	Rate	2019	561.374	994.849	317.434
DALYs (Disability-Adjusted Life Years)	Benin	Both	Age-standardized	All causes	Unsafe sex	Rate	2019	1299.34	1633.62	1041.43
DALYs (Disability-Adjusted Life Years)	Nigeria	Both	Age-standardized	All causes	Unsafe sex	Rate	2019	2213.38	2733.04	1784.24
DALYs (Disability-Adjusted Life Years)	Niue	Both	Age-standardized	All causes	Unsafe sex	Rate	2019	538.087	1862.58	194.445
DALYs (Disability-Adjusted Life Years)	Senegal	Both	Age-standardized	All causes	Unsafe sex	Rate	2019	950.8	1167.08	764.559
DALYs (Disability-Adjusted Life Years)	Democratic Republic of the Congo	Both	Age-standardized	All causes	Unsafe sex	Rate	2019	1063.49	1348.81	849.228
DALYs (Disability-Adjusted Life Years)	Honduras	Both	Age-standardized	All causes	Unsafe sex	Rate	2019	258.084	362.042	185.093
DALYs (Disability-Adjusted Life Years)	Egypt	Both	Age-standardized	All causes	Unsafe sex	Rate	2019	35.2593	46.9781	26.3177
DALYs (Disability-Adjusted Life Years)	Somalia	Both	Age-standardized	All causes	Unsafe sex	Rate	2019	1557.02	1998.51	1203.75
DALYs (Disability-Adjusted Life Years)	Qatar	Both	Age-standardized	All causes	Unsafe sex	Rate	2019	36.5969	46.8321	29.1466
DALYs (Disability-Adjusted Life Years)	Zimbabwe	Both	Age-standardized	All causes	Unsafe sex	Rate	2019	8437.46	9346.22	7680.4
DALYs (Disability-Adjusted Life Years)	Nicaragua	Both	Age-standardized	All causes	Unsafe sex	Rate	2019	657.71	831.968	494.226
DALYs (Disability-Adjusted Life Years)	Mauritius	Both	Age-standardized	All causes	Unsafe sex	Rate	2019	327.799	364.915	288.818
DALYs (Disability-Adjusted Life Years)	Saint Kitts and Nevis	Both	Age-standardized	All causes	Unsafe sex	Rate	2019	1791.47	4188.95	531.702
DALYs (Disability-Adjusted Life Years)	Trinidad and Tobago	Both	Age-standardized	All causes	Unsafe sex	Rate	2019	692.748	775.763	620.157
DALYs (Disability-Adjusted Life Years)	Guatemala	Both	Age-standardized	All causes	Unsafe sex	Rate	2019	520.552	617.145	427.447
DALYs (Disability-Adjusted Life Years)	Rwanda	Both	Age-standardized	All causes	Unsafe sex	Rate	2019	1890.9	2221.61	1628.31
DALYs (Disability-Adjusted Life Years)	Namibia	Both	Age-standardized	All causes	Unsafe sex	Rate	2019	8441.76	9882.42	7350.01
DALYs (Disability-Adjusted Life Years)	Venezuela (Bolivarian Republic of)	Both	Age-standardized	All causes	Unsafe sex	Rate	2019	568.84	666.262	489.921
DALYs (Disability-Adjusted Life Years)	Costa Rica	Both	Age-standardized	All causes	Unsafe sex	Rate	2019	265.228	310.183	231.406
DALYs (Disability-Adjusted Life Years)	Eswatini	Both	Age-standardized	All causes	Unsafe sex	Rate	2019	16728.3	19923.4	14591.4
DALYs (Disability-Adjusted Life Years)	Kenya	Both	Age-standardized	All causes	Unsafe sex	Rate	2019	5656.34	6409.05	5001.53
DALYs (Disability-Adjusted Life Years)	Cook Islands	Both	Age-standardized	All causes	Unsafe sex	Rate	2019	435.451	1820.38	84.1167
DALYs (Disability-Adjusted Life Years)	Congo	Both	Age-standardized	All causes	Unsafe sex	Rate	2019	4336.97	5222.58	3638.97
DALYs (Disability-Adjusted Life Years)	Paraguay	Both	Age-standardized	All causes	Unsafe sex	Rate	2019	532.45	670.429	404.165
DALYs (Disability-Adjusted Life Years)	Guam	Both	Age-standardized	All causes	Unsafe sex	Rate	2019	268.314	438.745	174.497
DALYs (Disability-Adjusted Life Years)	Lebanon	Both	Age-standardized	All causes	Unsafe sex	Rate	2019	74.376	171.388	40.3223
DALYs (Disability-Adjusted Life Years)	United Arab Emirates	Both	Age-standardized	All causes	Unsafe sex	Rate	2019	100.452	333.39	42.4549
DALYs (Disability-Adjusted Life Years)	Turkey	Both	Age-standardized	All causes	Unsafe sex	Rate	2019	50.7103	61.1529	40.308
DALYs (Disability-Adjusted Life Years)	Palau	Both	Age-standardized	All causes	Unsafe sex	Rate	2019	768.829	2094.64	412.088
DALYs (Disability-Adjusted Life Years)	Tokelau	Both	Age-standardized	All causes	Unsafe sex	Rate	2019	635.685	2004.49	275.059
DALYs (Disability-Adjusted Life Years)	Guinea-Bissau	Both	Age-standardized	All causes	Unsafe sex	Rate	2019	3797.83	5973.21	2395.76
DALYs (Disability-Adjusted Life Years)	Nauru	Both	Age-standardized	All causes	Unsafe sex	Rate	2019	702.938	2120.85	306.254
DALYs (Disability-Adjusted Life Years)	Mali	Both	Age-standardized	All causes	Unsafe sex	Rate	2019	1675.86	2103.45	1302.48
DALYs (Disability-Adjusted Life Years)	Togo	Both	Age-standardized	All causes	Unsafe sex	Rate	2019	2704.02	3469.07	2107.92
DALYs (Disability-Adjusted Life Years)	Monaco	Both	Age-standardized	All causes	Unsafe sex	Rate	2019	108.04	250.109	55.8295
DALYs (Disability-Adjusted Life Years)	Palestine	Both	Age-standardized	All causes	Unsafe sex	Rate	2019	56.5194	68.4531	42.4723
DALYs (Disability-Adjusted Life Years)	United States Virgin Islands	Both	Age-standardized	All causes	Unsafe sex	Rate	2019	383.582	425.523	343.31
DALYs (Disability-Adjusted Life Years)	Malawi	Both	Age-standardized	All causes	Unsafe sex	Rate	2019	5669.32	6691.23	4942.01
DALYs (Disability-Adjusted Life Years)	Oman	Both	Age-standardized	All causes	Unsafe sex	Rate	2019	116.232	158.827	83.6516
DALYs (Disability-Adjusted Life Years)	Syrian Arab Republic	Both	Age-standardized	All causes	Unsafe sex	Rate	2019	40.0228	52.5133	30.9384
DALYs (Disability-Adjusted Life Years)	Ethiopia	Both	Age-standardized	All causes	Unsafe sex	Rate	2019	1697.87	2000.08	1450.16
DALYs (Disability-Adjusted Life Years)	Northern Mariana Islands	Both	Age-standardized	All causes	Unsafe sex	Rate	2019	296.948	388.899	219.426
DALYs (Disability-Adjusted Life Years)	Equatorial Guinea	Both	Age-standardized	All causes	Unsafe sex	Rate	2019	9443.61	14869.5	6082.09
DALYs (Disability-Adjusted Life Years)	Bhutan	Both	Age-standardized	All causes	Unsafe sex	Rate	2019	272.328	1058.62	94.545
DALYs (Disability-Adjusted Life Years)	Burkina Faso	Both	Age-standardized	All causes	Unsafe sex	Rate	2019	1161.43	1399.04	972.294
DALYs (Disability-Adjusted Life Years)	Lesotho	Both	Age-standardized	All causes	Unsafe sex	Rate	2019	26530.5	32807.4	22530.8
DALYs (Disability-Adjusted Life Years)	Djibouti	Both	Age-standardized	All causes	Unsafe sex	Rate	2019	4035.99	5674.65	2954.14
DALYs (Disability-Adjusted Life Years)	Cameroon	Both	Age-standardized	All causes	Unsafe sex	Rate	2019	5239.84	6158.28	4643.06
DALYs (Disability-Adjusted Life Years)	Yemen	Both	Age-standardized	All causes	Unsafe sex	Rate	2019	121.14	337.339	54.82
DALYs (Disability-Adjusted Life Years)	Seychelles	Both	Age-standardized	All causes	Unsafe sex	Rate	2019	348.873	436.474	292.974
DALYs (Disability-Adjusted Life Years)	Bermuda	Both	Age-standardized	All causes	Unsafe sex	Rate	2019	344.307	372.73	316.478
DALYs (Disability-Adjusted Life Years)	Mozambique	Both	Age-standardized	All causes	Unsafe sex	Rate	2019	13916.5	18127.1	11468.4
DALYs (Disability-Adjusted Life Years)	Niger	Both	Age-standardized	All causes	Unsafe sex	Rate	2019	863.317	1070.23	665.742
DALYs (Disability-Adjusted Life Years)	Greenland	Both	Age-standardized	All causes	Unsafe sex	Rate	2019	235.067	282.564	195.796
DALYs (Disability-Adjusted Life Years)	Morocco	Both	Age-standardized	All causes	Unsafe sex	Rate	2019	166.096	330.241	94.4007
DALYs (Disability-Adjusted Life Years)	Sao Tome and Principe	Both	Age-standardized	All causes	Unsafe sex	Rate	2019	443.897	594.561	319.445
DALYs (Disability-Adjusted Life Years)	Iraq	Both	Age-standardized	All causes	Unsafe sex	Rate	2019	53.413	70.809	39.2296
DALYs (Disability-Adjusted Life Years)	Gambia	Both	Age-standardized	All causes	Unsafe sex	Rate	2019	3270.76	4637	2269.69
DALYs (Disability-Adjusted Life Years)	Chad	Both	Age-standardized	All causes	Unsafe sex	Rate	2019	2387.61	3269.09	1767.55
DALYs (Disability-Adjusted Life Years)	Sierra Leone	Both	Age-standardized	All causes	Unsafe sex	Rate	2019	2389.44	3093.87	1914.8
DALYs (Disability-Adjusted Life Years)	Guinea	Both	Age-standardized	All causes	Unsafe sex	Rate	2019	2665.44	3532.42	2014.63
DALYs (Disability-Adjusted Life Years)	Liberia	Both	Age-standardized	All causes	Unsafe sex	Rate	2019	2206.1	2830.13	1750.78
DALYs (Disability-Adjusted Life Years)	Puerto Rico	Both	Age-standardized	All causes	Unsafe sex	Rate	2019	285.881	316.302	257.122
DALYs (Disability-Adjusted Life Years)	Nepal	Both	Age-standardized	All causes	Unsafe sex	Rate	2019	324.411	1072.81	123.588
DALYs (Disability-Adjusted Life Years)	San Marino	Both	Age-standardized	All causes	Unsafe sex	Rate	2019	100.184	239.524	47.182
DALYs (Disability-Adjusted Life Years)	Tuvalu	Both	Age-standardized	All causes	Unsafe sex	Rate	2019	643.03	2073.32	273.759
DALYs (Disability-Adjusted Life Years)	South Africa	Both	Age-standardized	All causes	Unsafe sex	Rate	2019	11987.6	14664.3	10295.8
DALYs (Disability-Adjusted Life Years)	United Republic of Tanzania	Both	Age-standardized	All causes	Unsafe sex	Rate	2019	3344.67	4009.68	2864.06
DALYs (Disability-Adjusted Life Years)	Middle SDI	Both	Age-standardized	All causes	Unsafe sex	Rate	2019	567.117	660.328	508.55
DALYs (Disability-Adjusted Life Years)	High SDI	Both	Age-standardized	All causes	Unsafe sex	Rate	2019	96.8762	110.929	85.9941
DALYs (Disability-Adjusted Life Years)	Low-middle SDI	Both	Age-standardized	All causes	Unsafe sex	Rate	2019	776.914	883.352	700.539
DALYs (Disability-Adjusted Life Years)	High-middle SDI	Both	Age-standardized	All causes	Unsafe sex	Rate	2019	184.405	202.499	164.499
DALYs (Disability-Adjusted Life Years)	Low SDI	Both	Age-standardized	All causes	Unsafe sex	Rate	2019	1579.77	1829.9	1410.49
Deaths	East Asia	Both	Age-standardized	All causes	Unsafe sex	Rate	2019	3.83669	4.62687	2.72849
Deaths	High-income North America	Both	Age-standardized	All causes	Unsafe sex	Rate	2019	3.01137	3.11498	2.75955
Deaths	Southeast Asia	Both	Age-standardized	All causes	Unsafe sex	Rate	2019	8.14018	9.92124	7.10332
Deaths	Australasia	Both	Age-standardized	All causes	Unsafe sex	Rate	2019	1.37938	1.50348	1.21997
Deaths	Central Asia	Both	Age-standardized	All causes	Unsafe sex	Rate	2019	4.6965	5.33155	4.192
Deaths	Caribbean	Both	Age-standardized	All causes	Unsafe sex	Rate	2019	20.9739	24.3927	18.0099
Deaths	Central Europe	Both	Age-standardized	All causes	Unsafe sex	Rate	2019	3.82765	4.40147	3.25539
Deaths	Oceania	Both	Age-standardized	All causes	Unsafe sex	Rate	2019	38.5676	92.0911	18.3146
Deaths	Andean Latin America	Both	Age-standardized	All causes	Unsafe sex	Rate	2019	12.6995	16.8506	10.2371
Deaths	High-income Asia Pacific	Both	Age-standardized	All causes	Unsafe sex	Rate	2019	1.56561	1.70231	1.30773
Deaths	Eastern Europe	Both	Age-standardized	All causes	Unsafe sex	Rate	2019	8.24508	9.42661	6.91797
Deaths	Western Europe	Both	Age-standardized	All causes	Unsafe sex	Rate	2019	1.95916	2.06643	1.81733
Deaths	Southern Latin America	Both	Age-standardized	All causes	Unsafe sex	Rate	2019	8.28247	8.77965	7.49612
Deaths	North Africa and Middle East	Both	Age-standardized	All causes	Unsafe sex	Rate	2019	2.44144	3.26497	1.91338
Deaths	Central Sub-Saharan Africa	Both	Age-standardized	All causes	Unsafe sex	Rate	2019	49.8495	59.1675	42.1681
Deaths	Western Sub-Saharan Africa	Both	Age-standardized	All causes	Unsafe sex	Rate	2019	52.1713	59.2721	46.3859
Deaths	Tropical Latin America	Both	Age-standardized	All causes	Unsafe sex	Rate	2019	9.49635	10.4627	8.87909
Deaths	Central Latin America	Both	Age-standardized	All causes	Unsafe sex	Rate	2019	10.039	11.3372	9.0413
Deaths	Southern Sub-Saharan Africa	Both	Age-standardized	All causes	Unsafe sex	Rate	2019	237.923	279.298	212.641
Deaths	South Asia	Both	Age-standardized	All causes	Unsafe sex	Rate	2019	5.62774	7.09685	4.75355
Deaths	Eastern Sub-Saharan Africa	Both	Age-standardized	All causes	Unsafe sex	Rate	2019	83.363	93.0738	76.7426
DALYs (Disability-Adjusted Life Years)	Central Asia	Both	Age-standardized	All causes	Unsafe sex	Rate	2019	172.711	197.649	153.014
DALYs (Disability-Adjusted Life Years)	East Asia	Both	Age-standardized	All causes	Unsafe sex	Rate	2019	142.986	169.764	107.556
DALYs (Disability-Adjusted Life Years)	High-income Asia Pacific	Both	Age-standardized	All causes	Unsafe sex	Rate	2019	60.9279	70.4907	52.1359
DALYs (Disability-Adjusted Life Years)	Western Europe	Both	Age-standardized	All causes	Unsafe sex	Rate	2019	77.8935	87.3588	70.564
DALYs (Disability-Adjusted Life Years)	Australasia	Both	Age-standardized	All causes	Unsafe sex	Rate	2019	57.369	66.4501	49.7353
DALYs (Disability-Adjusted Life Years)	Caribbean	Both	Age-standardized	All causes	Unsafe sex	Rate	2019	937.984	1114.91	797.209
DALYs (Disability-Adjusted Life Years)	Andean Latin America	Both	Age-standardized	All causes	Unsafe sex	Rate	2019	503.849	708.302	401.14
DALYs (Disability-Adjusted Life Years)	Oceania	Both	Age-standardized	All causes	Unsafe sex	Rate	2019	1724.76	4282.37	735.515
DALYs (Disability-Adjusted Life Years)	Southern Latin America	Both	Age-standardized	All causes	Unsafe sex	Rate	2019	349.46	385.338	318.695
DALYs (Disability-Adjusted Life Years)	Central Europe	Both	Age-standardized	All causes	Unsafe sex	Rate	2019	131.584	150.397	112.222
DALYs (Disability-Adjusted Life Years)	Tropical Latin America	Both	Age-standardized	All causes	Unsafe sex	Rate	2019	406.91	443.816	375.233
DALYs (Disability-Adjusted Life Years)	Southeast Asia	Both	Age-standardized	All causes	Unsafe sex	Rate	2019	351.788	412.058	308.938
DALYs (Disability-Adjusted Life Years)	High-income North America	Both	Age-standardized	All causes	Unsafe sex	Rate	2019	147.696	172	129.086
DALYs (Disability-Adjusted Life Years)	Eastern Europe	Both	Age-standardized	All causes	Unsafe sex	Rate	2019	402.535	467.769	330.912
DALYs (Disability-Adjusted Life Years)	North Africa and Middle East	Both	Age-standardized	All causes	Unsafe sex	Rate	2019	97.3851	139.076	74.917
DALYs (Disability-Adjusted Life Years)	Central Latin America	Both	Age-standardized	All causes	Unsafe sex	Rate	2019	409.147	454.975	373.418
DALYs (Disability-Adjusted Life Years)	Western Sub-Saharan Africa	Both	Age-standardized	All causes	Unsafe sex	Rate	2019	2331.39	2721.33	2042.49
DALYs (Disability-Adjusted Life Years)	Central Sub-Saharan Africa	Both	Age-standardized	All causes	Unsafe sex	Rate	2019	2207.76	2672.43	1850.96
DALYs (Disability-Adjusted Life Years)	South Asia	Both	Age-standardized	All causes	Unsafe sex	Rate	2019	226.231	276.961	194.477
DALYs (Disability-Adjusted Life Years)	Southern Sub-Saharan Africa	Both	Age-standardized	All causes	Unsafe sex	Rate	2019	11711.2	14089.4	10265.6
DALYs (Disability-Adjusted Life Years)	Eastern Sub-Saharan Africa	Both	Age-standardized	All causes	Unsafe sex	Rate	2019	3911.17	4506.58	3554.46
