# Supplementary material for: Global disease burden attributed to unsafe sex in 204 countries and territories from 1990 to 2019: results from the Global Burden of Disease Study 2019
Source: Sci Rep. 2023 Aug 9;13:12900. doi: 10.1038/s41598-023-40001-2 (PMC10412620; doi:10.1038/s41598-023-40001-2)
Supplement: Supplementary file 1 — Supplementary Information 1. [file 41598_2023_40001_MOESM1_ESM.zip › raw data for Table 2 (2).xlsx]

## Sheet: IHME-GBD_2019_DATA-e7577907-1
measure	location	sex	age	cause	rei	metric	year	val	upper	lower
Deaths	Global	Both	Age-standardized	Cervical cancer	Unsafe sex	Rate	2019	3.39562	3.8059	2.89552
Deaths	Global	Both	Age-standardized	All causes	Unsafe sex	Rate	2019	11.9785	13.5154	10.9699
Deaths	Global	Both	Age-standardized	HIV/AIDS	Unsafe sex	Rate	2019	8.48268	9.94741	7.6218
Deaths	Global	Both	Age-standardized	Sexually transmitted infections excluding HIV	Unsafe sex	Rate	2019	0.100173	0.113432	0.0780266
Deaths	Global	Both	Age-standardized	Syphilis	Unsafe sex	Rate	2019	0.0228887	0.0267626	0.0165573
Deaths	Global	Both	Age-standardized	HIV/AIDS - Extensively drug-resistant Tuberculosis	Unsafe sex	Rate	2019	0.00643283	0.011944	0.00272468
Deaths	Global	Both	Age-standardized	HIV/AIDS resulting in other diseases	Unsafe sex	Rate	2019	6.2972	7.80278	5.26218
Deaths	Global	Both	Age-standardized	Chlamydial infection	Unsafe sex	Rate	2019	0.012162	0.0138262	0.009538
Deaths	Global	Both	Age-standardized	Neoplasms	Unsafe sex	Rate	2019	3.39562	3.8059	2.89552
Deaths	Global	Both	Age-standardized	Gonococcal infection	Unsafe sex	Rate	2019	0.0367989	0.0416946	0.0289675
Deaths	Global	Both	Age-standardized	Other sexually transmitted infections	Unsafe sex	Rate	2019	0.0283238	0.0323712	0.0215198
Deaths	Global	Both	Age-standardized	HIV/AIDS and sexually transmitted infections	Unsafe sex	Rate	2019	8.58286	10.0541	7.72393
Deaths	Global	Both	Age-standardized	Non-communicable diseases	Unsafe sex	Rate	2019	3.39562	3.8059	2.89552
Deaths	Global	Both	Age-standardized	HIV/AIDS - Drug-susceptible Tuberculosis	Unsafe sex	Rate	2019	1.98836	2.60571	1.40776
Deaths	Global	Both	Age-standardized	HIV/AIDS - Multidrug-resistant Tuberculosis without extensive drug resistance	Unsafe sex	Rate	2019	0.19069	0.355721	0.0780486
Deaths	Global	Both	Age-standardized	Total cancers	Unsafe sex	Rate	2019	3.39562	3.8059	2.89552
Deaths	Global	Both	Age-standardized	Communicable, maternal, neonatal, and nutritional diseases	Unsafe sex	Rate	2019	8.58286	10.0541	7.72393
DALYs (Disability-Adjusted Life Years)	Global	Both	Age-standardized	Communicable, maternal, neonatal, and nutritional diseases	Unsafe sex	Rate	2019	463.578	548.555	408.905
DALYs (Disability-Adjusted Life Years)	Global	Both	Age-standardized	All causes	Unsafe sex	Rate	2019	570.781	658.101	510.237
DALYs (Disability-Adjusted Life Years)	Global	Both	Age-standardized	Trichomoniasis	Unsafe sex	Rate	2019	3.52517	7.2517	1.37335
DALYs (Disability-Adjusted Life Years)	Global	Both	Age-standardized	Genital herpes	Unsafe sex	Rate	2019	3.08272	7.66477	1.00358
DALYs (Disability-Adjusted Life Years)	Global	Both	Age-standardized	Sexually transmitted infections excluding HIV	Unsafe sex	Rate	2019	16.141	25.8271	10.5067
DALYs (Disability-Adjusted Life Years)	Global	Both	Age-standardized	Syphilis	Unsafe sex	Rate	2019	1.24266	1.51095	0.950386
DALYs (Disability-Adjusted Life Years)	Global	Both	Age-standardized	Chlamydial infection	Unsafe sex	Rate	2019	1.98119	2.76346	1.41327
DALYs (Disability-Adjusted Life Years)	Global	Both	Age-standardized	Gonococcal infection	Unsafe sex	Rate	2019	2.02623	2.42502	1.65097
DALYs (Disability-Adjusted Life Years)	Global	Both	Age-standardized	HIV/AIDS resulting in other diseases	Unsafe sex	Rate	2019	334.31	419.85	279.947
DALYs (Disability-Adjusted Life Years)	Global	Both	Age-standardized	Cervical cancer	Unsafe sex	Rate	2019	107.203	119.435	90.5202
DALYs (Disability-Adjusted Life Years)	Global	Both	Age-standardized	HIV/AIDS	Unsafe sex	Rate	2019	447.437	533.096	394.821
DALYs (Disability-Adjusted Life Years)	Global	Both	Age-standardized	Neoplasms	Unsafe sex	Rate	2019	107.203	119.435	90.5202
DALYs (Disability-Adjusted Life Years)	Global	Both	Age-standardized	Non-communicable diseases	Unsafe sex	Rate	2019	107.203	119.435	90.5202
DALYs (Disability-Adjusted Life Years)	Global	Both	Age-standardized	Other sexually transmitted infections	Unsafe sex	Rate	2019	4.283	5.77738	3.08736
DALYs (Disability-Adjusted Life Years)	Global	Both	Age-standardized	HIV/AIDS - Multidrug-resistant Tuberculosis without extensive drug resistance	Unsafe sex	Rate	2019	9.57355	17.3863	4.10395
DALYs (Disability-Adjusted Life Years)	Global	Both	Age-standardized	HIV/AIDS - Extensively drug-resistant Tuberculosis	Unsafe sex	Rate	2019	0.318197	0.592855	0.138697
DALYs (Disability-Adjusted Life Years)	Global	Both	Age-standardized	HIV/AIDS - Drug-susceptible Tuberculosis	Unsafe sex	Rate	2019	103.235	134.474	75.539
DALYs (Disability-Adjusted Life Years)	Global	Both	Age-standardized	HIV/AIDS and sexually transmitted infections	Unsafe sex	Rate	2019	463.578	548.555	408.905
DALYs (Disability-Adjusted Life Years)	Global	Both	Age-standardized	Total cancers	Unsafe sex	Rate	2019	107.203	119.435	90.5202
