# Supplementary material for: Global disease burden attributed to unsafe sex in 204 countries and territories from 1990 to 2019: results from the Global Burden of Disease Study 2019
Source: Sci Rep. 2023 Aug 9;13:12900. doi: 10.1038/s41598-023-40001-2 (PMC10412620; doi:10.1038/s41598-023-40001-2)
Supplement: Supplementary file 1 — Supplementary Information 1. [file 41598_2023_40001_MOESM1_ESM.zip › raw data for Table 2.xlsx]

## Sheet: IHME-GBD_2019_DATA-27824dab-1
measure	location	sex	age	cause	rei	metric	year_start	year_end	val	upper	lower
Deaths	Global	Both	Age-standardized	HIV/AIDS and sexually transmitted infections	Unsafe sex	Rate	1990	2019	0.744493	1.24685	0.43343
Deaths	Global	Both	Age-standardized	Communicable, maternal, neonatal, and nutritional diseases	Unsafe sex	Rate	1990	2019	0.744493	1.24685	0.43343
Deaths	Global	Both	Age-standardized	Neoplasms	Unsafe sex	Rate	1990	2019	-0.239467	-0.133602	-0.351988
Deaths	Global	Both	Age-standardized	HIV/AIDS - Drug-susceptible Tuberculosis	Unsafe sex	Rate	1990	2019	0.203066	0.740187	-0.0992389
Deaths	Global	Both	Age-standardized	Cervical cancer	Unsafe sex	Rate	1990	2019	-0.239467	-0.133602	-0.351988
Deaths	Global	Both	Age-standardized	Total cancers	Unsafe sex	Rate	1990	2019	-0.239467	-0.133602	-0.351988
Deaths	Global	Both	Age-standardized	HIV/AIDS - Multidrug-resistant Tuberculosis without extensive drug resistance	Unsafe sex	Rate	1990	2019	20.1949	35.9968	10.8051
Deaths	Global	Both	Age-standardized	Chlamydial infection	Unsafe sex	Rate	1990	2019	-0.409757	-0.309413	-0.49352
Deaths	Global	Both	Age-standardized	Gonococcal infection	Unsafe sex	Rate	1990	2019	-0.431905	-0.345808	-0.50846
Deaths	Global	Both	Age-standardized	Other sexually transmitted infections	Unsafe sex	Rate	1990	2019	-0.473538	-0.380925	-0.544709
Deaths	Global	Both	Age-standardized	Sexually transmitted infections excluding HIV	Unsafe sex	Rate	1990	2019	-0.497337	-0.409185	-0.559682
Deaths	Global	Both	Age-standardized	Syphilis	Unsafe sex	Rate	1990	2019	-0.619181	-0.51683	-0.677259
Deaths	Global	Both	Age-standardized	Non-communicable diseases	Unsafe sex	Rate	1990	2019	-0.239467	-0.133602	-0.351988
Deaths	Global	Both	Age-standardized	All causes	Unsafe sex	Rate	1990	2019	0.276375	0.44602	0.138936
Deaths	Global	Both	Age-standardized	HIV/AIDS	Unsafe sex	Rate	1990	2019	0.796918	1.36028	0.457812
Deaths	Global	Both	Age-standardized	HIV/AIDS resulting in other diseases	Unsafe sex	Rate	1990	2019	1.05862	1.66115	0.650057
DALYs (Disability-Adjusted Life Years)	Global	Both	Age-standardized	HIV/AIDS - Multidrug-resistant Tuberculosis without extensive drug resistance	Unsafe sex	Rate	1990	2019	19.9454	35.5531	10.5075
DALYs (Disability-Adjusted Life Years)	Global	Both	Age-standardized	HIV/AIDS and sexually transmitted infections	Unsafe sex	Rate	1990	2019	0.718907	1.10603	0.444279
DALYs (Disability-Adjusted Life Years)	Global	Both	Age-standardized	HIV/AIDS - Drug-susceptible Tuberculosis	Unsafe sex	Rate	1990	2019	0.182403	0.647427	-0.0991798
DALYs (Disability-Adjusted Life Years)	Global	Both	Age-standardized	Total cancers	Unsafe sex	Rate	1990	2019	-0.234163	-0.117835	-0.35049
DALYs (Disability-Adjusted Life Years)	Global	Both	Age-standardized	HIV/AIDS resulting in other diseases	Unsafe sex	Rate	1990	2019	1.06072	1.5815	0.691585
DALYs (Disability-Adjusted Life Years)	Global	Both	Age-standardized	Genital herpes	Unsafe sex	Rate	1990	2019	0.0346657	0.0481425	0.0203877
DALYs (Disability-Adjusted Life Years)	Global	Both	Age-standardized	Other sexually transmitted infections	Unsafe sex	Rate	1990	2019	-0.204727	-0.142492	-0.266572
DALYs (Disability-Adjusted Life Years)	Global	Both	Age-standardized	All causes	Unsafe sex	Rate	1990	2019	0.393254	0.583712	0.251392
DALYs (Disability-Adjusted Life Years)	Global	Both	Age-standardized	Cervical cancer	Unsafe sex	Rate	1990	2019	-0.234163	-0.117835	-0.35049
DALYs (Disability-Adjusted Life Years)	Global	Both	Age-standardized	HIV/AIDS	Unsafe sex	Rate	1990	2019	0.789776	1.24516	0.48474
DALYs (Disability-Adjusted Life Years)	Global	Both	Age-standardized	Syphilis	Unsafe sex	Rate	1990	2019	-0.512017	-0.394189	-0.58693
DALYs (Disability-Adjusted Life Years)	Global	Both	Age-standardized	Chlamydial infection	Unsafe sex	Rate	1990	2019	-0.156813	-0.095555	-0.219216
DALYs (Disability-Adjusted Life Years)	Global	Both	Age-standardized	Gonococcal infection	Unsafe sex	Rate	1990	2019	-0.341168	-0.252245	-0.419836
DALYs (Disability-Adjusted Life Years)	Global	Both	Age-standardized	Trichomoniasis	Unsafe sex	Rate	1990	2019	0.0489403	0.065549	0.0313222
DALYs (Disability-Adjusted Life Years)	Global	Both	Age-standardized	Communicable, maternal, neonatal, and nutritional diseases	Unsafe sex	Rate	1990	2019	0.718907	1.10603	0.444279
DALYs (Disability-Adjusted Life Years)	Global	Both	Age-standardized	Non-communicable diseases	Unsafe sex	Rate	1990	2019	-0.234163	-0.117835	-0.35049
DALYs (Disability-Adjusted Life Years)	Global	Both	Age-standardized	Sexually transmitted infections excluding HIV	Unsafe sex	Rate	1990	2019	-0.180552	-0.0991973	-0.271099
DALYs (Disability-Adjusted Life Years)	Global	Both	Age-standardized	Neoplasms	Unsafe sex	Rate	1990	2019	-0.234163	-0.117835	-0.35049
